# Supplementary material for: Plant microRNA-Target Interaction Identification Model Based on the Integration of Prediction Tools and Support Vector Machine
Source: PLoS One. 2014 Jul 22;9(7):e103181. doi: 10.1371/journal.pone.0103181 (PMC4106887; doi:10.1371/journal.pone.0103181)
Supplement: Table S1 — 99 Arabidopsis thaliana positives gathered from previous studies. (XLSX) [file pone.0103181.s002.xlsx]

## Sheet: Sheet1
Table S1	99 non-repetitive Arabidopsis thaliana positives from previous studies
miRNA	Transcript	miRNA sequence(5'-3')	Transcript sequence(5'-3')	Target site context
miR156	AT1G27360	UGACAGAAGAGAGUGAGCAC	GUGCUCUCUCUCUUCUGUCA	GAATACTCAGGAGTCCTCCATGAATCTCAAGATATCCACCGTGCTCTCTCTCTTCTGTCAACCTCTTCGGATCCCCTGGCCCAACCACATGTGCAGCCAT
miR156	AT1G27370	UGACAGAAGAGAGUGAGCAC	GUGCUCUCUCUCUUCUGUCA	GAATGCTCAGGAGGCCTCCATGAATCTCATGATTTCTACAGTGCTCTCTCTCTTCTGTCAACTACTTCGGATTCACAAGGGATCAAACACACTCCCGTGG
miR156	AT1G53160	UGACAGAAGAGAGUGAGCAC	CUGCUCUCUCUCUUCUGUCA	CTCATCATTCAAGCGACCACAGATTAGATAGAGAAGCTGTCTGCTCTCTCTCTTCTGTCATCTAAACTTCTCTCTTAGAATCCTAAAATTGTGGTATCTA
miR156	AT3G15270	UGACAGAAGAGAGUGAGCAC	CCGCUCUCUCUCUUCUGUCA	CAACTCATCATTCAAGCGACCACAGATCAGATAAACCCTCCCGCTCTCTCTCTTCTGTCATCTACATATGCTCTATCTACACTCTTATTAGACAAATAAT
miR156	AT5G43270	UGACAGAAGAGAGUGAGCAC	GUGCUCUCUCUCUUCUGUCA	ACAATCTCTTCACACATGGGTGCTTCTCAAGATCTTGATGGTGCTCTCTCTCTTCTGTCAAATTCAACAACATGGGTTTCTTCCTCTGACCAACCAAGGC
miR156	AT1G69170	UGACAGAAGAGAGUGAGCAC	GUGCUCUCUCUCUUCUGUCA	ATTTGGGACTTACATGAGACGGCGGCATCACGCTCTACTCGTGCTCTCTCTCTTCTGTCAGCTCAGTCCCAACAACACTTGTCTAAGTTTCCAAACACAA
miR156	AT2G33810	UGACAGAAGAGAGUGAGCAC	UUGCUUACUCUCUUCUGUCA	AACGTGTGAGATCCCGGTTTGAAGGTTAATGAAACAGGCTTTGCTTACTCTCTTCTGTCAGTCTCTTTTAGCTCCTTGTAATCCTCTGTGTCTCTGTCTG
miR156	AT2G42200	UGACAGAAGAGAGUGAGCAC	GUGCUCUCUCUCUUCUGUCA	ACTAAACTAGAGAGCTACAAGGGAATTGGCGACTCAAACTGTGCTCTCTCTCTTCTGTCAAATCCACATCAACCACATGACAACAACAACAACAACAACA
miR156	AT3G57920	UGACAGAAGAGAGUGAGCAC	GUGCUCUCUCUCUUCUGUCA	TGTCCAGAGATGATAAACAACAATAGCACAGATTCAAGCTGTGCTCTCTCTCTTCTGTCAAACTCATACCCAATTCATCAGCAGCAACTTCAGACACCAA
miR156	AT5G38610	UGACAGAAGAAAGAGAGCAC	AUGCUCUC-UUCUUCUGUCA	ATTGTTTGAGTTTGGTCAGATTGCTCTTTGTATATTCAATATGCTCTCTTCTTCTGTCACATCTCTATCTTTCTAAATCGTTTTCAATCTTTTAGCTGT
miR156	AT5G50570	UGACAGAAGAGAGUGAGCAC	GUGCUCUCUCUCUUCUGUCA	TTGTGTGAGAGAATGACGAGTTGCATCCATGACTCTGATTGTGCTCTCTCTCTTCTGTCATCCTCCTCGTCGTCAGTCCCTCATTTGCTTCAACCACCAC
miR156	AT5G50670	UGACAGAAGAGAGUGAGCAC	GUGCUCUCUCUCUUCUGUCA	TTGTGTGAGAGAATGACGAGTTGCATCCATGACTCTGATTGTGCTCTCTCTCTTCTGTCATCCTCCTCGTCGTCAGTCCCTCATTTGCTTCAACCACCAC
miR159	AT3G11440	UUUGGAUUGAAGGGAGCUCUA	UGGAGCUCCCUUCAUUCCAAU	ATGCATCCTACTTCTAAGCCCTTGTTTGGGGCAGTGAAGCTGGAGCTCCCTTCATTCCAATATTCAGAAACTAGTGCATTTGATCAGTGGAAGACGACTCC
miR159	AT5G06100	UUUGGAUUGAAGGGAGCUCUA	UGGAGCUCCCUUCAUUCCAAU	ATTGTTCCTTATTCTAAGCCCTTATATGGGGCAGTGAAGCTGGAGCTCCCTTCATTCCAATATTCAGAAACAACATTTGACCAGTGGAAGAAATCGTCATC
miR160	AT1G77850	UGCCUGGCUCCCUGUAUGCCA	UGGCAUGCAGGGAGCCAGGCA	ATCCAAGTCCTTCTATGTTCTCGTATTCTACATTTCCTGCTGGCATGCAGGGAGCCAGGCAATATGATTTTGGGTCTTTCAATCCAACCGGATTCATTGGA
miR160	AT4G30080	UGCCUGGCUCCCUGUAUGCCA	GGGUUUACAGGGAGCCAGGCA	GATCAAGCCCGTTAAGCTCTGTTCTGGACAATGTTCCCGTGGGTTTACAGGGAGCCAGGCATAATGCTCATCAGTACTACGGGTTATCATCTTCGGATCTT
miR160	AT2G28350	UGCCUGGCUCCCUGUAUGCCA	AGGAAUACAGGGAGCCAGGCA	CCATGTGTTATCTGTCAAACGACAACAATAATGCTCCTGCAGGAATACAGGGAGCCAGGCAAGCTCAACAACTCTTCGGATCACCATCTCCGTCTTTGTTG
miR161	AT1G62590	UCAAUGCAUUGAAAGUGACUA	UAGUCACGUUCAAUGCAUUGA	CTACTGAGTGATATGATTGAGAAGAAAATCAACCCTAATTTAGTCACGTTCAATGCATTGATCGATGCGTTTGTGAAAGAAGGAAAGTTTGTAGAGGCTGA
miR161	AT1G63330	UCAAUGCAUUGAAAGUGACUA	UAGUCACGUUCAAUGCAUUGA	CTACTGAGTGATATGATTGAGAAGAAAATCAACCCTAATTTAGTCACGTTCAATGCATTGATCGATGCGTTTGTGAAAGAAGGAAAGTTTGTAGAGGCTGA
miR161	AT5G41170	UCAAUGCAUUGAAAGUGACUA	UAAUCACUUUCAAUGCAUUGA	TTGCTGAGGGGTATGACGAAGAGGAAAATCAAACCTGATGTAATCACTTTCAATGCATTGATCGATGCGTTTGTGAAAGAAGGAAAGTTTTTGGATGCTGA
miR161	AT1G63400	UCAAUGCAUUGAAAGUGACUA	UAGUCACUUUCAACGCAUUGA	CTACTCAGTGATATGATTGAGAGGAAAATCAATCCAAATGTAGTCACTTTCAACGCATTGATTGATGCATTTGTGAAGGAGGGGAAGCTTGTAGAGGCTGA
miR161	AT1G63150	UCAAUGCAUUGAAAGUGACUA	UUGUUACUUUCAAUGCAUUGA	CTACTGAGTAATATGCTTGAGAAGAAAATCAACCCCAATGTTGTTACTTTCAATGCATTGATCGATGCGTTTTTTAAAGAGGGGAAGCTTGTAGAGGCTGA
miR161	AT1G63230	UGAAAGUGACUACAUCGGGGU	AUCCUGAUGUUGUAACUUUCA	GCGGAGCAATTGCTGCGTGATATGATCGAAAGGCAAATCAATCCTGATGTTGTAACTTTCAGTGCATTGATCAATGCATTAGTCAAAGAAGGAAAGGTCTC
miR163	AT1G15125	UUGAAGAGGACUUGGAACUUCGAU	CUC--AGUUUCAAGUCUUCUUCAA	TACCACAAGTTCACCTCTTCTCTGCCTAATACTACAACTCCTCAGTTTCAAGTCTTCTTCAACGACGTCTCCCACACTGATTTCAATGCACTCTTTGCTTTG
miR164	AT1G56010	UGGAGAAGCAGGGCACGUGCA	AGCACGUACCCUGCUUCUCCA	TCTTCTTATCTCAGTGATGATCATCACTACATCATCAATGAGCACGTACCCTGCTTCTCCAATTTGTCACAGAACCAAACCTTAAACTCGAACCTAACCAA
miR164	AT3G15170	UGGAGAAGCAGGGCACGUGCA	AGCACGUGUCCUGUUUCUCCA	GGTTCTGCAATTGCTCCGATCATCAATACCTTTGCGACGGAGCACGTGTCCTGTTTCTCCAATAACTCTGCTGCTCATACCGATGCGAGCTTTCATACATT
miR164	AT5G39610	UGGAGAAGCAGGGCACGUGCG	CUCACGUGACCUGCUUCUCCG	ATGGATTGTTCTCAACGAGACTCCTTCACCGGTTCGTCGTCTCACGTGACCTGCTTCTCCGACCAAGAAACCGAAGACAAAAGACTTGTCCACGAGTCCAA
miR164	AT5G53950	UGGAGAAGCAGGGCACGUGCA	AGCACGUGUCCUGUUUCUCCA	CGTAGCACCAACACAACCGTCACAGCCAGCGCAATAACCGAGCACGTGTCCTGTTTCTCCACTGTCCCTACTACTACTACGGCCTTGGGCTTAGACGTTAA
miR164	AT5G61430	UGGAGAAGCAGGGCACGUGCA	UCUACGUGCCCUGCUUCUCCA	GATTCTTCGCCTTACAACGATAAAACCAAAACAGAACCGGTCTACGTGCCCTGCTTCTCCAACCAAACGGATCAAAACCAAGGAACCACACTCAATTGCTT
miR169	AT1G17590	UAGCCAAGGAUGACUUGCCUG	AAGGGAAGUCAUCCUUGGCUG	GAGCCGGTGGAATCTGGTAATGTGTACGTTCCTACAAAAAAAGGGAAGTCATCCTTGGCTGCTACTTCGCTTATTAGCTAGTTCTTATTTCACACGCTTTG
miR169	AT5G06510	UAGCCAAGGAUGACUUGCCUG	CAGGCAAAUCAUCUUUGGCUC	TTTATAAGATTGGTCCTTTTACCATCCGTTTGGCTGTAAACAGGCAAATCATCTTTGGCTCATGCTTCATCAAGTTCTTATCTTCGTCTGTTTTCTTCTAC
miR169	AT3G05690	UAGCCAAGGAUGACUUGCCUG	CAGGCAAAUCAUCUUUGGCUC	TAAAGGATTTTCCTTTTTGCCAATCCGCTTTGGCTGTGAACAGGCAAATCATCTTTGGCTCATTCTCTATTAAGGTAACTTCGCCGTGAGGTGAAAAAAGC
miR171	AT2G45160	UGAUUGAGCCGCGCCAAUAUC	GAUAUUGGCGCGGCUCAAUCA	CCGGAAACAACAACGGCGACCACACCGTTCTCGCGCAAGGGATATTGGCGCGGCTCAATCACCATCTCAACACTAGTAGTAACCACAAGTCTCCGTTTCAA
miR171	AT3G60630	UGAUUGAGCCGCGCCAAUAUC	GAUAUUGGCGCGGCUCAAUCA	CCACAAACGGCGGAGATAACAATCCCGTTCTCGCGCAAGGGATATTGGCGCGGCTCAATCACAACCTTAACAACAACAACGACGACACTAACAACAATCCT
miR171	AT4G00150	UGAUUGAGCCGCGCCAAUAUC	GAUAUUGGCGCGGCUCAAUCA	CAGCAGAGGTCATAGAGAGCGACACGTGTCTAGCTCAGGGGATATTGGCGCGGCTCAATCAACAGCTCTCTTCTCCCGTCGGGAAGCCATTAGAAAGAGCA
miR172	AT3G54990	GGAAUCUUGAUGAUGCUGCAU	UUGCAGCAUCAUCAGGAUUCC	ATATTTTTACCCATGGCAACCATGAAACCTCTGAAGACAGTTGCAGCATCATCAGGATTCCCTTTTATCAGCATGACAAGTTCCTCTTCCTCCATGTCCAA
miR172	AT4G36920	AGAAUCUUGAUGAUGCUGCAG	CUGCAGCAUCAUCAGGAUUCU	TTTGATGGTCGGGCCTCGACGAACCAAGTGTTGACAAATGCTGCAGCATCATCAGGATTCTCTCCTCATCATCACAATCAGATTTTTAATTCTACTTCTAC
miR172	AT5G60120	AGAAUCUUGAUGAUGCUGCAU	AUGCAGCAUCAUCAGGAUUCU	GGGACCGCCGTAGCAGCTACAGCACCGCCACTGTTTTCAAATGCAGCATCATCAGGATTCTCACTCTCAGCTACACGCCCTCCTTCATCCACAGCTATTCA
miR172	AT2G28550	AGAAUCUUGAUGAUGCUGCAU	A-GCAGCAUCAUCAGGAUUCU	AGCCACCGGGACCACAACCACCACCATTGTTCTCAGTTGCAGCAGCATCATCAGGATTCTCACATTTCCGGCCACAACCTCCCAATGACAATGCAACACG
miR172	AT5G67180	AGAAUCUUGAUGAUGCUGC-AU	AUGGCAGCAUCAUCAGGAUUCU	AAAGCAGCAATCGGACGGTGGAGGAAATCGAGTGGTGGGAATGGCAGCATCATCAGGATTCTCTCCTCAACCTTCCCCTTACCGCATTCCTCGCACCTTCCA
miR173	AT1G50055	UUCGCUUGCAGAGAGAAAUCAC	GUGAUUUUUCUCAACAAGCGAA	ACGGAGATCTATTTTCAGGAGGAGACAACTTTGTTTTCTTGTGATTTTTCTCAACAAGCGAATGAGTCATTCATCGGTATCTAACCATTCACCATATTATCA
miR173	AT2G27400	UUCGCUUGCAGAGAGAAAUCAC	GUGAUUUUUCUCUACAAGCGAA	TACGGAGATATATTTTCAAGAGGAGAAATATTGTTTTGTTGTGATTTTTCTCTACAAGCGAATGAGTCATTCATCCTAAGTCCAACATAGCGTTCGATAAGA
miR173	AT2G39675	UUCGCUUGCAGAGAGAAAUCAC	GUGAUUUUUCUCUACAAGCGAA	GGTTACGGATGTTTTCGAGATGAAACAGCATTGTTTTGTTGTGATTTTTCTCTACAAGCGAATAGACCATTTATCGGTGGATCTTAGAAAATTATTCTAAGT
miR173	AT2G39681	UUCGCUUGCAGAGAGAAAUCAC	GUGAUUUUUCUCUCCAAGCGAA	AATAAATACGGCGGTTTACGAGTTGAAACGACATGGTTTTGTGATTTTTCTCTCCAAGCGAATGATGATACTTAAACTATTCACTTGATTATAGTTTGAACT
miR173	AT5G10950	GAUUCUCUGUGUAAGCGAAAG	UUUUUAUUUACACAGAGAAUU	GTTACAGTGTTAGGAAGCCATTGTTAAACGGTGTGGTTCATTTTTATTTACACAGAGAATTCTTGTTTCGTTTAAGTTAGGGTTGTAGTGTCGTAGGCTAT
miR173	AT5G10950	AUUCUCUGUGUAAGCGAAAG	UUUUUAUUUACACAGAGAAU	GTTACAGTGTTAGGAAGCCATTGTTAAACGGTGTGGTTCATTTTTATTTACACAGAGAATTCTTGTTTCGTTTAAGTTAGGGTTGTAGTGTCGTAGGCTA
miR319	AT1G53230	UUGGACUGAAGGGAGCUCCCU	AGGG-GUCCCCUUCAGUCCAU	GTTGCATCCAGTTTATAGCCAAAGTCAGCTTTTATCACAGAGGGGTCCCCTTCAGTCCATTAACACACCTATGATTCGTGCTTGGTTTGATCCTCACCAT
miR319	AT3G15030	UUGGACUGAAGGGAGCUCCCU	AGGG-GUCCCCUUCAGUCCAG	TCAGCCAGTTCTTGGCCAAAGCCAACAGCTTTATTCTCAGAGGGGTCCCCTTCAGTCCAGTTACAGTCCCATGATCCGTGCTTGGTTTGATCCTCACCAT
miR319	AT4G18390	UUGGACUGAAGGGAGCUCCCU	AGGG-GGACCCUUCAGUCCAA	CGTCTCCGCCGCATCAGGTGGTGGCTTCAGTGGTTTCAACAGGGGGACCCTTCAGTCCAATTCAACAAATCAGCATCAGTCATTCCTCGCTAATCTACAG
miR319	AT1G30210	UUGGACUGAAGGGAGCUCCCU	AGGG-GGACCCUUCAGUCCAA	CTCTTCTTCTTCTTCTGCCATTAATGGTGGTTACAGTAGTAGGGGGACCCTTCAGTCCAATTCACAATCTCTCTTTCTGAATAACAACAACAACATTACT
miR319	AT2G31070	UUGGACUGAAGGGAGCUCCUU	AAGGGGUACCCUUCAGUCCAG	AACAACAAGTGTTTCTTGGTGGCCAACAACAACAACAACAAAGGGGTACCCTTCAGTCCAGTTTATTCCCTCATTCGTTTCGTTCTTGGGATCATCATCAA
miR390	AT3G17185	AAGCUCAGGAGGGAUAGCGCC	G--UCUAUCCCUCCUGAGCUA	TCTCTACCTCTAATTCGTTCGAGTCATTTTCTCCTACCTTGTCTATCCCTCCTGAGCTAATCTCCACATATATCTTTTGTTTGTTATTGATGTATGGTT
miR390	AT5G57735	AAGCUCAGGAGGGAUAGCGCC	GUUUCUAUUCCUCCUGAGCUU	CTTCTCTTCATTTTTGTATTTTATTTTGTATTGGTTTGTTGTTTCTATTCCTCCTGAGCTTTATGTATAATTCACTACTAATCCCATAATTTCTCAGTTAT
miR393	AT1G12820	UCCAAAGGGAUCGCAUUGAUCC	GAAACAAUGCGAUCCCUUUGGA	TTTTGGGAACGCTGCGCTTCTTGCTGACGTGGGTAGGTACGAAACAATGCGATCCCTTTGGATGTCGTCTTGTGAAGTAACACTCGGTGGCTGCAAGAGGCT
miR393	AT3G26810	UCCAAAGGGAUCGCAUUGAUCC	GAAACAAUGCGAUCCCUUUGGA	GTTTGGGGACACGGCGCTTCTTGCTGATGTGAGCAAGTATGAAACAATGCGATCCCTTTGGATGTCTTCATGTGAAGTCACACTCAGTGGATGCAAAAGGCT
miR394	AT1G27340	UUGGCAUUCUGUCCACCUCC	GGAGGUUGACAGAAUGCCAA	TTTGCATATGGGAGCTGCAGAAGATGACACTGTTGTGGAAGGAGGTTGACAGAATGCCAAACATATGGTGCTTGGAGTTTTACGGAAAGCACATTAGGAT
miR395	AT5G10180	CUGAAGUGUUUGGGGGAACUC	AAGUUCUCCCAAACACUUCAA	AAAGAGAGAGATTCAGAGAGTTTTGAATCTCTCTCACATCAAGTTCTCCCAAACACTTCAAATTCAACACACATGATCCAGATGGCCATGGCCAACTCAGG
miR396	AT2G22840	UUCCACAG-CUUUCUUGAACUU	UCGUUCAAGAAAGCCUGUGGAA	ATCAAAAGTACTGTGAACGACATATTAACAGAGGCCGCCATCGTTCAAGAAAGCCTGTGGAAGGCCAAAATGGCCACAATACTAATGCTGCCGCCGCTGCTT
miR396	AT2G45480	UUCCACA-GCUUUCUUGAACUG	C-GUUCAAGAAAGCUUGUGGAA	CGAGAAGTACTGTGAACGGCACATGCATAGAGGTCGTAAACGTTCAAGAAAGCTTGTGGAATCTTCTTCTGAGGTTGCTTCATCATCAACCAAATACGACA
miR396	AT4G24150	UUCCACA-GCUUUCUUGAACUG	C-GUUCAAGAAAGCAUGUGGAA	TCAGAAATACTGTGAGAGACACACACACAAGAGCCGTCCTCGTTCAAGAAAGCATGTGGAATCATCTCACCAATCATCTCACCACAATGACATTCGTACGG
miR396	AT5G53660	UUCCACA-GCUUUCUUGAACUG	C-GUUCAAGAAAGCAUGUGGAA	TCACAAATACTGTGAGAAACACTTACACAGAGGTCGTCCTCGTTCAAGAAAGCATGTGGAACCTCCTTATTCTCGCCCTAACAACAATGGTGGTTCTGTGA
miR398	AT2G28190	UGUGUUCUCAGGUCACCC-CUU	AUGCGGGUGACCUGGGAA-ACA	AACAACATGACACACGGAGCTCCAGAAGATGAGTGCCGTCATGCGGGTGACCTGGGAAACATAAATGCCAATGCCGATGGTATTTTACATCCTCCATTCAA
miR399	AT2G33770	UGCCAAAGGAGAUUUGCCCUG	UAGGGCAUAUCUCCUUUGGCA	CTTTCGAATTTCTTTGAGGTTTGAAGCTCCACCCTCATTCTAGGGCATATCTCCTTTGGCAATTGGAACTCCAATCACATCTTGGGTTCCCCTTTGAAGTT
miR400	AT1G06580	UAUGAGAGUAUUAUAAGUCAC	GUGACUUAUAAUACUCUCAUA	TCTTAATGTTTTGGTAAGTAAAGGTTTCTTCCCAAATGCAGTGACTTATAATACTCTCATAAATGGATATTGCAAGGCCAAGAGGGTAGATGATGGGATGA
miR403	AT1G31280	UUAGAUUCACGCACAAACUCG	GGAGUUUGUGCGUGAAUCUAA	CCCCAATAACGCAGTTTTAACTCCTTTTTTCTGGTAGAAAGGAGTTTGTGCGTGAATCTAATTGGGTTTTTCGTAGTGTGTTTCTTTCTTTTTGGTTTTGG
miR408	AT2G02850	AUGCACUGCCUCUUCCCU-GGC	GCCAAGGGAAGAGGCAGUGCAU	CTCTCTCTTTCTCTAAACTTTCACCTAAGATCGATCAATGGCCAAGGGAAGAGGCAGTGCATCATGGTCGGCTCGAGCCATAGTGACTCTCATGGCTGTGTC
miR822	AT5G02350	CCAUACAUGAAUAAUAAUUACC	GGUAAUUAUUAUUCGUGUAUGG	AAACATTATTTGTCAAGCGTGCATCCTTCCAATCTATGAGGGTAATTATTATTCGTGTATGGATCAATGCGATTTCGTCCTCCATGAGGCATGTGCAAATGC
miR823	AT1G69770	UGGGUGGUGAUCAUAUAAGAU	GUCUUAUAUGAUCAUCACCCU	AGCGTCAGGTTCACAATCAAAGTCCAAGTCCAAAAAGCATGTCTTATATGATCATCACCCTCTTAATCTTAATATAAATGACTATGAACGGGTTTGTCAGG
miR824	AT3G57230	UAGACCAUUUGUGAGAAGGGA	UCUCUUCUCACAAAUGGUCUA	GGTTTCAGAGGTCGAGGGTGTGAAAATCGCAAACAAGAATTCTCTTCTCACAAATGGTCTAGACATGAGAGATACCTCGAACGAACATGTCCATCTTCAGC
miR827	AT1G02860	UUAGAUGACCAUCAACAAACU	UGUUUGUUGAUGGUCAUCUAA	TGTTGATCAAAATCCTTTTTTTTTGTTTGAGGGCTGAATTTGTTTGTTGATGGTCATCTAAATTTGTAACCTTTATCTGTTTTATTGAGTTGTGAAATTCA
miR837-3p	AT5G08415	AAACGAACAAAAAACUGAUGG	CUAUC--UUUUUUGUUUGUUU	TAATGCCAAAAATGATTGCTGAGACCACAAAGCCTTCTTCCTATCTTTTTTGTTTGTTTCTTTTAATAGACTTCATTTATTTTGGTAATTGATTTGGAA
miR858	AT2G47460	UUUCGUUGUCUGUUCGACCUU	CAGGGAGAACAGACAACGAAA	TGCAATGCATGTAGGTGGTCACTAATCGCGGGTCATCTACCAGGGAGAACAGACAACGAAATAAAAAATTATTGGAACTCTCATCTCAGCCGTAAACTCCA
miR858	AT5G49330	UUUCGUUGUCUGUUCGACCUU	CAGGAAGAACAGACAACGAAA	CTATTTTCTTATAGATGGTCACTTATTGCAACACATCTACCAGGAAGAACAGACAACGAAATTAAAAACTATTGGAACTCACATCTCAGCCGCAAAATCTA
miR858	AT1G06180	UUUCGUUGUCUGUUCGACCUU	CUGGACGAACAGACAACGAAA	TTTGTTTTGAGTAGATGGTCTGCGATAGCTGCAAAATTGCCTGGACGAACAGACAACGAAATTAAAAATGTTTGGCACACTCATTTAAAGAAAAGACTCCA
miR858	AT1G66230	UUUCGUUGUCUGUUCGACCUU	CAGGAAGAACAGACAACGAAA	TTTTGTATGTAAAGGTGGTCAAAGATAGCTTCTCATTTACCAGGAAGAACAGACAACGAAATCAAGAATCATTGGAACACTCACATCAAGAAGAAGTTGAG
miR863-3p	AT4G13495	UUGAGAGCAACAAGACAUAAU	CUUAUGUCUUGUUGAUCUCAA	AGATGTAGAAACTAGAGAAGAGTTTGGGGGAAAACTCTTTCTTATGTCTTGTTGATCTCAATAGCATTGATACAATGTATATATATGCAATTTAGAATATG
miR157	AT5G43270	UUGACAGAAGAUAGAGAGCAC	GUGCUCUCUCUCUUCUGUCAA	ACAATCTCTTCACACATGGGTGCTTCTCAAGATCTTGATGGTGCTCTCTCTCTTCTGTCAAATTCAACAACATGGGTTTCTTCCTCTGACCAACCAAGGCG
miR157	AT1G27370	UUGACAGAAGAUAGAGAGCAC	GUGCUCUCUCUCUUCUGUCAA	GAATGCTCAGGAGGCCTCCATGAATCTCATGATTTCTACAGTGCTCTCTCTCTTCTGTCAACTACTTCGGATTCACAAGGGATCAAACACACTCCCGTGGC
miR161.2	AT1G06580	UCAAUGCAUUGAAAGUGACUA	UAAUCACUUUCAGUGCUUUGA	ATACTGAGTGATATGATGAGGATGGGAATCAGCCCGGATGTAATCACTTTCAGTGCTTTGATCGATGTGTATGGGAAAGAGGGGCAGCTTTTAGAGGCTAA
miR161.1	AT1G06580	UUGAAAGUGAUUACAUCGGGG	CCCGGAUGUAAUCACUUUCAG	CTGCTCGAATACTGAGTGATATGATGAGGATGGGAATCAGCCCGGATGTAATCACTTTCAGTGCTTTGATCGATGTGTATGGGAAAGAGGGGCAGCTTTTA
miR167	AT5G37020	UG-AAGCUGCCAGCAUGAUCUA	UAGAUCAGGCUGGCAGCUUGUA	GGAAGATGTTTGCTATCGAAGGGTTGTTGGAAGACCCCCTTAGATCAGGCTGGCAGCTTGTATTCGTTGACAAGGAAAATGATATTCTTCTCCTTGGTGATG
miR168	AT1G48410	GCUUGGUGCAGGUCGGGAA	UUCCCGAGCUGCAUCAAGC	GGAGGTGGACCTTCTTCTGGACCACCGCAGAGACAATCAGTTCCCGAGCTGCATCAAGCTACCTCACCTACTTATCAAGCGGTGTCTTCTCAGCCTACA
miR399a	AT2G33770	UGCCAAAGGAGAUUUGCCCUG	UUGGGCAAAUCUCCUUUGGCA	CCCTTTGAAGTTTATCCAACTGGAAACTTCAGTCCATTCGTTGGGCAAATCTCCTTTGGCATTTCGGAGTCCTCAGTTGGCTCACCTCATCTCTTGTTCGA
miR399a	AT2G33770	UGCCAAAGGAGAUUUGCCCUG	UAGGGCAUAUCUCCUUUGGCA	CTTTCGAATTTCTTTGAGGTTTGAAGCTCCACCCTCATTCTAGGGCATATCTCCTTTGGCAATTGGAACTCCAATCACATCTTGGGTTCCCCTTTGAAGTT
miR399a	AT2G33770	UGCCAAAGGAGAUUUGCCCUG	UAGAGCAAAUCUCCUUUGGCA	GGCATTATCCGAGTTCGTAGTTGACTCACGTTATCTTTCGTAGAGCAAATCTCCTTTGGCATTATCTGAGTCTTACAGTTGACTCCTATTATCTTAGTCGA
miR447	AT5G60760	UUGGGGACGAGAUGUUUUGUUG	UGAC-AAACAUCUCGUCCCCAA	GTAACATCAGAACAATACAGGATTACTTGTGTAAACGAGCTGACAAACATCTCGTCCCCAAGATAAACAATACCAATGTCGACAAGAGTGTGGCTGCGATC
miR167	AT1G30330	UGAAGCUGCCAGCAUGAUCUA	GAGAUCAGGCUGGCAGCUUGU	CTCGCATGTTTGGCCTCGAAGGCCAATTAGAAGACCCTGTGAGATCAGGCTGGCAGCTTGTATTTGTTGACCGAGAGAACGACGTTCTTCTCCTCGGCGAT
miR169h	AT1G72830	UAGCCAAGGAUGACUUGCCGU	AGGGGAAGUCAUCCUUGGCUA	GACAGTGGATCTTGGTGCTGTGTTCATGTTCCCACCAAGAAGGGGAAGTCATCCTTGGCTACTACTAGTTCTTTCGCTTGTTGTAACTTCAGTGTTTTTAT
miR169h	AT1G54160	UAGCCAAGGAUGACUUGCCGU	ACGGGAAGUCAUCCUUGGCUA	AGAACTCAGGCTAAACTCCGGAGACTGGTGATGATACATGACGGGAAGTCATCCTTGGCTACTTATGTTATCGGTTACAAAATTTCTTCCTTTTAAAAACT
miR169h	AT3G20910	UAGCCAAGGAUGACUUGCCGU	GCGGCAAUUCAUUCUUGGCUU	TCCTTCTCAAGCTCGTCTAGCCATTAAATGACCTCACAAGGCGGCAATTCATTCTTGGCTTTCTCTTTGTTGGCTTATTCGGTAGCAGCCATGAAAGAGTA
miR395	AT3G22890	CUGAAGUGUUUGGGGGAACUC	GAGUUCCUCCAAACUCUUCAU	AGGCTGGGCAAGTCCACTCGGAGGTTTCATGAGAGAATCCGAGTTCCTCCAAACTCTTCATTTTAACTCGCTACGTCTTGACGACGGCTCCGTCGTTAACA
miR159a	AT2G32460	UUUGGAUUGAAGGGAGCUCUA	UAGAGCUUCCUUCAAACCAAA	AGATCGAGTTCTTTCCCTTTAGGACTAGACAATAGCGTCCTAGAGCTTCCTTCAAACCAAAGACCGACCCATTCGTTCAGTTCTAGTCCTATTATTGACAA
miR159a	AT2G34010	UUUGGAUUGAAGGGAGCUCUA	UAGAGCCCCCUUCAAACCAAA	CCGAATCCATCTCCAGGAGCAGGAAGATTTTATCAATTCATAGAGCCCCCTTCAAACCAAAGATCTTGCGTCGATTCTGTGTCTCAGTTTCTTGAAGAAGA
miR159a	AT4G37770	UUUGGAUUGAAGGGAGCUCUA	UCGAGUUUCUUUCAAUCCAAA	TTTAGGCTATGGCGGATTTCATGTCGGAAAATAGAGGAAATCGAGTTTCTTTCAATCCAAACAAGCTTGTCCTCACCGCTGGTGCTACTCCGGCTAACGAG
miR159a	AT3G60460	UUUGGAUUGAAGGGAGCUCUA	UGGAGCUCCAUUCGAUCCAAA	AGTACTCATCAACCATGTCAAGAGATACGGTCCTCGTGATTGGAGCTCCATTCGATCCAAAGGTCTTCTTCAACGCACCGGCAAATCCTGTCGTCTTCGTT
miR161	AT4G30440	UUGAAAGUGACUACACCGGGG	UUUCGAUGUGGUUGCUUUCAC	TTGAAGGAGATCTAAACGACGCGAAGCTGTTAGCAAAGCTTTTCGATGTGGTTGCTTTCACTCACGTGATGCATCTCGCTGCTCAAGCTGGTGTTAGATAC
miR169	AT5G12840	CAGCCAAGGAUGACUUGCCGA	CCGGCAAAUCAUUCUUGGCUU	GAGAGACACACACTTTGGCTAATATAATCATTGCCTCAAACCGGCAAATCATTCTTGGCTTTTTCGTTTTTGTGTTTGCTAGTTGTTCTTGTCAGAGTCTC
miR397b	AT3G60250	UCAUUGAGUGCAUCGUUGAUG	AAUCAACGAUGCACUCAAUAA	CGAGATCAGAGATCCTCGGTGGAGCTATTGATCGGAAACGAATCAACGATGCACTCAATAAGAAACTAGAGAAATCTTCAACTTCCACCACCACATCTAGG
miR172	AT2G39250	AGAAUCUUGAUGAUGCUGCAU	UUGUAGCAUCAUCAGGAUUCC	GGATATCTACCGATCACAGAAATTAAACCGTTAAAGACAGTTGTAGCATCATCAGGATTCCCTTTCATTACCATGATCAATCCTTCTTCTTTGTCCTTATC
Notes: References are come from: Addo-Quaye C, Eshoo TW, Bartel DP, Axtell MJ (2008) Endogenous siRNA and miRNA targets identified by sequencing of the Arabidopsis degradome. Curr Biol 18(10): 758-762.
Allen E, Xie Z, Gustafson AM, Carrington JC (2005) microRNA-directed phasing during trans-acting siRNA biogenesis in plants. Cell 121(2): 207-221.
German MA, Pillay M, Jeong DH, Hetawal A, Luo S, Janardhanan P, Kannan V, Rymarquis LA, Nobuta K, German R, et al.(2008) Global identification of microRNA-target RNA pairs by parallel analysis of RNA ends. Nat Biotechnol 26(8): 941-946.
Feng Li, Ryan Orban, Barbara Baker (2012) SoMART: a web server for plant miRNA, tasiRNA and target gene analysis. The Plant Journal 70: 891-901.
