# Supplementary material for: Plant microRNA-Target Interaction Identification Model Based on the Integration of Prediction Tools and Support Vector Machine
Source: PLoS One. 2014 Jul 22;9(7):e103181. doi: 10.1371/journal.pone.0103181 (PMC4106887; doi:10.1371/journal.pone.0103181)
Supplement: Table S2 — Arabidopsis thaliana miRNA target candidates predicted by psRNATarget, TAPIR and UEA_sRNA. (XLSX) [file pone.0103181.s003.xlsx]

## Sheet: Sheet1
Table S2	4999 Arabidopsis thaliana miRNA targets from three predictors
miRNA	Transcript	miRNA sequence(5'-3')	Transcript sequence(5'-3')	Origins	Subset flag	Target site context
ath-miR173-5p	AT5G58440.1	UUCGCUUGCAGAGAGAAAUCAC	GUGGUUUCUUUUUGUAGGCGGA	psRNATarget	WS	CATACTTGTTAGGTGAATTGTGCATCATTCTGGCAGTATGTAGTATCCTGCTTGGAACAACCCCCTTTTGTGGTTTCTTTTTGTAGGCGGAATCCCTTGTGAAAGCACAGCAAGACATGGGTGAAACCATGGGTGAACTGGGATTAGCATTCATTAAGCTG
ath-miR173-5p	AT1G50055.1	UUCGCUUGCAGAGAGAAAUCAC	GUGAUUUUUCUCAACAAGCGAA	psRNATarget	WS	GTGCTCTCTGTATTTGGTTTTATCGGAATACGGAGATCTATTTTCAGGAGGAGACAACTTTGTTTTCTTGTGATTTTTCTCAACAAGCGAATGAGTCATTCATCGGTATCTAACCATTCACCATATTATCAGAGTAGTTATGATTGATAGGATGGTAGAAG
ath-miR173-5p	AT3G61620.2	UUCGCUUGCAGAGAGAAAUCAC	UUUACUUUUCUUUGCAAGCGAA	psRNATarget	WS	GAGCTATACTTTTGAAGGGATCTCACTCTTAATTCTCTTATTGCATGCATGTTCCCGCAATTTTGAGCTTTACTTTTCTTTGCAAGCGAATTACCAATTTGCCTGGCTTCATAAACTAGAAGTTATAAAAAAAAATCCTCCTGTGATTTGACGGTTTTAC
ath-miR173-5p	AT5G20200.1	UUCGCUUGCAGAGAGAAAUCAC	UUCGUUUCCCUCUGUAAGCGAA	psRNATarget	WS	GATTACGAGATTCCTCAATTTAGTTTCGACGGCAGCAACAGAAGAGGAGATAAGTCGCCCCTGGTGTTTTCGTTTCCCTCTGTAAGCGAAGAGGTGGTCAGTGAGGATGATGATGCGAGGTTTGGTATCAAATACACATTTGGGTCAGAAAAGCCGGAGA
ath-miR395a	AT4G23990.1	CUGAAGUGUUUGGGGGAACUC	CAGUUUCCUCAAACAUUUCAA	psRNATarget	WS	CAGCAACACCAGTTCGTGCCCTGTGCTATTTAACAGACCCTAAAATCAAAACTGGTTTAGGGTTTGTGCAGTTTCCTCAAACATTTCAAGGAATAAGCAAGAACGATATATATGCATGCGCGTATAAGCGTCTCTTTGAGATCAATATGATTGGGTTTG
ath-miR395a	AT4G23840.1	CUGAAGUGUUUGGGGGAACUC	GACUUCCCUCAAAAACUUCAG	psRNATarget	WS	TTTCAGTGCCGAGACAGAGTCCTTGTCCTTTACCAACAAAAGCTGTATAACCTACTTAGACGTTTCCAAGACTTCCCTCAAAAACTTCAGCTTCTTAGAAACTATGTTTAACCTAGAACATCTTGATCTGAGCTCCACAGCTTTCGGGGATGATTCTGTT
ath-miR395a	AT5G41470.1	CUGAAGUGUUUGGGGGAACUC	UUGUUCUCUCAAAUAUUUCAG	psRNATarget	WS	ATTAATTTATTTTTACATATCACATTTCATTCAAAATTCTTAAGCGCAATGTTTTTTAAAATATTATTTTGTTCTCTCAAATATTTCAGTGTTTTTGGAAAAACCTTATGCTATAATCCAAGCAGCAATTCGAATTTATGGACTATTTTTGGCGCCACT
ath-miR395a	AT2G20463.1	CUGAAGUGUUUGGGGGAACUC	GAUUUUCCCCAAAAACUUUAG	psRNATarget	WS	ATGGGATTTTCCCCAAAAACTTTAGTCGCATTTTGTTGGACTGTTCTCTTCATCATATCTTTTGTTCATTGTCTTCCTATGACTCATGGTGGGAAACCGGGTAATTGTTTATTGTTATTTATACCTTCACTTTTGTAATTATGAATTAGATGATGATTTA
ath-miR395a	AT2G17787.1	CUGAAGUGUUUGGGGGAACUC	UAGUUUUCCCAAGUAUUUUAG	psRNATarget	WS	GATTTCAACAAAGTTGGTCGAGAGAGAGTGAGAGAGAGAGAGAGAGAGTGGTTAACATGACCAACATATAGTTTTCCCAAGTATTTTAGAGTAGCCTTGAAACTTAAGAAACTCAGAATTATGTGTGATTCTTTGTAGATGTACTGGTAATATAGTAAA
ath-miR5021	AT3G05550.1	UGAGAAGAAGAAGAAGAAAA	GUUUCUUCUUCUUCUUCUCA	psRNATarget	WS	AGACCAAATTTGAAGAAATCAGAAAATGGGTCTCCGATCACAAACTTCGTACCGTCGGTAATTATCCTTGTTTCTTCTTCTTCTTCTCAACATTCCTTTTCTCTTGGGTCGTTTATTGTGATCTTAGATTTCATCGCCTTAATGTCATATAGTAGAATT
ath-miR5021	AT5G48905.1	UGAGAAGAAGAAGAAGAAAA	UUUUUUUCUUCUUCUUCUUA	psRNATarget	WS	ATGTCTACGAAATTATTTTCTTATTTCATGCTTTTGGTAGTTCTCTTCTCAGGTAATTAACTTTTTTTCTTCTTCTTCTTATATGCTCAACGATCTAATACGTCAATGTACAATTAGCTTTGACATTTTGACAGAACTTCTTTATATTTTTTTCATAGG
ath-miR5021	AT4G02180.1	UGAGAAGAAGAAGAAGAAAA	UUUUCUUCUUCUUCUUCUCU	psRNATarget	WS	ACAAGAGAAGACTTTTGAGAGATAAAAAAACGTGAAAGGAGCATAGCTTTCAGATTTGAGATCCAACGTTTTTCTTCTTCTTCTTCTCTTCATCTTCTTTTTCTTCTTCTTCTAAATCTCGTAGTATATGACCATGGATTCTGAGGGAGTGTTAATGCC
ath-miR5021	AT5G24750.1	UGAGAAGAAGAAGAAGAAAA	UUUUCUUCUUCUUCUUCUCU	psRNATarget	WS	GCAGTTTTCGCTCGTGTTCAACAACACTACACTGTGGTTTTGATGTCACATTTGGCTCATGAGGTTCGGTTTTCTTCTTCTTCTTCTCTTAAAGTTCTCGACTTGCAGAAACTACGTTCTCAAAGATATAGATGTTGATTTGTTGCAGAACCTAAGCTC
ath-miR5021	AT5G40530.2	UGAGAAGAAGAAGAAGAAAA	UUUUCUUCUUCUUUUUUUCA	psRNATarget	WS	AGCAGACCCAAAAGACTTTGTGAAAGCCGTTTGTGATCTTGGATTTACTTCGGTTTTAAAGGTGCAATCTTTTCTTCTTCTTTTTTTCATTTCCACTATAAGAAAGAAACTCATTTGGTTCTTTGAGCAGGACTTCTCCAATAAGATGTTCATCTTATT
ath-miR5021	AT5G40530.1	UGAGAAGAAGAAGAAGAAAA	UUUUCUUCUUCUUUUUUUCA	psRNATarget	WS	AGCAGACCCAAAAGACTTTGTGAAAGCCGTTTGTGATCTTGGATTTACTTCGGTTTTAAAGGTGCAATCTTTTCTTCTTCTTTTTTTCATTTCCACTATAAGAAAGAAACTCATTTGGTTCTTTGAGCAGGACTTCTCCAATAAGATGTTCATCTTATT
ath-miR5021	AT5G06900.1	UGAGAAGAAGAAGAAGAAAA	UUUUCUUUUUCUUCUUUUCA	psRNATarget	WS	CCTACTCTAATAATATTCAATACATTCAGCATTTACATGGTATCAGAGCTTCGATATCCTAAAACCTACTTTTCTTTTTCTTCTTTTCAAAACCAAGCATTTACAGCACTGCAACATTCATGTTGTGATATAACATTTTCACAAGCCTAATTCATTGTT
ath-miR5021	AT4G26190.1	UGAGAAGAAGAAGAAGAAAA	UUUUCUUCUUCUUCUUCUCC	psRNATarget	WS	GCCGCGCCTCTTCGTCTCCTTCACAGAGATACTCTTCGTCAATTTGAAAACTTCCAGGTAATCTCATCTTTTTCTTCTTCTTCTTCTCCTTCTATTTGTATTAAGCGTAGCCTGAGAAATCTCCTGGTCGGTTTTGAGACAGTGCCCTGTGCTCTAATT
ath-miR5021	AT1G19980.1	UGAGAAGAAGAAGAAGAAAA	UUUUUUUCUUCUUCUUCUUA	psRNATarget	WS	GTCTTGCAACTTCTAATTCTTCTAACGGTCTTATATCTCTCTAGAAAATCTCTCTCTCTCTCTCTACAATTTTTTTCTTCTTCTTCTTAAAATTCTTCTGTGAAGTGTGCTTCTTCAATTGGTAATTCGAATTTGGGTTTTTTGAGATGGTTGTGAAAT
ath-miR5021	AT2G04560.1	UGAGAAGAAGAAGAAGAAAA	UUUUCUUCUUCUUCUUCUUG	psRNATarget	WS	ATGGGGTTGAAGCAACGTTTGTTGGACATCCTGTTCTTGAGGATGCTTCTGAGTTCGACCTTGTATGCGTTTTCTTCTTCTTCTTCTTGAATTACCTCAGTTTCTATGACACTCTGTCAGAATTCTAAGTGAAATGGTGCTCTTTTCTGCCACAGGTGA
ath-miR5021	AT2G38290.2	UGAGAAGAAGAAGAAGAAAA	UUUUCUUCUUCUUUUUCUUA	psRNATarget	WS	AGAGAGATCAAGAAGCTGCTCATCCTTCTTATGTTCATGGTGCTAGAGGTGTCACCATTGTTCTATGATTTTTCTTCTTCTTTTTCTTATTTATTTTTTGTGTATTGATTTCCTTATGACATTAGAGATGTGAATGAGTTATTTGTGTTCTGTATAGGT
ath-miR5021	AT2G38290.1	UGAGAAGAAGAAGAAGAAAA	UUUUCUUCUUCUUUUUCUUA	psRNATarget	WS	AGAGAGATCAAGAAGCTGCTCATCCTTCTTATGTTCATGGTGCTAGAGGTGTCACCATTGTTCTATGATTTTTCTTCTTCTTTTTCTTATTTATTTTTTGTGTATTGATTTCCTTATGACATTAGAGATGTGAATGAGTTATTTGTGTTCTGTATAGGT
ath-miR5021	AT1G68820.1	UGAGAAGAAGAAGAAGAAAA	UUUUUUUCUUCUUCUUCUUA	psRNATarget	WS	TACTCTTCTCCTTCACGCTTCTTCTCGCTTTGAAGCTTGATCATGTTGTTTCTCATTCATGGTGGTCAGTTTTTTTCTTCTTCTTCTTAAAGTTTCCGTCTTTGGTGGCTTGACTTCTGTTTTGTATTGTGAAATGTTTGAATTGATCGATTGGATTCT
ath-miR5021	AT5G01220.1	UGAGAAGAAGAAGAAGAAAA	UUUUCUUCUUCUUUUUUUCA	psRNATarget	WS	GCAACTGCAGGTGAAGAAAGATCATACATTACATTTTTGTACAAGCTCTATGATTGTTCAAAACTTACATTTTCTTCTTCTTTTTTTCATATATTGAAGCTAATCAACTTCGACTTTGGAATAAGGGTGTCGATTCAGAAAGCTTCAATCCCCGTTTCC
ath-miR5021	AT5G48100.1	UGAGAAGAAGAAGAAGAAAA	UUUUUUUCUUCUUCUUCUUA	psRNATarget	WS	CATAATTTTGGGTAAATGGACAAAATATTTTCATTTTCAGATTTCTATTGTATATTGTTACACAAATATTTTTTTTCTTCTTCTTCTTAAAATTTTTTTTATGCGATTCATCAGGTGAGTGGTGGAAGAGGGATGTGAGAGAGGTCGTTGAGGAGTTCG
ath-miR5021	AT5G23870.3	UGAGAAGAAGAAGAAGAAAA	UUUUCUUUUUCUUCUUCUUA	psRNATarget	WS	TTTTCTTTTGTTATTCAAGGCTTCTAATGCTTCAGGTTCAGGCCATAACTCTCGCGGTACACACTTGACTTTTCTTTTTCTTCTTCTTAACTTTTTCTTCTTCTTTGTAATTAGTAAATTTAGTAAAAAAGATTATGTTACGTAGCATCAAGCAAGAAC
ath-miR5021	AT1G72520.1	UGAGAAGAAGAAGAAGAAAA	UUUUUUUCUUCUUCUUUUCA	psRNATarget	WS	TGGGCATAGTAATAGATTGTTGTAGTGACTAGTGAGATAGATATTTTGTTGTCTGGTTAAATTTGGATTTTTTTTTCTTCTTCTTTTCATATACAATTTGAATCTAACAATTTTTTTTGTTAAATTTTTTATTTCATTTTTAGGGGGATGGCTGTTCCA
ath-miR5021	AT5G23870.2	UGAGAAGAAGAAGAAGAAAA	UUUUCUUUUUCUUCUUCUUA	psRNATarget	WS	TTTTCTTTTGTTATTCAAGGCTTCTAATGCTTCAGGTTCAGGCCATAACTCTCGCGGTACACACTTGACTTTTCTTTTTCTTCTTCTTAACTTTTTCTTCTTCTTTGTAATTAGTAAATTTAGTAAAAAAGATTATGTTACGTAGCATCAAGCAAGAAC
ath-miR1888b	AT1G75380.3	UUAGGCUAAGAUUUGUGAAGA	UUUUCGUAAAUCUUGGUCUAA	psRNATarget	WS	ACTGCTATGATTGGTGGCCCAGCATTTGAGACCAATCTGATTTATGTATGTAACAGAAACTTTTATAGCTTTTCGTAAATCTTGGTCTAATCTCTAATGATCAATACACTGTTGGTTATATGATTTGCAGCTGAGTGGAGAGACAAGCTTGGTCAGTTTC
ath-miR1888b	AT1G75380.1	UUAGGCUAAGAUUUGUGAAGA	UUUUCGUAAAUCUUGGUCUAA	psRNATarget	WS	ACTGCTATGATTGGTGGCCCAGCATTTGAGACCAATCTGATTTATGTATGTAACAGAAACTTTTATAGCTTTTCGTAAATCTTGGTCTAATCTCTAATGATCAATACACTGTTGGTTATATGATTTGCAGCTGAGTGGAGAGACAAGCTTGGTCAGTTTC
ath-miR1888b	AT1G75380.2	UUAGGCUAAGAUUUGUGAAGA	UUUUCGUAAAUCUUGGUCUAA	psRNATarget	WS	ACTGCTATGATTGGTGGCCCAGCATTTGAGACCAATCTGATTTATGTATGTAACAGAAACTTTTATAGCTTTTCGTAAATCTTGGTCTAATCTCTAATGATCAATACACTGTTGGTTATATGATTTGCAGCTGAGTGGAGAGACAAGCTTGGTCAGTTTC
ath-miR1888b	AT4G24590.1	UUAGGCUAAGAUUUGUGAAGA	CUUUCACAAAUUUCAGCCUAA	psRNATarget	WS	TGGAAATAAAACAAACAAATATTGTAGGTCGCAATTGTGGAGGAGAACCATCAAATTCATCTTCTTCTCTTTCACAAATTTCAGCCTAAAACTTTCCGATTCCATGGAAATCGAAGTCTCTTGCTCGACTCATGATGCCGAAACCAAAGGAAACCGCAT
ath-miR1888b	AT3G26670.1	UUAGGCUAAGAUUUGUGAAGA	UUUUCACAAAGCGUGGCCUAA	psRNATarget	WS	GTTTTCCTTGTAGCTTTTGGTAATCACCAGTCACCAGGTAACTATTCTTGAACAGATTGTTCTGTCGTTTTTTCACAAAGCGTGGCCTAATAAAAATCTTCTGTGCTCAGTTTTCACACCCGAACAGTTGGCAGAGAAATATAGCAATGTAACATTCTTG
ath-miR1888b	AT3G26670.3	UUAGGCUAAGAUUUGUGAAGA	UUUUCACAAAGCGUGGCCUAA	psRNATarget	WS	GTTTTCCTTGTAGCTTTTGGTAATCACCAGTCACCAGGTAACTATTCTTGAACAGATTGTTCTGTCGTTTTTTCACAAAGCGTGGCCTAATAAAAATCTTCTGTGCTCAGTTTTCACACCCGAACAGTTGGCAGAGAAATATAGCAATGTAACATTCTTG
ath-miR1888b	AT3G26670.2	UUAGGCUAAGAUUUGUGAAGA	UUUUCACAAAGCGUGGCCUAA	psRNATarget	WS	GTTTTCCTTGTAGCTTTTGGTAATCACCAGTCACCAGGTAACTATTCTTGAACAGATTGTTCTGTCGTTTTTTCACAAAGCGTGGCCTAATAAAAATCTTCTGTGCTCAGTTTTCACACCCGAACAGTTGGCAGAGAAATATAGCAATGTAACATTCTTG
ath-miR5638a	AT3G46730.1	AUACCAAAACUCUCUCACUUU	CAAGCGGGAGACUUUUGGUAU	psRNATarget	WS	AAGAGAGATGCTTACAACATAGTTGAAGATATTAGAACCCTGAAGAGAAGAATCTTGGATATAACTCGCAAGCGGGAGACTTTTGGTATAGGAAGCTTCAATGAGCCTCGAGGAGAGAATATTACAAATGTTAGAGTGAGGCAGCTTCGACGTGCTCCA
ath-miR5638a	AT1G73960.1	AUACCAAAACUCUCUCACUUU	GAAUUGAGAGUGUUUUGGUAG	psRNATarget	WS	ATAGTTACACAGAGTTAGAAGTGAGTGTGCCAGATATTGGTATTGTGGGACTACACGCAGAGAACTTGGGAATTGAGAGTGTTTTGGTAGATGGGGAACCTACTGTATTTGAGTACTATCCGCACCATCAGAACTCTGAAACTGAAAGTAACTGGAACTC
ath-miR5638a	AT1G73960.2	AUACCAAAACUCUCUCACUUU	GAAUUGAGAGUGUUUUGGUAG	psRNATarget	WS	ATAGTTACACAGAGTTAGAAGTGAGTGTGCCAGATATTGGTATTGTGGGACTACACGCAGAGAACTTGGGAATTGAGAGTGTTTTGGTAGATGGGGAACCTACTGTATTTGAGTACTATCCGCACCATCAGAACTCTGAAACTGAAAGTAACTGGAACTC
ath-miR779.2	AT1G51300.1	UGAUUGGAAAUUUCGUUGACU	GGUCAACGAAUUUUCUAGUCG	psRNATarget	WS	GCAATTAGTATTCATAGAGGTGAAAACATTTAAATTGGTTCCTACGGTCTTTACTGAATCAGGGTTCAAGGTCAACGAATTTTCTAGTCGCATGCCTGATCCCTATGAGATGGAGGGTTTAAAGAATTCAGCTGCACATGTTGCTGGACTCTTAAAGAAT
ath-miR779.2	AT3G45270.1	UGAUUGGAAAUUUCGUUGACU	GGUUAGUGAGAUUUCUGAUCA	psRNATarget	WS	TTCAATGAAGTAGACGATGGAAAAGCAAGATCGGGCCACCTACAAGAGCTGATTGGAATGCAGTCGAGAGGTTAGTGAGATTTCTGATCATATTCTACAACTCCACTTTGGTCGTGTCTGCTTCTAATTCAGTAGCTTCTTATAAGTGCTATGGTGAGAT
ath-miR779.2	AT5G03440.1	UGAUUGGAAAUUUCGUUGACU	GGUCAUCGAAGAUUCCAAUCA	psRNATarget	WS	ACGTTTCCGATTGTTTCTGGAACTTTTTGTGAGCCTAAGGTTTATCTCTCTCTTCTAGTCGTCGATTCTGGTCATCGAAGATTCCAATCAGCTAAGGTTACATTCATCTCTCTCTCTCTCTCGTTGTCTTGGTTTTGATTTTGGCAGATTGTGCTTGGAA
ath-miR779.2	AT5G03440.2	UGAUUGGAAAUUUCGUUGACU	GGUCAUCGAAGAUUCCAAUCA	psRNATarget	WS	ACGTTTCCGATTGTTTCTGGAACTTTTTGTGAGCCTAAGGTTTATCTCTCTCTTCTAGTCGTCGATTCTGGTCATCGAAGATTCCAATCAGCTAAGGTTACATTCATCTCTCTCTCTCTCTCGTTGTCTTGGTTTTGATTTTGGCAGATTGTGCTTGGAA
ath-miR779.2	AT1G18370.1	UGAUUGGAAAUUUCGUUGACU	UGUCAAUGAUAUUUACAAUCA	psRNATarget	WS	ACAATATTTGCATATGGACAAACAAGCAGTGGAAAGACATATACCATGAGAGGAGTAACGGAGAAAGCTGTCAATGATATTTACAATCACATAATTAAGGTAAGCACTGCTTTGGTCAGAGTCAATGTTTTAGACGTCAAATGCAGTTCTTCTGACCAA
ath-miR779.2	AT2G01120.1	UGAUUGGAAAUUUCGUUGACU	AGUCAACUAUUUUUCCAAUCA	psRNATarget	WS	ATTTTTGTTTCTTCCTCCTTCCAGGGAAGAACTTGACGGGTAATGAGCAGCTTCTTTTCTGTAATAGCCAGTCAACTATTTTTCCAATCAACTTATTTAACTAATAGGAACTATGTTTCTAGTTTGTTTGTACACCTGCTGTCTCTACCAGCAGACTCAG
ath-miR5631	AT2G20540.1	UGGCAGGAAAGACAUAAUUUU	GAAAUUAUGUUUUGCUUGCCA	psRNATarget	WS	CACCAGGCAATCTTGATGTTGCTCTGGTTGCAATGGATCATCTTGTGGAGCTAGAGCCGGAGGATATGGGAAATTATGTTTTGCTTGCCAATATTTACGCAGATTTGGGAAAATGGGAGGATGTTTCGAGATTGAGAAAGATGATAAGGAACGAAAATAT
ath-miR5631	AT5G12430.1	UGGCAGGAAAGACAUAAUUUU	AAAGUUAUGUUUUUUUUGUUA	psRNATarget	WS	CCCATGTGAAGAAACATTGTACAGGGTCACAGGGAACGTAGAGTGGGCGATTGAAGGAGACATACATATAAAGTTATGTTTTTTTTGTTATGTTCTTTGGGTCGTGAAGAAAGACAATGTGTGGTCTCTCTTGTTTTAACCCTTTTGATTGTAGATTGTC
ath-miR5631	AT5G46795.1	UGGCAGGAAAGACAUAAUUUU	AAAAUUAUGUCAUUUUUGUUA	psRNATarget	WS	AAATACAAATTACAAGAAAATAATCAAATATTGTTATGTTAGATCGTCTTGACTAAGCATTTAAGTAGCAAAATTATGTCATTTTTGTTAGGATCTTACATCGGAAATTAGAAAATGCCTAAAGTAATTTGACATACTAGATCTGTCATTTTTCATGTGT
ath-miR5631	AT3G52050.1	UGGCAGGAAAGACAUAAUUUU	GAAAUUAUGGCUUACUUGCCA	psRNATarget	WS	TTGCTTCTAAATATATAAACTTGCAGTTTGAACTGATTTTCTGCTGTGTGCCTAGGAGAAATTATTCCGGAAATTATGGCTTACTTGCCAAGGATGATATTTGAAGTGAAATGCCAACTTTGTCTTCCTTTGGGTGTTTTGCTTGCCGCTTTTGGGCAGT
ath-miR5631	AT3G52050.3	UGGCAGGAAAGACAUAAUUUU	GAAAUUAUGGCUUACUUGCCA	psRNATarget	WS	TTGCTTCTAAATATATAAACTTGCAGTTTGAACTGATTTTCTGCTGTGTGCCTAGGAGAAATTATTCCGGAAATTATGGCTTACTTGCCAAGGATGATATTTGAAGTGAAATGCCAACTTTGTCTTCCTTTGGGTGTTTTGCTTGCCGCTTTTGGGCAGT
ath-miR5631	AT3G52050.4	UGGCAGGAAAGACAUAAUUUU	GAAAUUAUGGCUUACUUGCCA	psRNATarget	WS	TTGCTTCTAAATATATAAACTTGCAGTTTGAACTGATTTTCTGCTGTGTGCCTAGGAGAAATTATTCCGGAAATTATGGCTTACTTGCCAAGGATGATATTTGAAGTGAAATGCCAACTTTGTCTTCCTTTGGGTGTTTTGCTTGCCGCTTTTGGGCAGT
ath-miR5631	AT3G52050.2	UGGCAGGAAAGACAUAAUUUU	GAAAUUAUGGCUUACUUGCCA	psRNATarget	WS	TTGCTTCTAAATATATAAACTTGCAGTTTGAACTGATTTTCTGCTGTGTGCCTAGGAGAAATTATTCCGGAAATTATGGCTTACTTGCCAAGGATGATATTTGAAGTGAAATGCCAACTTTGTCTTCCTTTGGGTGTTTTGCTTGCCGCTTTTGGGCAGT
ath-miR5631	AT3G52050.5	UGGCAGGAAAGACAUAAUUUU	GAAAUUAUGGCUUACUUGCCA	psRNATarget	WS	TTGCTTCTAAATATATAAACTTGCAGTTTGAACTGATTTTCTGCTGTGTGCCTAGGAGAAATTATTCCGGAAATTATGGCTTACTTGCCAAGGATGATATTTGAAGTGAAATGCCAACTTTGTCTTCCTTTGGGTGTTTTGCTTGCCGCTTTTGGGCAGT
ath-miR5631	AT3G12860.1	UGGCAGGAAAGACAUAAUUUU	CAGAUUAUGUCUUGUCUGUUA	psRNATarget	WS	CACACTTGATAAGGATATCAATTCCTTTGCTATGAGAGTCAGGTTTGTTTTCTTATTGTTTTGCCTTTCAGATTATGTCTTGTCTGTTACCGTAAGAGAAAATGGTTTCTGAGCAGCTCATATTATGTTTTTGCAGAGAATGGTACTCATGGCACTTCC
ath-miR2111b-3p	AT5G27095.1	AUCCUCGGGAUACAGUUUACC	GGUAAAGUGUGUCCGGAGGAU	psRNATarget	WS	ACAATGCCTTAGTGAGTTTTGCTGATAGGTCTTTAGATTCCTCTAAGGATTCATGCTTGTACAAGCTCAGGTAAAGTGTGTCCGGAGGATTGAGAATGAACAGTTTTGTGTCAGTGTCACGTGGTGGATAGATTCTGTAGTTAAGCGTTAACTTAAGCAT
ath-miR2111b-3p	AT3G27550.1	AUCCUCGGGAUACAGUUUACC	GGUGAAUUGGAUUCUGAGGAU	psRNATarget	WS	TTTAGAAGAAATGATAGGGATACACATAGCCAGAGGAGACCCAACGATAGTGATGATGATGACGATGACGGTGAATTGGATTCTGAGGATGATGAAATTCCAAAGAGATTTGATAGAGCAAGATCATCAAACACAAACACCAGAAGGCCAAGAGAGGATT
ath-miR2111b-3p	AT1G60380.1	AUCCUCGGGAUACAGUUUACC	GGUAAAGUGUUUACCGAGGAU	psRNATarget	WS	GTTTTATGAAACGGAGAAAGAAAGACATTTTGGTAATGGAGAAGAAGTGAAGGTAACTTGGACTCTAAAAGAGTATAGGCTTACCAGAAAAATGAACAAGAATAAAGTGGTGTGCGTTATCAAGTATAAGGTAAAGTGTTTACCGAGGATAACTAGCTAG
ath-miR169g-3p	AT5G39635.1	UCCGGCAAGUUGACCUUGGCU	AGCCAAGGAUGACUUGCCGGU	psRNATarget	WS	TGAAAATGAAGGTGTGAATGGATTGTCTCATCTAAAGCCTTGAATGTGGGAAAAAGGCCATTGTTGTTCAGCCAAGGATGACTTGCCGGTAGCTTGTATTATGATTACTCTATATTCGATTTATATTATGGAGATGATGGTTTATATATATTTACTTATC
ath-miR169g-3p	AT1G20225.1	UCCGGCAAGUUGACCUUGGCU	UGCCACGUUCAAUUUGCUGGA	psRNATarget	WS	TGCAGCTTCCATGACAATGCATTTGTAGCATCTCGGGCTTTACACATCGTTGATACCTTAAACGCCAATGCCACGTTCAATTTGCTGGAAGGGATCTTCAAGCATCAGGTTTGATTAGTGTACTAAAAAACTAAACTTTGCTGAGATTAAACAGAGAAA
ath-miR398c	AT1G36078.1	UGUGUUCUCAGGUCACCCCUG	UGGGGGUGAUCUCAGGACAUA	psRNATarget	WS	TAATTATTATATTCTTGTGGTTTCATAATAAACTTCTTCTCATATGTGGTTAGTTCTGGAATATTGCGTTGGGGGTGATCTCAGGACATATTGCAGCAGGTGTCGCTTGTAGTTTAGCTATCTTGCTTTCTTGTTTACCTTTATCTTCCATGTCTGGTTT
ath-miR398c	AT1G04980.1	UGUGUUCUCAGGUCACCCCUG	UACGGGUGAGCUUAGAACACA	psRNATarget	WS	AAAGCTGAAGGAAGGAACAAGTATCTAGAGATGTTATTATCAGTTGCAGACAAGTTTAAGAAAGACCCTTACGGGTGAGCTTAGAACACATCTCTTCCCTCTTTGTTACTATCATCATATTCCAGCTGCGAGTTACTCTGTTTTTGCAGAAACTAGACAA
ath-miR5665	AT1G65480.1	UUGGUGGACAAGAUCUGGGAU	AUCCCAAAUUUUUUCCACCAA	psRNATarget	WS	TTTTCATGAAGATGGACCCATAAAATATTTCTTCCTATCCTAAATTAAATAGAGATAAATTTATGATCTATCCCAAATTTTTTCCACCAACTTCTTGCATAAGTGATTATTATTTAGGATAAGAATCTTGGGATTTTTCTTTGTTCCTCCTACCTAATAA
ath-miR5665	AT5G49710.2	UUGGUGGACAAGAUCUGGGAU	UUCUCAGAUCUUGUUCUUCAA	psRNATarget	WS	AAAAACAAAACAAAACAAAACAAAGGAAGAGAATTTGCGCGACAACAACGATCGATCAGTCGTCGTCTTCTCAGATCTTGTTCTTCAAAGGATTCTATGCCGCAAGAGCTTCGATTGTATCCTCTCTGAGGATTGGGTAATACCCAATACCATGGATAA
ath-miR5665	AT5G49710.3	UUGGUGGACAAGAUCUGGGAU	UUCUCAGAUCUUGUUCUUCAA	psRNATarget	WS	AAAAACAAAACAAAACAAAACAAAGGAAGAGAATTTGCGCGACAACAACGATCGATCAGTCGTCGTCTTCTCAGATCTTGTTCTTCAAAGGATTCTATGCCGCAAGAGCTTCGATTGTATCCTCTCTGAGGATTGGGTAATACCCAATACCATGGATAA
ath-miR5665	AT5G49710.1	UUGGUGGACAAGAUCUGGGAU	UUCUCAGAUCUUGUUCUUCAA	psRNATarget	WS	AAAAACAAAACAAAACAAAACAAAGGAAGAGAATTTGCGCGACAACAACGATCGATCAGTCGTCGTCTTCTCAGATCTTGTTCTTCAAAGGATTCTATGCCGCAAGAGCTTCGATTGTATCCTCTCTGAGGATTGGGTAATACCCAATACCATGGATAA
ath-miR5665	AT4G34920.1	UUGGUGGACAAGAUCUGGGAU	GUUGCAGAUUUUGUCCACUGA	psRNATarget	WS	GACTGATCGGATCCGAAAACACGCCAGACTATTTATTTCTCAGTGTGTTTCCAAGGGATGTGGAGATAAGTTGCAGATTTTGTCCACTGATTTCATCGAAGGAGATTTCGTTGATGCCTGTGTCGGCCTTACTCACGCAAGAATCGAAGGAAAGGTTTGA
ath-miR5665	AT4G34930.1	UUGGUGGACAAGAUCUGGGAU	GUUACAGAUUUUGUCCACUGA	psRNATarget	WS	TACTGATCGGATCAGAAAACACGCTAGGCTTTTTATATCTCAGTGTGCTTCCAAGGGATATGGAGATAAGTTACAGATTTTGTCCACTGATTTCATTGAAGGAGATTTTGTCGATGCCTGCGTCGGACTCACTCACGCAAGAATGAAGGGACAGTTTGAT
ath-miR5665	AT3G54910.1	UUGGUGGACAAGAUCUGGGAU	AUUCUAUAUGUUGUCCACCAA	psRNATarget	WS	GGGCTCGTATGGTTTGTCTTCAACCTGAAAATTTGTTTTCGTCAACCATCTTTTTCTATGTTTTCCGTTTTTTTTGTATGTGATAAAAACTTTATTCTATATGTTGTCCACCAAAAAACAAATTATGTTGATTGGAGAAGTTATATGATAAGTTTTAATC
ath-miR5665	AT3G54910.2	UUGGUGGACAAGAUCUGGGAU	AUUCUAUAUGUUGUCCACCAA	psRNATarget	WS	GGGCTCGTATGGTTTGTCTTCAACCTGAAAATTTGTTTTCGTCAACCATCTTTTTCTATGTTTTCCGTTTTTTTTGTATGTGATAAAAACTTTATTCTATATGTTGTCCACCAAAAAACAAATTATGTTGATTGGAGAAGTTATATGATAAGTTTTAATC
ath-miR5665	AT3G54910.3	UUGGUGGACAAGAUCUGGGAU	AUUCUAUAUGUUGUCCACCAA	psRNATarget	WS	GGGCTCGTATGGTTTGTCTTCAACCTGAAAATTTGTTTTCGTCAACCATCTTTTTCTATGTTTTCCGTTTTTTTTGTATGTGATAAAAACTTTATTCTATATGTTGTCCACCAAAAAACAAATTATGTTGATTGGAGAAGTTATATGATAAGTTTTAATC
ath-miR5665	AT3G44840.1	UUGGUGGACAAGAUCUGGGAU	UUCUUGGAUCAUGUCUACCAA	psRNATarget	WS	CAAGATCGACATGGAGAGTTTCTTGACTGCTAGAGCTCAAGAGCTCGTCTCCGGTGGATTGCTCTTTCTTCTTGGATCATGTCTACCAAATGGAGTTCAAATGTCAGAAACATTGAATGGAATGATGATAGATTGCATTGGATCTTCTCTTAATGACAT
ath-miR5665	AT3G28050.1	UUGGUGGACAAGAUCUGGGAU	UUCUCAGUUUUUGUUUACCAA	psRNATarget	WS	CTGAAATAGGTTAATTTGATCTTTAATTACCTGATTAGATCAAATTTTTTGCATGAGTGTTACTGAAATTCTCAGTTTTTGTTTACCAAAATTTAGAGAATAAAAAGTATAGAAAGAGACATTTGGCTTAAAGTTGGTTCCAAAAGCTGCAACTTTACT
ath-miR5014a-5p	AT3G25230.1	ACACUUAGUUUUGUACAACAU	AUGUU-UGCGAAACUAAGUGU	psRNATarget	WS	CTAGAGCAGAAAAGGTTGAAGGAGAAAATGAAGGAATTCAATAAAAAGGAAGCCAAATTTTATGGAAACATGTTTGCGAAACTAAGTGTAAGTATCTCAATGGTTTGATCATATGTTATAAGTAGATGATAGTAGTTAGTGGGAATATGATGATAACCA
ath-miR5014a-5p	AT3G25230.2	ACACUUAGUUUUGUACAACAU	AUGUU-UGCGAAACUAAGUGU	psRNATarget	WS	CTAGAGCAGAAAAGGTTGAAGGAGAAAATGAAGGAATTCAATAAAAAGGAAGCCAAATTTTATGGAAACATGTTTGCGAAACTAAGTGTAAGTATCTCAATGGTTTGATCATATGTTATAAGTAGATGATAGTAGTTAGTGGGAATATGATGATAACCA
ath-miR397b	AT5G60020.1	UCAUUGAGUGCAUCGUUGAUG	AAUCAAUGCUGCACUUAAUGA	psRNATarget	WS	AATCAATGATGTGAAACAGATACATTCAGACTGAGAGTGAAGCCAGGAAAAACATACCTTCTCAGGCTAATCAATGCTGCACTTAATGACGAGCTCTTTTTCAGCATCGCAAATCACACGGTTACGGTTGTTGAAGCTGATGCGATCTATGTTAAGCCA
ath-miR397b	AT5G22480.1	UCAUUGAGUGCAUCGUUGAUG	UAUUGGUGGUGCACUUAAUGA	psRNATarget	WS	GCACAGTTCATTTTTGGGTGTCTTCGTTTCTTAGAACAACCTAAAATGTGTGGTCTACTCGTGAGAACATATTGGTGGTGCACTTAATGACAATATAATCATCAAACTGTCACTTGGGTAGTAATTTATTAGGAAGAGCGAGAACCCTATCTTTGTTACT
ath-miR397b	AT4G17330.1	UCAUUGAGUGCAUCGUUGAUG	UUUCAACGAUGGACUCAAUGG	psRNATarget	WS	TACTTTTCAGATAGAGACTGAGACATATCCGCAGATACACGTATTTGAAACTTCAGAGAGTGTTTATATTTCAACGATGGACTCAATGGTTGAAGCTAGAGAAGGTGGTGTGTCTAAGAAGAGTGACAATGAAGGTAGTGCTCGCACTTCTAATCTCGA
ath-miR397b	AT5G02470.2	UCAUUGAGUGCAUCGUUGAUG	AGUCUACGAUGCGCUCAAUGU	psRNATarget	WS	AAAAAAAAAAAGCTATAACAACATTCTCTTATGTTCAATCAGTACAATGAGAAGAACATAAGGCGGAGAGTCTACGATGCGCTCAATGTGTTCATGGCGTTGGATATTATTGCAAGGGATAAAAAGGAAATCCGGTGGAAAGGACTTCCTATTACCTGC
ath-miR397b	AT5G02470.1	UCAUUGAGUGCAUCGUUGAUG	AGUCUACGAUGCGCUCAAUGU	psRNATarget	WS	AAAAAAAAAAAGCTATAACAACATTCTCTTATGTTCAATCAGTACAATGAGAAGAACATAAGGCGGAGAGTCTACGATGCGCTCAATGTGTTCATGGCGTTGGATATTATTGCAAGGGATAAAAAGGAAATCCGGTGGAAAGGACTTCCTATTACCTGC
ath-miR830-5p	AT3G58270.2	UCUUCUCCAAAUAGUUUAGGUU	AAUCUAAAUUGGUUGGAGGAGA	psRNATarget	WS	CAGGAACTTTCCAAGGATGATCTGTCAGACGCAGATGCTGCTCTTGCATACTTGACGGATGCGGGGTTGAATCTAAATTGGTTGGAGGAGAAACTGGAAGAAGTGTCAGAAAAGAAGGAGAACGAGGAAGCTGGTGAGACTCGGGTGCATGAAATTGAAGA
ath-miR830-5p	AT3G58270.1	UCUUCUCCAAAUAGUUUAGGUU	AAUCUAAAUUGGUUGGAGGAGA	psRNATarget	WS	CAGGAACTTTCCAAGGATGATCTGTCAGACGCAGATGCTGCTCTTGCATACTTGACGGATGCGGGGTTGAATCTAAATTGGTTGGAGGAGAAACTGGAAGAAGTGTCAGAAAAGAAGGAGAACGAGGAAGCTGGTGAGACTCGGGTGCATGAAATTGAAGA
ath-miR830-5p	AT1G52380.1	UCUUCUCCAAAUAGUUUAGGUU	AAACUAAAAUAUUUGGAGAAGU	psRNATarget	WS	TCTCTCTCGTCTCTCTTGTCTTTTGTCTTGTCTTGTTACTTCCAAGTAGTTGAATTTTGAGGCAGAGGAAAACTAAAATATTTGGAGAAGTTTGTTGTTTTTTTTACACAGTTGTTGAGACTTTTTGGTTACATGTTTCTGTTTGTAGAAGGAAACCATAT
ath-miR830-5p	AT4G36560.1	UCUUCUCCAAAUAGUUUAGGUU	UUUUUAAACUUUUUGGAGAAGA	psRNATarget	WS	TCTGCCAAAAGAATGTTTTATCACAAAGCTTAGAATAGAGACCAAAAGGGTACTACGAGAGCTGATATTTTTAAACTTTTTGGAGAAGAAATACAGTCCATATCTTCATCTTTTTGTTATTTTATATCTTATAATAATAAGTACAATAAAACATAGCGA
ath-miR830-5p	AT5G01270.1	UCUUCUCCAAAUAGUUUAGGUU	UGUUUAAACUAUUUGCAGAAGG	psRNATarget	WS	CTTTCTACTGAATCTGTAACAGCTACTTGAATAATAAGGTGCATTAATACCTTTTTAACATTGGCACTTGTTTAAACTATTTGCAGAAGGTGGAATATCCCAGAATCATTTGGTGTCAAATGGTAGAGAACATCATACAGATGGTGGAAAGAGTAATGGC
ath-miR830-5p	AT4G02140.1	UCUUCUCCAAAUAGUUUAGGUU	UAACUAAAUCAUUUGGGGAAGA	psRNATarget	WS	TAACTCGTGGACATGAACTATGAAGAAACATAGTACGATTTTCTTTTCTTTTTGGAAGTTTGTCTCAATAACTAAATCATTTGGGGAAGAGAAACAATTATTCTGTGTTAGCCATCATCTCGTCTTTCAACAAAGTTCCCTTTTTTCATATATTAGTGCC
ath-miR830-5p	AT4G02150.1	UCUUCUCCAAAUAGUUUAGGUU	UAACUAAAUCAUUUGGGGAAGA	psRNATarget	WS	CATGCCCACTCCTTAACTCGTGGACATGAACTATGAAGAAACATAGTACGATTTTCTTTTCTTTTTGGAAGTTTGTCTCAATAACTAAATCATTTGGGGAAGAGAAACAATTATTCTGTGTTAGCCATCATCTCGTCTTTCAACAAAGTTCCCTTTTTTC
ath-miR776	AT3G44240.1	UCUAAGUCUUCUAUUGAUGUU	GAUAUCAAUGGAAGAAUUGGA	psRNATarget	WS	GAACGTTACATGGATATGAGTTTTAGTGTGGACAGAGCAAAATTGATCCAGTTAGGGCTAACTCTGTTCGATATCAATGGAAGAATTGGAGGAACATGGGAGATCAATTTCTCTGATTTCGGAGTTGACGATGCTAGAAACGAGAAATCCATTGAGTTCC
ath-miR776	AT4G32717.1	UCUAAGUCUUCUAUUGAUGUU	UACAACGAUAGGAGACUUGGA	psRNATarget	WS	ACGTTTTTTTTTTTTTTTTTGGTTTGTGTGGTTGAGAAAACAATAGAAGTGGAAGCTGAGAAACTGTGTACAACGATAGGAGACTTGGACGGTAAATGTAGCCAAGACGGAGAAAAGTTGTGCATGAGATACATGACTGATCAATCTAAAAAAAAGTTT
ath-miR776	AT5G35695.1	UCUAAGUCUUCUAUUGAUGUU	AACAUGGAUAGUGGACUUAGA	psRNATarget	WS	ATGGAAAGAGATACATCTCGTAAAGCTAATATGGAAATGAGTAGCTTTGCTTGGGGATATGCAACATGGATAGTGGACTTAGAGCTAACCAAATCTCTCAAAGCTTGAAGGAACAATATCTCAAAATGTTTTAGTTATATGTAACTTTGATCTGGAGTTT
ath-miR776	AT2G32530.1	UCUAAGUCUUCUAUUGAUGUU	UCUAUCAAUAGAUGAUUUAGA	psRNATarget	WS	ATTGCGGGAATCCAAGGACCTACATATGCAGGTTCAGGATGCTTCCACACTAGAAGAGTTATGTACGGTCTATCAATAGATGATTTAGAAGATGATGGAAGTCTTTCTTCACTTGCAACAAGTAAGTACTACAGGCGAAAACAAAAATGCATATATCAT
ath-miR776	AT5G45840.1	UCUAAGUCUUCUAUUGAUGUU	UGUGUCAAUAGAAAACUUGGA	psRNATarget	WS	AATCGCTGTATAAAGTCCAGATGAACAAGAATCGAGAGCTATCTTCGGTTTCCGCTGATGTCCTCGACTGTGTCAATAGAAAACTTGGATACTGGTAATAAAAGTTTTAGTCCTTGGATGGAGAAAACTTTTCTTTGAGTTAACTTGTTTTTAATTTGA
ath-miR5020a	AT2G18230.1	UGGAAGAAGGUGAGACUUGCA	UGUAAGUUUUAUCUUCUUCUA	psRNATarget	WS	TGATTGTTTGATGTAAGTGTTTTGTTTGTTGAATCTTTCAGGTCCAGAAGCTCCTACTGTTTTCAACTGTGTAAGTTTTATCTTCTTCTACATTGCGGAAGATTAGATCATATTAAGAAAGTTAGTGCTGGTCTTGTGATTGTTAAATGTGCTTGAATTC
ath-miR5020a	AT1G30690.1	UGGAAGAAGGUGAGACUUGCA	UGUAAGUCUUAUCUUCUUCUU	psRNATarget	WS	AAACACTACAAGAACAACTTCTTCAGGTTCTATAAAGAGATTCCGAAGAAGAATCTTTTCCAGAAACAGTGTAAGTCTTATCTTCTTCTTTAGGTTGGTTTCTCTCTTTTTCTCTCTTTAGAAGCTGTTAAATTCGAATCCTTTTTGGGTTTTAGTTCTA
ath-miR5020a	AT1G30690.2	UGGAAGAAGGUGAGACUUGCA	UGUAAGUCUUAUCUUCUUCUU	psRNATarget	WS	AAACACTACAAGAACAACTTCTTCAGGTTCTATAAAGAGATTCCGAAGAAGAATCTTTTCCAGAAACAGTGTAAGTCTTATCTTCTTCTTTAGGTTGGTTTCTCTCTTTTTCTCTCTTTAGAAGCTGTTAAATTCGAATCCTTTTTGGGTTTTAGTTCTA
ath-miR5020a	AT4G08160.1	UGGAAGAAGGUGAGACUUGCA	AGUAGGUUUCACCUUUUUUCA	psRNATarget	WS	TGCAACAGTACAAGCGACTCTCTGGGTCTTAAACGCAAACAAACGTGAACAATACATAGTCATTGCCAAGTAGGTTTCACCTTTTTTCATCTTCTCCATTACATAAGTATCTTGATATAAATTCATTATACTGATAGAGTTTGGTATGTCAATGAATCA
ath-miR5020a	AT4G08160.2	UGGAAGAAGGUGAGACUUGCA	AGUAGGUUUCACCUUUUUUCA	psRNATarget	WS	TGCAACAGTACAAGCGACTCTCTGGGTCTTAAACGCAAACAAACGTGAACAATACATAGTCATTGCCAAGTAGGTTTCACCTTTTTTCATCTTCTCCATTACATAAGTATCTTGATATAAATTCATTATACTGATAGAGTTTGGTATGTCAATGAATCA
ath-miR5020a	AT5G13480.1	UGGAAGAAGGUGAGACUUGCA	GGUAAGUCUCACUUUCUUUUG	psRNATarget	WS	GTACTTAGCGTGAAGTGGAACCAAAATGGCAATTGGCTTTTAACGGCCTCGAAAGATCAGATAATTAAGGTAAGTCTCACTTTCTTTTGGGTGGGGGGGGGGGGGGGGGATATTGATTTGTAAATGAGATTTTTTCCTTGCATTATGGAAGCATTTGTA
ath-miR5020a	AT3G45850.1	UGGAAGAAGGUGAGACUUGCA	UGCAAGAUUCAACUUCUUCCA	psRNATarget	WS	TGGCTGTACACGATCTACGCGAGAGCGCATCCACCAGAACTACTACCCTACAGCATGAGATGTCAACAATGCAAGATTCAACTTCTTCCATTAAAGCAGAGTGGAGCATTCACATGGAGAAAACAGAATCAAGCCACCACGAGGACACTTCAGCAGTTGA
ath-miR5020a	AT3G58130.2	UGGAAGAAGGUGAGACUUGCA	CGUAAGUCUUACUUUUUUCCC	psRNATarget	WS	TCACTTTGTTGTACATGCAGAAAGTTCTTGCAGACTAATTCAGGAAGAAATGTCAAAGCTTGGGAACTCGTAAGTCTTACTTTTTTCCCGGAACTTAAAAGTATCTGCAAGCTCCTATCATCCTAAAAGAATACTTGATTTTGTACATCAGGTAAGCCT
ath-miR5020a	AT3G58130.1	UGGAAGAAGGUGAGACUUGCA	CGUAAGUCUUACUUUUUUCCC	psRNATarget	WS	TCACTTTGTTGTACATGCAGAAAGTTCTTGCAGACTAATTCAGGAAGAAATGTCAAAGCTTGGGAACTCGTAAGTCTTACTTTTTTCCCGGAACTTAAAAGTATCTGCAAGCTCCTATCATCCTAAAAGAATACTTGATTTTGTACATCAGGTAAGCCT
ath-miR5020a	AT5G02650.1	UGGAAGAAGGUGAGACUUGCA	GGCAGGUUUCAUCUUCUUUCU	psRNATarget	WS	GTCCTCCTGGATCGGGCAAGACCACTTACTGCAATGGCATGTCTCAGTGTCAGTGCATCTCTCTAATGGGCAGGTTTCATCTTCTTTCTCTTTTTGGATCAAAGAAAGAAGCTTGCTTACTTGTGTACCTGTGAATCTCTTTGTATTGATTGTTTTGCT
ath-miR5020a	AT1G25390.1	UGGAAGAAGGUGAGACUUGCA	CUUAAGUUUCAUCUUUUUCCA	psRNATarget	WS	AGAACCAAATAACTACCATGCGGAGATGAGGCTAGGATTAGGTAAGAAACAGATGTCCTGTTTTCCTCCTTAAGTTTCATCTTTTTCCATGAAATACTCAATTTGAATCAGTTACCTCTCTAATTGTCGATAGGAATAGGAGGATCTGTCATCTTGATA
ath-miR5020a	AT1G73590.1	UGGAAGAAGGUGAGACUUGCA	AGCAAGUUUUACCUUUUUCUU	psRNATarget	WS	TAGAGAATCTTTGAGGATAATTGAAGCTCTTGAAGAAGAGAAGAAGAAGGAGACTTAAGTAGGAGCTCAGCAAGTTTTACCTTTTTCTTAATTTTAATGAACATTCGTGTTTCCTCTTTTGGTAGGTTTTAGGAATTTGTAAAAGCTTTGGCTACTTTT
ath-miR5020a	AT2G40840.1	UGGAAGAAGGUGAGACUUGCA	ACCAAGUCUUACCUUUUUCUG	psRNATarget	WS	ATGAAACTCAGAAGGACATGTATGAGGTTAGTAAAAATCCTCATTTAGAGATCGTTTTCCTTTGGAGAACCAAGTCTTACCTTTTTCTGTCCAAAACTCTGTGGTGTTTTTTGCTAAGTGGATGTATTAAATCTTTCTTAATTGGTTTCCTTTAATTGT
ath-miR5020a	AT1G02130.1	UGGAAGAAGGUGAGACUUGCA	GGCAAGUCUUGUCUUCUUUUG	psRNATarget	WS	TTAATTAGCGTTTTGGGATTTGCAGCGACTATCTTTTCAAGCTCCTGCTTATCGGGGATTCTGGCGTAGGCAAGTCTTGTCTTCTTTTGAGATTCTCTGTAAGTTTTTTTTTTTGTCTTTTTCTTTCTCAGAGATCAAACACTGTAGCTTTCTACATTT
ath-miR5999	AT1G63900.1	UCUUCACUAUUAGACGGACAA	UUGUCUGUCUAAAAGUGAAUA	psRNATarget	WS	AAGCATGTCATTGACTCTGTTCTAGAGAGAAGACGGCGGAGACAGTTACAAAAAAGGTATGTCACAGATTTGTCTGTCTAAAAGTGAATAACCGTTCTCAAGCATGAGTACTAGATCGGCTTGTTTCTCTCGAAACTATGTACACACAAAATTAAGTAGT
ath-miR5999	AT3G63280.2	UCUUCACUAUUAGACGGACAA	UUGUCCGCCUCAUGGUGAGGA	psRNATarget	WS	CTTCCAAAACCAAAACAGAGAGACAGCGTCAAGAAGAGAAGTAGCTAGGCACTCTTTTTCTTCTCCTCCTTGTCCGCCTCATGGTGAGGACAATTCCAACGGTTCGATCACAAAGGACAAGTGTACTGTACAGAAAAGGTCAGTTTCGGAGGTAAAACAG
ath-miR5999	AT3G63280.1	UCUUCACUAUUAGACGGACAA	UUGUCCGCCUCAUGGUGAGGA	psRNATarget	WS	CTTCCAAAACCAAAACAGAGAGACAGCGTCAAGAAGAGAAGTAGCTAGGCACTCTTTTTCTTCTCCTCCTTGTCCGCCTCATGGTGAGGACAATTCCAACGGTTCGATCACAAAGGACAAGTGTACTGTACAGAAAAGGTCAGTTTCGGAGGTAAAACAG
ath-miR5999	AT1G70430.1	UCUUCACUAUUAGACGGACAA	AUGUAUGUUUGAUAGUGGAGA	psRNATarget	WS	TTTTAGGCTGGGAATATATTGATTCACTCAAAAGGCGTAGTTAAACTTGGAGACTTTGGAGTTTCAGCATGTATGTTTGATAGTGGAGAAAGAATGCAAACAAGGAATACATTCGTTGGGACTCCTTGTTGGTACGTTTTGGCTTATCTCTGTATATGT
ath-miR4239	AT5G67240.1	UUUGUUAUUUUCGCAUGCUCC	AGAUCAUGCGAGAGUAAUAGA	psRNATarget	WS	TATGTGTTTTGAGATATTATTAAATTTCGATTGTGCTTACGACTTACTTTGATCACAGTGTTGAGGATAGATCATGCGAGAGTAATAGATACTTCATATGTATTTGAGTTTGTCGATGCACCAAAGACTCAAAGACCTTCTTTGAATAATCTATGCAAG
ath-miR4239	AT1G68200.1	UUUGUUAUUUUCGCAUGCUCC	UGAGCAUGAGAAAGAAACAAA	psRNATarget	WS	GATTACAATCCTCCTCTGTGATGCATTAACAGTTGACTGTTCTGAATATAAGTGTGGATTTAGATTCTTGAGCATGAGAAAGAAACAAAAGAAGAAGTGTTTTGATACTGTTTGCTTTCTCTGAACTATAGATGTAAAGAGTAATAGTGAGCTTGATGC
ath-miR4239	AT1G68200.2	UUUGUUAUUUUCGCAUGCUCC	UGAGCAUGAGAAAGAAACAAA	psRNATarget	WS	GATTACAATCCTCCTCTGTGATGCATTAACAGTTGACTGTTCTGAATATAAGTGTGGATTTAGATTCTTGAGCATGAGAAAGAAACAAAAGAAGAAGTGTTTTGATACTGTTTGCTTTCTCTGAACTATAGATGTAAAGAGTAATAGTGAGCTTGATGC
ath-miR4239	AT5G29635.1	UUUGUUAUUUUCGCAUGCUCC	UGGGAAUGUGAAAGUAACAAG	psRNATarget	WS	GGGATAAGAGGTCGGATTCTGAGTGGTCCTAACATATACCAAATACTCAAAAATTACAAGAATGATTTTGGGAATGTGAAAGTAACAAGAAGGAAGAGAAATATGAAATAGTGTGTTGGTTCAGGCTCAAACACTAATGATGATACCAGTGAATCAGAG
ath-miR771	AT1G75010.1	UGAGCCUCUGUGGUAGCCCUCA	UUAGUGUUACAGCAGAGGCUCA	psRNATarget	WS	GTGAAAGGGATCAAATTTAATTGCCAAATCTACTTTTTCAGGAGTATTAGCAAGGACAGCTCTGGAGGTTTAGTGTTACAGCAGAGGCTCAATCACCAAGGTCCATAATCTATTCTTTTCCTGTTTCTTCTTGCCGTTTGAGTTTTGAATTTGATTAAAAA
ath-miR5654-3p	AT5G11560.1	UGGAAGAUGCUUUGGGAUUUAUU	UUUAAAUCUUGAAGUAUCUUCCA	psRNATarget	WS	CTTCACTTGATCTCAGACATGGGGAGATATGTATGAATTATTCATCTTCATATTTTTGTTATCCATCTTTAAATCTTGAAGTATCTTCCACTTTGATTGTCGTTTTTCTTACTTTGTATTCTGGTTTGGTGCAGTTTGGCGACATGTTCTCGGGACAAAG
ath-miR5654-3p	AT5G02390.1	UGGAAGAUGCUUUGGGAUUUAUU	AGUAAAGUCCAAAGAGUCUUCCA	psRNATarget	WS	TTAACTCTCTCACCAATGGGACTCATTGCTTTAGGAATCTGTGCAAAGACCAAAGAAGCCTAGTTCTGCAGTAAAGTCCAAAGAGTCTTCCAACTCAGGAGAGAAAACAAAAAAGAAGCATAATCCAGAGGAGAAGTCCAAGAAACTTAATTCAGAAGAGAG
ath-miR5654-3p	AT5G02390.2	UGGAAGAUGCUUUGGGAUUUAUU	AGUAAAGUCCAAAGAGUCUUCCA	psRNATarget	WS	TTAACTCTCTCACCAATGGGACTCATTGCTTTAGGAATCTGTGCAAAGACCAAAGAAGCCTAGTTCTGCAGTAAAGTCCAAAGAGTCTTCCAACTCAGGAGAGAAAACAAAAAAGAAGCATAATCCAGAGGAGAAGTCCAAGAAACTTAATTCAGAAGAGAG
ath-miR5654-3p	AT2G39725.2	UGGAAGAUGCUUUGGGAUUUAUU	GAAGAAUCCCAGAGUUUCUUCCA	psRNATarget	WS	CGATTAAATTGTCCCAGAATAGTTAGTGAGAAGAATCCCAGAGTTTCTTCCATCTCTCGCTCTTTCGATTTTGGAGATATTTACAGGTACGCTTGCTTTTCCCTTCACAACATCTTCTTCTTCCTGCTCCTCTGTTTCAAATTCCGAAAATCAGGTATTTCT
ath-miR5654-3p	AT1G74000.1	UGGAAGAUGCUUUGGGAUUUAUU	GUAAAAUCCUAAAAUAUCUUCCA	psRNATarget	WS	GAACAGGCCCTGAAGCTTTCGCTTTTGATTCCACCGGAAAAGGATTCTACACCGGAGTCACCGGCGGTAAAATCCTAAAATATCTTCCAAAGAAAGGTTATGTCGACTTTGCCCAGATCACAAACTCTTCGTAAGTTTCCAAGATCATTACTTTTTCAT
ath-miR5654-3p	AT5G60060.1	UGGAAGAUGCUUUGGGAUUUAUU	CUAAAUUCCCAAAGUAUCUUCCU	psRNATarget	WS	GTCTCCGCTCTGTATGTGCCACTTGGCGTCTCTCTCTTCCTCTCTCCAACAAAAACAACCGTTTGTCTAAATTCCCAAAGTATCTTCCTTTTTGGTCATCTTCTTCTTCATCCTCTGGTTTCTTCACTCTGAAACAAAGCAATGTCTATAAACTTGAAG
ath-miR5654-3p	AT4G22220.1	UGGAAGAUGCUUUGGGAUUUAUU	GCGAAAUCGCAAAGCAUCUUUCU	psRNATarget	WS	GGAGTTTCTCAATATCTGAAGACTTACTCTGAATGTGTGCTTCTCTTTCTGTGATTTATTTTGCCAGCGAAATCGCAAAGCATCTTTCTCTCCCACCAGTCAAGCTCCACTGCAGTATGTTGGCGGAGGACGCTATCAAGGCAGCTGTGAAAGACTACA
ath-miR5654-3p	AT3G05140.1	UGGAAGAUGCUUUGGGAUUUAUU	CAAGAAUCACAGAGCAUCUUCUA	psRNATarget	WS	TCATCTGACGATCCTCCTCCAAACAGAGAAGCTATCGACAATGCAGATGCAGACACAGACGTACAGTGCAAGAATCACAGAGCATCTTCTAATTGGGGAAAATTCTTCAAGCTATGGAAACGCAGATCCATGAAACGCCTCTCTTCCTTTCCTCCATTAAG
ath-miR5654-3p	AT5G55660.1	UGGAAGAUGCUUUGGGAUUUAUU	UACAAGUCCAAAGGCAUCUUCUA	psRNATarget	WS	AGTCCACCAAAGAAAGCTACTCAAAAGCGCTCAGCAGGTAAACGGAAGAAGAGTGATGACGACAGTGATACAAGTCCAAAGGCATCTTCTAAGAGGAAGAAGACTGAAAAACCGGCCAAGGAGCAGGCCGCAGCCCCTTTAAAATCTGTATCAAAAGAAAA
ath-miR395d	AT4G23990.1	CUGAAGUGUUUGGGGGAACUC	CAGUUUCCUCAAACAUUUCAA	psRNATarget	WS	CAGCAACACCAGTTCGTGCCCTGTGCTATTTAACAGACCCTAAAATCAAAACTGGTTTAGGGTTTGTGCAGTTTCCTCAAACATTTCAAGGAATAAGCAAGAACGATATATATGCATGCGCGTATAAGCGTCTCTTTGAGATCAATATGATTGGGTTTG
ath-miR395d	AT4G23840.1	CUGAAGUGUUUGGGGGAACUC	GACUUCCCUCAAAAACUUCAG	psRNATarget	WS	TTTCAGTGCCGAGACAGAGTCCTTGTCCTTTACCAACAAAAGCTGTATAACCTACTTAGACGTTTCCAAGACTTCCCTCAAAAACTTCAGCTTCTTAGAAACTATGTTTAACCTAGAACATCTTGATCTGAGCTCCACAGCTTTCGGGGATGATTCTGTT
ath-miR395d	AT5G41470.1	CUGAAGUGUUUGGGGGAACUC	UUGUUCUCUCAAAUAUUUCAG	psRNATarget	WS	ATTAATTTATTTTTACATATCACATTTCATTCAAAATTCTTAAGCGCAATGTTTTTTAAAATATTATTTTGTTCTCTCAAATATTTCAGTGTTTTTGGAAAAACCTTATGCTATAATCCAAGCAGCAATTCGAATTTATGGACTATTTTTGGCGCCACT
ath-miR395d	AT2G20463.1	CUGAAGUGUUUGGGGGAACUC	GAUUUUCCCCAAAAACUUUAG	psRNATarget	WS	ATGGGATTTTCCCCAAAAACTTTAGTCGCATTTTGTTGGACTGTTCTCTTCATCATATCTTTTGTTCATTGTCTTCCTATGACTCATGGTGGGAAACCGGGTAATTGTTTATTGTTATTTATACCTTCACTTTTGTAATTATGAATTAGATGATGATTTA
ath-miR395d	AT2G17787.1	CUGAAGUGUUUGGGGGAACUC	UAGUUUUCCCAAGUAUUUUAG	psRNATarget	WS	GATTTCAACAAAGTTGGTCGAGAGAGAGTGAGAGAGAGAGAGAGAGAGTGGTTAACATGACCAACATATAGTTTTCCCAAGTATTTTAGAGTAGCCTTGAAACTTAAGAAACTCAGAATTATGTGTGATTCTTTGTAGATGTACTGGTAATATAGTAAA
ath-miR5643b	AT5G31702.1	AGGCUUUUAAGAUCUGGUUGC	GCAAUCGGAUCUUAAAAGCCU	psRNATarget	WS	CTTGGTTAGTGTTTTGGAGTCAAATATGACTAGATGTCATGTGTATGACTTTGTATAACAACTAGACCCGCAATCGGATCTTAAAAGCCTAAGTTTTGTATTATTGTTAGAAGATACAAAGAAGAAGACTCATACGGACTACGACTACACCATCAAAGTT
ath-miR5643b	AT2G08986.1	AGGCUUUUAAGAUCUGGUUGC	GCAACCGGAUCUUAAAAGCCU	psRNATarget	WS	GGTTGGTTAGTGTTTTGGAGTGAATATGACTTGATCTCATGTGTATGATTGAGTATAAGAATTTTAACCGCAACCGGATCTTAAAAGCCTAAGTAGTGTTTCCTTGTTAGAAGACACAAAGCCAAAGACTCATATGGACTTTGGTTACACCATGAAAGCT
ath-miR5643b	AT1G24270.1	AGGCUUUUAAGAUCUGGUUGC	UCAACCAGAUCAUAGAAGCCU	psRNATarget	WS	CTGTCAATGTTTTGATTGCTACACAAGTTACTGGTCTAAATGGGATTCTTCGTCTAACCGTGAGCTCATCAACCAGATCATAGAAGCCTTTGAAGATCATCTCACCAGGGACGAGATCTCTGCTTCCCACACTTCCAAGAAAAACAAGAAGAGAGCTAA
ath-miR5643b	AT3G55660.1	AGGCUUUUAAGAUCUGGUUGC	CCAACCAAAUCUUGAAAGCUU	psRNATarget	WS	GCCGCGTGTGCCATCCGATGGACTTACCGAACAAACTAGGAAGAAACTGGATCATACTCGCGAATTCACCAACCAAATCTTGAAAGCTTGTATGTCAATCAACAGCATTGCTTTAGCTGAAATGGAAGTTCCACAATCATACCTTGAAGCCCTTCCAAA
ath-miR5643b	AT1G69540.1	AGGCUUUUAAGAUCUGGUUGC	UUAGCCAGAUCUUGGAAGCUU	psRNATarget	WS	CTTAAATGATCAAAAGCTTAAGCAACTAGCTGAGTGGAATCTATTAGGCAGTCCTGCGGATTACTACGTTAGCCAGATCTTGGAAGCTTCTTATAAGCCTCAGATTGGAGGAAAAAACAACGGCGCTTCTTCTGAAACATTACCTTATGTTGCGGTCTT
ath-miR5643b	AT1G08970.1	AGGCUUUUAAGAUCUGGUUGC	AAAACCAGAUCUUAAAACUCU	psRNATarget	WS	TCATTGTTAAAGTCGAAAAAAGGGTAAAGCAGCAAAACCCTAATAAAATCACAACAAATTAACACAAAAAAACCAGATCTTAAAACTCTCTCTACCCACCAAGAGGATCAACCAGTCTCTTCCCCTTCAGATTCTCCTTTCCACAGGTCACTCTCGTTT
ath-miR5643b	AT1G08970.3	AGGCUUUUAAGAUCUGGUUGC	AAAACCAGAUCUUAAAACUCU	psRNATarget	WS	TCATTGTTAAAGTCGAAAAAAGGGTAAAGCAGCAAAACCCTAATAAAATCACAACAAATTAACACAAAAAAACCAGATCTTAAAACTCTCTCTACCCACCAAGAGGATCAACCAGTCTCTTCCCCTTCAGATTCTCCTTTCCACAGGTCACTCTCGTTT
ath-miR5643b	AT1G08970.4	AGGCUUUUAAGAUCUGGUUGC	AAAACCAGAUCUUAAAACUCU	psRNATarget	WS	ATTGTTAAAGTCGAAAAAAGGGTAAAGCAGCAAAACCCTAATAAAATCACAACAAATTAACACAAAAAAACCAGATCTTAAAACTCTCTCTACCCACCAAGAGGATCAACCAGTCTCTTCCCCTTCAGATTCTCCTTTCCACAGGTCACTCTCGTTTGC
ath-miR5643b	AT1G08970.2	AGGCUUUUAAGAUCUGGUUGC	AAAACCAGAUCUUAAAACUCU	psRNATarget	WS	TCATTGTTAAAGTCGAAAAAAGGGTAAAGCAGCAAAACCCTAATAAAATCACAACAAATTAACACAAAAAAACCAGATCTTAAAACTCTCTCTACCCACCAAGAGGATCAACCAGTCTCTTCCCCTTCAGATTCTCCTTTCCACAGGTCACTCTCGTTT
ath-miR5643b	AT3G57720.1	AGGCUUUUAAGAUCUGGUUGC	CUGACCAGAUCUUGAAAGCUA	psRNATarget	WS	AAGCATCTTCTTGAAAGAACTTATTGCTGATTGTAACGGTAAATCCATTCCTATACGTAACTTTTCTTCTGACCAGATCTTGAAAGCTACAAGTAACTTCGGTTCCAGTTGTTTTGTAACCGCAGAGGGGTTTTATGTATGGTACAAAGGTATCATAGA
ath-miR5643b	AT1G45130.1	AGGCUUUUAAGAUCUGGUUGC	UGAACCAGAUCUUAAAGGGCU	psRNATarget	WS	TCTTTTTTTTTTTTTGTGACATTGCTTAAAAGGTTTGATCTTTGAATGTATTAGATTGAGAATGAGTTTGAACCAGATCTTAAAGGGCTTGGACCGGCTGGTCACTCGTATGTCAATTGGGCTGCGAAAATGGCGGTCGGTTTAAACACGGGAGTACCG
ath-miR5643b	AT1G37035.1	AGGCUUUUAAGAUCUGGUUGC	GCUACUAGAUCAUGAAAGCCU	psRNATarget	WS	TAACTTTTGCCGTGGTAGATACTGCAAATGATCAATCTTGGAATGGTTTTTTAAATAACTCAGCTGTGTGCTACTAGATCATGAAAGCCTTGCCATAATTTCTGATATGCATCAATCCATTGGAAAAGCAATCAAGACGGTTTATCCTAATTCTAGCCAG
ath-miR5643b	AT2G47870.1	AGGCUUUUAAGAUCUGGUUGC	UCAAGCAGAUGUUAAAGGCCU	psRNATarget	WS	ATGGAACGGGCCCTCTTCCGGGTATTCGGGTCTAACCCTGCTGTCCCTGCGGTTTTCGTAGGAGGAAGGTACGTCGGCTCAGCTAAAGACGTCATCTCCTTCCACGTGGATGGCTCCCTCAAGCAGATGTTAAAGGCCTCTAACGCCATATGGTTGTGA
ath-miR5643b	AT1G38630.1	AGGCUUUUAAGAUCUGGUUGC	CUAACAUGAUCUUAAAAGCCU	psRNATarget	WS	CTTGGTTAGTTTTTTCTAGTCACAAATGACTAGATGTCATGTGTATGATTGAGTTAAGACTTAGAACTCTAACATGATCTTAAAAGCCTAGTGTTTCCTTGTTAGAAGATACAAAGCCAAATATTCATACGGATTTCGGCTACGCCATCAAAGCTTGGA
ath-miR847	AT1G74620.1	UCACUCCUCUUCUUCUUGAUG	CAUCGAGAGGCAGAGGAGUGG	psRNATarget	WS	GCGTCACCGAAAACGGCTGCTCTACTATCTTGCGCGAGATCGACATGGCCATTACATCATCATCATCATCATCGAGAGGCAGAGGAGTGGTTGAAATCAAGATATGGAAGATCAAGACTGAGTTTTACAAAGCCAACAAAGCTGCGGAGAACTTGTTGAT
ath-miR847	AT4G08460.1	UCACUCCUCUUCUUCUUGAUG	GGUUGAGAGGGAGAGGAGUGA	psRNATarget	WS	GAGAACCATCCGAGAGCCAAGCCAAGAGCCATAGACCCTGTGCTGGAGGCGAAATGGAAGAAGCTTGAGGTTGAGAGGGAGAGGAGTGATGTAATCAGCACAGTCATGTCGTCAACACCTGGGGCTATGGTATTTGGAGACTATGTGATTGAGCCATAC
ath-miR847	AT4G08460.2	UCACUCCUCUUCUUCUUGAUG	GGUUGAGAGGGAGAGGAGUGA	psRNATarget	WS	GAGAACCATCCGAGAGCCAAGCCAAGAGCCATAGACCCTGTGCTGGAGGCGAAATGGAAGAAGCTTGAGGTTGAGAGGGAGAGGAGTGATGTAATCAGCACAGTCATGTCGTCAACACCTGGGGCTATGGTATTTGGAGACTATGTGATTGAGCCATAC
ath-miR847	AT5G16830.1	UCACUCCUCUUCUUCUUGAUG	AAUCAAGAAGGUGAGGAGUGU	psRNATarget	WS	CAGTTATAATGCACCTGAACTGGATACTGAATCTTTAAGGATCTCCCAGCAGCAAGCTCTTCTTCTACAATCAAGAAGGTGAGGAGTGTGATTTGATTATATGCTAGCATGTTATTTTACTAATTCATTTGATCAATTATAAGCATAAACCAAATGTTA
ath-miR847	AT1G53340.1	UCACUCCUCUUCUUCUUGAUG	AAUCCAGAAGAAGAGGAGUCA	psRNATarget	WS	TACGATGTGCCTCGGTTTCTGAACCATTTGATTATCTAGGTCATGAGCATCCCTTATACCTAGCTTTGAATCCAGAAGAAGAGGAGTCAGCAATATGTCACATATGCCAAGAAAGTAAAGATGAGTCGTTTTCTTGTAAAAAACTAAATTGCATTGAAT
ath-miR847	AT5G60890.1	UCACUCCUCUUCUUCUUGAUG	AAUCAAGAAGAAGAGCAGAGA	psRNATarget	WS	CCTTAATGATCCTTTGTTAGCTCTAGCTAGGATTTTACGTACTACTTAGGGTATTCAAACTAAAATAAAATCAAGAAGAAGAGCAGAGAGATGGTGAGGACACCATGTTGCAAAGAAGAAGGAATAAAGAAAGGAGCTTGGACTCCTGAGGAAGATCAA
ath-miR847	AT2G15130.2	UCACUCCUCUUCUUCUUGAUG	GAACAAGAAGAUGAGGAGUGA	psRNATarget	WS	GGTTACGATGTCACCGCTAGGTTTTTGGAGTATTGTAACGATTTGAGGAATGGATTTGTGGCGGAGCTGAACAAGAAGATGAGGAGTGACTACAATGATGGCTTCTTTGTTGATTTGCTTGGGAAAGACGTTAATCAACTCTGGAGAGAGTACAAGGCC
ath-miR847	AT2G15130.1	UCACUCCUCUUCUUCUUGAUG	GAACAAGAAGAUGAGGAGUGA	psRNATarget	WS	GGTTACGATGTCACCGCTAGGTTTTTGGAGTATTGTAACGATTTGAGGAATGGATTTGTGGCGGAGCTGAACAAGAAGATGAGGAGTGACTACAATGATGGCTTCTTTGTTGATTTGCTTGGGAAAGACGTTAATCAACTCTGGAGAGAGTACAAGGCC
ath-miR161.2	AT1G63080.1	UCAAUGCAUUGAAAGUGACUA	UAGUCACUUUCAACUCAUUGA	psRNATarget	WS	ATTACGGAAGATGGAGTGATGCTTCTCGACTACTCAGTGATATGCTTGAGAGGAAAATCAATCCAAATGTAGTCACTTTCAACTCATTGATCGATGCGTTTGCGAAGGAGGGGAAGCTTATAGAGGCTGAGAAATTGTTTGATGAGATGATCCAAAGGTC
ath-miR161.2	AT3G16710.1	UCAAUGCAUUGAAAGUGACUA	UAAUCACUUUCACUGCGUUGA	psRNATarget	WS	AGATTGGTAGATGGGGTGATGCTGCTTGGCTTCTGAGGGATATGATGAAGAGGAGAATTGAACCTAATGTAATCACTTTCACTGCGTTGATCGATGCGTTTGTGAAAGTGGGGAAGCTTATGGAGGCTAAAGAACTGTACAATGTGATGATCCAAATGTC
ath-miR161.2	AT1G62670.1	UCAAUGCAUUGAAAGUGACUA	UAUUCACUUUCAGCGCAUUGA	psRNATarget	WS	ATTACGGAAGATGGAGTGATGCCTCTCGCCTCCTTAGTGATATGATTGAGAGGAAAATCAACCCTGATGTATTCACTTTCAGCGCATTGATCGATGCGTTTGTGAAGGAGGGCAAGCTTGTAGAGGCTGAGAAATTGTACGACGAGATGGTCAAAAGGTC
ath-miR161.2	AT1G06580.1	UCAAUGCAUUGAAAGUGACUA	UAAUCACUUUCAGUGCUUUGA	psRNATarget	WS	ATTCTGGTACATGGGGCGTCTCTGCTCGAATACTGAGTGATATGATGAGGATGGGAATCAGCCCGGATGTAATCACTTTCAGTGCTTTGATCGATGTGTATGGGAAAGAGGGGCAGCTTTTAGAGGCTAAGAAACAGTACAATGAGATGATTCAAAGGTC
ath-miR161.2	AT1G62860.1	UCAAUGCAUUGAAAGUGACUA	UUGUUACUUUCAGCGCAUUGA	psRNATarget	WS	GCTATGGTAAATGGAGTGATGCGGAGCAATTGCTGCGTGATATGATCGAAAGGAATATCGACCCTGATGTTGTTACTTTCAGCGCATTGATCAATGCATTTGTCAAAGAAGGAAAGGTCTCTGGGGCTGAAGAATTATACCGTGAGATGCTTCGAAGGAA
ath-miR5630a	AT1G11390.1	GCUAAGAGCGGUUCUGAUGGA	GCCAUUAAAACUGUUUUUAGC	psRNATarget	WS	TTTGATGGAAGGTTTAAAAAGAACTAAAGAAAGCTAAGCTTATTATAGAACCAGAGCTTAAAGCTGTAGCCATTAAAACTGTTTTTAGCTTAGAGAATGGTTTCTATAGCCTTGTTTGATTCAAAAACTGTTTATAACTCCAGAGATATTAAGTTTACT
ath-miR5641	AT1G51030.1	UGGAAGAAGAUGAUAGAAUUA	UAAUUUUAUCAUCUUUUUUUA	psRNATarget	WS	TAAAGATGTTAAGAAGAGGTTTTACATTCCAACACATAGAAAAACTCTTTCACATATATTGCAGTTTTATAATTTTATCATCTTTTTTTATTTGTTTGAAATCTTGTGGCAAAAATGGTTAATGTTGACCATGATCGTTTTACAACACTGGTTCATGAAC
ath-miR5641	AT4G24830.2	UGGAAGAAGAUGAUAGAAUUA	UAAUUCUAUCAUCUUUCUUCA	psRNATarget	WS	ATTGAGAGCCTGACATTAGAACACATCCCTTATTGTGATGCGTCGTCATAGCTTCAGCTTCTTTCGAAATAATTCTATCATCTTTCTTCACTTTGGAAAAACTTGAGAAATTTAATAATGAGTGCCTCTTTCTTTTATGATTTCCATTGGAAAGAGATAT
ath-miR5641	AT4G24830.1	UGGAAGAAGAUGAUAGAAUUA	UAAUUCUAUCAUCUUUCUUCA	psRNATarget	WS	ATTGAGAGCCTGACATTAGAACACATCCCTTATTGTGATGCGTCGTCATAGCTTCAGCTTCTTTCGAAATAATTCTATCATCTTTCTTCACTTTGGAAAAACTTGAGAAATTTAATAATGAGTGCCTCTTTCTTTTATGATTTCCATTGGAAAGAGATAT
ath-miR5641	AT3G09720.1	UGGAAGAAGAUGAUAGAAUUA	UAGUUUUAUCAUCUUUUUUCU	psRNATarget	WS	GAGCAGAGAAAGAACTCCTTTGTCCAGATTATTTTGTGAATTCTTTTATGGGGTATCAGTTCTAATATTTAGTTTTATCATCTTTTTTCTTTATCCCAGGGTCGTGAATGCTTTGCCTGTGCTCCGACTGGGTCAGGAAAAACCTTTGCTTTTATTTGTC
ath-miR5641	AT3G55470.2	UGGAAGAAGAUGAUAGAAUUA	UGAUUUUAUCUUCUUCUUCUA	psRNATarget	WS	GAATGGATGGAGAACAGTTTGGAGGATGGAAGCATAGCCAAGTTGATTAGTTTGGTTTCTTAAAACTGCTGATTTTATCTTCTTCTTCTATCTTTAGTGTCAACATCATTAAGATATTCATAAGTACAAAAAATTATTTAAATTAAAATGTATCATGATT
ath-miR5641	AT3G55470.1	UGGAAGAAGAUGAUAGAAUUA	UGAUUUUAUCUUCUUCUUCUA	psRNATarget	WS	GAATGGATGGAGAACAGTTTGGAGGATGGAAGCATAGCCAAGTTGATTAGTTTGGTTTCTTAAAACTGCTGATTTTATCTTCTTCTTCTATCTTTAGTGTCAACATCATTAAGATATTCATAAGTACAAAAAATTATTTAAATTAAAATGTATCATGATT
ath-miR5641	AT1G60550.1	UGGAAGAAGAUGAUAGAAUUA	UAAUUUUGUUGUCUUUUUUCA	psRNATarget	WS	TCTTTTAGGAAATTTTTAATTAATTTTGTTGTCTTTTTTCAATTGAAAAATGTATTATCACCACCATTGTCAAAGCCCATGCTCTAGAATCTTTGGTAGTCTTCATCATCTTTCTCTATCTCTCGTCATCCTATCCAATGGCGGATTCCAATGAGCTTGG
ath-miR5641	AT1G27840.3	UGGAAGAAGAUGAUAGAAUUA	UAAUUUUAUUAUCUUCUUGUA	psRNATarget	WS	AGCCTACATTTGACAGAAAGAATGGATTACTAATATCTGGTTTATTGAGAGGGGATTGATTCCCTTTAGTAATTTTATTATCTTCTTGTACAGCTTTCTTCAGTTGCAAAATCTTCTTTGGGGGGCCAAAATAGGTTGAAGACACTGCAGAGTAAACAAA
ath-miR5641	AT1G27840.2	UGGAAGAAGAUGAUAGAAUUA	UAAUUUUAUUAUCUUCUUGUA	psRNATarget	WS	AGCCTACATTTGACAGAAAGAATGGATTACTAATATCTGGTTTATTGAGAGGGGATTGATTCCCTTTAGTAATTTTATTATCTTCTTGTACAGCTTTCTTCAGTTGCAAAATCTTCTTTGGGGGGCCAAAATAGGTTGAAGACACTGCAGAGTAAACAAA
ath-miR5641	AT1G27840.1	UGGAAGAAGAUGAUAGAAUUA	UAAUUUUAUUAUCUUCUUGUA	psRNATarget	WS	AGCCTACATTTGACAGAAAGAATGGATTACTAATATCTGGTTTATTGAGAGGGGATTGATTCCCTTTAGTAATTTTATTATCTTCTTGTACAGCTTTCTTCAGTTGCAAAATCTTCTTTGGGGGGCCAAAATAGGTTGAAGACACTGCAGAGTAAACAAA
ath-miR5641	AT1G28500.1	UGGAAGAAGAUGAUAGAAUUA	UAAUUCUUUUAUCUUCUUCUU	psRNATarget	WS	TGTGTTTTACGGGGGAGGAATATGCCCGTCATGTGAGGGAGTACTGGCGTGGAGTGGCGGAATCCGATGTAATTCTTTTATCTTCTTCTTCTTGTTTAGAGAATTTCCATGATTGTGATACATGTTGAACTGACATAATTATTAAACCCTAACCCTGATC
ath-miR5641	AT1G28070.1	UGGAAGAAGAUGAUAGAAUUA	UAAUUCUAGUAUUUUCUUUCG	psRNATarget	WS	AAATGCTCAAAGGGTTTTGGTTTCAAGCTTGATTTGTAATTGTATGGCTAAACTAAACGCCTTAACTGATAATTCTAGTATTTTCTTTCGTTTTGGGGAATAAATATGTTTGAAATTGCTATGTAGCATCAAATTTTGAGATGCTGAGGTGGGGTTTTTG
ath-miR5641	AT2G38790.1	UGGAAGAAGAUGAUAGAAUUA	UGAUUCUGUUAUGUUCUUUCA	psRNATarget	WS	TTTGTTTTATGTTTTAGTATCTATAGAGATGAAGTATCAGACTCATCCAAAGGTAGAAGAAACTAGGATCAACTAGCTTTGTTTATTTATTCTCTTTGGTGTTTGATTCTCTGATTCTGTTATGTTCTTTCAATTAATAAAAGAAGCTTTGTGTTATTAA
ath-miR5641	AT3G24890.1	UGGAAGAAGAUGAUAGAAUUA	UAAUUCUCUCAUAUUUUUCCA	psRNATarget	WS	TATTTGAACTTAGGTGATATATGAGCAATACTATACAGTTTCTTTTTCGTATTTAGTGTCCTTTGTTTATAATTCTCTCATATTTTTCCATGGACATGACAATAGATTCTTTTCTTTTTGTGCAGCCTATTGCGTTGTTTCGGCAGATTCCAATGGCATT
ath-miR3440b-3p	AT3G44940.1	UGGAUUGGUCAAGGGAAGCGU	AUGCUUCCUUUAACCAGUCCA	psRNATarget	WS	ACAGGCATATATGCTTCCTTTAACCAGTCCATGAAATTTCACTACTTTTATAACTCTCTCTCCCTCCTTCTTCTTCTTCCATAAAACTCTTCACTAAACCTAAAGATCTCTTAAGCTTAATTTTGCAAGATCATGGACCAAAGCAATTCTCTTCTTAGCT
ath-miR3440b-3p	AT1G09280.1	UGGAUUGGUCAAGGGAAGCGU	AAGCUUUCCUUUACCAAUUCA	psRNATarget	WS	GCGCCACCATTGTTGAGCACGATTTTGGCCACATCATTCCTACAAAGTCTCCTTATATTGATGAGATTAAAGCTTTCCTTTACCAATTCATTTGAGGACTTTATTAACAAGACAAGAAGACTCTTTTGCAATCAAATATTTCTTGTACTTGTACTCTTGC
ath-miR3440b-3p	AT2G03150.1	UGGAUUGGUCAAGGGAAGCGU	UUGUUUCCCUUGCCCAGUCCG	psRNATarget	WS	ATTTACATTTTGTCAGTCTTAGGATTGTAATCCTTCTTAACTGGTTTAAATAGATCTGTTCTGGATTTTTGTTTCCCTTGCCCAGTCCGTATTGTAGAGTTACACACATTATTCAAGTTTTGTGGATTCACTTTTGTTATATACTATCTAGTTAAATGT
ath-miR5017	AT2G22335.1	UUAUACCAAAUUAAUAGCAAA	CUUGCUGUUGAUUUGGUCUAA	psRNATarget	WS	ACACTGTTGAACCAAGAATTCACACAATATATTTGTTTAAAAAAGGGAAAAGAAATCTAATCAATTCTCTTGCTGTTGATTTGGTCTAAAACTTGATTCAACGAGATTAGAGATTGCTTTGAAAACAAGTTAGGGTTTGCTAAAGAACAATAAATAATA
ath-miR5017	AT3G46340.1	UUAUACCAAAUUAAUAGCAAA	GUUGUUGUUAAUUUGGUGUAC	psRNATarget	WS	AGCTGAGGTAAACTCTTCGTAAGTTTATATATGTTAAACTTAAACCAATGTGTTTCATGTGAATTTTTGTTGTTGTTAATTTGGTGTACAGGTCGAACTTTTGTTGAGAGTTCACCACATAAACTTGGTAAGCCTTGTAGGGTATTGTGATGAACGAGA
ath-miR5017	AT3G54880.1	UUAUACCAAAUUAAUAGCAAA	UUUGCUAUGAGUUUGGUGUAU	psRNATarget	WS	AGATGAATGAAGATTTTAATGAATGTAAACCCAATGCGTTAAAAAAGGAAAGATGTTTTTTTTTCTTCTTTTGCTATGAGTTTGGTGTATATGGTTTGAATCTTTCTTTCATAACGTATTGTTTTCTGAGAAATCTGGTATGTTTTGTTTTCTTGAATCT
ath-miR5017	AT4G21660.1	UUAUACCAAAUUAAUAGCAAA	UUUUCUAUUAGUUUGAUAUAA	psRNATarget	WS	AAAGGAACCTGATAGGGCTCTATACCAGGTTTGAAACCTAATTTTGATGATCTTACACGCCTTGTAGGCTTTTCTATTAGTTTGATATAAACCAATAATTCACTGTTTCTGGTCGTTAATGCCTTTTTTTTTTTGACTTGTGAAGGTACTCGAGGAAAAG
ath-miR5017	AT5G61980.1	UUAUACCAAAUUAAUAGCAAA	UUUUUUAUAAAUUUGGUAUAA	psRNATarget	WS	TAAACCTACACATCCAGCAAACATTTCACTCTTTCCACAAAGGGGAAAGCATGAACTATCATTTTCCCATTTTTTATAAATTTGGTATAAATTATCCAACCCTGTCGTGCAGGTCAGATCGCTCACTCTTGATGTCAAAGTATGGGAACCATCGGTCTTG
ath-miR5017	AT3G57610.1	UUAU-ACCAAAUUAAUAGCAAA	CUUGUUAUUAAUUUGGUUAUAA	psRNATarget	WS	GAACTGCATGTAAGTACCGTTCTCTGACATATGTCTGACTGTCTCCTTTTATGAATAGGGCAACTTCTCTTGTTATTAATTTGGTTATAAAGAATCTGACAGGCACATCATTTGGCTCTATTTGTTCATAAAGTATCTGATAAAGTCCTGAAAACAGAGT
ath-miR5017	AT2G33670.1	UUAUACCAAAUUAAUAGCAAA	UUUCUUAUUACUUUGGUGUAA	psRNATarget	WS	AATGATGAATGGTTAGATTATTGAGCTTATAGTTACAGATGCCATTCACATTTCAAACAAGAATATCAATTTCTTATTACTTTGGTGTAATTTACAGACCCTTCAAGGTTTAGGCTCACACATGAGACATCATTTGTTAGAGAGCATGTCAATCCTTGGG
ath-miR5017	AT1G55680.1	UUAUACCAAAUUAAUAGCAAA	UUUGUUUUUGUUUUGGUAUAA	psRNATarget	WS	CAGCTTGTTAACCAGTTTCGCTTTCCATGGCCGGTGAATGTAAGTCCCTACTTTTTCCTTGATTTTTTTTTTGTTTTTGTTTTGGTATAAGTTGATCTGTAGTGCTTGTAGCAGTAAGTTTCAGTTACAAATACGTTTTGTAATCTGATATCTTCTTTTA
ath-miR5017	AT5G14520.1	UUAUACCAAAUUAAUAGCAAA	GUUGAUGUUAAUUUGGUGUAU	psRNATarget	WS	TTTTTTTTTATATAGTTTCTATAGGTCTGTAAGAGCATAGCAATGAAAGGGTCTCTTAGTGTTTGTAAGTTGATGTTAATTTGGTGTATTGTGAAATGGTATCTGCAGATTTCGCAGTCAAGGAAGAGATCAGGTGTTGAAATAATCGAGCAGCGCAAG
ath-miR5017	AT1G58360.1	UUAUACCAAAUUAAUAGCAAA	GCUUCUAUUAGUUUGGUGUAA	psRNATarget	WS	AAGTGCAGCTCTGTGGAGTGGCACAATATGGGAATCTGATTGGGGTCACTGTTGGTTACACCATCACTGCTTCTATTAGTTTGGTGTAAGTCAACTACAATGTGAATATGTTCTTACTTTATACCGTTACAAAATTTAATGTAAATTGTTTTCTTGTTA
ath-miR5017	AT2G40750.1	UUAUACCAAAUUAAUAGCAAA	AUUGCGAUUAGUUUGGUACAA	psRNATarget	WS	GGCCAATCAATGCTGACTATACCATACATAACTTTACCGAATTTTGTTTTACTTTCTATTAGTGTATAATTGCGATTAGTTTGGTACAAACAAGACTGAATGTACCGTGGATTTGTTTGAAATGAACATAAAAAGGCAAAAATGGTTTAGTCATTTATT
ath-miR5595a	AT3G62680.1	ACAUAUGAUCUGCAUCUUUGC	GCAAAGAUACAGAUUGUGUGU	psRNATarget	WS	TAAATAAATTTATTATAACAACAGCATTGCTAATTTATAAAACTTTTGGTTTATTAAATTCATGTAGGAGCAAAGATACAGATTGTGTGTTCCGACCCAGCATCATACGGTAAAAGCAACACCGAGGTTGTGATCTACAGTAATCCAACTGACTCTAAGG
ath-miR5595a	AT4G16130.1	ACAUAUGAUCUGCAUCUUUGC	CCAAAAAUGUGGAUCGUAUGU	psRNATarget	WS	TGCTTGAGGTTCAGCTAAATCCTCTTTTTATATTGTTTTTCTTGTCCTTTATTACCTGTTTTTTCAATCCAAAAATGTGGATCGTATGTTAAGATTTTCTGGTCAAATTTCCTTGGCAGTTTTATCAATGTGGTGTTGAGATGATCAGGAGAGACCTAT
ath-miR5024-3p	AT1G44100.1	CCGUAUCUUGGCCUUGUCAUU	GAUGACAAGGCCAAGAUAUAA	psRNATarget	WS	AAAAAAAAAATCATTTCGGTTTCTTTTTGGTGCATATATTGGGATATTGAACCGAAGATCGACGGTTGAGATGACAAGGCCAAGATATAACAAAAAGATATTATTCTAGAAGATAAATGTTAATATTGAAGTTTAGAAAGTTTAACATTTATCTTTTAGA
ath-miR5024-3p	AT1G15750.1	CCGUAUCUUGGCCUUGUCAUU	AAUGAUAAGUCUAAGAUAUGG	psRNATarget	WS	CACTTGCCTTTTTAGAATGGAGATTCGCGGAATATGGTGGATGTGAAGCCAGTGATCACAGAAGAATCAAATGATAAGTCTAAGATATGGAAGCTTACTGAAGTCAGCGAGCCTTCTCAATGCAGGTCACTGAGACTCCCTGAGAATCTGAGAGTAGCCA
ath-miR5024-3p	AT1G15750.3	CCGUAUCUUGGCCUUGUCAUU	AAUGAUAAGUCUAAGAUAUGG	psRNATarget	WS	CACTTGCCTTTTTAGAATGGAGATTCGCGGAATATGGTGGATGTGAAGCCAGTGATCACAGAAGAATCAAATGATAAGTCTAAGATATGGAAGCTTACTGAAGTCAGCGAGCCTTCTCAATGCAGGTCACTGAGACTCCCTGAGAATCTGAGAGTAGCCA
ath-miR5024-3p	AT1G15750.4	CCGUAUCUUGGCCUUGUCAUU	AAUGAUAAGUCUAAGAUAUGG	psRNATarget	WS	CACTTGCCTTTTTAGAATGGAGATTCGCGGAATATGGTGGATGTGAAGCCAGTGATCACAGAAGAATCAAATGATAAGTCTAAGATATGGAAGCTTACTGAAGTCAGCGAGCCTTCTCAATGCAGGTCACTGAGACTCCCTGAGAATCTGAGAGTAGCCA
ath-miR5024-3p	AT1G15750.2	CCGUAUCUUGGCCUUGUCAUU	AAUGAUAAGUCUAAGAUAUGG	psRNATarget	WS	CACTTGCCTTTTTAGAATGGAGATTCGCGGAATATGGTGGATGTGAAGCCAGTGATCACAGAAGAATCAAATGATAAGTCTAAGATATGGAAGCTTACTGAAGTCAGCGAGCCTTCTCAATGCAGGTCACTGAGACTCCCTGAGAATCTGAGAGTAGCCA
ath-miR5024-3p	AT2G33490.1	CCGUAUCUUGG-CCUUGUCAUU	AAUGACAAGGACCAAGAUGCGG	psRNATarget	WS	ATTGAAAACAATGAGAACGATGGTTCTGAGGTGCATGATGATGGAGAGTTGAGTTTTGAATATAGAGTTAATGACAAGGACCAAGATGCGGATTCTTCAGCTGGTGGCTCCTCAGAGGTGATGGTTTCATATGTTTACGGTTCTGATGATATTTCCTGTTT
ath-miR5024-3p	AT3G07280.1	CCGUAUCUUGGCCUUGUCAUU	AAUGAUAAGGCAAAGAAACGG	psRNATarget	WS	GCGGTTCTCCGAGTATCACCTTGCATGGATCAGAAAGGAGCTGAGGTTAAAGTTAAACCAGTGGAGAAAAATGATAAGGCAAAGAAACGGGAACTACAAGAGAAGAATCACCGCAGGGACAGTGTGACAAAGAGTGATAAGCCATTGGGTAATGAAGGGA
ath-miR5024-3p	AT1G80490.1	CCGUAUCUUGGCCUUGUCAUU	AAUGAUAAGUCUAAGGUAUGG	psRNATarget	WS	TTACCTTTCCAACAGAATGGAGATTCGCGGAATATGGTGGATGTGAAGCCAGTGATTACCGAAGAATCAAATGATAAGTCTAAGGTATGGAAGCTTACTGAAGTCGGCGAACCCTCTCAGTGCCGTTCATTGAGACTCCCTGAGAATATGAGAGTCACCA
ath-miR5024-3p	AT1G80490.2	CCGUAUCUUGGCCUUGUCAUU	AAUGAUAAGUCUAAGGUAUGG	psRNATarget	WS	TTACCTTTCCAACAGAATGGAGATTCGCGGAATATGGTGGATGTGAAGCCAGTGATTACCGAAGAATCAAATGATAAGTCTAAGGTATGGAAGCTTACTGAAGTCGGCGAACCCTCTCAGTGCCGTTCATTGAGACTCCCTGAGAATATGAGAGTCACCA
ath-miR5024-3p	AT1G52827.1	CCGUAUCUUGGCCUUGUCAUU	UAUGACAAUGUCAAGAAACGG	psRNATarget	WS	AAAGTTATCAAGACACTCACGCAAAAGAATGAAGGCACCGCCACAACAAGAAATGACTTACTATGACAATGTCAAGAAACGGCAAGACGAACAAGGCTGCTTATTCGCAACGTCCGTACCAAAATATAATCTCTTCTCTTTTCATTTAGTATCTGTATC
ath-miR167d	AT5G41300.1	UGAAGCUGCCAGCAUGAUCUGG	AAUGAUCAUUCUGGCAGCUUUG	psRNATarget	WS	GACCAATGAGACCAATGGGTAACAATTGTTTCTTTGCGTTTTTTTACTTATTATCAGTATAATATATGTTGTCTTAATGTTTGGATTATTTTGTTTTCAGGAAATAGTGAAATATTTTGGGGAATGATCATTCTGGCAGCTTTGGTGTTTACATTTTAG
ath-miR167d	AT3G61310.1	UGAAGCUGCCAGC-AUGAUCUGG	AAAGGUCAUUGUUGGCAGCUUCA	psRNATarget	WS	GCTTGTTATCAAATTCCTTAGATGAATTTAGATTTCTTATGCTTAACTATGTGTGTTTGCCTCCTTAAAAGGTCATTGTTGGCAGCTTCATTTGGGCAATTCCGAAAGGGAAGATTAAAAAACGTGAAGAAACTTCTGAAGATGTCCAAGATACTGATGC
ath-miR860	AT3G21230.1	UCAAUAGAUUGGACUAUGUAU	UUGCAUAGUUUAGUUUAUUGG	psRNATarget	WS	ATTTTAATTATTTAAGAAGATCCATATACAGGTTTATAACAGTACTAAGTGATGATTATTTTTTGTTTTTGCATAGTTTAGTTTATTGGGTAAACATTCATTACGTGTCTCTTTATACGAATCACCCATCCAAAATTTCAAGTAGTCTTTTAGTTCATT
ath-miR860	AT1G02610.1	UCAAUAGAUUGGACUAUGUAU	AAACAUAGUCCAGCUUAUUGA	psRNATarget	WS	TTTCTTTAAAAACAAAAATTTCAGGTTTAGTTTAAACTTTGAAGATTTAGAATGAAAAATAGATTTTGAAAACATAGTCCAGCTTATTGAATGATTCCTCTTCCTTTTTCCCCAGTTTTTATAATAAACAATAATCCAAAACTAATGAAAATAATAATTT
ath-miR860	AT1G24967.1	UCAAUAGAUUGGACUAUGUAU	GUACAUUGUCUAAUCUUUUGA	psRNATarget	WS	GGAGGCCTAAGGTAGCAAGAATACCATCAACAGGGGAATATAAGGTTAGATAAATATTTTGTAAATCTCGTACATTGTCTAATCTTTTGAAAAACTAACCAAACTAATGCAACATGTTGGTTAACATGGTAAACGTAGAAACCTAAGACAGGAAGGACGC
ath-miR860	AT3G50870.1	UCAAUAGAUUGGACUAUGUAU	CUCUAUAGUUUAAUUUAUUGA	psRNATarget	WS	AGACAGTTCATCCCTTTGTTTTGAATATTTGCCTATCTGTTTTTTCACTAAAACCAATAAATCCCTTTCTCTATAGTTTAATTTATTGAAAGAAACATTAAATAATGATTTTGATGGTTCAGTAAATTTACTTGAATATAAGTTTTAAAACAGATATTT
ath-miR2939	AT4G06527.1	UAACGCACAACACUAAGCCAU	CUGGUUUAGUGUUGUUUGUUG	psRNATarget	WS	AATTAAATCTGTGCGATCTTCTTTATCTGTTCTTAGAAAAACGTTTAGTATTCTCCTTGAACTAGTGACTGGTTTAGTGTTGTTTGTTGGCAGAAAATGGTGACAACCGAATCAAGCTCAGAGAAGAGTGTTAATAACCAAGCCATCATCGATGCTATC
ath-miR2939	AT1G41820.1	UAACGCACAACACUAAGCCAU	CUGGUUUAGUGUUGUUUGUUG	psRNATarget	WS	AATTTATTTTGTTCGATCTAGTTTGCCTGTTCTTAGAAAAACGTTTGATATTCTCCTTGAACTAGTGACTGGTTTAGTGTTGTTTGTTGGCAGGAATGGTGACATCCAAATCAAGCTCGGGAGTGAGTGTTAATGACCAAGCCATCATCGATGCTATCA
ath-miR2939	AT1G09240.1	UAACGCACAACACUAAGCCAU	GUGUCUUUGUGUUGUGUGUUG	psRNATarget	WS	AGTTGTCTTAAGGAGGACGTTTCTTGTTTCCTAATTCTCTATCTTATGGAAGCTTCCTAATTATGATTTGTGTCTTTGTGTTGTGTGTTGGTGTCTTTTCTCAATTGTTCTTTGTTTGTTTTATTTTTCTTTCTATATTCCTAGAAATGGATTTGTTTCG
ath-miR834	AT5G24510.1	UGGUAGCAGUAGCGGUGGUAA	UUACCACUGCUGCUCCUACCG	psRNATarget	WS	GTGAGAAGAAGAACATCGACGATCTCATCATGAATGTAGGAGCCGGTGGTTGTGGTGTGGCTCGTCCAGTTACCACTGCTGCTCCTACCGCTTCTCAATCAGTCTCTATTCCCGAGGAGAAGAAGAATGAGATGGTATTTATTATCACATTATTAATTAC
ath-miR834	AT3G48050.2	UGGUAGCAGUAGCGGUGGUAA	UUACUGUUGCUGCUGCUGCCA	psRNATarget	WS	CTCCTCTACAACCAGTTAAGACCTTACCTTTTCCGGTGGCTCCTGTATCTAGTGGAACTCGTGCATCTATTACTGTTGCTGCTGCTGCCAAAGGTCCGTTTGTTCCACCTGAAGATCTGTTGAGAAATAAAGGGGCTGTTGGTTGGAGAGGATCTGCTGC
ath-miR834	AT3G48050.1	UGGUAGCAGUAGCGGUGGUAA	UUACUGUUGCUGCUGCUGCCA	psRNATarget	WS	CTCCTCTACAACCAGTTAAGACCTTACCTTTTCCGGTGGCTCCTGTATCTAGTGGAACTCGTGCATCTATTACTGTTGCTGCTGCTGCCAAAGGTCCGTTTGTTCCACCTGAAGATCTGTTGAGAAATAAAGGGGCTGTTGGTTGGAGAGGATCTGCTGC
ath-miR834	AT3G10010.1	UGGUAGCAGUAGCGGUGGUAA	CUAUUGCUGCUACUGCUACUA	psRNATarget	WS	CAGGCCAAAGGTTGTCCGTGAAGGCAAAACAAAAAAAGCATCATCTAAAGCAGGGATTAAAAAATCCTCTATTGCTGCTACTGCTACTAAAACTTCTGAAGAGAGCAATTATGTTCGGCCAAAAAGATTAACGAGAAGATCTATACGATTCGACTTTGA
ath-miR834	AT4G17550.1	UGGUAGCAGUAGCGGUGGUAA	UUGCGACUGUUACUGCUAUCA	psRNATarget	WS	CACTCATCACAACCGCAGTCTCTGCGGATCTGGGAACGCACAAGTCTTTACAAGGCGATTCAAGGGCGCTTGCGACTGTTACTGCTATCATTGACGGGACTGGATCTGCCGGTGCGGCTTTAGGTCCGCTTTTGACAGGGTTTCTTTCTACTCTGGGTTG
ath-miR834	AT5G05840.1	UGGUAGCAGUAGCGGUGGUAA	AACCUACCGCUACUGCUACCG	psRNATarget	WS	GCCTGAGGAGTTATTTGCTGCGTCCAAGACAAAACCTGGATGGAACCAAATGAAATCTTACTGGTCAAAACCTACCGCTACTGCTACCGGAACCGCAACAGCCACAAACATGACAAGACTCTTTGGTGGTCGTAATGCAGAGATCCAGCTCCTTCTCGG
ath-miR834	AT2G45000.1	UGGUAGCAGUAGCGGUGGUAA	CUACUACUGCUCCUGCUACUA	psRNATarget	WS	AAGCTATAGTTTTTTCTTTTCTTTCTGAAGGAAATATTGTTGTTGTTCAGGTCTCCCATCTTCGACTTCTACTACTGCTCCTGCTACTAGTTCTGCTACTACAACACAGACAACTCTTGTTGTTCCTTCAAGTAGTGGGTATGCTTTTTTCATATTTTG
ath-miR834	AT5G01510.1	UGGUAGCAGUAGCGGUGGUAA	CUGCUGCCGCUACUGCUGCUG	psRNATarget	WS	TGCAATTTTTTTTCAAAATTCTTGTGCTACAATGCAGGCGGTTGGGGTTGGCTCTTTCTCAGGAACTTCTGCTGCCGCTACTGCTGCTGCTTCTGCTGCAGCCATCAGGTTTACTTTCATTCTAATGCAAACTTTGTTTGTTTGCTGCTGCATATTTTT
ath-miR5639	AT1G77360.1	UAGUCCACUGUGGUCUAAGGC	GCUUUAGAUCAAAGUGGGUUA	psRNATarget	WS	GATGTTGCGGATGTGGCGAAGAACATATCTAAAGTATTGATGTCTTCTCCGCAATTGGTGCTTGACTCGGCTTTAGATCAAAGTGGGTTAAGGGTTTCACAAGAAGTTGTAGAAGATGTTTTAAATAGATTCAGGAATGCTGGTTTGTTGACATACAGGT
ath-miR5639	AT3G54140.1	UAGUCCACUGUGGUCUAAGGC	ACCUUGGACGAUAUUGGACUA	psRNATarget	WS	TAACGTCACGAATTGGTCTGGAACATGTTATATAACTCCTTTGATTGGAGCCTTTATAGCTGATGCTTACCTTGGACGATATTGGACTATTGCAACTTTTGTTTTCATCTATGTCTCCGTGAGTTTTACTTGTTTCTTATCTTTTGGTTAAAAATGTGA
ath-miR5639	AT5G19600.1	UAGUCCACUGUGGUCUAAGGC	UCCUUAGCUCAUAUUGGACUA	psRNATarget	WS	AAGGCCGGAATCGTCACAGGACTCATCGCTTTGGCCGTAAATAACTATATATTTTCACCATTTTTTTTTCCTTAGCTCATATTGGACTATGTATGTGTATATGATTTTATAAAAATATGAATGGATATATAATTTCAGGAAGGGATAGCAATTGGAAGA
ath-miR863-5p	AT5G28810.1	UUAUGUCUUGUUGAUCUCAAU	UUUGAGAUUAGCAAGACAUGG	psRNATarget	WS	TAGTTTTCTGGAATTAAATGGGGGTAGCAACGTCTGTTGGTCCATTGTTTACAGAGTTGGAACGTGTATTTGAGATTAGCAAGACATGGAGTTTGGAGAAGAGGATGATGGTTGGTAGATTATGTTTACTATCTGTTGGAGTACATGGGATTCATCACG
ath-miR863-5p	AT4G08430.1	UUAUGUCUUGUUGAUCUCAAU	UUUGAGAUUAGCAAGACAUGG	psRNATarget	WS	AAGATTTTTGGAATGAAATGGGGGTAGCAATGTCTGTTGGTCCATTGTTTACAGAGTTGGAACGTGTCTTTGAGATTAGCAAGACATGGAGTTTGGAGAAGAGGATGATGGTTGGTAGATTATGTTTACAATATGTGGGAGTACATGGGATTCATCACG
ath-miR863-5p	AT3G32966.1	UUAUGUCUUGUUGAUCUCAAU	UUUGAGAUUAGCAAGACAUGG	psRNATarget	WS	AAGAGTTCTGGAATGAAATGGGGGTAGCAACGTCTGTTGGTCCATTGTTTACAGAGTTGGAACGTGTATTTGAGATTAGCAAGACATGGCGTTTGGAGAAGAGGATGATGGTTGGTAGATTATGTTTAATATCTGTTGGAGTACATGGGATTCATCACG
ath-miR863-5p	AT5G45570.1	UUAUGUCUUGUUGAUCUCAAU	UUUGAGAUUAGCAAGACAUGG	psRNATarget	WS	AAGATTTCTGGAATGAAATGGGGGTATCAATGTCTGTTGGCCCATTGTTTACAGAGTTGGAACGTGTCTTTGAGATTAGCAAGACATGGAGTTTGGAGAAGAGGATGATGGTTGGTAGATTATGTTTACTATCTGTGGGAGTACATGGGATTCATCACG
ath-miR863-5p	AT1G33110.2	UUAUGUCUUGUUGAUCUCAAU	AUUGGGAUCAACAGGUUAUAA	psRNATarget	WS	TATGGATCGGAATGCTCTTTGGAATATTCGTTCAGACTTGTGTGCTTACCGTCATGACTCTGAGAACAGATTGGGATCAACAGGTTATAAATCGATTACTATGTTTTCTAATTTGTTCCTAGCAAGCTATGTTTTTGGTGCTTATTCTTATACCGTTTGT
ath-miR863-5p	AT1G33110.1	UUAUGUCUUGUUGAUCUCAAU	AUUGGGAUCAACAGGUUAUAA	psRNATarget	WS	TATGGATCGGAATGCTCTTTGGAATATTCGTTCAGACTTGTGTGCTTACCGTCATGACTCTGAGAACAGATTGGGATCAACAGGTTATAAATCGATTACTATGTTTTCTAATTTGTTCCTAGCAAGCTATGTTTTTGGTGCTTATTCTTATACCGTTTGT
ath-miR863-5p	AT1G54170.1	UUAUGUCUUGUUGAUCUCAAU	UUUGAGGUCAAUAAGACAUUA	psRNATarget	WS	TCCTGGGTTAACGACACTTCTCATGACATCTTATATGTGTGTGATGATATCGTAGGGGCTGGAATCAGTTTGAGGTCAATAAGACATTATTTGGAGTAACAAGCACTTTTGATGAGGAACTGTATACCACAAAACTTGAGAGAGGTCCTGGAACGAGGG
ath-miR863-5p	AT5G27590.1	UUAUGUCUUGUUGAUCUCAAU	AUUGAGAUUAUUGAGAUAUAA	psRNATarget	WS	CATTAATTTACCAACAAAAATGTACGTACATTATTTCACCATCTATTTTTATTTAATTATTATGTATGTATTGAGATTATTGAGATATAAGAATACGTAATAAAATAGTTTGAGTTATTAGAAATCGTCCCATATACGTTCTAATAAATAATTTTGTGTA
ath-miR863-5p	AT1G42590.1	UUAUGUCUUGUUGAUCUCAAU	AUAGAGAUUAGCAAGACAUGG	psRNATarget	WS	AAAGAATTCTGGAATGAAATGGGTATCGCAACGTCTGTTGGTCCATTGTTTATAGAGCTGGAACGTGTAATAGAGATTAGCAAGACATGGAGTTTGGAGAAGAGGATGATGGTTGGTAGACTATGTTTACTATCTGTTGGAGTACATGGGATTCATCACG
ath-miR863-5p	AT2G33150.1	UUAUGUCUUGUUGAUCUCAAU	UUUGAGAUCAAUGAGGUAUAU	psRNATarget	WS	TCGGTCCAGCAGTTGCCATTCCTGCTGCAGTTAAGGCGGCTGGTTTAGAACTTGATGACATCGACTTGTTTGAGATCAATGAGGTATATAGCAAACAATTTCATGATCTTCTTATCACATATCTCTTCCCGCACATTCTGATGATGACCATCTGTTTGA
ath-miR863-5p	AT2G30100.1	UUAUGUCUUGUUGAUCUCAAU	UUUGAGAUCAAAAAGAUGUGA	psRNATarget	WS	CTTGGAAATTTATGGTAAAGTTTTGAACTTTTTTCATAGTTTTTATTTTTTTTTATAATTTTGGTGGATTTGAGATCAAAAAGATGTGATATGAAGTGGTTAAGATGACTATAGTTGTTATACCTTCTTGTTAGTTATCGGTTTCTTGGTCTAGCTTTG
ath-miR863-5p	AT3G43825.1	UUAUGUCUUGUUGAUCUCAAU	CUAGAGAUUAAUAAGACAUAG	psRNATarget	WS	CTAAACATTTTAAAGAAGTTGTTCAGATCAAGGTTTGGAATGATGAAATGTTTAAGGAGGTTGATGCTCTAGAGATTAATAAGACATAGGATATTGTCGATTTGCCGCTAGGAAAGTCGCTATTAGAAGTCAATGGGTCTATAAGACTAAGTATAATGT
ath-miR863-5p	AT5G28145.1	UUAUGUCUUGUUGAUCUCAAU	CUUGAGAUUAACAAAACAUGG	psRNATarget	WS	CCAAACATTTTAAGGAAGCTGTTCATATTAAAGTTTGGAATGATGCTATGGTTAAGGAAGTTGACTCTCTTGAGATTAACAAAACATGGGATATTGTCGATTTACCAGCTGGAAAAGTGGCTATTGGGAGTCAATGGGTCTACAAAACAAAATACAATG
ath-miR863-5p	AT5G28712.1	UUAUGUCUUGUUGAUCUCAAU	AUUGGAAUCAACAUGAUAUAA	psRNATarget	WS	CTGGATTTGTTGGAGCTACGGATGGGATTCATGCATGCGTTAATGTGAAACCCGCATTGCAAGGAATGTATTGGAATCAACATGATATAACATCTTTTAACATCATGGCAATATGTGATCTAAATATGTTATTCACATATGTTTGGAATGGAGCACCTGG
ath-miR863-5p	AT5G46280.1	UUAUGUCUUGUUGAUCUCAAU	AUCGAGAUUAUCGAGACAUAA	psRNATarget	WS	CAGGCTCTCTTGTGAGGCCAAAGGTTGTTAAAAGCGTTCACTTTTGTCCATCAACCGGTGAATTTACCAATCGAGATTATCGAGACATAACATCTCACGCTGGTTTACCCACTGGCTCTGTCTATCCCACAAGGGTAATTACATGTTTTTTGTTTTCGTT
ath-miR169a	AT5G39635.1	CAGCCAAGGAUGACUUGCCGA	CCGGCAAGUCAUCUAUGGCUA	psRNATarget	WS	ATATAATACGAAAAAGTATTTACTTATTTATATATGTGTGTTGGGGCAAGAAGTGTAACCAAGCTAGCCCGGCAAGTCATCTATGGCTATGCAACTGTCTCTTCCTCTCATTCTAGGCTTACGATGACACGTAAAAAATCCCAAATATCACTAATATGA
ath-miR169a	AT3G20910.1	CAGCCAAGGAUGACUUGCCGA	GCGGCAAUUCAUUCUUGGCUU	psRNATarget	WS	AGCAATGGAACAGCCTTTCCTCAAACCATCCTTCTCAAGCTCGTCTAGCCATTAAATGACCTCACAAGGCGGCAATTCATTCTTGGCTTTCTCTTTGTTGGCTTATTCGGTAGCAGCCATGAAAGAGTATTTTCTCTCGTTTTTTTTTCTTCTGATTTT
ath-miR169a	AT5G12840.1	CAGCCAAGGAUGACUUGCCGA	CCGGCAAAUCAUUCUUGGCUU	psRNATarget	WS	TAAAAAAAGCCAAAGCTCTGAGAGGAGAGAGAGACACACACTTTGGCTAATATAATCATTGCCTCAAACCGGCAAATCATTCTTGGCTTTTTCGTTTTTGTGTTTGCTAGTTGTTCTTGTCAGAGTCTCATATTGTGTGGGTTTAACAGTTATGATGAA
ath-miR169a	AT5G12840.3	CAGCCAAGGAUGACUUGCCGA	CCGGCAAAUCAUUCUUGGCUU	psRNATarget	WS	TAAAAAAAGCCAAAGCTCTGAGAGGAGAGAGAGACACACACTTTGGCTAATATAATCATTGCCTCAAACCGGCAAATCATTCTTGGCTTTTTCGTTTTTGTGTTTGCTAGTTGTTCTTGTCAGAGTCTCATATTGTGTGGGTTTAACAGTTATGATGAA
ath-miR169a	AT5G12840.4	CAGCCAAGGAUGACUUGCCGA	CCGGCAAAUCAUUCUUGGCUU	psRNATarget	WS	TAAAAAAAGCCAAAGCTCTGAGAGGAGAGAGAGACACACACTTTGGCTAATATAATCATTGCCTCAAACCGGCAAATCATTCTTGGCTTTTTCGTTTTTGTGTTTGCTAGTTGTTCTTGTCAGAGTCTCATATTGTGTGGGTTTAACAGTTATGATGAA
ath-miR169a	AT5G12840.2	CAGCCAAGGAUGACUUGCCGA	CCGGCAAAUCAUUCUUGGCUU	psRNATarget	WS	TAAAAAAAGCCAAAGCTCTGAGAGGAGAGAGAGACACACACTTTGGCTAATATAATCATTGCCTCAAACCGGCAAATCATTCTTGGCTTTTTCGTTTTTGTGTTTGCTAGTTGTTCTTGTCAGAGTCTCATATTGTGTGGGTTTAACAGTTATGATGAA
ath-miR169a	AT5G42120.1	CAGCCAAGGAUGACUUGCCGA	CUGGAAGGUUAUCCUUGGCUG	psRNATarget	WS	CTCATTGATTTGTGGCAAGAAAAGGATTAGTGAGGAAGCTGATTCGAATTCGGGGCTTGTTCGGATGCCTGGAAGGTTATCCTTGGCTGAGATCAAATCCGCGACGTCGGGTTTCAATGAGAACGCAATCGTTGGTCAAGGAGCTTCTGCTACTGTCTA
ath-miR169a	AT1G72830.1	CAGCCAAGGAUGACUUGCCGA	AGGGGAAGUCAUCCUUGGCUA	psRNATarget	WS	CATGCACCATTTCTCTGTCCATATCTGAGACAGTGGATCTTGGTGCTGTGTTCATGTTCCCACCAAGAAGGGGAAGTCATCCTTGGCTACTACTAGTTCTTTCGCTTGTTGTAACTTCAGTGTTTTTATTTCATATTATGTCTGTGTTAGACATCACAA
ath-miR169a	AT1G72830.2	CAGCCAAGGAUGACUUGCCGA	AGGGGAAGUCAUCCUUGGCUA	psRNATarget	WS	CATGCACCATTTCTCTGTCCATATCTGAGACAGTGGATCTTGGTGCTGTGTTCATGTTCCCACCAAGAAGGGGAAGTCATCCTTGGCTACTACTAGTTCTTTCGCTTGTTGTAACTTCAGTGTTTTTATTTCATATTATGTCTGTGTTAGACATCACAA
ath-miR169a	AT5G44980.1	CAGCCAAGGAUGACUUGCCGA	AUGUCAAGUUAUCUUUGGUUG	psRNATarget	WS	TCATATTCATCTTCTATCTACCTAAAGAGCTACAAGAAGCTTCTTACATCAACAAAGCTTTCTCCCACATGTCAAGTTATCTTTGGTTGTTGAACATTGTTTCAGTGACGTTATTCCTGTAGTTTGGCTTTTTGTTGCTTTGATTTCAATTTCAGGACA
ath-miR5998a	AT1G05490.1	ACAGUUUGUGUUUUGUUUUGU	UUGAAACAGAACACAAGCUGU	psRNATarget	WS	ACCTGAGCTGCAGAGGAGAGTCCTAGAATCCATTGAAGTCACTCACAACCGGAAAACAAAAAACGTGTTTGAAACAGAACACAAGCTGTCTTTGGTCTCAGTCCATCCTTCTCTAGTCTCTCGCTGCAAAATTTCTGAGAAGGAACGTTTGTCCATCGA
ath-miR5998a	AT2G21520.2	ACAGUUUGUGUUUUGUUUUGU	ACAAAACAAAACAAAAACUCU	psRNATarget	WS	GCCAAGAAAAACCAGCACCAGGCATCAAAATCTCCCTCTTTCGTAATTCGCTGTTCTTAAGTATAAACAACAAAACAAAACAAAAACTCTTATATCTGATTTGATGTTAAAGCTAATACAGAGAGCTCTGTTTCCTTCTGTGATTATGAGCCACTTTATA
ath-miR5998a	AT2G21520.1	ACAGUUUGUGUUUUGUUUUGU	ACAAAACAAAACAAAAACUCU	psRNATarget	WS	GCCAAGAAAAACCAGCACCAGGCATCAAAATCTCCCTCTTTCGTAATTCGCTGTTCTTAAGTATAAACAACAAAACAAAACAAAAACTCTTATATCTGATTTGATGTTAAAGCTAATACAGAGAGCTCTGTTTCCTTCTGTGATTATGAGCCACTTTATA
ath-miR5998a	AT3G25740.1	ACAGUUUGUGUUUUGUUUUGU	AUAAAAGAAAAUAUAAACUGU	psRNATarget	WS	ACAATTCTTATTACCACCACTGGTGCAGAAATTCTCACCATATCATCATGAATTATATCACAATGTTACGGAATTTACATTATGAACCATCCATTTCTGTTGTAAATAAAAGAAAATATAAACTGTTTGGTTCTGAGCAGTTGATGTTGGTGTCGTTGGC
ath-miR5998a	AT4G33010.1	ACAGUUUGUGUUUUGUUUUGU	CGAAAACAAAACACAAACUUU	psRNATarget	WS	GTGTCCCTTTCTCTCACCACGCACTCTTCTCTTTCACATTCTGTCCATAGTGTTCTCATTATACGCTTTCTGTCTCTTACTCTATTATTTCATTCGAATACATCTTCTATAAATTATATATTCCACAATTGACCGAAAACAAAACACAAACTTTGGTAG
ath-miR5998a	AT2G22190.1	ACAGUUUGUGUUUUGUUUUGU	CCAAGAAAAAACAUAAACUGU	psRNATarget	WS	ATGGACATCAAAGGACCAGAGCAAGGATCTAAATACAAGAAAGTATGAATACATAAAAATTATTTTTGCCAAGAAAAAACATAAACTGTGTATTATGAAACATAAATATTTTTCTTTTTACCTCCATTTTTCTCATTTTTAAGATAAAATTCAGGAAAA
ath-miR5998a	AT5G01060.1	ACAGUUUGUGUUUUGUUUUGU	UCAGAAUGAAGCACAAGCUGU	psRNATarget	WS	TTTTGATCTTTATAATGTTTTTGGTTTTGCTAACAAGTTTTTGATATCTATCAATGGTGGACCTTTTTTCAGAATGAAGCACAAGCTGTTGGGAGATTGAGGAGTGAACATATGGCGAATTTGATCGGTTGTTGTTGTGATGACAACGAGAGATTACTT
ath-miR5998a	AT5G54760.1	ACAGUUUGUGUUUUGUUUUGU	AGAAAACAAAACACAAGUUGC	psRNATarget	WS	AATATTTTCTCACCGTCGAGAAAACAAAACACAAGTTGCAGACTTTATCCAAATTTAGGGTTTTCTCTTTTTTTCTTACTTAGTTATCATCAGATCTTCAAAACCCCAAAATTTGCAAATCAGGTAATAACTTTCTCCGTATGTATCTCTTCGATCACCG
ath-miR5998a	AT4G33950.2	ACAGUUUGUGUUUUGUUUUGU	ACAACACAAAACAUAAACUUU	psRNATarget	WS	CAGATCATTGCAGAAGCAACTGTTCCTCCTGCAGGCACTCAGAATCTGAACCATTACCTCACAGGTGAGACAACACAAAACATAAACTTTTCGATTTCTTGTCTTTTTTAATGCTTCTCAATGTTTGAAAAACTTATCATTAATGGATAAACAGGAAGCT
ath-miR5998a	AT2G37460.1	ACAGUUUGUGUUUUGUUUUGU	GCAAAAUAAAAUAAAAAUUGU	psRNATarget	WS	ATTCTGATGAAATTAGTTTGCCTAGCTAGGATTATTATTTTGTGTTTTGAGTTTTCAGGGTGTGCAAACGCAAAATAAAATAAAAATTGTGACCATATTCTACAAAACAGATTATATCAAAAACATGAATAATCATTTAATATATTATTGAGTGTTACGT
ath-miR5998a	AT5G19370.1	ACAGUUUGUGUUUUGUUUUGU	GUACAACAAAACAUGAACUGU	psRNATarget	WS	CACTCCGACCACGCATTCCTTCTCCGTGCCCGATTCGACTCTCTGGTTTCCCGGCTCTCAAAATGAGAGGTACAACAAAACATGAACTGTATCAAAGACTTGACTGCGAGAGCATCTTCTCAGATTTCTAGTAGGAACGAATTTACCTTTACTCTGATCT
ath-miR5998a	AT4G33950.1	ACAGUUUGUGUUUUGUUUUGU	ACAACACAAAACAUAAACUUU	psRNATarget	WS	CAGATCATTGCAGAAGCAACTGTTCCTCCTGCAGGCACTCAGAATCTGAACCATTACCTCACAGGTGAGACAACACAAAACATAAACTTTTCGATTTCTTGTCTTTTTTAATGCTTCTCAATGTTTGAAAAACTTATCATTAATGGATAAACAGGAAGCT
ath-miR5998a	AT1G19080.1	ACAGUUUGUGUUUUGUUUUGU	ACAAAAGAAGAAACAAACUGU	psRNATarget	WS	TACAAAGAGGCACTGACAAAAGTATACACAGCAGCTCACATAACAGCTTCCAAGTACTTGTCGTTTTTAACAAAAGAAGAAACAAACTGTAAGCCTTTATGTTTTGAACTCTAATGGTAGTGAATTTAGTGTTTAACCATCTCAAGCTTGTACCAAAATG
ath-miR5998a	AT3G55490.1	ACAGUUUGUGUUUUGUUUUGU	ACAAAAGAAGAAACAAACUGU	psRNATarget	WS	TACAAAGAGGCACTGACAAAAGTATACACAGCAGCTCACATAACAGCTTCCAAGTACTTGTCGTTTTTAACAAAAGAAGAAACAAACTGTAAGTAGCCTTTATGTTTTGAACTCTAATGGTAGTGAATTTAGTGTTTAACCATCTCAAGCTTGTACCAAA
ath-miR5998a	AT5G44660.1	ACAGUUUGUGUUUUGUUUUGU	ACAAUAUAAAAUAUAAGCUGU	psRNATarget	WS	CTCTCCACGGTTATTAGAAGCCACCAAGAATTTTAATGCTTTCTTGGAAGCTCAAGCCGTTTAAATGATGGACTCTTAACTACAATATAAAATATAAGCTGTAATATACCAAAGTCTTGCTAAATATTTTTCTTTGGGAAATTAATATCGTTTTTCACCT
ath-miR5998a	AT4G01320.1	ACAGUUUGUGUUUUGUUUUGU	UAACAACAGAACACAAACUGU	psRNATarget	WS	TTTGCTGTGAAGCTTGGCTATGCAAAAGATCTTCGTCCTGCTCTAGTGAAACTACAGGTCAGAGAAGATAACAACAGAACACAAACTGTTACCTCAATTTGTGTCACACACTTAAATGGATTTTTTGTTGGGATTTTGCAGGAAGAGAACTTATCAGCA
ath-miR5998a	AT3G32275.1	ACAGUUUGUGUUU-UGUUUUGU	ACAAAACAGAAAUACGAACUGU	psRNATarget	WS	GTTTTAAGGGTTAGCGAATGTCTAATCTTTTGCAAACTAGTTCATGCTTTGTTATGTAGACAGTTGGTTACAAAACAGAAATACGAACTGTGGACTAATTTTGGTGGACAGCCACTTATATTCTCTTTAGTTGAGTTTGGTTCTGTAACTGGTTTGCCGTG
ath-miR833b	AT1G55490.1	UGUUUGUUGACAUCGGUCUAG	CUAGGCUGGUGUCAACAAGCU	psRNATarget	WS	AATGGAAACTTCATTCCCAAACCGGAGCTAAAGGTTTACATTTTCTGTGGTTTCTAATTTTGTGTTGTACTAGGCTGGTGTCAACAAGCTCGCAGATCTTGTTGGTGTTACACTTGGACCCAAAGGACGAAATGTTGTTCTTGAGAGCAAGTATGGATCA
ath-miR833b	AT1G55490.2	UGUUUGUUGACAUCGGUCUAG	CUAGGCUGGUGUCAACAAGCU	psRNATarget	WS	AATGGAAACTTCATTCCCAAACCGGAGCTAAAGGTTTACATTTTCTGTGGTTTCTAATTTTGTGTTGTACTAGGCTGGTGTCAACAAGCTCGCAGATCTTGTTGGTGTTACACTTGGACCCAAAGGACGAAATGTTGTTCTTGAGAGCAAGTATGGATCA
ath-miR833b	AT3G13470.1	UGUUUGUUGACAUCGGUCUAG	UUAGACUGGUGUUAACAAGCU	psRNATarget	WS	AATGAATTGATTTTCTGGAGTAATGATTAGGATTCGTTTTATTTTTGGTTTCTGATTACTCGTTTGTTATTAGACTGGTGTTAACAAGCTCGCGGACCTTGTTGGTGTCACACTTGGACCAAAAGGGAGAAATGTTGTTCTTGAGAGCAAGTATGGATCC
ath-miR833b	AT4G11070.1	UGUUUGUUGACAUCGGUCUAG	CUGGAUUGAUCUCAACAAAUA	psRNATarget	WS	CTTACGAGTCCATCAACGGTGGTGGAACGTTTTACCACCACGTGGGAAGTTCTGGTCCGTCGGATTTCACTGGATTGATCTCAACAAATACTTCCACAGGAAGTTCTCCAATCTTCGACGTTAATTTTCAATTTGATCCAACGGCTGAGATTAACACAGG
ath-miR833b	AT4G11070.2	UGUUUGUUGACAUCGGUCUAG	CUGGAUUGAUCUCAACAAAUA	psRNATarget	WS	CTTACGAGTCCATCAACGGTGGTGGAACGTTTTACCACCACGTGGGAAGTTCTGGTCCGTCGGATTTCACTGGATTGATCTCAACAAATACTTCCACAGGAAGTTCTCCAATCTTCGACGTTAATTTTCAATTTGATCCAACGGCTGAGATTAACACAGG
ath-miR833b	AT2G03880.1	UGUUUGUUGACAUCGGUCUAG	CUGGAUCGAAGUAAACAAACA	psRNATarget	WS	ATGGGACAGTGTTGAAGAAATTCGGACACGAATGAGAGACAGAGGAATCAAGAAAGAACCTGGATGCAGCTGGATCGAAGTAAACAAACAGATTCATGCTTTTATAATTGGAGACAATTCTCACCCACAGATAGTTGAAGTCAGTAAGAAGCTGAACCAA
ath-miR833b	AT3G05155.1	UGUUUGUUGACAUCGGUCUAG	UUAGAUCGGUUUUAACAAAUA	psRNATarget	WS	GCTGGTACAATGGCCTCCATTATGGAAGATCTTGATCTTTCTATCACACAAGTATGTCTCATTACTATTTTAGATCGGTTTTAACAAATAAAAAACTATTTCTGATAAGTCTTATGAAAACTGGAATTTGGTTTTTATGGATATTTTTCGCAGTTTTCTG
ath-miR833b	AT2G34150.2	UGUUUGUUGACAUCGGUCUAG	UUAGACUGAUGAUAAUAAAUA	psRNATarget	WS	CTTGCTTGACAAGTATATACACCTTTTAACTCTCATTTTCTTTTTTGTTATTACTGTTTCTGCTATGTTTTAGACTGATGATAATAAATATGATGCTGATTCTTAGCGGTTTTTGTCAGATTTGATATAAATGGTCCAGGTTCTTGTTTGAAACGATACT
ath-miR833b	AT2G34150.1	UGUUUGUUGACAUCGGUCUAG	UUAGACUGAUGAUAAUAAAUA	psRNATarget	WS	CTTGCTTGACAAGTATATACACCTTTTAACTCTCATTTTCTTTTTTGTTATTACTGTTTCTGCTATGTTTTAGACTGATGATAATAAATATGATGCTGATTCTTAGCGGTTTTTGTCAGATTTGATATAAATGGTCCAGGTTCTTGTTTGAAACGATACT
ath-miR833b	AT3G21175.1	UGUUUGUUGACAUCGGUCUAG	GUGGACUGAUGUGGGCAAACA	psRNATarget	WS	AACAAGTGAGAAGTCAACTCCAATGATGCGACGTGGACCTGATGGGCCAAGAACACTTTGTAATGCGTGTGGACTGATGTGGGCAAACAAGGTAAGCTAAGAGTTTCTTAGTTCACATTGATCACCTCGTCTCGTATCACTTTTTTGACTCATTGATCA
ath-miR833b	AT3G21175.2	UGUUUGUUGACAUCGGUCUAG	GUGGACUGAUGUGGGCAAACA	psRNATarget	WS	AACAAGTGAGAAGTCAACTCCAATGATGCGACGTGGACCTGATGGGCCAAGAACACTTTGTAATGCGTGTGGACTGATGTGGGCAAACAAGGTAAGCTAAGAGTTTCTTAGTTCACATTGATCACCTCGTCTCGTATCACTTTTTTGACTCATTGATCA
ath-miR5995b	AT3G62680.1	ACAUAUGAUCUGCAUCUUUGC	GCAAAGAUACAGAUUGUGUGU	psRNATarget	WS	TAAATAAATTTATTATAACAACAGCATTGCTAATTTATAAAACTTTTGGTTTATTAAATTCATGTAGGAGCAAAGATACAGATTGTGTGTTCCGACCCAGCATCATACGGTAAAAGCAACACCGAGGTTGTGATCTACAGTAATCCAACTGACTCTAAGG
ath-miR5995b	AT4G16130.1	ACAUAUGAUCUGCAUCUUUGC	CCAAAAAUGUGGAUCGUAUGU	psRNATarget	WS	TGCTTGAGGTTCAGCTAAATCCTCTTTTTATATTGTTTTTCTTGTCCTTTATTACCTGTTTTTTCAATCCAAAAATGTGGATCGTATGTTAAGATTTTCTGGTCAAATTTCCTTGGCAGTTTTATCAATGTGGTGTTGAGATGATCAGGAGAGACCTAT
ath-miR399a	AT2G33770.1	UGCCAAAGGAGAUUUGCCCUG	UAGGGCAAAUCUUCUUUGGCA	psRNATarget	WS	CCGATCTTGTTTCTCACTTCGTTTGAACTCTGTCCTGTTTCCCATTTATACTTCAGATTCTAGCTCCTTTAGGGCAAATCTTCTTTGGCAAAAGTAACAATTAAGCAGCAGCAGCAGAAGTGAAGTTTCTCCCGTTAGGTGGCTTTGATACAAGTCTTGG
ath-miR399a	AT3G20940.1	UGCCAAAGGAGAUUUGCCCUG	CAAAGCAAAUCUUCUUUGGUA	psRNATarget	WS	GGAGTTGTTCAGAGGAGAATGGTGAGGCGGAGAAATTCAGACACTTGGTGATCGAGTCGATGGCTTTGACAAAGCAAATCTTCTTTGGTATGATCTTTCACAAACCGCTTAAAAAGCTCGGGATCTCACTGTTCCAAAAGGATATACTAAGTCTTTCCCG
ath-miR399a	AT4G14930.1	UGCCAAAGGAGAUUUGCCCUG	UAGCUCAAAUCUCCUUUGGUA	psRNATarget	WS	CACTAACCTCTACGATGTTCGCGTTTGCGCTCCTGATTCGTACGTTTTACTCTAATTTTTGTAGAAATGTAGCTCAAATCTCCTTTGGTATACGATCGAATCGCTCCTATATGATGGTTATGTACGAATTGAATTTCTCTAGATATCGATTTCGAGTTTC
ath-miR399a	AT2G26900.1	UGCCAAAGGAGAUUUGCCCUG	AUGGACAAAUCUUUUUUGGCA	psRNATarget	WS	GTTTTGTTGTAATGTTAGTAAACATTACAAAATTTGTGTTGAAAAACATGAAACAAAATGTGTTTAAGAGACATAGAAACAAGGGCGTGCATGATGACAACTTTGTGGTCAACCTTTTTTTTATTTCTCAATTAATGGACAAATCTTTTTTGGCACACC
ath-miR399a	AT3G21720.1	UGCCAAAGGAGAUUUGCCCUG	AAUGGUAAGUCUUUUUUGGCA	psRNATarget	WS	CAAACTAAAGTCTTTACACGTTCTAATTAAGACAAATTTCTTTCAAGTGAAGTTTCCAAAAAAAAAAAAATGGTAAGTCTTTTTTGGCACCAATACTATTTTAATTTCCAAATGAGACCATTAATTATATAATCCATTATCGATATATGTGAGACATTT
ath-miR399a	AT1G27750.1	UGCCAAAGGAGAUUUGCCCUG	AAGAGUAAAUUUCAUUUGGCA	psRNATarget	WS	TGATGGAGTTTGATACACCTGATGATGCTGCAATTGTAATGGCCCATCTCAGGTTTTTTCGGGGAGAAAAGAGTAAATTTCATTTGGCATCAATCAATCGTCCTTTGCCTCATGAAGATGGAGGAAGGTTTGTCTTCGCTTCTTCTGACCTATGTTTTC
ath-miR843	AT1G31880.1	UUUAGGUCGAGCUUCAUUGGA	GCUAGUGAAGCUUGAUCUAAA	psRNATarget	WS	TATGTAGCCAGTTGAATTATCAGGACTATCATTAAAGCTTATATTGGGGTCATACTTTGATGAATATTGCTAGTGAAGCTTGATCTAAATACCTTTCTCTCAAATAAGCTTTAGTGGATTCTTACCTAGACAAGGAAATAAAGAAAGGGTTTTTTGGGG
ath-miR843	AT1G56520.1	UUUAGGUCGAGCUUCAUUGGA	UCUAAGGAAGCUAGACCUAAG	psRNATarget	WS	TGGTGTTACTACTCTTTATATATGTTCCAATAGAAATCTCAAGACCTTCTCAACACATCTCCCCATGGGTCTAAGGAAGCTAGACCTAAGCAATTGTGGTATTGAGTGGGTTACAGATAGCATCAAAGATCTTCATAATCTATATTACCTTAAACTATCA
ath-miR843	AT1G12480.1	UUUAGGUCGAGCUUCAUUGGA	ACCAGUGAAGCUCUUCCUAAA	psRNATarget	WS	AGTTTCTATGGGCAGTAGGTTTTGCACATTACTTGGTTGTGTTTGTAACACTTTATCAGAGACTTCCCACCAGTGAAGCTCTTCCTAAAGAGCTTCATCCTGTTTACTCTATGTTCATTGCTGCCCCATCAGCAGCAAGTATTGCTTGGAACACGATAT
ath-miR447c-3p	AT1G16300.1	UUGGGGACGACAUCUUUUGUUG	CAGAAGAAGAUGUCGUCUCUAA	psRNATarget	WS	CATGATTTTGATTTGAAATCTCTAACAGGTTTGCATCAGAAGGACCACTTAGGGGCATTCTTGGATATACAGAAGAAGATGTCGTCTCTAATGATTTTCTTGGAGATTCAAGGTATGTCACTCTTAAATATTGTAGCGGATCATTTAAAATCTTGGTACTC
ath-miR447c-3p	AT1G68140.1	UUGGGGACGACAUCUUUUGUUG	UGACAAGGGAUGUCGUCCUUAC	psRNATarget	WS	GGAGAATGTTATATGTTCGGTTTGCATGGAGTGTCCACACAACGCTGTCCTTCTTCTCTGCTCATCTCATGACAAGGGATGTCGTCCTTACATGTGTGGAACCAGTTTCCGGTATTCTAATTGCTTAGATCAGTACAAGAAAGCGTCAGCTAAGCTGAAGA
ath-miR447c-3p	AT1G68820.1	UUGGGGACGACAUCUUUUGUUG	CAACAGAAUAUGUGGUCUCCAA	psRNATarget	WS	AATGGTAGTAAGATATCTGGATTGGAACAGAGGTCTAGTAGTAACCGCTGACGACGAGCATCAGCAAAGCAACAGAATATGTGGTCTCCAAGATATTGGTGGACATGTTATGAAAATTCCATTTGTGACCTTTCAAATCATCCTTTTCATGCGCTTAGAGG
ath-miR447c-3p	AT3G42794.1	UUGGGGACGACAUCUUUUGUUG	AAACAAACGAUGUCGUUUUUAA	psRNATarget	WS	ACAACACTCATCGAACATATGTCAAACGTTTCAAGTTATAAACCCGCAAGCATGTGTGTTTTAAAATTAAACAAACGATGTCGTTTTTAATTGGGGAAAAATAAGAATACTAGGGCTTCGTATTGAGAAATCGGTTTCTCATTTCTTCTTCTTTTTCTCC
ath-miR5998b	AT1G05490.1	ACAGUUUGUGUUUUGUUUUGU	UUGAAACAGAACACAAGCUGU	psRNATarget	WS	ACCTGAGCTGCAGAGGAGAGTCCTAGAATCCATTGAAGTCACTCACAACCGGAAAACAAAAAACGTGTTTGAAACAGAACACAAGCTGTCTTTGGTCTCAGTCCATCCTTCTCTAGTCTCTCGCTGCAAAATTTCTGAGAAGGAACGTTTGTCCATCGA
ath-miR5998b	AT2G21520.2	ACAGUUUGUGUUUUGUUUUGU	ACAAAACAAAACAAAAACUCU	psRNATarget	WS	GCCAAGAAAAACCAGCACCAGGCATCAAAATCTCCCTCTTTCGTAATTCGCTGTTCTTAAGTATAAACAACAAAACAAAACAAAAACTCTTATATCTGATTTGATGTTAAAGCTAATACAGAGAGCTCTGTTTCCTTCTGTGATTATGAGCCACTTTATA
ath-miR5998b	AT2G21520.1	ACAGUUUGUGUUUUGUUUUGU	ACAAAACAAAACAAAAACUCU	psRNATarget	WS	GCCAAGAAAAACCAGCACCAGGCATCAAAATCTCCCTCTTTCGTAATTCGCTGTTCTTAAGTATAAACAACAAAACAAAACAAAAACTCTTATATCTGATTTGATGTTAAAGCTAATACAGAGAGCTCTGTTTCCTTCTGTGATTATGAGCCACTTTATA
ath-miR5998b	AT3G25740.1	ACAGUUUGUGUUUUGUUUUGU	AUAAAAGAAAAUAUAAACUGU	psRNATarget	WS	ACAATTCTTATTACCACCACTGGTGCAGAAATTCTCACCATATCATCATGAATTATATCACAATGTTACGGAATTTACATTATGAACCATCCATTTCTGTTGTAAATAAAAGAAAATATAAACTGTTTGGTTCTGAGCAGTTGATGTTGGTGTCGTTGGC
ath-miR5998b	AT4G33010.1	ACAGUUUGUGUUUUGUUUUGU	CGAAAACAAAACACAAACUUU	psRNATarget	WS	GTGTCCCTTTCTCTCACCACGCACTCTTCTCTTTCACATTCTGTCCATAGTGTTCTCATTATACGCTTTCTGTCTCTTACTCTATTATTTCATTCGAATACATCTTCTATAAATTATATATTCCACAATTGACCGAAAACAAAACACAAACTTTGGTAG
ath-miR5998b	AT2G22190.1	ACAGUUUGUGUUUUGUUUUGU	CCAAGAAAAAACAUAAACUGU	psRNATarget	WS	ATGGACATCAAAGGACCAGAGCAAGGATCTAAATACAAGAAAGTATGAATACATAAAAATTATTTTTGCCAAGAAAAAACATAAACTGTGTATTATGAAACATAAATATTTTTCTTTTTACCTCCATTTTTCTCATTTTTAAGATAAAATTCAGGAAAA
ath-miR5998b	AT5G01060.1	ACAGUUUGUGUUUUGUUUUGU	UCAGAAUGAAGCACAAGCUGU	psRNATarget	WS	TTTTGATCTTTATAATGTTTTTGGTTTTGCTAACAAGTTTTTGATATCTATCAATGGTGGACCTTTTTTCAGAATGAAGCACAAGCTGTTGGGAGATTGAGGAGTGAACATATGGCGAATTTGATCGGTTGTTGTTGTGATGACAACGAGAGATTACTT
ath-miR5998b	AT5G54760.1	ACAGUUUGUGUUUUGUUUUGU	AGAAAACAAAACACAAGUUGC	psRNATarget	WS	AATATTTTCTCACCGTCGAGAAAACAAAACACAAGTTGCAGACTTTATCCAAATTTAGGGTTTTCTCTTTTTTTCTTACTTAGTTATCATCAGATCTTCAAAACCCCAAAATTTGCAAATCAGGTAATAACTTTCTCCGTATGTATCTCTTCGATCACCG
ath-miR5998b	AT4G33950.2	ACAGUUUGUGUUUUGUUUUGU	ACAACACAAAACAUAAACUUU	psRNATarget	WS	CAGATCATTGCAGAAGCAACTGTTCCTCCTGCAGGCACTCAGAATCTGAACCATTACCTCACAGGTGAGACAACACAAAACATAAACTTTTCGATTTCTTGTCTTTTTTAATGCTTCTCAATGTTTGAAAAACTTATCATTAATGGATAAACAGGAAGCT
ath-miR5998b	AT2G37460.1	ACAGUUUGUGUUUUGUUUUGU	GCAAAAUAAAAUAAAAAUUGU	psRNATarget	WS	ATTCTGATGAAATTAGTTTGCCTAGCTAGGATTATTATTTTGTGTTTTGAGTTTTCAGGGTGTGCAAACGCAAAATAAAATAAAAATTGTGACCATATTCTACAAAACAGATTATATCAAAAACATGAATAATCATTTAATATATTATTGAGTGTTACGT
ath-miR5998b	AT5G19370.1	ACAGUUUGUGUUUUGUUUUGU	GUACAACAAAACAUGAACUGU	psRNATarget	WS	CACTCCGACCACGCATTCCTTCTCCGTGCCCGATTCGACTCTCTGGTTTCCCGGCTCTCAAAATGAGAGGTACAACAAAACATGAACTGTATCAAAGACTTGACTGCGAGAGCATCTTCTCAGATTTCTAGTAGGAACGAATTTACCTTTACTCTGATCT
ath-miR5998b	AT4G33950.1	ACAGUUUGUGUUUUGUUUUGU	ACAACACAAAACAUAAACUUU	psRNATarget	WS	CAGATCATTGCAGAAGCAACTGTTCCTCCTGCAGGCACTCAGAATCTGAACCATTACCTCACAGGTGAGACAACACAAAACATAAACTTTTCGATTTCTTGTCTTTTTTAATGCTTCTCAATGTTTGAAAAACTTATCATTAATGGATAAACAGGAAGCT
ath-miR5998b	AT1G19080.1	ACAGUUUGUGUUUUGUUUUGU	ACAAAAGAAGAAACAAACUGU	psRNATarget	WS	TACAAAGAGGCACTGACAAAAGTATACACAGCAGCTCACATAACAGCTTCCAAGTACTTGTCGTTTTTAACAAAAGAAGAAACAAACTGTAAGCCTTTATGTTTTGAACTCTAATGGTAGTGAATTTAGTGTTTAACCATCTCAAGCTTGTACCAAAATG
ath-miR5998b	AT3G55490.1	ACAGUUUGUGUUUUGUUUUGU	ACAAAAGAAGAAACAAACUGU	psRNATarget	WS	TACAAAGAGGCACTGACAAAAGTATACACAGCAGCTCACATAACAGCTTCCAAGTACTTGTCGTTTTTAACAAAAGAAGAAACAAACTGTAAGTAGCCTTTATGTTTTGAACTCTAATGGTAGTGAATTTAGTGTTTAACCATCTCAAGCTTGTACCAAA
ath-miR5998b	AT5G44660.1	ACAGUUUGUGUUUUGUUUUGU	ACAAUAUAAAAUAUAAGCUGU	psRNATarget	WS	CTCTCCACGGTTATTAGAAGCCACCAAGAATTTTAATGCTTTCTTGGAAGCTCAAGCCGTTTAAATGATGGACTCTTAACTACAATATAAAATATAAGCTGTAATATACCAAAGTCTTGCTAAATATTTTTCTTTGGGAAATTAATATCGTTTTTCACCT
ath-miR5998b	AT4G01320.1	ACAGUUUGUGUUUUGUUUUGU	UAACAACAGAACACAAACUGU	psRNATarget	WS	TTTGCTGTGAAGCTTGGCTATGCAAAAGATCTTCGTCCTGCTCTAGTGAAACTACAGGTCAGAGAAGATAACAACAGAACACAAACTGTTACCTCAATTTGTGTCACACACTTAAATGGATTTTTTGTTGGGATTTTGCAGGAAGAGAACTTATCAGCA
ath-miR5998b	AT3G32275.1	ACAGUUUGUGUUU-UGUUUUGU	ACAAAACAGAAAUACGAACUGU	psRNATarget	WS	GTTTTAAGGGTTAGCGAATGTCTAATCTTTTGCAAACTAGTTCATGCTTTGTTATGTAGACAGTTGGTTACAAAACAGAAATACGAACTGTGGACTAATTTTGGTGGACAGCCACTTATATTCTCTTTAGTTGAGTTTGGTTCTGTAACTGGTTTGCCGTG
ath-miR5648-5p	AT2G38960.2	UUUGGAAAUAUUUGGCUUGACU	CGUCAGGUUAGGUAUUUCUAAA	psRNATarget	WS	TGGTCGCTGTGTTTTTGAATACTCAGAATTCGTCGATTTCTGAATTTACCGGAAAAATATGCAATTGCCGTCAGGTTAGGTATTTCTAAAAGCTCTTTGTAAGTTTCTGAATTGGATACTTGAGCTCGTGATTAGCTTTGAATCTCAGCGATTACTTTGA
ath-miR5648-5p	AT2G38960.1	UUUGGAAAUAUUUGGCUUGACU	CGUCAGGUUAGGUAUUUCUAAA	psRNATarget	WS	TGGTCGCTGTGTTTTTGAATACTCAGAATTCGTCGATTTCTGAATTTACCGGAAAAATATGCAATTGCCGTCAGGTTAGGTATTTCTAAAAGCTCTTTGTAAGTTTCTGAATTGGATACTTGAGCTCGTGATTAGCTTTGAATCTCAGCGATTACTTTGA
ath-miR5648-5p	AT1G77110.1	UUUGGAAAUAUUUGGCUUGACU	AAUCAAGUUAAAUAUUUCAAAA	psRNATarget	WS	CAAGTTTTGCGTTTGGTCCAAGAAATTAATGATACCTGGATCATTGACACATAATTATAACTAATCCAAAATCAAGTTAAATATTTCAAAATATAAATTACCCGTGGCTATAATTTAAACTTCGTTTCTTATAAAAGTTTTCGATTAACTTATAGTAGAGA
ath-miR5648-5p	AT4G15270.1	UUUGGAAAUAUUUGGCUUGACU	GCUCAAGCUAGAUGUUUUCGAA	psRNATarget	WS	TCGTCCTTACCCTGTGAAATGTCTTCCTGATTTCTTCACTTCCAAGGATTGGTTAGCTTTCTTTCTAGCTCAAGCTAGATGTTTTCGAAAGATGAAAGGTATATTGGTAAATACAGTTGCTGAGCTTGAACCTCATGCTTTGAAAATGTTTAACAGTGG
ath-miR5648-5p	AT4G14340.1	UUUGGAAAUAUUUGGCUUGACU	ACUCAAGCCGACUAUUUUCAAG	psRNATarget	WS	GAAGTACCTCAAAGAGAGGTGTGATATCAAGCACCAGACCTGGCTCATCAGCTGAACCAAGCGAGAACCACTCAAGCCGACTATTTTCAAGTGGTTCACGTCATGCCACAACCCAACGGGTTCCACAGAGCTATGAATCTGCAGCTGCAGCAAGGCCTGGG
ath-miR5648-5p	AT4G15280.1	UUUGGAAAUAUUUGGCUUGACU	GCUCAAGCUAGGUGUUUCCGGA	psRNATarget	WS	TCGTCCTTATCCAGTGAAGTGTCTTCCTCATATCCTCACTTCAAAGGAGTGGTTACCTCTCTCTCTAGCTCAAGCTAGGTGTTTCCGGAAGATGAAGGGTATTTTGGTAAATACAGTTGCTGAGCTTGAACCTCACGCTTTGAAAATGTTCAATATTAA
ath-miR5648-5p	AT1G35745.1	UUUGGAAAUAUUUGGCUUGACU	UAUUAUGCUAAAUAUUUCUAAA	psRNATarget	WS	ATGTTTGTTTGATTTAAAAAATTTCAAAGATTTTTTCCATAAATATAGTAGTCAGTTTTTCTATAAATATTATGCTAAATATTTCTAAAATAAAGATTATTCTTCTTGCTTCATCCAACGTTAAAGAGATTTTTTTCCATCATATTTTTTGACTTTTAT
ath-miR157b	AT1G53160.2	UUGACAGAAGAUAGAGAGCAC	CUGCUCUCUCUCUUCUGUCAU	psRNATarget	WS	GGGTAGAGATGACACTTCCTATGCCAAACTCATCATTCAAGCGACCACAGATTAGATAGAGAAGCTGTCTGCTCTCTCTCTTCTGTCATCTAAACTTCTCTCTTAGAATCCTAAAATTGTGGTATCTAACAATGTTATAGAGAAATAAATAACTACCAC
ath-miR157b	AT1G48742.1	UUGACAGAAG-AUAGAGAGCAC	GUGCUCUCUAUGCUUCUGUCAU	psRNATarget	WS	TAGAGAGCACTAAGGATGCTATGCAAAACAGACACAGATATGTGTTTCTAATTGTATTTCATACTTTAACCTCAAAGTTGATATAAAAAAAGAAAGAAAGATAGAAGAGCTAGAAGACTATCTGCATCTCTATTCCTATGTGCTCTCTATGCTTCTGTCAT
ath-miR870	AT5G10200.1	UAAUUUGGUGUUUCUUCGAUC	GAUCGAAGAAACGGUAAAUUC	psRNATarget	WS	GAAACTTGGAGATTCCATTGTGAGTGTTCTTCAAGAATGCAGCTCAATGGGTAACCGTTCAAGGGAATTGATCGAAGAAACGGTAAATTCTCGACAGAGACTGAAATGGGAGAAGAGTATGCCTAAAGAGGACCTTCATATCAAACAAGCAGCAGCTTTA
ath-miR870	AT1G08035.1	UAAUUUGGUGUUUCUUCGAUC	CAUUGAAGGAACAUCAGGUUA	psRNATarget	WS	ATGGACTATGAAGAAAACTCCATTGAAGGAACATCAGGTTATGTGGAACCCATAACTCCTATGATCTCTAAAGGAGACAGTGGAATCATTGCAATTTCTCCACTCTGTGACCACTACAATAATCACATGAGGATTGATTCTCTTACTACTTGTTCCGAT
ath-miR870	AT1G40091.1	UAAUUUGGUGUUUCUUCGAUC	GAUCCAAGAAAUGUCAGAUUA	psRNATarget	WS	AAGCTTCAACATCCAAGAGATGGAAAGGCTTGGAAAGCATTTGATCAAAAATATCCTGAATTTGCATCTGATCCAAGAAATGTCAGATTAGGTTTGGCGACTGACGGTTTTAACCCATTTGGTACCATGAGTGTTAATTATAGCATATGGCCAGTGATAC
ath-miR870	AT4G15780.1	UAAUUUGGUGUUUCUUCGAUC	GAUUGAAGACACAACAAAUUA	psRNATarget	WS	GTTCTTGGGATCTTGCTACTACTTGTTCTCATAATCTGGATATCGGTTTGTCATGGATTTAATTGCACGGATTGAAGACACAACAAATTACTCTACGTGATGGTTAGAGACTTAGAGCTTTTGGCGGAGACAGGCGACAAACAGAGACAAAAGTCTTCAG
ath-miR870	AT1G35970.1	UAAUUUGGUGUUUCUUCGAUC	ACUUGGAGAAACAUCAAGUUA	psRNATarget	WS	TCTTCCCTTATTCACTTGCTGGGGAAGCCGCTTCTTGGCTGAAACAACTTCAAGCACGTTCTCTCGAGACTTGGAGAAACATCAAGTTAGGTTTGTTGAACAATTTTTTATGATGATTCTAAGTCTGAGGAGCTGAGAAACAAGCTATCTACCTTCACC
ath-miR870	AT5G12000.1	UAAUUUGGUGUUUCUUCGAUC	UGUCGAAGAAGCAUUAAAUUU	psRNATarget	WS	CATGTGTCGAGGGCAATCGACAAAGGAACTTTCAAGGATATGCTTGACCCGGTCGTGCCAGATTGGCCTGTCGAAGAAGCATTAAATTTTGCTAAGTTGTGTCTAAGATGTGCAGAGCTAAGGAAGAGAGATAGACCAGATCTTGGAAAAGAAATAGTT
ath-miR870	AT3G26200.1	UAAUUUG-GUGUUUCUUCGAUC	GAUCGAAGAAACAUUCAGAUUA	psRNATarget	WS	AATACTCGGAGACAACAAAGAAAAAATCACGGAACAAGATCTCGAAAAGGTTCACTACTTGAAACTTGTGATCGAAGAAACATTCAGATTACATCCTCCAGCTCCTCTCTTGCTACCTAGAGAGACAATGTCTGACTTAAAGATTCAAGGCTACAATATTC
ath-miR870	AT5G61480.1	UAAUUUGGUGUUUCUUCGAUC	GAUCGGUGAAAUCCCAAAUUA	psRNATarget	WS	CAGGAAACTACCGGAAAACATATGGAAAGCTCCGAATCTACAGATCTTCTCAGCGAGTTTCAGCAATTTGATCGGTGAAATCCCAAATTACGTTGGATGCAAAAGCTTCTACAGGATTGAACTACAAGGAAACTCACTCAACGGAACGATTCCATGGGAC
ath-miR870	AT3G21290.1	UAAUUUGGUGUUUCUUCGAUC	CAUUGAUGAAACACCAGAUUU	psRNATarget	WS	AAGAAATTGACTTGCAGTCACTGCTCGTTGATATCCTAAAAGAGGCTCCAATGAGCTTGAAGGTAATACATTGATGAAACACCAGATTTATGGCTATTTTCGAATCCAATATGTGTTTCCTCCGCGATTAACGCCACTCTCTCCATTTCTCTCTAGGCT
ath-miR870	AT4G02530.1	UAAUUUGGUGUUUCUUCGAUC	CUUCGAAGAAGAACCAAAUUG	psRNATarget	WS	AGCAGAAATGGCGAAATCACTCCTTTGTTCATCAACCTTAAACCCTTTCTTCTCCACCACTCTCTCCTCTTCGAAGAAGAACCAAATTGCATACTCGGGAAACAGCAAGAACCAGACATCGTCGTCTCTGTTATGGAAAAGAAGGGAACTGTCGCTTGG
ath-miR827	AT2G27080.2	UUAGAUGACCAUCAACAAACU	GUUUUGUUGAUAGUUAUUUAA	psRNATarget	WS	AAAACAATGGTCAATCCAAACCAAAGTTGTATTGACCATTTCTGTATTACATCTATAAAAATCCTCGAGTTTTGTTGATAGTTATTTAAATTTACTGTATAGCTAAAAAAATAAATCAATATACTAGTTCAACTAAATCTTAAGACTTTATACTCTATA
ath-miR827	AT2G10910.1	UUAGAUGACCAUCAACAAACU	UGUUUGUUGAAGGACGUCUGA	psRNATarget	WS	TATTTCAAAGATTCTTTGTCAAAGACTTAAGACGGTTCTACCATCTCTTATTTTGGAAACTCAATCTGTGTTTGTTGAAGGACGTCTGATTTGAGATAATATTCTTATTGCATAGAAGATGTTTCATGGGTTAAGAACTAATCCGTCATGTAAAGGAAA
ath-miR167b	AT5G41300.1	UGAAGCUGCCAGCAUGAUCUA	AUGAUCAUUCUGGCAGCUUUG	psRNATarget	WS	GACCAATGAGACCAATGGGTAACAATTGTTTCTTTGCGTTTTTTTACTTATTATCAGTATAATATATGTTGTCTTAATGTTTGGATTATTTTGTTTTCAGGAAATAGTGAAATATTTTGGGGAATGATCATTCTGGCAGCTTTGGTGTTTACATTTTAG
ath-miR167b	AT3G61310.1	UGAAGCUGCCAGC-AUGAUCUA	AAGGUCAUUGUUGGCAGCUUCA	psRNATarget	WS	GCTTGTTATCAAATTCCTTAGATGAATTTAGATTTCTTATGCTTAACTATGTGTGTTTGCCTCCTTAAAAGGTCATTGTTGGCAGCTTCATTTGGGCAATTCCGAAAGGGAAGATTAAAAAACGTGAAGAAACTTCTGAAGATGTCCAAGATACTGATGC
ath-miR167b	AT3G06868.1	UGAAGCUGCCAGCAUGAUCUA	AAGAACAUGCUCGCAGCUUCU	psRNATarget	WS	CATCGGCAAGCAATGGCAGAGACTCCACTAACAACAACAATCTCCCGTTTCTTCTGGCTAAGAAGAAGAAGAACATGCTCGCAGCTTCTTCTTCATCTTCTTCTTCTTCCTCTTCGTCTTCTTCTGCGAATCTTATCTACAAGAGAAGCAAATCGACTG
ath-miR167b	AT1G02800.1	UGAAGCUGCCAGCAUGAUCUA	AAGAGCAUGCUGAUAGUUUCA	psRNATarget	WS	TTGTGTGACTTTGTTTTGTTTTTTCAAGGAGTTTCTGATTCAGAAAGTGAAGTCACTTGAAGAATACAAAGAGCATGCTGATAGTTTCATTTGCTCTGTTCTACCTGGAGCATCCTCTTCCCAATATACACCAGGTTTTTGCATATATACCACTCATCT
ath-miR405d	AT3G28480.1	AUGAGUUGGGUCUAACCCAUAACU	UCUUUUGGGUUUGAUCCAACUCGU	psRNATarget	WS	GTTTTGACTGAGAAATTTAATCTTTTGCAGAGATGGGTCAGTGATAAAGATGAAAACAAGTGCTTCTTCTTTTGGGTTTGATCCAACTCGTGTCACTCAACTCTCTTGGACTCCTAGGTTTGTTTGCTTTTGTGTTTGTTATCTGAAATTTTGAATCTTTG
ath-miR405d	AT1G19230.1	AUGAGUUGGGUCUAACCCAUAACU	CAUUAUGGUUUACACUCAACUCGU	psRNATarget	WS	ACACCAAGCTGCCAAAATGAGTTTGCAATTTTTTACTCTTTTTATGGCCAAACATTTAATTCAGTAACATTATGGTTTACACTCAACTCGTTTTGTTATTCTGTCATTTTTATGACATAACTAAATATATTTTGTTGTTTAATGATTCTACAATTCTGTTA
ath-miR163	AT1G66690.1	UUGAAGAGGACUUGGAACUUCGAU	AUCGA-GUUCCAAGUCCUCUUCAA	psRNATarget	WS	GTCCAAAACATAATAGATGCCGTGGAAGAGAAGTATCTTAGAGAAACCGGACAAAACCCGGAGGATAACATCGAGTTCCAAGTCCTCTTCAACGACTTAAGAATCAATGACTTCAACACTCTCTTCCAGACACTCCCTCCGGGGAGAAGATACTTTAGCGCC
ath-miR163	AT1G66700.3	UUGAAGAGGACUUGGAACUUCGAU	AUCGA-GUUCCAAGUCCUCUUCAA	psRNATarget	WS	GTTCAAAACATAATAGATGCGGTAGAAGAAAAGTACCGTAGAGAAACCGGACAAAACCCGGCAGATAACATCGAGTTCCAAGTCCTCTTCAATGATTTCAGCCTCAATGATTTCAACACTCTCTTCCAGACACTTCCACCCGGAAGAAGATACTTCAGCGCT
ath-miR163	AT1G66700.1	UUGAAGAGGACUUGGAACUUCGAU	AUCGA-GUUCCAAGUCCUCUUCAA	psRNATarget	WS	GTTCAAAACATAATAGATGCGGTAGAAGAAAAGTACCGTAGAGAAACCGGACAAAACCCGGCAGATAACATCGAGTTCCAAGTCCTCTTCAATGATTTCAGCCTCAATGATTTCAACACTCTCTTCCAGACACTTCCACCCGGAAGAAGATACTTCAGCGCT
ath-miR163	AT1G66720.1	UUGAAGAGGACUUGGAACUUCGAU	AUCGA-GUUCCAGGUCCUCUUCAA	psRNATarget	WS	GTCCAAAACATAATAGATGCCGTGGAAGAGAAGTATCTTAGAGAAACCGGACAAAACCCGGACGATAACATCGAGTTCCAGGTCCTCTTCAACGACTTAAGCAATAACGATTTCAACACTCTCTTCCAGGGACTTCCTTCTGGCAGGAGATACTATAGTGCT
ath-miR163	AT3G44870.1	UUGAAGAGGACUUGGAACUUCGAU	AUCGA-GUUCCAAGUUUUCUUCAA	psRNATarget	WS	CCAAACACTTTCACAGCGGTGCAAACCTTAATCGATGCTGTGGAAAACAAGTATAAGAAAGAAAGTAATATCGAGTTCCAAGTTTTCTTCAATGATTCTTCGAACAATGATTTCAACACTCTTTTCAAAACACTTCCTCCGGCTAGACTGTATTTCGCAAGT
ath-miR163	AT3G44860.1	UUGAAGAGGACUUGGAACUUCGAU	AUCGA-GUUCCAAGUUUUCUUCAA	psRNATarget	WS	TTCACCGCGGTACAAACCTTAATTGATGCTGTGGAAAACAAGTATAAGAAAGAAAGTAATATTGAGGGAATCGAGTTCCAAGTTTTCTTCAATGATTCTTCAAACAACGATTTTAACACTCTCTTCAAGACACTTCCTCCGGCTAGACTGTATTTCGCAAGT
ath-miR163	AT5G38100.1	UUGAAGAGGACUUGGAACUUCGAU	ACUAGAGUUCCAAGUUUUCUUCAA	psRNATarget	WS	CAAAGTATCATTGATACAGTGAAATCCAAACGCTTGGAAGAAAGTACCGAAAATAGCCTTGTGCCACTAGAGTTCCAAGTTTTCTTCAATGATCAACCCACCAATGACTTCAACACACTCTTTAGAACCCAACCTCTTTCTCCAGAACGCGAATATTTC
ath-miR163	AT5G38096.1	UUGAAGAGGACUUGGAACUUCGAU	ACUAGAGUUCCAAGUUUUCUUCAA	psRNATarget	WS	CAAAGTATCATTGATACAGTGAAATCCAAACGCTTGGAAGAAAGTACCGAAAATAGCCTTGTGCCACTAGAGTTCCAAGTTTTCTTCAATGATCAACCCACCAATGACTTCAACACACTCTTTAGAACCCAACCTCTTTCTCCAGAACGCGAATATTTC
ath-miR163	ATCG00880.1	UUGAAGAGGACUUGGAACUUCGAU	CGUGGAGGUUCGAGUCCUCUUCAA	psRNATarget	WS	GCCTTGGTGGTGAAATGGTAGACACGCGAGACTCAAAATCTCGTGCTAAAGAGCGTGGAGGTTCGAGTCCTCTTCAAGGCA
ath-miR163	ATCG01260.1	UUGAAGAGGACUUGGAACUUCGAU	CGUGGAGGUUCGAGUCCUCUUCAA	psRNATarget	WS	GCCTTGGTGGTGAAATGGTAGACACGCGAGACTCAAAATCTCGTGCTAAAGAGCGTGGAGGTTCGAGTCCTCTTCAAGGCA
ath-miR163	AT1G15125.1	UUGAAGAGGACUUGGAACUUCGAU	UCCUCAGUUUCAAGUCUUCUUCAA	psRNATarget	WS	GCTGTCGACATCATCATCCAAGCCCTCTACCACAAGTTCACCTCTTCTCTGCCTAATACTACAACTCCTCAGTTTCAAGTCTTCTTCAACGACGTCTCCCACACTGATTTCAATGCACTCTTTGCTTTGCTCCCTCCACAACGCCCCTACTTCGTTGCA
ath-miR163	AT3G44840.1	UUGAAGAGGACUUGGAACUUCGAU	AAUAGAGUUCCAAGUUUUUUUCAA	psRNATarget	WS	AGAGCGGTTCAAACCATAATAGATGCCGTGGAACACAAGTATCAACAAGAAAATAATCTCGAGGAAATAGAGTTCCAAGTTTTTTTCAACGATTCTTCAAACAACGATTTCAACACTCTCTTCAAGACACTTCCTCCAGCTAGAAAATATTTTGCAACT
ath-miR163	AT5G35630.1	UUGAAGAGGACUUGGAACUUCGAU	UCAUCAGUUUUAAGUCUUCUUCAA	psRNATarget	WS	CTTCATATTTTGCTTTTTGTCAACTCTTTCTTTGCCATCTGTTACAAACACCAAACTCTCCTGATTCATCAGTTTTAAGTCTTCTTCAAGTCCCAGGTAACTTCTTCTTAATTGTTTCCTCTTGTGTTTTGTTAACTTTTTTTCTAGCATTCTTGATCT
ath-miR163	AT4G05635.1	UUGAAGAGGACUUGGAACUUCGAU	UGCGGAGUUC-AAGUCCUCUUCAA	psRNATarget	WS	AACACAATTCGTTTGGTTCCTCAAGCACACCATCCCTCCATTTTGCGGAGTTCAAGTCCTCTTCAAATGCAGTTTTTCCACAAAGTTATCTTTGCAGTTGTTTTTTTCTACCATATCCTCAATTTTTCTGTTGCTTTATTTGCATCTCCCAATGAAAGAG
ath-miR823	AT3G10720.2	UGGGUGGUGAUCAUAUAAGAU	UUUUUGUAUGGUCACCACUCA	psRNATarget	WS	TATGCCTTCTTATCATAAATCCTTAGAAAAAATCAAAACAGAGTTTTTAAATCGATGATTTATAATAATTTTTGTATGGTCACCACTCACCACAATTCAAACATGAATAATGAAAGGTTATGCAAAAGCCTTTTTGGACATACATGTATGAATAGATAA
ath-miR823	AT2G21020.1	UGGGUGGUGAUCAUAUAAGAU	AUUUUAUAUGUUCAUCACCUA	psRNATarget	WS	GAGATCGCCAAGAAGCTTCCCAAGATGAGATTTGTGTTTTACGAGTGGTTGATCCGGCTAATCAAAACTATTTTATATGTTCATCACCTACCGATATCAATGGCAAATGTAATGTTACATGTAAGTTGGCGTGAATTATATCGATGTACTACTCACCACA
ath-miR823	AT1G31885.1	UGGGUGGUGAUCAUAUAAGAU	AUUUUAUAUGUUCAUCACCUA	psRNATarget	WS	TCCAAATTGCAATAAAGTATCTTCGAGAGATCGCCAAGAAGCTTCCCAAGATGAGATTTGTGTTCTACGAGTGGTTGATCCGGCTAATCAAAACTATTTTATATGTTCATCACCTACTGATATCAATGGCAAATGTAATGTTACATGTAAGTTGGCGTGA
ath-miR823	AT5G53090.1	UGGGUGGUGAUCAUAUAAGAU	GUCUUAUAUGAUCAUCACAUA	psRNATarget	WS	TCATGAGCTGATTCAGCAATGGCAGAAGGAGTGGTCTGGTAAAGGCATCCCTCTTAATCTCGAGGTAAAGTCTTATATGATCATCACATAGTAGTATGACATCTATATTTAGCATGTGTTTGCTTGGGACTAAAGCCTAGTCAACAATGTGTAACCAGAA
ath-miR823	AT1G53650.2	UGGGUGGUGAUCAUAUAAGAU	CUCUUAUAUGAUCGUUACUUA	psRNATarget	WS	TTCATATAGAAAGTTTTGTTTTTTGATCTGGTTTGGTTGGCTAATAGTTACATTGTCAAGTTTTGCAACTCTTATATGATCGTTACTTAACATTTCATTAAGAGTTTTGGTAAATTGTCTGTTTTTTGTTTTGGCTTTGTGGATTACAGAGAAGAAACA
ath-miR823	AT1G53650.1	UGGGUGGUGAUCAUAUAAGAU	CUCUUAUAUGAUCGUUACUUA	psRNATarget	WS	TTCATATAGAAAGTTTTGTTTTTTGATCTGGTTTGGTTGGCTAATAGTTACATTGTCAAGTTTTGCAACTCTTATATGATCGTTACTTAACATTTCATTAAGAGTTTTGGTAAATTGTCTGTTTTTTGTTTTGGCTTTGTGGATTACAGAGAAGAAACA
ath-miR823	AT5G43590.1	UGGGUGGUGAUCAUAUAAGAU	UUCUUGUAUGAUCAUCAACUA	psRNATarget	WS	CATAGACGGTGGTGTTACCGCTAATGACCCGGTAATACACAATCTTCGTACCATTTTCTCATTACTCCTTCTTGTATGATCATCAACTAATTGTCTTGTATGTTTTGTGTTTGGTTGTTCATAGACTCTGGTAGGCATGACAGCTATGTCTAGAAAGTC
ath-miR823	AT1G20730.1	UGGGUGGUGAUCAUAUAAGAU	CUUUUUUAUGAUCAUCACCUA	psRNATarget	WS	GACCCACTGAGCTCTATCTTTGTCGTCGACACTTTGGTAAGAAACTCAAAACATTATAATTGAGCCACCTTTTTTATGATCATCACCTAGCCTGCGTTATATTATTATAATCTCTCTTCTTCTTTTTTACCTTTTTGATTCAGATTGAAAACGAACACT
ath-miR823	AT1G76140.2	UGGGUGGUGAUCAUAUAAGAU	UUUUUCUAUGGUCGCUACCCA	psRNATarget	WS	AGATTTATGTTCCTCTCGTGGAACAGGTTAAGTTTACCGGCATTACATGGACGCACGACAGTAAAGGATTTTTCTATGGTCGCTACCCAGCTCCCAAGTAAGTACAAGATGTGTTGGAAGAAGCCTTTCGATATAGTTCAGAAAGCTAAGTTGATTTAC
ath-miR823	AT1G76140.1	UGGGUGGUGAUCAUAUAAGAU	UUUUUCUAUGGUCGCUACCCA	psRNATarget	WS	AGATTTATGTTCCTCTCGTGGAACAGGTTAAGTTTACCGGCATTACATGGACGCACGACAGTAAAGGATTTTTCTATGGTCGCTACCCAGCTCCCAAGTAAGTACAAGATGTGTTGGAAGAAGCCTTTCGATATAGTTCAGAAAGCTAAGTTGATTTAC
ath-miR823	AT3G54350.1	UGGGUGGUGAUCAUAUAAGAU	CUCUUUUAUGAUCAUUACUUA	psRNATarget	WS	AGGAAGTAGATCCTGGACAGAGTTTAATCCTCAAATCCGATTGTCTAGTTGAGGTTTGATCCGGGATACTCTTTTATGATCATTACTTACGCTTCTAGGTCCGTACTTAAACCCGATATATGTGCGCGCAGATACGGGGAATGCCTTTTATATTTGAAA
ath-miR823	AT3G54350.2	UGGGUGGUGAUCAUAUAAGAU	CUCUUUUAUGAUCAUUACUUA	psRNATarget	WS	AGGAAGTAGATCCTGGACAGAGTTTAATCCTCAAATCCGATTGTCTAGTTGAGGTTTGATCCGGGATACTCTTTTATGATCATTACTTACGCTTCTAGGTCCGTACTTAAACCCGATATATGTGCGCGCAGATACGGGGAATGCCTTTTATATTTGAAA
ath-miR823	AT3G54350.3	UGGGUGGUGAUCAUAUAAGAU	CUCUUUUAUGAUCAUUACUUA	psRNATarget	WS	AGGAAGTAGATCCTGGACAGAGTTTAATCCTCAAATCCGATTGTCTAGTTGAGGTTTGATCCGGGATACTCTTTTATGATCATTACTTACGCTTCTAGGTCCGTACTTAAACCCGATATATGTGCGCGCAGATACGGGGAATGCCTTTTATATTTGAAA
ath-miR447a.2-3p	AT5G25610.1	UAUGGAAGAAAUUGUAGUAUU	AUUAUUACAAUUUCUUUUAUA	psRNATarget	WS	TTTCTTTTCTTTAAAACACACAAAAAATATTTATTTACATAAATGCAAATAAAGATGTGTTTGACTTGTATTATTACAATTTCTTTTATATTTCAACATATTTTTCTGAATTTGTATGTAGCAAATAAATGTATTCTTTTTTAGTTGTTAATAAAATAAA
ath-miR447a.2-3p	AT5G22770.3	UAUGGAAGAAAUUGUAGUAUU	AGUGUUGCAAUUUCUUUCAUG	psRNATarget	WS	TGTGGTTGATTTGTTTTCAGTTTTACCACACAATCGGTCAATTTCTACTCATTTCTGCGTACTTTAGTAAGTGTTGCAATTTCTTTCATGGTCATAGGTACAATCTCCACTTGAAGTGATGAACATCCGCCCTAGCAGGGATGTTGCGGTTTTGGATTTC
ath-miR447a.2-3p	AT5G22770.1	UAUGGAAGAAAUUGUAGUAUU	AGUGUUGCAAUUUCUUUCAUG	psRNATarget	WS	TGTGGTTGATTTGTTTTCAGTTTTACCACACAATCGGTCAATTTCTACTCATTTCTGCGTACTTTAGTAAGTGTTGCAATTTCTTTCATGGTCATAGGTACAATCTCCACTTGAAGTGATGAACATCCGCCCTAGCAGGGATGTTGCGGTTTTGGATTTC
ath-miR447a.2-3p	AT5G22770.2	UAUGGAAGAAAUUGUAGUAUU	AGUGUUGCAAUUUCUUUCAUG	psRNATarget	WS	TGTGGTTGATTTGTTTTCAGTTTTACCACACAATCGGTCAATTTCTACTCATTTCTGCGTACTTTAGTAAGTGTTGCAATTTCTTTCATGGTCATAGGTACAATCTCCACTTGAAGTGATGAACATCCGCCCTAGCAGGGATGTTGCGGTTTTGGATTTC
ath-miR447a.2-3p	AT4G10201.1	UAUGGAAGAAAUUGUAGUAUU	AAUAUUACAAUUUUUGUCAUA	psRNATarget	WS	AAAGAAACACAATATATTATTTAATTAAACACAACATATTATTTTATTCTTCATTAATTAATATAACATAATATTACAATTTTTGTCATATTCTATTCAAGAAGATATACAATTGTGTCATGTGTATCTCGATGTTTCCCAAAATCCAATAATAGGAATA
ath-miR447a.2-3p	AT1G06770.1	UAUGGAAGAAAUUGUAGUAUU	AAUACAACAGUUUCUUUCAUC	psRNATarget	WS	TTTTTCTGTTATGAGGAATTCTTTTGTTGGGGAAGATAATCCAATGTCTCATTCTGTGATAGGGATGGAAATACAACAGTTTCTTTCATCCAAAAGTACCTCATGAGGAAGCTAGATCTCGAGAGTGAAAATGAGGTAAGGGTCTTTATATGCACTATGG
ath-miR447a.2-3p	AT1G06770.2	UAUGGAAGAAAUUGUAGUAUU	AAUACAACAGUUUCUUUCAUC	psRNATarget	WS	TTTTTCTGTTATGAGGAATTCTTTTGTTGGGGAAGATAATCCAATGTCTCATTCTGTGATAGGGATGGAAATACAACAGTTTCTTTCATCCAAAAGTACCTCATGAGGAAGCTAGATCTCGAGAGTGAAAATGAGGTAAGGGTCTTTATATGCACTATGG
ath-miR447a.2-3p	AT2G30432.1	UAUGGAAGAAAUUGUAGUAUU	UAUACUAUAAUUUUUUUUAUU	psRNATarget	WS	ATTTTTTAATAATTCGAATCTGAAGCTTATATAAAGAATCGATGACTTGCCTAACAATTGTTATAAACTATACTATAATTTTTTTTATTTTATAATACTTCCCTTTGATTCTAATTAATTCAAGTCTTACAAAAAATAAATTGTTTCATAAATATATCA
ath-miR447a.2-3p	AT1G55690.2	UAUGGAAGAAAU-UGUAGUAUU	AAUAUUACAGAUUUCUUCUAUA	psRNATarget	WS	TAATGCTTTTCTCATAAAACAATTTCATTTTATATGTCTCCTTTTTTAATTCAAATGTTGCTCAGTGCTAATATTACAGATTTCTTCTATAGTTTTCTCACCTTTTGAATTTCATCTTCTCTCTGGTATCTCCTAGGTGCTCCCATCATCCGTTGGCTTCA
ath-miR447a.2-3p	AT1G55690.1	UAUGGAAGAAAU-UGUAGUAUU	AAUAUUACAGAUUUCUUCUAUA	psRNATarget	WS	TAATGCTTTTCTCATAAAACAATTTCATTTTATATGTCTCCTTTTTTAATTCAAATGTTGCTCAGTGCTAATATTACAGATTTCTTCTATAGTTTTCTCACCTTTTGAATTTCATCTTCTCTCTGGTATCTCCTAGGTGCTCCCATCATCCGTTGGCTTCA
ath-miR447a.2-3p	AT1G55690.3	UAUGGAAGAAAU-UGUAGUAUU	AAUAUUACAGAUUUCUUCUAUA	psRNATarget	WS	TAATGCTTTTCTCATAAAACAATTTCATTTTATATGTCTCCTTTTTTAATTCAAATGTTGCTCAGTGCTAATATTACAGATTTCTTCTATAGTTTTCTCACCTTTTGAATTTCATCTTCTCTCTGGTATCTCCTAGGTGCTCCCATCATCCGTTGGCTTCA
ath-miR447a.2-3p	AT5G37500.1	UAUGGAAGAAAUUGUAGUAUU	CAUAUUAUAAUUUCUUAUAUA	psRNATarget	WS	GTAAAAGTAACTTTGAAACATATAAAAATATTTCTTAACTAATATTATATTTATCTAATATGATAACACATATTATAATTTCTTATATAATTAAAATAAAATTCACATAAATATCAATTCATTTGGTTAGTTTACACTAAAATCAGTTTCACTTCGATT
ath-miR5660	AT5G11160.1	CAGGUGGUUAGUGCAAUGGAA	UUCCAUUGCAUUAGCCAUCGG	psRNATarget	WS	AATTAATATGTTTGTTTACATCCAAATGTATTATATAGGAGTTGAAGCAAGAGGTTTCTTGTTTGGTCCTTCCATTGCATTAGCCATCGGCGCAAAGTTTATCCCTTTGCGTAAACCAGGAAAATTACCAGGTTTTTTTACTGCATTATCTGTTTTGGTT
ath-miR5660	AT4G28320.1	CAGGUGGUUAGUGCAAUGGAA	UUCCAUUUCACUUGCCACUUG	psRNATarget	WS	TCGCTTGGGAGTTGATAAACGAGCCTCGATGCACGACTGATGTCTCTGGCAAAACTCTCCAAGTGAGTATTCCATTTCACTTGCCACTTGGAATCGTTCAGATTGTTTCTTATTCAGCAAATATATTTATGTATTTCTTTGCTGGATCACAGGATTGGAT
ath-miR394b	AT4G20430.1	UUGGCAUUCUGUCCACCUCC	GCAGGUGGACAAAAUGCUAA	psRNATarget	WS	TATAACTCTTCTCTTGTAAGAGATGGAACAACCAAGGAGATTGTTAGATTTGGAGCAGTTGCAGCCATTGCAGGTGGACAAAATGCTAACTTCAGTAACAGAGCTCCTAAGATTATGTACTACTCAGCAAGAGGACCTGATCCACAAGACAGCCTTTTT
ath-miR394b	AT5G20580.1	UUGGCAUUCUGUCCACCUCC	GGAGGUGGAGAGAAUAUCAA	psRNATarget	WS	TTCAAACCCTTTTGTTTACTATGAGAGGCTAAACCAAAACCAACGGATTGTGTAGCTTGAACGAGCTCTGGAGGTGGAGAGAATATCAAATATTGAACTGCGGAAGAAAGTTTCAGCTCTCAGAGACCAGAGGCAGGTGGCATGAAGCATATACATCAT
ath-miR394b	AT5G20580.2	UUGGCAUUCUGUCCACCUCC	GGAGGUGGAGAGAAUAUCAA	psRNATarget	WS	TTCAAACCCTTTTGTTTACTATGAGAGGCTAAACCAAAACCAACGGATTGTGTAGCTTGAACGAGCTCTGGAGGTGGAGAGAATATCAAATATTGAACTGCGGAAGAAAGTTTCAGCTCTCAGAGACCAGAGGCAGGTGGCATGAAGCATATACATCAT
ath-miR394b	AT1G01320.1	UUGGCAUUCUGUCCACCUCC	GGAGGUGGAAAGAAUUCUAA	psRNATarget	WS	GTCGCCTGTACCACTTGCTTCGGTCCGTCGCCGGAGAAATCAGACTCCGTGAAAAGTGCGCAGGTTAAGGGAGGTGGAAAGAATTCTAAACAGTCGGATACGTCGCCTCCGCCGTCTCCTGCGTCGAAGGATACTGTGGTTGATGAAGCCGGAGAGACT
ath-miR394b	AT3G48460.1	UUGGCAUUCUGUCCACCUCC	GGAUGUGUGCAGAGUGCCAA	psRNATarget	WS	GGACATCCAGCAACTGGATGCTTAACGTTAGCAATGTCGTTGGCCGCAGAAGATGATCGGGACAGTCTAGGATGTGTGCAGAGTGCCAATAACCAAAGTTACACTCACAATCTTGCCCTTCAATCCAAACTTAAACAACTTAGGTCAGTTGTGTAAAGA
ath-miR394b	AT4G24860.1	UUGGCAUUCUGUCCACCUCC	GUAGGUGGACAGCAUGCUAG	psRNATarget	WS	TCTGGTTAATTCCTTGCGAATTTGCTTGTAATCAGAGCACTGACAGTCTTACAATGTTATTACTGTTTTGTAGGTGGACAGCATGCTAGGCCGAAGAGAACACCCACGTGAACATGAAGCCTCGCGGAAGATTAAAAATGAGTTCATGATGCATTGGGA
ath-miR157a	AT1G53160.2	UUGACAGAAGAUAGAGAGCAC	CUGCUCUCUCUCUUCUGUCAU	psRNATarget	WS	GGGTAGAGATGACACTTCCTATGCCAAACTCATCATTCAAGCGACCACAGATTAGATAGAGAAGCTGTCTGCTCTCTCTCTTCTGTCATCTAAACTTCTCTCTTAGAATCCTAAAATTGTGGTATCTAACAATGTTATAGAGAAATAAATAACTACCAC
ath-miR157a	AT1G48742.1	UUGACAGAAG-AUAGAGAGCAC	GUGCUCUCUAUGCUUCUGUCAU	psRNATarget	WS	TAGAGAGCACTAAGGATGCTATGCAAAACAGACACAGATATGTGTTTCTAATTGTATTTCATACTTTAACCTCAAAGTTGATATAAAAAAAGAAAGAAAGATAGAAGAGCTAGAAGACTATCTGCATCTCTATTCCTATGTGCTCTCTATGCTTCTGTCAT
ath-miR854d	AT1G49290.1	GAUGAGGAUAGGGAGGAGGAG	CUCCUCCUCCUCGUCCUCAUC	psRNATarget	WS	AACTCAGGTTGAGTCTCCAACAAGAAAAATCTAATAGGTTAAGTGTACAACAAGTAAAAATTGCTTCTCCTCCTCCTCCTCGTCCTCATCCTCCAGTTGAAGACGAAACAGAAAAGGCCCTTAGAGAGAAAGAGACAATGGAGGTAAAAGAGAAGGAAGG
ath-miR854d	AT4G04273.1	GAUGAGGAUAGGGAGGAGGAG	UUCUUCUUCUUUAUCUUCAUC	psRNATarget	WS	TTTTATTTATATAAATTTTACAAATACACAAAAAAATTATATCTATTCTAATTATTCAGATTCTTCATCTTCTTCTTCTTTATCTTCATCCTTGGATGTTGATTCATTACAGTGAAATTCATCTCCTTCTTGATAACACTGTATTTTACTCATTTTAGAC
ath-miR854d	AT1G50730.1	GAUGAGGAUAGGGAGGAGGAG	GUUCUUCUUCUUAUCCUCAUC	psRNATarget	WS	TTACCTGCCAGTTCCGTCGTGTTGAATCAGCAGGCGAAGCAAGAAGAGAGTCTGAGAAGAAAACAAGTGTTCTTCTTCTTATCCTCATCATCTCCTTCAAGCTTAAGCACCAAACATCAATGGCAAATCAGTAATTATCCTAAAAATGGGTTCAGACTA
ath-miR854d	AT3G56110.1	GAUGAGGAUAGGGAGGAGGAG	CUCUCCCUCCUUGUCCUCAUC	psRNATarget	WS	GCTTACTTCAAGGTTAACTACGTCGCCATCGTCTCCCTCGTACTCGCCTTTTCGCTTTTCTCTCATCCTCTCTCCCTCCTTGTCCTCATCGGACTCCTAGGCGGTTGGATGTTTCTCTACCTCTTCCGTCCCTCAGATCAGCCACTGGTCGTCTTCGGTC
ath-miR854d	AT1G76878.1	GAUGAGGAUAGGGAGGAGGAG	CUCCUCUUCCUCAUCUUCAUC	psRNATarget	WS	ATTCGTCGTCTTGTTGTTGTTGTTATTGCTAGGCACAAGCTCGAACTCACCTCCTTCCTCTTCTTCATTCTCCTCTTCCTCATCTTCATCGTCGTACTCTTCATCTGTACCTTCTTCATCATCAAAGTTCTGCTCCGACGGCTGAGATTGCTGATCAGGC
ath-miR854d	AT5G48545.1	GAUGAGGAUAGGGAGGAGGAG	CUUCUCCUCUCAAUCUUCAUC	psRNATarget	WS	CTCTTCTCCTCTCAATCTTCATCCTCACTAATGAATTAATAATACATTTAAATATAAAATTATTGAATTCATTATTTGCTCGATTCGGAAAATCGTAATTGAATTCAGATAATGGAAGCTAGAAGACTCGCGATCCTCTGTTCTCACCTGAACCCACCTG
ath-miR854d	AT1G65380.1	GAUGAGGAUAGGGAGGAGGAG	CUCUUCUUCUUUAUCUUCGUC	psRNATarget	WS	TCAACTGCCGCTATACCTAAAAACTTCATCTTTCTCCTCTGAGCTATGATAAAGATTGCAGATTTCACTCTCTTCTTCTTTATCTTCGTCTTCTCTCCCTCGTTGCCTCTAGCTCAATCTCAGCTTCCCGATCTCGACCCACAAGACAAAGCTTCTTTAT
ath-miR854d	AT4G08590.2	GAUGAGGAUAGGGAGGAGGAG	CUUCUCCUUUUUGUCCUUAUC	psRNATarget	WS	TGGAGATGGATGAAGCCTCCACCTGCAAATCATGAGCAGAGGGAGAGAATGAAGATGGCTATGACATGTCTTCTCCTTTTTGTCCTTATCATTCTCGTTGGTTCATCATCTATCTTATATCAGTATTAGAAGAATCACCGACAAATAACTTGTTGGTTTG
ath-miR854d	AT4G08590.1	GAUGAGGAUAGGGAGGAGGAG	CUUCUCCUUUUUGUCCUUAUC	psRNATarget	WS	TGGAGATGGATGAAGCCTCCACCTGCAAATCATGAGCAGAGGGAGAGAATGAAGATGGCTATGACATGTCTTCTCCTTTTTGTCCTTATCATTCTCGTTGGTTCATCATCTATCTTATATCAGTATTAGAAGAATCACCGACAAATAACTTGTTGGTTTG
ath-miR854d	AT4G01110.1	GAUGAGGAUAGGGAGGAGGAG	AUUCUCCUCCUUAUCCUCACC	psRNATarget	WS	CGAAGAAGAGACAATGGAGTCGTTGCCGCGTCTTTTGCTGCTGCGTCTGCATCACCGTCGCCATTGTCATTCTCCTCCTTATCCTCACCGTCTCCGTTTTCTTTCTTTATTACAGCCCGAGACTCCCCGTCGTACGTCTCTCCTCTTTCCGCGTCAGCA
ath-miR854d	AT1G01453.2	GAUGAGGAUAGGGAGGAGGAG	AUUCUCCUCCUCAUCCUCAUC	psRNATarget	WS	CCGATAAGAAAAGGCGGTGTAGTTTCTGCCGCGTTTTCTGCTGCTGCGTTTGTATCTTATTCGCCGTGATTCTCCTCCTCATCCTCATCGCCGTCGCTGTTTTCTTCCTTTGGTACAGCCCGAAACTACCCGTCGTCCGCCTAGCCTCGTTCAAAATCA
ath-miR854d	AT1G01453.1	GAUGAGGAUAGGGAGGAGGAG	AUUCUCCUCCUCAUCCUCAUC	psRNATarget	WS	CCGATAAGAAAAGGCGGTGTAGTTTCTGCCGCGTTTTCTGCTGCTGCGTTTGTATCTTATTCGCCGTGATTCTCCTCCTCATCCTCATCGCCGTCGCTGTTTTCTTCCTTTGGTACAGCCCGAAACTACCCGTCGTCCGCCTAGCCTCGTTCAAAATCA
ath-miR854d	AT1G08065.1	GAUGAGGAUAGGGAGGAGGAG	GUCUUUUUCCUUAUCUUCAUC	psRNATarget	WS	TTTTTTTCTTCTATCTCTCTCCCCAAGATATATAGCACAAGAAAATGAAGATACCATCAATTGGCTATGTCTTTTTCCTTATCTTCATCTCTATTACAATTGTTTCGAGTTCACCAGATCATGGAGAAGTTGGTAAGCTCCGTTAATTCCATAAGCCTC
ath-miR854d	AT1G33055.1	GAUGAGGAUAGGGAGGAGGAG	CCCCUCCUCCUUAUUCUCGUU	psRNATarget	WS	TCCGACTTCATATTTTATACTCTCTTCCTTTCCATAGTTCCAATACCTCTCTCCCTCTTCTTCTTCCTTCCCCTCCTCCTTATTCTCGTTCTTCTTGATGTTTCTTTTCTTGCTTACTTTGTGATTTTTCTTTGAGTTGAAAGCTTTTGTGTAAATAAGA
ath-miR854d	AT1G08420.1	GAUGAGGAUAGGGAGGAGGAG	GUUCUCUUUUCUGUCCUCAUC	psRNATarget	WS	ATAGCCCCTGGTGTCTCACCATCTTCCAGATATCAGCATGCAGCAGTATGGATGCTTCTTCCTCTTTGGTTCTCTTTTCTGTCCTCATCAGAATTATTAAATTCTTTGGTTAATTATTTAGGTCTTTGTAAATGCAAGACTTCATGTGTCCGGTGGGGC
ath-miR854d	AT1G65295.1	GAUGAGGAUAGGGAGGAGGAG	CUUCUCUUCUCAAUCUUCAUC	psRNATarget	WS	TTCAAACCAAAAAAAAAAAAAATGAGAACTTTAGAAGAATCGAAGATCTCTATTGTCTTCTTGTTGCTTCTTCTCTTCTCAATCTTCATCAGTTCCAGTCACCAGGTTAGTTTCTTTACTTAGATCCCTCTAAAGTTCTCTTCTTTCACATCTGGGTATT
ath-miR5654-5p	AT5G06340.1	AUAAAUCCCAACA-UCUUCCA	CGGAAGAAUGUUGGGAUUUGU	psRNATarget	WS	CACTGGTCGTTTTATCCGTTGCCTTATCGTCGCCGGCAAGAACAGTTGAGTCTCCGCCTGTTGGTTACCGGAAGAATGTTGGGATTTGTCTCGTTAGCCCATGTAGAAAGGTAACTTCTTTCTTCTTCTCCTTCCTCTCTCATCGCTTTATGTGATTTG
ath-miR5654-5p	AT1G16830.1	AUAAAUCCCAACAUCUUCCA	UGAAAGAAGGUGGGAUUUAU	psRNATarget	WS	ATACAGTAGCTATTAAGGGGCTTGTGCGTGCGAAAAGGATCGAGGAAGCCTATTCTTTGTGTTGCGACATGAAAGAAGGTGGGATTTATCCGAATCGACGGACTTATCGGACTATTATTTCTGGTCTGTGCAAGGAGAAGGAGACTGAGAAAGTGAGAA
ath-miR5654-5p	AT1G13460.2	AUAAAUCCCAACAUCUUCCA	UGGUAAAUUUUGGGAUUUAU	psRNATarget	WS	ATTTTTTTCTGTTTCTGAGTTTCGTGAGTGAATAAAGAAGAAGAAAAAATGGTTTTGTTGTAATAAATTTGGTAAATTTTGGGATTTATCTCCATTTCAGGTTCTTGATATAACTAACTTTGTGTGTGTTTTAGTATCATATCTTCAATATTTCAGGTT
ath-miR5654-5p	AT1G13460.1	AUAAAUCCCAACAUCUUCCA	UGGUAAAUUUUGGGAUUUAU	psRNATarget	WS	ATTTTTTTCTGTTTCTGAGTTTCGTGAGTGAATAAAGAAGAAGAAAAAATGGTTTTGTTGTAATAAATTTGGTAAATTTTGGGATTTATCTCCATTTCAGGTTCTTGATATAACTAACTTTGTGTGTGTTTTAGTATCATATCTTCAATATTTCAGGTT
ath-miR402	AT1G70070.1	UUCGAGGCCUAUUAAACCUCUG	GUGAGGUUGAGUUGGCCUUGAA	psRNATarget	WS	CGTAGAGGATGTGATGCAGCTGTACAGTATGTTGAAAATTTTCAGCTTTTAGATGATTGCGAGAAGAGTGAGGTTGAGTTGGCCTTGAAGAAGTTTCGCGTTCTTTATCCAGATGCAGTGAGAGAGAGTGCAGAGAAAGGACTGCTTAGGGGAATTGCT
ath-miR5629	AT3G10180.1	UUAGGGUAGUUAACGGAAGUUA	GGAUUUUUGUUAACUACUUUGA	psRNATarget	WS	AAAAGTCATTAACATGAAAACTTTTTGACAAAATACATTTTACATCTGATATGCAAAAATTAAGATTTGGATTTTTGTTAACTACTTTGATATTATTAACTGTTTGAGACAAGGAAAAAAAAACAAATATTTATTATTTAATTGAAAGGCTTTAATTTAG
ath-miR5629	AT3G43083.1	UUAGGGUAGUUAACGGAAGUUA	CUACUCUUGUUAACUAUUCUAA	psRNATarget	WS	ATGAAGAGATCATTTCTACTCTTGTTAACTATTCTAACTATATTCATCATTCTGGGGCAAGGTTTGTATTTGCAATTGGATCATGTTATTATATCACATATGATCGTTAATAGCTAGCATCTTATATATTAAGAATATCAATTCAAATATGCATGCAAT
ath-miR319b	AT5G06100.1	UUGGACUGAAGGGAGCUCCCU	CUGGAGCUCCCUUCAUUCCAA	psRNATarget	WS	TTCCAGATAGCCATACCCCTACGGATGGCATTGTTCCTTATTCTAAGCCCTTATATGGGGCAGTGAAGCTGGAGCTCCCTTCATTCCAATATTCAGAAACAACATTTGACCAGTGGAAGAAATCGTCATCTCCTCCACACTCTGATCTCCTTGATCCCT
ath-miR319b	AT5G06100.2	UUGGACUGAAGGGAGCUCCCU	CUGGAGCUCCCUUCAUUCCAA	psRNATarget	WS	TTCCAGATAGCCATACCCCTACGGATGGCATTGTTCCTTATTCTAAGCCCTTATATGGGGCAGTGAAGCTGGAGCTCCCTTCATTCCAATATTCAGAAACAACATTTGACCAGTGGAAGAAATCGTCATCTCCTCCACACTCTGATCTCCTTGATCCCT
ath-miR5012	AT2G37678.1	UUUUACUGCUACUUGUGUUCC	UGAUCAUAAGUAGUAGUAAAA	psRNATarget	WS	ATTTGGTGATTAAGATCCATCCACTATCTTAATATGTGTTGTTCTTTTTTTTTGCAGTTTCCATCACATGATCATAAGTAGTAGTAAAAATGTGTTGAAAATGGAAGAAGTTGAGGTGAGCAAGAAGAGGAAATTTCAGACAGATCAATCTGATGAGTT
ath-miR5012	AT1G56100.1	UUUUACUGCUACUUGUGUUCC	AGAACGCGAGUAGCAGCAAAA	psRNATarget	WS	TTGATTAAGGAATCTCTGTCATCGATTACAATGAAAAGTGAGGATGTTAACCATGATCAGTTACCTTCTAAGCAATCTGGGCTTGAAACGGTTCGTGATGTTGAGAACGCGAGTAGCAGCAAAAAGGCCATTGTCGATGTAACTTCATCTGAGGCATAG
ath-miR5012	AT3G45860.1	UUUUACUGCUACUUGUGUUCC	GGAGUACAAGUUGCAGUGAAG	psRNATarget	WS	AACGAATATGTGTTAAACAAAAACAAAGTTTCATTTTCATGATTATTTTTGTAGGGTATATTTCCTAGTGGAGTACAAGTTGCAGTGAAGAGGTTATCCAAGACATCAGGACAAGGTGAAAGAGAGTTCGCAAACGAAGTTATTGTTGTGGCAAAGCTTC
ath-miR5012	AT3G29739.1	UUUUACUGCUACUUGUGUUCC	UCAACACUAGUAGCAGUAAAG	psRNATarget	WS	ATTTGTTGTTCATATACTGGAATTCTGATGGATATACTTTTGAATTTTCAATTGTTAGAATGGTAGTATCAACACTAGTAGCAGTAAAGGTGAAAAGAAGAAATGTTTATTGTTAGATATCGATAAAACTGAGAAGGTAGTTGCAACTGGTCGAGTTTC
ath-miR5012	AT4G16130.1	UUUUACUGCUACUUGUGUUCC	AGAACACAAGUCGAAGUAAAA	psRNATarget	WS	GAAGGGATTGACCTACTTGAGGCCGAAGCTTCATTAGATTACTTGTGCAATTTGTCGCCTCACAGGTGAGAACACAAGTCGAAGTAAAAGCGTTTCGTAAGTCACACACCAGCATAATATCAGCTAATCCACCTAGCTTTGGTTATGTTGCAGATATGA
ath-miR5012	AT4G23200.1	UUUUACUGCUACUUGUGUUCC	GGAACAGAAGUUGCAGUGAAG	psRNATarget	WS	ACCTGGTTCATTACAGAGTTAGGGTAAATTGATCATATCATCATCCGTTTTTAGGGCACGTTAGTTAATGGAACAGAAGTTGCAGTGAAGAGGCTATCGAAAACATCCGAACAAGGTGCACAAGAGTTCAAGAACGAGGTTGTTCTTGTCGCCAAACTTC
ath-miR5012	AT1G18670.1	UUUUACUGCUACUUGUGUUCC	GGAAGAAGAGUAGUAGUAAAA	psRNATarget	WS	GTAGAATTGTGGTTGAGGATCTTCCTCCGGTGACGGAGACGAAGCTTTTGTCGTGGTGGAGCAAGAGCGGGAAGAAGAGTAGTAGTAAAAAGAGCGGTAGTGAGTTGGGTAGCGATTTCGGTGAGTTGAGTGAGTCTGGTCGAGCGAGTTCGAATTGTAG
ath-miR5012	AT4G13530.2	UUUUACUGCUACUUGUGUUCC	UGGAUAAAAGUAGUGGUAAAA	psRNATarget	WS	ATGTTGGTAGCCAGAGATGGAAGTTACTATATATTACGAATCTTATCGTAAAATGTTTCTTTGAGGAATGGATAAAAGTAGTGGTAAAACCTGAAAGTTTAGTTTAACTGATCTTCCACTGGTACAAAGCCTCAGTAAGGACCCAAGTTTGAATCCTGC
ath-miR5012	AT4G13530.1	UUUUACUGCUACUUGUGUUCC	UGGAUAAAAGUAGUGGUAAAA	psRNATarget	WS	ATGTTGGTAGCCAGAGATGGAAGTTACTATATATTACGAATCTTATCGTAAAATGTTTCTTTGAGGAATGGATAAAAGTAGTGGTAAAACCTGAAAGTTTAGTTTAACTGATCTTCCACTGGTACAAAGCCTCAGTAAGGACCCAAGTTTGAATCCTGC
ath-miR5012	AT1G04400.2	UUUUACUGCUACUUGUGUUCC	AGGACAUAAGCGGUAGUAAAA	psRNATarget	WS	GATGCCAATAACTGCAGGTAAAACCTTAAAGAGTATTACTTAAAAGCTAAAACGTTTTTGATTTCTTCAGGACATAAGCGGTAGTAAAAGTTTATGGCTTTTTCTTTGTTAGCGGCTGAAGCGATTTGGGCGTGTTCGATTGAAGAACTAGGGCTGGAG
ath-miR5012	AT1G04400.1	UUUUACUGCUACUUGUGUUCC	AGGACAUAAGCGGUAGUAAAA	psRNATarget	WS	GATGCCAATAACTGCAGGTAAAACCTTAAAGAGTATTACTTAAAAGCTAAAACGTTTTTGATTTCTTCAGGACATAAGCGGTAGTAAAAGTTTATGGCTTTTTCTTTGTTAGCGGCTGAAGCGATTTGGGCGTGTTCGATTGAAGAACTAGGGCTGGAG
ath-miR832-3p	AT4G10345.1	UUGAUUCCCAAUCCAAGCAAG	CUUGCUGGGAUCGGGAAUCGA	psRNATarget	WS	AAGAAAGAAAAAATAAGTGACAAGTAACAAACATGAGAAAGGTGAAACTTGCTGGGATCGGGAATCGAAAGATCCGAAAGCCAGTCTTTAGAGGATTCTGAACGGGCTAGTGAAAGTAAACTTGTGATGTGACCATATTGTGCAATATGAATGTAAGTTG
ath-miR832-3p	AT5G35360.2	UUGAUUCCCAAUCCAAGCAAG	CUUGAUUGGAUUUGGAGUUAA	psRNATarget	WS	AGAGTACAGAAGAAGCTGTCAGGGTCGCCAATGAGATTGGTTTCCCTGTAATGATCAAGGTAATATTAACTTGATTGGATTTGGAGTTAAATTTGTATTTCATACTTTCTTTTATGTAACCGATAAACTGGATTCTCAAAATTGGTCTGCTTGAAAAGAC
ath-miR832-3p	AT5G35360.1	UUGAUUCCCAAUCCAAGCAAG	CUUGAUUGGAUUUGGAGUUAA	psRNATarget	WS	AGAGTACAGAAGAAGCTGTCAGGGTCGCCAATGAGATTGGTTTCCCTGTAATGATCAAGGTAATATTAACTTGATTGGATTTGGAGTTAAATTTGTATTTCATACTTTCTTTTATGTAACCGATAAACTGGATTCTCAAAATTGGTCTGCTTGAAAAGAC
ath-miR832-3p	AT4G08099.1	UUGAUUCCC-AAUCCAAGCAAG	UUUGUUUGGAUUAGGGAAUUAA	psRNATarget	WS	GACATAGTGTCCCATACGAGATAGTCACCGACAACGAACCACAGTTCATTTCGCACGAATTCGAGGCCTTTTGTTTGGATTAGGGAATTAAAAGTTAGTTACTCCACTCTGCATTATCCGCAAGGAAATGGACAAGCCAAAGCTGCAAACAAGACAATTAT
ath-miR832-3p	AT4G16442.1	UUGAUUCCCAAUCCAAGCAAG	UUUGCUUGCAUUUGGAAUUGA	psRNATarget	WS	AGTCTCTAAGCATTAAATGGGTTTGGTTGGATATCAGAATTGAATTAACTTAGGTAGGAATGTTGCTTGTTTGCTTGCATTTGGAATTGAAGTTTCGTTGGCCATTTAAGAGTGTAGTTGTGATTTTGAATGAGCAGGCGATGGCGTACTTGAATGTGGC
ath-miR832-3p	AT4G03910.1	UUGAUUCCCAAUCCAAGCAAG	CUUUGUUGGAUUUGGAAUCAA	psRNATarget	WS	AGTCGTGTGTGACTTGTATTTCTTTTGGGAACATAACTTTGTTCACTTTTGTAACATGTTTACTTCTTTCTTTGTTGGATTTGGAATCAAACCAAAAATGTGAACCTTGTTGGCTGTTGTGTTGTGAAACATTGTTGGCTCTTGTGTTGCTAGTGTTTTC
ath-miR832-3p	AT3G07250.1	UUGAUUCCCAAUCCAAGCAAG	UUUGUUUGGUUUUGGAAUCAG	psRNATarget	WS	TGAAGGTGAGTATGTGGGAGTTATTAGTTAGTCAATGTAACGATCAAAGAAATTCCTGAAGGGTCTAGTTTTGTTTGGTTTTGGAATCAGGTTACTATGAAAGTCCATCCGATGGACCAGGAAACATAAAGAGAGGCGAGGGAGTGAGAGGATCACTAGG
ath-miR319a	AT5G06100.1	UUGGACUGAAGGGAGCUCCCU	CUGGAGCUCCCUUCAUUCCAA	psRNATarget	WS	TTCCAGATAGCCATACCCCTACGGATGGCATTGTTCCTTATTCTAAGCCCTTATATGGGGCAGTGAAGCTGGAGCTCCCTTCATTCCAATATTCAGAAACAACATTTGACCAGTGGAAGAAATCGTCATCTCCTCCACACTCTGATCTCCTTGATCCCT
ath-miR319a	AT5G06100.2	UUGGACUGAAGGGAGCUCCCU	CUGGAGCUCCCUUCAUUCCAA	psRNATarget	WS	TTCCAGATAGCCATACCCCTACGGATGGCATTGTTCCTTATTCTAAGCCCTTATATGGGGCAGTGAAGCTGGAGCTCCCTTCATTCCAATATTCAGAAACAACATTTGACCAGTGGAAGAAATCGTCATCTCCTCCACACTCTGATCTCCTTGATCCCT
ath-miR5029	AT5G41970.1	AAUGAGAGAGAACACUGCAAA	AUUGUAGUGUUUGCUCUCAUU	psRNATarget	WS	GGTTTTGAAGAGGTTTTTGGACATGGCTTCAACACTAAGCTCAGTAGTGCTGGTCTTGTTTACAAGGTATTGTAGTGTTTGCTCTCATTCTCACTGATATTTCTATGAATATGTCAATTTCGAATTCTGAATGTTGGTGTTTTACTCTCAGCATTTTGG
ath-miR5029	AT5G20180.2	AAUGAGAGAGAACACUGCAAA	UUUGAAGAGUUCUCUUUCAUU	psRNATarget	WS	TGGTAGATTAAGTAGAAATGATATGTTTAGAGGATACAATCCTTAGTTTTGAATCTTAAAGTTGAATACTTTGAAGAGTTCTCTTTCATTTTCATCTAATGAGTTTTGTGTTAATGATCGGTTGTGAATTGCAGAGTGAGAAGCAATGAAGGTGAGATCA
ath-miR5029	AT5G20180.1	AAUGAGAGAGAACACUGCAAA	UUUGAAGAGUUCUCUUUCAUU	psRNATarget	WS	TGGTAGATTAAGTAGAAATGATATGTTTAGAGGATACAATCCTTAGTTTTGAATCTTAAAGTTGAATACTTTGAAGAGTTCTCTTTCATTTTCATCTAATGAGTTTTGTGTTAATGATCGGTTGTGAATTGCAGAGTGAGAAGCAATGAAGGTGAGATCA
ath-miR5029	AT5G04200.1	AAUGAGAGAGAACACUGCAAA	UUUGCGUUGUUUUCUUUUAUU	psRNATarget	WS	ACCCTTGTCTCTACTGCAGCGACCAGAACGCAGACGCGACGTTCCTTTCTCAACCTTGAATTTTAAACGTTTGCGTTGTTTTCTTTTATTTGTTTTATCACGTTTGCCTTTGGGGTTGTTGTAAATTGTTAACTGGTGGAATGTGTGTATTTTCTATTCT
ath-miR5029	AT4G02900.1	AAUGAGAGAGAACACUGCAAA	GUUGCACUGUUUUUUCUUAUU	psRNATarget	WS	GCGATGTTTTCTGGGATAATCTCGCTATTCCATATGTTGAGCTCTCAATAAGAAGATTGCTCACAACAGTTGCACTGTTTTTTCTTATTTTCTGCTTCATGATTCCTATAGCATTTGTTCAGTCTCTTGCCAACCTTGAAGGGATCCAAAAAGTTCTCC
ath-miR5029	AT5G24350.1	AAUGAGAGAGAACACUGCAAA	GUUGCUGUUUUCUCUCUCAUU	psRNATarget	WS	TGCTGGAGAGAATCATTCCTGGGGTTGAGACTGAAAGGTTTTTGTCTCATGATATTGAATACATTAAGGTTGCTGTTTTCTCTCTCATTGAATCTGTGAAATCAGAGAAGAAGCTGATTTTGAAGGATGTACTAAAATTAGCTGATACATATGGCTTGA
ath-miR5029	AT1G17455.2	AAUGAGAGAGAACACUGCAAA	UUUAUGGUGAUCUCUCUCAUU	psRNATarget	WS	CAGATAACTTGGGTCGAAACGTGGGGTTGATCAAAGAGCTCAACAACAATATCAGAAGAGTAGCTAGCCTTTATGGTGATCTCTCTCATTCTTTTGCAAGATCAGTGGATGCTTCATCAGAAGGTGAATCTAGTGGAACTTTGAAATCTGATGGGAAAGC
ath-miR5029	AT1G17455.1	AAUGAGAGAGAACACUGCAAA	UUUAUGGUGAUCUCUCUCAUU	psRNATarget	WS	CAGATAACTTGGGTCGAAACGTGGGGTTGATCAAAGAGCTCAACAACAATATCAGAAGAGTAGCTAGCCTTTATGGTGATCTCTCTCATTCTTTTGCAAGATCAGTGGATGCTTCATCAGAAGGTGAATCTAGTGGAACTTTGAAATCTGATGGGAAAGC
ath-miR5029	AT2G40140.2	AAUGAGAGAGAACACUGCAAA	UUUGCGUUGCUCUUUCUCAUU	psRNATarget	WS	GGATTGATTTTGTGTATAAAGAAGAATCTTGAAAATGAAAAATTGAAACTTTGAATCGAAAGAACTCAATTTGCGTTGCTCTTTCTCATTCTTTGTTGCTTTCTCCTAAAAGTTTTTCACTTTTGAATCACAGGAAGAGATATGTGCGGTGCAAAGAGCA
ath-miR5029	AT2G40140.1	AAUGAGAGAGAACACUGCAAA	UUUGCGUUGCUCUUUCUCAUU	psRNATarget	WS	GGATTGATTTTGTGTATAAAGAAGAATCTTGAAAATGAAAAATTGAAACTTTGAATCGAAAGAACTCAATTTGCGTTGCTCTTTCTCATTCTTTGTTGCTTTCTCCTAAAAGTTTTTCACTTTTGAATCACAGGAAGAGATATGTGCGGTGCAAAGAGCA
ath-miR5029	AT4G26660.1	AAUGAGAGAGAACACUGCAAA	UUUGUACUGUUAUCUUUCAUU	psRNATarget	WS	ACCATTACTAGTCTTTGTTTCAGACAAACGACCCTTCTCGGGTCATTTACTATGATCCTCCTTAGTACTTTTGTACTGTTATCTTTCATTTTGTTGTTCTATTGTATCTGCCATTATTGAACCGCTAAAAAGATTTGTAACGGTTGGAAACATTTTTACA
ath-miR5029	AT5G15920.1	AAUGAGAGAGAACACUGCAAA	UUUUCAGCGUUCUCUUUUAUU	psRNATarget	WS	TTCTCGATTTCGGAAATTCAACTTTGTTTGTTAGCAAATCGAATTGTCTATTCTTCTTTTGGGGTTCGTTTTTCAGCGTTCTCTTTTATTTTCCGTCTCTGTCTTGTTCGTAAGTTGATTTCGCTATTAAAAAATTTGATTTTTTTTTGGTTTTACTGTT
ath-miR5029	AT2G45030.1	AAUGAGAGAGAACACUGCAAA	UUCGUAGUGUUAUCUUUCAUU	psRNATarget	WS	TCAACAGATATCAATCCCAAGGGACTAATGAACATGTGGATTCTAGCTTGCCTTAGGTATTGTCTTAAATTCGTAGTGTTATCTTTCATTCCTAGCGTCCAAGAATTGCCGTGTTTGTATATTATTACTCTTTTACTTGCATTTTGTTACTGTAACTTTT
ath-miR399b	AT2G33770.1	UGCCAAAGGAGAGUUGCCCUG	UAGGGCAAAUCUUCUUUGGCA	psRNATarget	WS	CCGATCTTGTTTCTCACTTCGTTTGAACTCTGTCCTGTTTCCCATTTATACTTCAGATTCTAGCTCCTTTAGGGCAAATCTTCTTTGGCAAAAGTAACAATTAAGCAGCAGCAGCAGAAGTGAAGTTTCTCCCGTTAGGTGGCTTTGATACAAGTCTTGG
ath-miR171c	AT3G43156.1	UUGAGCCGUGCCAAUAUCACG	CUUGAUAUUGGAAAGGCUCAA	psRNATarget	WS	GATGGAAGCTATGATGCCCTTAGTAGAAGTCCTCAAGTTGATTTCAGAACCTCACAAAGATGTGAGAAACTTGATATTGGAAAGGCTCAACATATATCACGATTCAGATGACGAAGACGATGTCAATATGCATCAAGCCGCTGGTGAGAGGATTATTCAA
ath-miR171c	AT5G61480.1	UUGAGCCGUGCCAAUAUCACG	UGUGAUAAUGUAACGGCUCAA	psRNATarget	WS	TTTCAAGACTGGAAAGTCCCCGTTAACGGTCAAAACGACGCCGTTTGGTGTTCTTGGTCCGGTGTAGTCTGTGATAATGTAACGGCTCAAGTCATTTCCCTCGACCTCTCTCACCGGAACCTCTCTGGTCGTATTCCTATACAGATTCGTTACTTGTCGA
ath-miR169h	AT5G39635.1	UAGCCAAGGAUGACUUGCCUG	CCGGCAAGUCAUCUAUGGCUA	psRNATarget	WS	AATATAATACGAAAAAGTATTTACTTATTTATATATGTGTGTTGGGGCAAGAAGTGTAACCAAGCTAGCCCGGCAAGTCATCTATGGCTATGCAACTGTCTCTTCCTCTCATTCTAGGCTTACGATGACACGTAAAAAATCCCAAATATCACTAATATGA
ath-miR169h	AT3G19540.1	UAGCCAAGGAUGACUUGCCUG	UAGGCAUGUCCUCUUUGGCUA	psRNATarget	WS	CTTCATTTTGAAGTTATGCACTGACCCTGAAACACTAAAAGCGAGGAGCGAAGGACCGGCTGAGATCATTAGGCATGTCCTCTTTGGCTACTTCAGTCAGAAAACAGGGCTCTTGGTTCACATTGAGGATTCACATTTGACCCGGATTCAATCTAACGGT
ath-miR846	AT1G52110.1	UUGAAUUGAAGUGCUUGAAUU	CAUUCAGGCACUUCGAUUCAA	psRNATarget	WS	TAACATGTTTACAAGGAATATCTGGTGTCAGTTGAGGGTTACTACAATGATCATGACGAATCTGGAGTCATTCAGGCACTTCGATTCAAGACTAATATCAAGACCTCTGAACTAATGGGATCCAACACGGGTAAGAAGTTTAGACTTGCAGCCAGTGAA
ath-miR846	AT1G57570.1	UUGAAUUGAAGUGCUUGAAUU	UAUUCAAGCCCUUCAAUUCAA	psRNATarget	WS	GAGATTGACCATCTCAACAATGAACATCTGGTATGTGTAGAAGGATACTACGACGATGAATCTGGTGTTATTCAAGCCCTTCAATTCAAAACTAACATCAAGACTTCAGAGCTTCTTGGGTATAAAAAGGGTAAGAAATTTTCACTTGTAGACAAGAGG
ath-miR846	AT5G25060.1	UUGAAUUGAAGUGCUUGAAUU	AGUUUGAGUACUUCAGUUCAA	psRNATarget	WS	GATGCAACATGTGTGATATATATGAGAGATTAAAATGGATAGTTGAACAAGAAACGTTTTAGGCATATTAGTTTGAGTACTTCAGTTCAACAAAATTTGATTGGTTTCCTTGTTGATCGAAACATATACCCAGTGGTTGATTAATGTTGGAAACTAATGA
ath-miR846	AT2G02800.1	UUGAAUUGAAGUGCUUGAAUU	GAUUUAAGCACUUUGUUUCAA	psRNATarget	WS	AAAAGCTTTATCCCATTGCTTTAAGAGCTTTAGACCTTTTCCTCAATACCCTTAGCTTCGCTTCAAAAGGATTTAAGCACTTTGTTTCAAAGCGTTCTTAGTACTTTGCTTCAAAAGCTTTCTTCTTTGCAGCTTATACACTTCACTTCTATCTTCTTAG
ath-miR846	AT2G02800.2	UUGAAUUGAAGUGCUUGAAUU	GAUUUAAGCACUUUGUUUCAA	psRNATarget	WS	AAAAGCTTTATCCCATTGCTTTAAGAGCTTTAGACCTTTTCCTCAATACCCTTAGCTTCGCTTCAAAAGGATTTAAGCACTTTGTTTCAAAGCGTTCTTAGTACTTTGCTTCAAAAGCTTTCTTCTTTGCAGCTTATACACTTCACTTCTATCTTCTTAG
ath-miR846	AT5G38550.1	UUGAAUUGAAGUGCUUGAAUU	UAUGCAAGCAAUUCAAUUCAA	psRNATarget	WS	GAGATTAACCATCTACGAGGTGAATATCTTGAATCTGTTGACGCTTACTACGACAAAAAGTCCTACGGTATGCAAGCAATTCAATTCAAAACTAACTTCAGGACTTCTGAACTGATGGGGTATAGTTATGAGTGTACTATGTTTACGCTAGCCGTCCAA
ath-miR781b	AT4G05140.1	UUAGAGUUUUCUGGAUACUUA	UAAGUAUCCACAAAACUCAAA	psRNATarget	WS	ATGGTGGCTAGGTTCGAGAATCAAGCTCCTGAAAATCTTCACGTAAGTATCCACAAAACTCAAAACTTATATCAGAAAATCTTTCATAATCGTTTTTCCTCAAGTTCTTGTTGATTTATGTCTAAACAAAAACAACAGGGGAAGTATCAAGCAATGGTTG
ath-miR781b	AT5G20200.1	UUAGAGUUUUCUGGAUACUUA	CAAGUAGCCGGAAAAUUCUAA	psRNATarget	WS	GCTATCCAGCCTTTTTTGTTAGGACGTTCTGATGAAACTAGCATTAACATGAATTGCTTAGGCTATTCCAAGTAGCCGGAAAATTCTAAAAGTTTGTTTGCAGACTATAGGACTAATTTGAGGTTGGTCTGTCTGTGAAAACTTATGAAGAAATATGTA
ath-miR781b	AT4G31800.2	UUAGAGUUUUCUGGAUACUUA	UAAGUAUUCGAGAAACUUUAA	psRNATarget	WS	TCGAATTGTGTCTTTCGATTAGGAGATAAAAGATGTATATAAATATTATAAGTAGATGAAGAAATCGTATAAGTATTCGAGAAACTTTAAATGTACGAATTCTATATAACCAGTTAGATGTCGTCTGAATACTGTATATGAAAATTTTGAAATAAATGAT
ath-miR781b	AT4G31800.1	UUAGAGUUUUCUGGAUACUUA	UAAGUAUUCGAGAAACUUUAA	psRNATarget	WS	TCGAATTGTGTCTTTCGATTAGGAGATAAAAGATGTATATAAATATTATAAGTAGATGAAGAAATCGTATAAGTATTCGAGAAACTTTAAATGTACGAATTCTATATAACCAGTTAGATGTCGTCTGAATACTGTATATGAAAATTTTGAAATAAATGAT
ath-miR781b	AT3G43146.1	UUAGAGUUUUCUGGAUACUUA	AAAGUCUUUAGAAAACUCUGA	psRNATarget	WS	TTTTTGTCGCCGCTTCTGATGTTAAATACATCTCTACCGGTAGAAGTTCTCGCTTCAGCTGATGATAAAAAGTCTTTAGAAAACTCTGATGATTCTTTCTCTCTCACTACAGGGAGTGAATCAGAAGATGATGAGTTTGACGACGATAACTACACTATT
ath-miR781b	AT5G08770.1	UUAGAGUUUUCUGGAUACUUA	CCAGUAUCCGGCAAAUUCUAA	psRNATarget	WS	TCTCCACGAGACTCTCAATCTCACTCATAATTCCGGCGATACAGACGACGTTGATGAAGACGGAGAAACCAGTATCCGGCAAATTCTAAGCTCCTACAAGCAATCAAAAACCCGATCGAGATCCGATAACAACAAGACGAGAAATTCGAAAACCCCATT
ath-miR781b	AT5G57050.2	UUAGAGUUUUCUGGAUACUUA	CCAGAAUCCAGGAAACUCUGA	psRNATarget	WS	TTTTTTGGTTGGAAATTAATTGAGGGAGAGAGAGAGTTCAGAATCTCTAAATGGCTGAAACGAATTGCCCAGAATCCAGGAAACTCTGATTTTAGTCCTTTTTTCCTCGGGAAAACGTTTGCTTTTTCTTTTTTGTGTGTGTTTGGTTCTTTAATTGAC
ath-miR781b	AT5G57050.1	UUAGAGUUUUCUGGAUACUUA	CCAGAAUCCAGGAAACUCUGA	psRNATarget	WS	TTTTTTGGTTGGAAATTAATTGAGGGAGAGAGAGAGTTCAGAATCTCTAAATGGCTGAAACGAATTGCCCAGAATCCAGGAAACTCTGATTTTAGTCCTTTTTTCCTCGGGAAAACGTTTGCTTTTTCTTTTTTGTGTGTGTTTGGTTCTTTAATTGAC
ath-miR830-3p	AT5G51660.1	UAACUAUUUUGAGAAGAAGUG	AACUUCUUUUUAAAAUUGUUA	psRNATarget	WS	GCCTGCAGCATCATTACCTGGCTTGAGAGATGAGGTGATAGTTTAATCTTTCTTAGGCTGGTCAGAGTAACTTCTTTTTAAAATTGTTAATCCAGAACTTGAAAATTTCCTAAATTTATGCAGGATGAAGACATTGAAGGTGAGGGTCATCAAGCAAAA
ath-miR830-3p	AT5G53190.1	UAACUAUUUUGAGAAGAAGUG	UUUUUUUUCUCGAAAUGGUUA	psRNATarget	WS	TAAAGAAAACTAATATGATGTTACATAAATCATTTTTTTGTTAATGCGTAGAATACTACAAAACTTTTTTTTTTTTCTCGAAATGGTTAGTGGTCTAAGAAACGAAATATAAAGAATTGTTGAGATTTTTTTTTTTTTTTGAGATTTCATGTGCATTGT
ath-miR830-3p	AT2G38950.1	UAACUAUUUUGAGAAGAAGUG	UUCUUUUUAUCAAAAUAGUUA	psRNATarget	WS	GGAGGAGGGTCTTTTGAGTATCCTTATTAGAGCAAGAGCCAATTTGTTGTGGAGGAATGCTTTTCCTTTTCTTTTTATCAAAATAGTTATGTTTTCCTATTATTTTTTAGTTCTTTAGTCTATTATAAACATTCTTTGAGTTCAAAGAGGAGATATTTC
ath-miR830-3p	AT1G28630.4	UAACUAUUUUGAGAAGAAGUG	CAUUUUUUCACCAAAUAGUUA	psRNATarget	WS	TCTCTTTTATATATACTTTTTTTTTAAATTCTATCTCGCTTTCAGTACAGAATTTTGAATTTTCTTATACATTTTTTCACCAAATAGTTACAGTTAAATAAAAACATAATTATAATGTATTTCTTTGCTAAATTATTTGGATTAATCGCAGGATTTATCC
ath-miR830-3p	AT2G28150.1	UAACUAUUUUGAGAAGAAGUG	GAUUUCUUCUCCAAAUGGUUU	psRNATarget	WS	AAAGTTCAAATTGTTTATTACCTCTCCAAGAATCGTCAACTTGAGCATCCTCATTTCATGGAAGTGTTGATTTCTTCTCCAAATGGTTTATACCTAAGAGGTAATGTTATTATATACTTCAAAGGTTTGTGAGATTTTGAAGAATTATGAAGAATTCAA
ath-miR2111a-5p	AT5G52010.1	UAAUCUGCAUCCUGAGGUUUA	UAAGCCUCAGGCUGCGGAUUG	psRNATarget	WS	TCCTAAAGTTGGATATGGTTTAGAGGCTGAGCTACGTCGAGCAGGGGTTTATGTTAAGACGGTTGAGGATAAGCCTCAGGCTGCGGATTGGGCGGTTAAGAGACAGATACAACATTCAATGACTAGAGGGATTGATTGGTTGGTTTTGGTGTCGGATGAT
ath-miR2111a-5p	AT4G31360.1	UAAUCUGCAUCCUGAGGUUUA	UAGACCUAAAGAUGUAGAUUA	psRNATarget	WS	TATTCATTACGAGAAATGTGTTATTGTGAGTAGAAATCATGAATATGTTTTTGCCTTTCAATCTTAACATAGACCTAAAGATGTAGATTATGTTTATCTCATTTTGTAGGAGATGAAACGTCCATTTGCACCAATGAAGGCACTTGATATGGAAGAAGTC
ath-miR2111a-5p	AT5G45060.1	UAAUCUGCAUCCUGAGGUUUA	CAGAUCACAGGAUGUGGAUUA	psRNATarget	WS	GTCGTGCAAGTAAGTTATGATGAATTGAGTTTGGCGCAGAAAGATGCATTTCTCGACATAGCTTGTTTCAGATCACAGGATGTGGATTATGTAGAAAGTTTACTGGTTTCGTCTGACCCTGGATCTGCTGAAGCAATAAAAGCTCTCAAGAATAAGTTC
ath-miR2111a-5p	AT2G34110.1	UAAUCUGCAUCCUGAGGUUUA	UUAACCUCAUGAAGCAGAUUA	psRNATarget	WS	GGGAATCAGAATCATTAGAGATAACATTGAAGATATCTAGGACATTCTGTATATATAAAAGCAGAGTAGTTAACCTCATGAAGCAGATTATTGCCTTCACTTGACATGTAAAACACTCTCTTTATCTTCGATGGGAGAGCGGAAGTAGAACAATGTCTCT
ath-miR2111a-5p	AT1G25550.1	UAAUCUGCAUCCUGAGGUUUA	GAAACCUAAGGCUGCAGAUUC	psRNATarget	WS	AATAATAAGAAACCGATGGTAATTGAAGTCAAACGCAGCGCTGGTGCGTTTCAACCGTTTCAAAAGGAGAAACCTAAGGCTGCAGATTCTCAACCACTTATTAAAGCAATTACTCCGACGTCGACGACGACAACTAGTTCCACGGCGGAAACCGTCGGG
ath-miR3933	AT5G43910.1	AGAAGCAAAAUGACGACUCGG	UCGAGUCGUAAGUUUGCUUCU	psRNATarget	WS	TGACCGACTCCAATTGTTTACAGGTTTGTGCACAGGCATGGCTTTAGAGGAAATGTTGACATTTGCATCTCGAGTCGTAAGTTTGCTTCTTCTTCTTTTGTTTATTCCAGCGCTATTTTCAAAACGCTAGGCGTTACGCGTTTGATCAGAATAGTGATTG
ath-miR3933	AT5G43910.3	AGAAGCAAAAUGACGACUCGG	UCGAGUCGUAAGUUUGCUUCU	psRNATarget	WS	TGACCGACTCCAATTGTTTACAGGTTTGTGCACAGGCATGGCTTTAGAGGAAATGTTGACATTTGCATCTCGAGTCGTAAGTTTGCTTCTTCTTCTTTTGTTTATTCCAGCGCTATTTTCAAAACGCTAGGCGTTACGCGTTTGATCAGAATAGTGATTG
ath-miR3933	AT5G43910.2	AGAAGCAAAAUGACGACUCGG	UCGAGUCGUAAGUUUGCUUCU	psRNATarget	WS	TGACCGACTCCAATTGTTTACAGGTTTGTGCACAGGCATGGCTTTAGAGGAAATGTTGACATTTGCATCTCGAGTCGTAAGTTTGCTTCTTCTTCTTTTGTTTATTCCAGCGCTATTTTCAAAACGCTAGGCGTTACGCGTTTGATCAGAATAGTGATTG
ath-miR3933	AT4G22235.2	AGAAGCAAAAUGACGACUCGG	UUGUGUCGUUGUUUUGUUUCU	psRNATarget	WS	GCATGTTTATGATTTCATCTCACATCCATGTTTGAGTGTTTGCCTTCTACTTTGGGGGTATCAAAATAAAGCTTTGGCTTTTGCAATAAAACTAGCTGTCTAAATTGTGTCGTTGTTTTGTTTCTTTGTTCCTTCACTTTAAACTTTTTCAGTTTTTTTT
ath-miR3933	AT4G22235.1	AGAAGCAAAAUGACGACUCGG	UUGUGUCGUUGUUUUGUUUCU	psRNATarget	WS	CATCCATGTTTGAGTGTTTGCCTTCTACTTTGGGGGTATCAAAATAAAGCTTTGGCTTTTGCAATAAAACTAGCTGTCTAAATTGTGTCGTTGTTTTGTTTCTTTGTTCCTTCACTTTAAACTTTTTCAGTTTTTTTTTTATAAAAAAAAATTCAAACAC
ath-miR3933	AT2G47640.4	AGAAGCAAAAUGACGACUCGG	UCGAGUCGUCGUUCUUCUUCU	psRNATarget	WS	GAGTATCGAGTCGTCGTTCTTCTTCTTCCTCTGAGAGAGAGATCTGCGGAAAACGAAAGCGAGATTTATCAGGTAAGGTAAAACCCTAACTTCTTCGATCTTTCCTTGTGCGAAAATCTGTAATTCTGCTTTCCTGAGTCTCTTTCGTATTCCTTTACTT
ath-miR3933	AT2G47640.3	AGAAGCAAAAUGACGACUCGG	UCGAGUCGUCGUUCUUCUUCU	psRNATarget	WS	GAGTATCGAGTCGTCGTTCTTCTTCTTCCTCTGAGAGAGAGATCTGCGGAAAACGAAAGCGAGATTTATCAGGTAAGGTAAAACCCTAACTTCTTCGATCTTTCCTTGTGCGAAAATCTGTAATTCTGCTTTCCTGAGTCTCTTTCGTATTCCTTTACTT
ath-miR3933	AT2G47640.2	AGAAGCAAAAUGACGACUCGG	UCGAGUCGUCGUUCUUCUUCU	psRNATarget	WS	ACTTTCGAGTATCGAGTCGTCGTTCTTCTTCTTCCTCTGAGAGAGAGATCTGCGGAAAACGAAAGCGAGATTTATCAGGTAAGGTAAAACCCTAACTTCTTCGATCTTTCCTTGTGCGAAAATCTGTAATTCTGCTTTCCTGAGTCTCTTTCGTATTCCT
ath-miR3933	AT2G47640.1	AGAAGCAAAAUGACGACUCGG	UCGAGUCGUCGUUCUUCUUCU	psRNATarget	WS	ACTTTCGAGTATCGAGTCGTCGTTCTTCTTCTTCCTCTGAGAGAGAGATCTGCGGAAAACGAAAGCGAGATTTATCAGGTAAGGTAAAACCCTAACTTCTTCGATCTTTCCTTGTGCGAAAATCTGTAATTCTGCTTTCCTGAGTCTCTTTCGTATTCCT
ath-miR3933	AT1G14810.1	AGAAGCAAAAUGACGACUCGG	CUGAGUUGUGAUUCUGCUUCU	psRNATarget	WS	TTGTTCAGCAGACTCGTGAGGTTTTGTTTCTATTTCAGCCTTCTTTGATTGAATTGTTTAATGATTGTGCTGAGTTGTGATTCTGCTTCTTCGTCTTCTTTGCATTGGTGTGTTTTCTTAGGTTTTAGAGGGTAAACCTCCGACTTGTAACATCTTCGGG
ath-miR3933	AT3G12203.1	AGAAGCAAAAUGACGACUCGG	GAGAGUCGUCGUCUUGUUUCU	psRNATarget	WS	TAAATCTTCAGGTTCATCGGTATCGCTTGCTTCTTACGTTATATACACATTTTTCTGCAATAATAACTGAGAGTCGTCGTCTTGTTTCTCTCTACTAAACAACAGGGCTTTGTACTCGGAAACCCGGCAACAGACACTGATATTGATCTTAACTCTCGC
ath-miR859	AT3G19880.1	UCUCUCUGUUGUGAAGUCAAA	UUUGAUUUUACGGCAGAGAGA	psRNATarget	WS	GAAAGAATACTAGTGGAAGATTCCGATGAAGATGAAGATGAAGTTGAAACCCCTGAAATCTTAATCTGTTTTGATTTTACGGCAGAGAGATTTGGCAAGTTTCTTCATCTACCGTTTCAGTTTGATATTGATTTCGGAGATACCGGAGGTCTATCTTGTG
ath-miR842	AT5G35940.1	UCAUGGUCAGAUCCGUCAUCC	GGAUGAUGGGUUUGAUUAUGA	psRNATarget	WS	ATGGCCCTAATGGTGAACGCTAAAGGTGGAAATGGAGGGAAAGAATGGGATGATGGGTTTGATTATGAGGGTGTAACAAAGATACATGTCCGAGCTGGTTCTGAAGGCATTCAGTTCATCAAGTTTGACTATGTCAAGGTTGGAAAAACTATTGATGGAC
ath-miR842	AT5G35413.1	UCAUGGUCAGAUCCGUCAUCC	GGAUGGCGGAGCUGACUGUGA	psRNATarget	WS	AACGAATCCGAAACTGCAGATCTCATATATCAAGTTGGAAGAGAACAAACAACACAAATTCTGCTAAACGGATGGCGGAGCTGACTGTGACCATTGATAACGCAAGCACTGACTTCTCTGTTTCAAATGATCATCTCCGTAATCTCAGAAGGGAACTACT
ath-miR842	AT2G25980.1	UCAUGGUCAGAUCCGUCAUCC	GGAUGAUGGAGCCGACCAUGA	psRNATarget	WS	TAATGATTTGAATCAGTTCTCGATGGCCCAAAGGTTGGAGGCAAAAGGCGGAAAGGGAGGGAATCAATGGGATGATGGAGCCGACCATGAAAATGTAACAAAGATACATGTACGAGGTGGTCTTGAAGGAATCCAATTCATCAAGTTTGAGTATGTCAAA
ath-miR842	AT1G61230.1	UCAUGGUCAGAUCCGUCAUCC	GGAUGAUGGAGCAGACCAUGA	psRNATarget	WS	TGGAGCATATTTCACATGGATTCCTGATTGTAGATTAGAAGCAAAAGGCAGCAAGGGAGGCATACAATGGGATGATGGAGCAGACCATGAAGGTATAACAAAGATTCATGTAAGAGGTGGTTTTGAAGGCATTCAATACATCAAGTTCGACTATGTCAAG
ath-miR842	AT5G35950.1	UCAUGGUCAGAUCCGUCAUCC	GGAUGAUGGAUUCGAUUAUGA	psRNATarget	WS	ATGGCACTAATGGTGAAAGCTGAAGGTGGAAATGGAGGGAAGCGATGGGATGATGGATTCGATTATGAGGGTGTAACAAAGATATATGTACGAGGAGGTCTTGAAGGCATTCAGTTCATCAAGTTTGACTATGTCAAAGATGGTAAAACTATTACTGGAC
ath-miR842	AT1G52130.1	UCAUGGUCAGAUCCGUCAUCC	GGAUGAUGGAUCCGAACAUGA	psRNATarget	WS	ATGACCCAAAAGTTGGAATCGGTAGGTTCCGAGAGAAAGTCAAGCGAATATATGTGGGATGATGGATCCGAACATGATGATGTGACAAAGATATATGTACGAGGTGGTACTAAAGGCATAGAATTTATCAAGTTTGGCTATGTCAAGGCCGGAGAATTGT
ath-miR842	AT1G73660.1	UCAUGGUCAGAUCCGUCAUCC	UGAUGAUGUAUCUGACUGUGA	psRNATarget	WS	GGGCCAAATTCAGGAGGGGAAAGAATATCTGACAAATCTATTGGCAATGAAAGTTCTAAGTCAGACTGTGATGATGTATCTGACTGTGAGATTTTGTGGGAAGAAATTACTGTGGGAGAACGTATTGGACTTGGTACCTGACTTATCATCATCTGTTAT
ath-miR842	AT1G62750.1	UCAUGGUCAGAUCCGUCAUCC	AGUUGACGGAUCUUACCAUGA	psRNATarget	WS	GGACTTGAGGAGTGTATGAGCACCGGTGTGCTTGCTGGTTTCCCGGTTGTTGATGTCCGTGCTTGTCTAGTTGACGGATCTTACCATGACGTAGACTCAAGCGTGCTAGCTTTCCAGCTTGCTGCAAGAGGAGCTTTCCGTGAAGGGATGAGGAAAGCG
ath-miR842	AT3G57510.1	UCAUGGUCAGAUCCGUCAUCC	UGAUGAUGGAUAUGGUCAUGA	psRNATarget	WS	AGACATCTTGCTGTTTTCTTATGCGTTCTTTTGATGCTCTCGTTGTGTAAAGCTTTGAGTAGCAACGTTGATGATGGATATGGTCATGAAGATGGAAGTTTTGAATCCGATAGCTTGCTCAAGCTCAACAACGATGATGTTCTTAGCTTGATAAGCTCA
ath-miR4240	AT4G15930.1	UGACUAGACCCGUAACAUUAC	AUAAAGUUACGGGUUUAGUCC	psRNATarget	WS	TTAACTAGACTTGCTTTGGAAAAAGTTGTTCTTCTTGGGATGAATGGTTTTTGTGCGCTTAGTGTTGGATAAAGTTACGGGTTTAGTCCCTGTGACATTGACATAAGTTCCCAAACTGCAGATAAATAAGATCTCGGTACCAATCAAACTAGGACACTA
ath-miR5664	AT3G49650.1	AUAGUCAAUUUUAUCGGUCUG	UAGUUUGAUAAAAUUGAUUAU	psRNATarget	WS	GAGTGACAAGAGCTCAGATGAGTTTGAAGTGACTTGCTCATATCTTGAAGTTTACAATGAAGTAAGGCTTAGTTTGATAAAATTGATTATTTTGGTTTATATTGTTTTCTTACCATTACGAGTATTAATCCTTTTTTCTCATAATGTAACTCAGGTTATC
ath-miR5664	AT1G50030.2	AUAGUCAAUUUUAUCGGUCUG	AAGACCAAGGAAAUUGACUAU	psRNATarget	WS	TTATTAGATGCCCCCGTCGTGACTATATCATCTTTTTCACGCCAACTTGTTGTTATAACCTCTAAACAAAGACCAAGGAAATTGACTATTCACGGAAATGACGGTGAGGACTACGCCTTCTTGTTGAAGGGACATGAAGATTTAAGGCAAGATGAGCGT
ath-miR5664	AT1G50030.1	AUAGUCAAUUUUAUCGGUCUG	AAGACCAAGGAAAUUGACUAU	psRNATarget	WS	TTATTAGATGCCCCCGTCGTGACTATATCATCTTTTTCACGCCAACTTGTTGTTATAACCTCTAAACAAAGACCAAGGAAATTGACTATTCACGGAAATGACGGTGAGGACTACGCCTTCTTGTTGAAGGGACATGAAGATTTAAGGCAAGATGAGCGT
ath-miR851-5p	AT1G67630.1	UCUCGGUUCGCGAUCCACAAG	CUUUUGGGUCACGAAUCGAGA	psRNATarget	WS	CGTTTGATTCGATAAGTAGATCAAGAGATTATGGCTATTCTACTGGGAAGTCAGTTGGACATGTGACACCTTTTGGGTCACGAATCGAGAAGTTTGTGGTGAAGTTCAATGTGGGTAATGTGGCGGCACATGCAGAGAATGGAAACAACAATGATGTAGA
ath-miR167a	AT5G41300.1	UGAAGCUGCCAGCAUGAUCUA	AUGAUCAUUCUGGCAGCUUUG	psRNATarget	WS	GACCAATGAGACCAATGGGTAACAATTGTTTCTTTGCGTTTTTTTACTTATTATCAGTATAATATATGTTGTCTTAATGTTTGGATTATTTTGTTTTCAGGAAATAGTGAAATATTTTGGGGAATGATCATTCTGGCAGCTTTGGTGTTTACATTTTAG
ath-miR167a	AT3G61310.1	UGAAGCUGCCAGC-AUGAUCUA	AAGGUCAUUGUUGGCAGCUUCA	psRNATarget	WS	GCTTGTTATCAAATTCCTTAGATGAATTTAGATTTCTTATGCTTAACTATGTGTGTTTGCCTCCTTAAAAGGTCATTGTTGGCAGCTTCATTTGGGCAATTCCGAAAGGGAAGATTAAAAAACGTGAAGAAACTTCTGAAGATGTCCAAGATACTGATGC
ath-miR167a	AT3G06868.1	UGAAGCUGCCAGCAUGAUCUA	AAGAACAUGCUCGCAGCUUCU	psRNATarget	WS	CATCGGCAAGCAATGGCAGAGACTCCACTAACAACAACAATCTCCCGTTTCTTCTGGCTAAGAAGAAGAAGAACATGCTCGCAGCTTCTTCTTCATCTTCTTCTTCTTCCTCTTCGTCTTCTTCTGCGAATCTTATCTACAAGAGAAGCAAATCGACTG
ath-miR167a	AT1G02800.1	UGAAGCUGCCAGCAUGAUCUA	AAGAGCAUGCUGAUAGUUUCA	psRNATarget	WS	TTGTGTGACTTTGTTTTGTTTTTTCAAGGAGTTTCTGATTCAGAAAGTGAAGTCACTTGAAGAATACAAAGAGCATGCTGATAGTTTCATTTGCTCTGTTCTACCTGGAGCATCCTCTTCCCAATATACACCAGGTTTTTGCATATATACCACTCATCT
ath-miR172b-5p	AT5G48410.1	GCAGCACCAUUAAGAUUCAC	UUGGGUCUUAAUAGUGCUGC	psRNATarget	WS	GGTCACCTTTCCGGCTCCCTCATTGCAAATGTGGCTCTCACTAGTTCCAGCCTCCGAGCAATGAGATCATTGGGTCTTAATAGTGCTGCAGATTATGCTCAAGCCTTGTTGAACAAGACTGTTTCATTTGTTGTTGATGAGTTGCCATACCTCAAAGTT
ath-miR172b-5p	AT5G48830.1	GCAGCACCAUUAAGAUUCAC	GCGGAUUUUGAUGGUGUUGC	psRNATarget	WS	TCCTTGAATCTTGGATCGTCTTGTTCTCAGGGAGATTCTACTTGTAAGTGTACTTGTTTTGCTTCTCTGGCGGATTTTGATGGTGTTGCTGGTTCTGGTTGGGTTCCTATTGGTGACCAAGTTCTCTTGACGGCTAGTATATTTCTTACGTATATGGCT
ath-miR172b-5p	AT2G22950.1	GCAGCACCAUUAAGAUUCAC	GUGAAACUUAAUGGAGUUGC	psRNATarget	WS	ATGAGAACTCAATGGGGAAAGTTAATGGCAACACTTAGTGAAGGAGGAGATGACGAAACTCCGTTGCAGGTGAAACTTAATGGAGTTGCAACCATCATTGGGAAAATTGGTCTTTCCTTCGCTATTGTTACCTTTGCGGTTTTGGTACAAGGAATGTTT
ath-miR172b-5p	AT4G24840.1	GCAGCACCAUUAAGAUUCAC	GUGAACCUUAAUGGUUUUGC	psRNATarget	WS	CGATCTTCTTAGTGTACGCTTGAAGCAGGATAACTTCTTTAATATCCTCAATGCAAGTTTGATCTATCTGTGAACCTTAATGGTTTTGCATTGTAGTTCCGTTTAAAATGAGCAAAAATGTTTCTCATTGCTGTTTTCATTTTTTTGTTAGATACTCAG
ath-miR172b-5p	AT3G57330.1	GCAGCACCAUUAAGAUUCAC	GUGAAACUAAAUGGUGUUGC	psRNATarget	WS	ATGAGGACTGAGTGGGGAAAGTTGATGGATACTCTGAGTGAGGGTGGAGAGGATGAGACCCCTCTGCAGGTGAAACTAAATGGTGTTGCAACAATCATAGGTAAGATTGGTTTAGGCTTTGCAGTGCTTACGTTTGTGGTGTTGTGCATAAGGTTCGTT
ath-miR172b-5p	AT2G04110.1	GCAGCACCAUUAAGAUUCAC	GUGUAUCUUCAUGGUGUUGU	psRNATarget	WS	CATAAGCTACTATTAAAAGTGACAAGCCGTGCATTGGATTTTATTCTCTTATTGAGTCTAATTATTTTTGTGTATCTTCATGGTGTTGTTTTGCTATTACTGGTGAAAAACAGATGATCTACCAACGATTTCGTTACGACGTGGTTTCTCACTGAAAAA
ath-miR5643a	AT5G31702.1	AGGCUUUUAAGAUCUGGUUGC	GCAAUCGGAUCUUAAAAGCCU	psRNATarget	WS	CTTGGTTAGTGTTTTGGAGTCAAATATGACTAGATGTCATGTGTATGACTTTGTATAACAACTAGACCCGCAATCGGATCTTAAAAGCCTAAGTTTTGTATTATTGTTAGAAGATACAAAGAAGAAGACTCATACGGACTACGACTACACCATCAAAGTT
ath-miR5643a	AT2G08986.1	AGGCUUUUAAGAUCUGGUUGC	GCAACCGGAUCUUAAAAGCCU	psRNATarget	WS	GGTTGGTTAGTGTTTTGGAGTGAATATGACTTGATCTCATGTGTATGATTGAGTATAAGAATTTTAACCGCAACCGGATCTTAAAAGCCTAAGTAGTGTTTCCTTGTTAGAAGACACAAAGCCAAAGACTCATATGGACTTTGGTTACACCATGAAAGCT
ath-miR5643a	AT1G24270.1	AGGCUUUUAAGAUCUGGUUGC	UCAACCAGAUCAUAGAAGCCU	psRNATarget	WS	CTGTCAATGTTTTGATTGCTACACAAGTTACTGGTCTAAATGGGATTCTTCGTCTAACCGTGAGCTCATCAACCAGATCATAGAAGCCTTTGAAGATCATCTCACCAGGGACGAGATCTCTGCTTCCCACACTTCCAAGAAAAACAAGAAGAGAGCTAA
ath-miR5643a	AT3G55660.1	AGGCUUUUAAGAUCUGGUUGC	CCAACCAAAUCUUGAAAGCUU	psRNATarget	WS	GCCGCGTGTGCCATCCGATGGACTTACCGAACAAACTAGGAAGAAACTGGATCATACTCGCGAATTCACCAACCAAATCTTGAAAGCTTGTATGTCAATCAACAGCATTGCTTTAGCTGAAATGGAAGTTCCACAATCATACCTTGAAGCCCTTCCAAA
ath-miR5643a	AT1G69540.1	AGGCUUUUAAGAUCUGGUUGC	UUAGCCAGAUCUUGGAAGCUU	psRNATarget	WS	CTTAAATGATCAAAAGCTTAAGCAACTAGCTGAGTGGAATCTATTAGGCAGTCCTGCGGATTACTACGTTAGCCAGATCTTGGAAGCTTCTTATAAGCCTCAGATTGGAGGAAAAAACAACGGCGCTTCTTCTGAAACATTACCTTATGTTGCGGTCTT
ath-miR5643a	AT1G08970.1	AGGCUUUUAAGAUCUGGUUGC	AAAACCAGAUCUUAAAACUCU	psRNATarget	WS	TCATTGTTAAAGTCGAAAAAAGGGTAAAGCAGCAAAACCCTAATAAAATCACAACAAATTAACACAAAAAAACCAGATCTTAAAACTCTCTCTACCCACCAAGAGGATCAACCAGTCTCTTCCCCTTCAGATTCTCCTTTCCACAGGTCACTCTCGTTT
ath-miR5643a	AT1G08970.3	AGGCUUUUAAGAUCUGGUUGC	AAAACCAGAUCUUAAAACUCU	psRNATarget	WS	TCATTGTTAAAGTCGAAAAAAGGGTAAAGCAGCAAAACCCTAATAAAATCACAACAAATTAACACAAAAAAACCAGATCTTAAAACTCTCTCTACCCACCAAGAGGATCAACCAGTCTCTTCCCCTTCAGATTCTCCTTTCCACAGGTCACTCTCGTTT
ath-miR5643a	AT1G08970.4	AGGCUUUUAAGAUCUGGUUGC	AAAACCAGAUCUUAAAACUCU	psRNATarget	WS	ATTGTTAAAGTCGAAAAAAGGGTAAAGCAGCAAAACCCTAATAAAATCACAACAAATTAACACAAAAAAACCAGATCTTAAAACTCTCTCTACCCACCAAGAGGATCAACCAGTCTCTTCCCCTTCAGATTCTCCTTTCCACAGGTCACTCTCGTTTGC
ath-miR5643a	AT1G08970.2	AGGCUUUUAAGAUCUGGUUGC	AAAACCAGAUCUUAAAACUCU	psRNATarget	WS	TCATTGTTAAAGTCGAAAAAAGGGTAAAGCAGCAAAACCCTAATAAAATCACAACAAATTAACACAAAAAAACCAGATCTTAAAACTCTCTCTACCCACCAAGAGGATCAACCAGTCTCTTCCCCTTCAGATTCTCCTTTCCACAGGTCACTCTCGTTT
ath-miR5643a	AT3G57720.1	AGGCUUUUAAGAUCUGGUUGC	CUGACCAGAUCUUGAAAGCUA	psRNATarget	WS	AAGCATCTTCTTGAAAGAACTTATTGCTGATTGTAACGGTAAATCCATTCCTATACGTAACTTTTCTTCTGACCAGATCTTGAAAGCTACAAGTAACTTCGGTTCCAGTTGTTTTGTAACCGCAGAGGGGTTTTATGTATGGTACAAAGGTATCATAGA
ath-miR5643a	AT1G45130.1	AGGCUUUUAAGAUCUGGUUGC	UGAACCAGAUCUUAAAGGGCU	psRNATarget	WS	TCTTTTTTTTTTTTTGTGACATTGCTTAAAAGGTTTGATCTTTGAATGTATTAGATTGAGAATGAGTTTGAACCAGATCTTAAAGGGCTTGGACCGGCTGGTCACTCGTATGTCAATTGGGCTGCGAAAATGGCGGTCGGTTTAAACACGGGAGTACCG
ath-miR5643a	AT1G37035.1	AGGCUUUUAAGAUCUGGUUGC	GCUACUAGAUCAUGAAAGCCU	psRNATarget	WS	TAACTTTTGCCGTGGTAGATACTGCAAATGATCAATCTTGGAATGGTTTTTTAAATAACTCAGCTGTGTGCTACTAGATCATGAAAGCCTTGCCATAATTTCTGATATGCATCAATCCATTGGAAAAGCAATCAAGACGGTTTATCCTAATTCTAGCCAG
ath-miR5643a	AT2G47870.1	AGGCUUUUAAGAUCUGGUUGC	UCAAGCAGAUGUUAAAGGCCU	psRNATarget	WS	ATGGAACGGGCCCTCTTCCGGGTATTCGGGTCTAACCCTGCTGTCCCTGCGGTTTTCGTAGGAGGAAGGTACGTCGGCTCAGCTAAAGACGTCATCTCCTTCCACGTGGATGGCTCCCTCAAGCAGATGTTAAAGGCCTCTAACGCCATATGGTTGTGA
ath-miR5643a	AT1G38630.1	AGGCUUUUAAGAUCUGGUUGC	CUAACAUGAUCUUAAAAGCCU	psRNATarget	WS	CTTGGTTAGTTTTTTCTAGTCACAAATGACTAGATGTCATGTGTATGATTGAGTTAAGACTTAGAACTCTAACATGATCTTAAAAGCCTAGTGTTTCCTTGTTAGAAGATACAAAGCCAAATATTCATACGGATTTCGGCTACGCCATCAAAGCTTGGA
ath-miR2936	AT5G13240.1	CUUGAGAGAGAGAACACAGACG	UGUUUGUGUUCUCUCUAUCAAU	psRNATarget	WS	TGGGTCATCTTAATCTCGGGGAAAGGACTATCAAAGGTTGCTTGGAAGCTTATTCTTGTAAGAAGCACCTGTTTGTGTTCTCTCTATCAATTATTGTTCTGGGCTACAAGGAAAACAAGCTAAAGCTTTTTGTTTTTGTTTTTGATAGGCAAACATGCAGG
ath-miR2936	AT4G08685.1	CUUGAGAGAGAGAACACAGACG	UGUCUGUGUCCUCUCUUUUAAA	psRNATarget	WS	CGTTTGTTTTCACATTTAAACGACACTTAAGTGCCCACTGGCCACTTCCATTGACACCCATTATTACTCTGTCTGTGTCCTCTCTTTTAAAACCTAATCCTCTGTGAAACTTTTCCAGTTAAAATCTTTTGCAATGTCTAAAGCAGTTCTATTGGTCGCTC
ath-miR2936	AT1G15690.1	CUUGAGAGAGAGAACACAGACG	GUUCUGUGUUCUCUCUCUCGCG	psRNATarget	WS	ACGCCTCATTTTCTTCTTCACCTCTCTCTCTGTGTGTGTTCTGTGTTCTCTCTCTCGCGCGAAGCGGTTCTCTTTCTTTTGTTTATTTGTTTTTATTTGTTTTTCTCTTATACGGAGGAGAGAAGATGGTGGCGCCTGCTTTGTTACCGGAGCTCTGGA
ath-miR2936	AT1G15690.2	CUUGAGAGAGAGAACACAGACG	GUUCUGUGUUCUCUCUCUCGCG	psRNATarget	WS	ACGCCTCATTTTCTTCTTCACCTCTCTCTCTGTGTGTGTTCTGTGTTCTCTCTCTCGCGCGAAGCGGTTCTCTTTCTTTTGTTTATTTGTTTTTATTTGTTTTTCTCTTATACGGAGGAGAGAAGATGGTGGCGCCTGCTTTGTTACCGGAGCTCTGGA
ath-miR2936	AT1G20640.2	CUUGAGAGAGAGAACACAGACG	UGUCUGUAUUCUCUCUCUCUGG	psRNATarget	WS	TTTGTTTATTCCCTCTGTGTCTGTATTCTCTCTCTCTGGAAAGTGGAGGAATCTTCTATCTCTCCTCCAGTCAAAAAAACCCAAGCAGCCTGGAAGAGAGAGAGAGAGTAATGTGATACTATATGAAAACAAAATTCATAGTAAGGTCTCGCCATGTCCCG
ath-miR2936	AT3G05190.1	CUUGAGAGAGAGAACACAGACG	GAUUUGUGUUCUUUCUUUCAAA	psRNATarget	WS	CCTTTCAGCTTTATGAGAACAACCAGTTGTGCTAATATGATTACCTTGGAGTTTGGTTTACATGAAAGATTTGTGTTCTTTCTTTCAAATAATGCAGTGCTTGCCGAATGGAAGCCTCCGGTATATGACAATGAAGGTGGAATTGTGCTGGTGACTGCA
ath-miR2936	AT4G33000.2	CUUGAGAGAGAGAACACAGACG	GGUCUGUUUUUUCUCUCUCAGA	psRNATarget	WS	GTTGAAGCTTTGTATGAGCTATTCAAGAAATTGAGCTGTTCAATTATTGATGACGGCTTGATTCACAAGGTCTGTTTTTTCTCTCTCAGATATGTCTAGTTGGTGAATTTTTCATAGGTTGATGATCATCACTTGACTCCTTTTCCTTTATGTGTGTGAT
ath-miR2936	AT4G33000.1	CUUGAGAGAGAGAACACAGACG	GGUCUGUUUUUUCUCUCUCAGA	psRNATarget	WS	GTTGAAGCTTTGTATGAGCTATTCAAGAAATTGAGCTGTTCAATTATTGATGACGGCTTGATTCACAAGGTCTGTTTTTTCTCTCTCAGATATGTCTAGTTGGTGAATTTTTCATAGGTTGATGATCATCACTTGACTCCTTTTCCTTTATGTGTGTGAT
ath-miR2936	AT4G33000.3	CUUGAGAGAGAGAACACAGACG	GGUCUGUUUUUUCUCUCUCAGA	psRNATarget	WS	GTTGAAGCTTTGTATGAGCTATTCAAGAAATTGAGCTGTTCAATTATTGATGACGGCTTGATTCACAAGGTCTGTTTTTTCTCTCTCAGATATGTCTAGTTGGTGAATTTTTCATAGGTTGATGATCATCACTTGACTCCTTTTCCTTTATGTGTGTGAT
ath-miR2936	AT2G20840.1	CUUGAGAGAGAGAACACAGACG	GGUAUGUGUUUUCUCUUUCAAA	psRNATarget	WS	ATGACATTTCAAATGAGATACCCATCCATCTGCAGAGAATCCAATATGTTGCTTTCACATCAATGCTGGGTATGTGTTTTCTCTTTCAAATGATCAACGCATCTGCAGTTGCAACAGAGGTGGATTTCTTGATATATTAGTAAACAATCTTAATCTCTGT
ath-miR2936	AT3G53830.1	CUUGAGAGAGAGAACACAGACG	AAUCUGUGGUCUCUCUUUCAGG	psRNATarget	WS	AAAGAGCCCTAGCTTGTGAGATGCTGCAACTTGTCTTCAGGTCTCCTTTTGCATTGTTTTCAGTTTTAATCTGTGGTCTCTCTTTCAGGGGAGATAAAGCTAGCTCTTTCCTTCTTAGAACATGTGACATGTTCGTGAAACACTTTGCGTTCTATGATA
ath-miR2936	AT1G19835.1	CUUGAGAGAGAGAACACAGACG	UUUCUGUGUUUUUUCUUUUGAG	psRNATarget	WS	AGGTTTTAGTCAAACAACACTCCAAAGTTGCTGAAGAAGCTGTCACAGGTAATAAAATTTGCATGCATTTCTGTGTTTTTTCTTTTGAGTCACATGTTTTTGATTTATGTTTGGTTTTGATTCAGGTTGGGAAAAAGCTGAAGCAGAAGCATCAGCTTT
ath-miR2936	AT3G30540.1	CUUGAGAGAGAGAACACAGACG	AGUUUGUCUUCUUUUUUUCAAG	psRNATarget	WS	CGATGAACAAACGTTTCAGGTAAGTGTGAAGCCTTTTCAACCTAAATATATGTTACTTTTTGTTAATTAGTTTGTCTTCTTTTTTTCAAGGGTTTGGATTTTGGGATAGCCGAAGCAAAAAGAGTCGGTATAAAATTGATAATCCCCCTTGTCAATAATT
ath-miR2936	AT3G10900.1	CUUGAGAGAGAGAACACAGACG	AGUUUGUCUUCUUUUUUUCAAG	psRNATarget	WS	CGATGAACAAACGTTTCAGGTAAGTGTGAAGCCTTTTCAACCTAAATATATGTTACTTTTTGTTAATTAGTTTGTCTTCTTTTTTTCAAGGGTTTGGATTTTGTGATAGCCGAAGCAAAAAGAATCGGTATAAAATTGATAATCCTCCTTGTCAATAATT
ath-miR5635d	AT1G53250.1	UGUUAAGGAGUGUUAACGGUG	GAUUGUUGAUACUCUUUAACA	psRNATarget	WS	CAGTGAAGGTAGAAGGATCTTTTCTTCGATTTTCTACATTGTTTCTTCTTTGAGGCTTTGTGTAGTGAGATTGTTGATACTCTTTAACAGACACTCGAAGACGAATCAAGCAGAGAACAATCGAAGCTTTGACAAATCCCAAGGTGAAGTCAAGTAAGA
ath-miR5635d	AT3G23430.1	UGUUAAGGAGUGUUAACGGUG	UACCGUUACCGUUCCUUGACA	psRNATarget	WS	CTTTCGGTATTTACAGAGTGGAGAATGAGCACTTAAACAATGTCGGCCAATTTAGGGCAGTGAAGACCGTACCGTTACCGTTCCTTGACAGGGACTCAGACGGTTAAACAAAGATTTGGAGGGTTTAAGGATCGAACCAAGTTTCAAGTATTTAGAGGAA
ath-miR5635d	AT3G21100.1	UGUUAAGGAGUGUUAACGGUG	AAUCGUUAACACUUGUUAAUA	psRNATarget	WS	TCACTTCAATCAGCCTAGCAATTGGTAGGTGGAAACTTCCCCTTAATTCAATCACATCATCACATAACAATCGTTAACACTTGTTAATACCTCTTCCTGGAACTTTCCAGGTTCGATAGAAGCAGAGAGAAAGCGTGAAAAGGTAGGCACTTTAAGCCA
ath-miR5635d	AT3G21100.2	UGUUAAGGAGUGUUAACGGUG	AAUCGUUAACACUUGUUAAUA	psRNATarget	WS	TCACTTCAATCAGCCTAGCAATTGGTAGGTGGAAACTTCCCCTTAATTCAATCACATCATCACATAACAATCGTTAACACTTGTTAATACCTCTTCCTGGAACTTTCCAGGTTCGATAGAAGCAGAGAGAAAGCGTGAAAAGGTAGGCACTTTAAGCCA
ath-miR5635d	AT2G32940.1	UGUUAAGGAGUGUUAACGGUG	GAUCGGUAACACUCCUUAAUC	psRNATarget	WS	CATCACTAAGATCTAATTGTCTCGAATCATCATCATTCCAGCAACCAACGTAGCACAACTGCAACTTCGATCGGTAACACTCCTTAATCAAACTCTCTTCTATAAATAAAAATGCGACCTCCTCTTTTACACTATACAGAAACTACTCAACTCAATATT
ath-miR5635d	AT1G05020.1	UGUUAAGGAGUGUUAACGGUG	AACCGGUAAUGCUUCUUGACA	psRNATarget	WS	AACAACAAGATCCCGGTTTAATCCCAAAGCCGGAATTAAATCCCACGAACCGGCGGTTCGAGATATGAAACCGGTAATGCTTCTTGACAAAATCACGTATTGGCAAAAATTACTAGACAGAGCAATCGCGACGCGGCCGACGGGAGACGCGAAAGCCAA
ath-miR405a	AT3G28480.1	AUGAGUUGGGUCUAACCCAUAACU	UCUUUUGGGUUUGAUCCAACUCGU	psRNATarget	WS	GTTTTGACTGAGAAATTTAATCTTTTGCAGAGATGGGTCAGTGATAAAGATGAAAACAAGTGCTTCTTCTTTTGGGTTTGATCCAACTCGTGTCACTCAACTCTCTTGGACTCCTAGGTTTGTTTGCTTTTGTGTTTGTTATCTGAAATTTTGAATCTTTG
ath-miR405a	AT1G19230.1	AUGAGUUGGGUCUAACCCAUAACU	CAUUAUGGUUUACACUCAACUCGU	psRNATarget	WS	ACACCAAGCTGCCAAAATGAGTTTGCAATTTTTTACTCTTTTTATGGCCAAACATTTAATTCAGTAACATTATGGTTTACACTCAACTCGTTTTGTTATTCTGTCATTTTTATGACATAACTAAATATATTTTGTTGTTTAATGATTCTACAATTCTGTTA
ath-miR829.1	AT4G35780.1	AGCUCUGAUACCAAAUGAUGGAAU	AUUUUAUCCUUUUGUAUCAGAGUU	psRNATarget	WS	TATTGTTTAGTAAATACCGTAACATTTCATTTCCTAGTTTTGGCCTTTACATGTATTCATGGTCGGATGATTTTATCCTTTTGTATCAGAGTTCATGACTCGGGGGAGCATTTATGATTTCCTTCACAAACACAAAGGGGTTTTTAAAATTCAATCTTTGCTC
ath-miR829.1	AT2G45000.1	AGCUCUGAUACCAAAUGAUGGAAU	ACUCCAUCGUUUGGAUUCGGAGCU	psRNATarget	WS	TCTTCAAACCCTAGCTCCACCGGATTCGGTTTCGGATCCTCCGTATCATCAACTCCTGCTTCCTCCACTACTCCATCGTTTGGATTCGGAGCTTCCTCTACTCCTTCCTTCGGATTCGGTTCTTCTGCTTCTTCATCGACTCCATCGTTCGGATTCGGATCTT
ath-miR829.1	AT4G21670.1	AGCUCUGAUACCAAAUGAUGGAAU	CAGCCAUUAUUUGGUGUCGGAGGU	psRNATarget	WS	GCTACCAAGGATTGCTGAAATTTCTTATGAGAATGATGCTGAGGATATTCCTTCTCCGCCTGATGTCAGCCATTATTTGGTGTCGGAGGTTAGTCGTGATACTTGTTAGCGATTGGGAGTAGATAATTTTTTGGTTCTCTTCCAGGCAGTCTGGGAGCTT
ath-miR829.1	AT2G04600.1	AGCUCUGAUACCAAAUGAUGGAAU	AUCAUAUCAUGUGGUAUCAGAGCA	psRNATarget	WS	CGTCTCTATTTCGAGAATATCCACTCCAGATCTTTCAAGTGCCGAAATTGGGATTGATTCCTCACCAGGATCATATCATGTGGTATCAGAGCACAAAGGACAAAGGACTTGGAATTTGATCAAGAGCTTGTAGCCGAGGAAGAGCTTGAAGCAGAGGAGCAGC
ath-miR829.1	AT1G54690.1	AGCUCUGAUACCAAAUGAUGGAAU	AUAUAAUCAUUAGGUAUUGGAGCU	psRNATarget	WS	TTTACCGAATCTTTGATTTTGATTTGATGTTAAGGTGTCTTCTAGAGTCTGATCTCTTATATGATGTTGATATAATCATTAGGTATTGGAGCTAGCTGGAAATGCAGCAAGAGATAACAAGAAGACACGTATCGTACCACGGCACATTCAGCTTGCAGTGAGG
ath-miR829.1	AT2G11210.1	AGCUCUGAUACCAAAUGAUGGAAU	AAUUUAUCAUUUGGAAACAGAGUU	psRNATarget	WS	CACAAATGAGAGCTCTTTCTCCTTGTTACCAGTATATCTTCACGTCTTATAACTTGCAAATCCTGGCACAATTTATCATTTGGAAACAGAGTTGGTATTGGTGATGAGCGATTCAAATATGGTTTCCTAGCATTGGGGGCTAGTGTAAAAGGGTTAATATATC
ath-miR829.1	AT3G43146.1	AGCUCUGAUACCAAAUGAUGGAAU	AAUUUAUCAUUUGGAAACAGAGUU	psRNATarget	WS	AGCGTATGAGAGCTCTTTCTCCTTGTTGCATGTATATTTGCATGTCTTACAACTTGCTAATCCTGGCACAATTTATCATTTGGAAACAGAGTTGGATGATAAGGGTGATGAACGTTTCAAGTATGTTTTCCTATCATTGGGGGCTAGTTTCAAAGGGTTAAAA
ath-miR829.1	AT1G43060.1	AGCUCUGAUACCAAAUGAUGGAAU	AAUGUAUCAUGUGGUAUCAGAGCC	psRNATarget	WS	CCATCAAGTACATAATTTTCAATTCAAAAACAACAAAGTGAGTCCTTGGAACATACATCCACGTCCAAGAATGTATCATGTGGTATCAGAGCCATTTTGTTATCAGGTTTTGAAGTTCCAATCCTAAAATTCTGTTTTTCTTCTTTCAGATCTCTGTTCAATC
ath-miR829.1	AT4G04140.1	AGCUCUGAUACCAAAUGAUGGAAU	AGUUUAUCAUUUGGAAACAGAGUU	psRNATarget	WS	CACTGATGAGAGCTCTTTCTCTTTATTGCCGGTTTATCTTCATGTCTTACAACTTGCAAACCCTGGCACAGTTTATCATTTGGAAACAGAGTTGGATGATATTGGGGATGACCGATTCAAGTATGTTTTCCTCTCATTGGGGGCTAGTGTAAAAAGGTTGAAA
ath-miR829.1	AT3G11910.1	AGCUCUGAUACCAAAUGAUGGAAU	UGCUUAUCAUUUGGUGUUGGGGUU	psRNATarget	WS	AGCATTATCAATGTCCCTATATGGGTAGTTGGGTACCCAGCAAGTCTATATAGTCTACTCTTTTTCTGCTTATCATTTGGTGTTGGGGTTCATAGTGCGTGTGATGCTACCAAGCAAGCTAAATTAGGAAACTGTAAATAGTATATTTCAAAGCAGGAAC
ath-miR169k	AT5G39635.1	UAGCCAAGGAUGACUUGCCUG	CCGGCAAGUCAUCUAUGGCUA	psRNATarget	WS	AATATAATACGAAAAAGTATTTACTTATTTATATATGTGTGTTGGGGCAAGAAGTGTAACCAAGCTAGCCCGGCAAGTCATCTATGGCTATGCAACTGTCTCTTCCTCTCATTCTAGGCTTACGATGACACGTAAAAAATCCCAAATATCACTAATATGA
ath-miR169k	AT3G19540.1	UAGCCAAGGAUGACUUGCCUG	UAGGCAUGUCCUCUUUGGCUA	psRNATarget	WS	CTTCATTTTGAAGTTATGCACTGACCCTGAAACACTAAAAGCGAGGAGCGAAGGACCGGCTGAGATCATTAGGCATGTCCTCTTTGGCTACTTCAGTCAGAAAACAGGGCTCTTGGTTCACATTGAGGATTCACATTTGACCCGGATTCAATCTAACGGT
ath-miR2938	AT5G01110.1	GAUCUUUUGAGAGGGUUCCAG	AUGGAGCUCUUUCAAAAGAUG	psRNATarget	WS	TTCCAGATTCTTATACTTTAACTATACTGATTGATGGACATTGTAAGCTCGGGAATCTGCAGAACGCAATGGAGCTCTTTCAAAAGATGAAGGAAAAGAGAATCAGACTCGATGTTGTGACATACAACACTCTGTTAGATGGGTTTGGTAAAGTAGGCG
ath-miR2938	AT5G64816.1	GAUCUUUUGAGAGGGUUCCAG	UUGGAGCUUUCUCUAAAGAUC	psRNATarget	WS	GAGAGAAAAGCTCTGATGAAATCTTTGTCTGTGAAAGAGTTTGCACTTCCAAAAGAATGCTGAAAAAAGTTGGAGCTTTCTCTAAAGATCCTATCCCCGACACTTGTGTTACTGTCTGCGGTGTATCTGAGCTCGACGCTTGCTCTGATGCTTGTGCTCG
ath-miR2938	AT5G64816.2	GAUCUUUUGAGAGGGUUCCAG	UUGGAGCUUUCUCUAAAGAUC	psRNATarget	WS	GAGAGAAAAGCTCTGATGAAATCTTTGTCTGTGAAAGAGTTTGCACTTCCAAAAGAATGCTGAAAAAAGTTGGAGCTTTCTCTAAAGATCCTATCCCCGACACTTGTGTTACTGTCTGCGGTGTATCTGAGCTCGACGCTTGCTCTGATGCTTGTGCTCG
ath-miR2938	AT5G52810.1	GAUCUUUUGAGAGGGUUCCAG	CUGAAACCCUCUCCAAGGAUC	psRNATarget	WS	TAGCTGCGAAACCAAGCTTGAGAAGAGTGATCATATGGAACAGAACTCCACAAAGGGCTCAGGAGTTAGCTGAAACCCTCTCCAAGGATCCTCAACACAAGGAGATTTCATTCGATAGCCACGATTCGCTAGATCAAATCATTCCTCTAGGAGATATTAT
ath-miR2938	AT1G73820.1	GAUCUUUUGAGAGGGUUCCAG	UUGGAACUCUGUCAAGAGAUU	psRNATarget	WS	ACAATACTTGTGATGAACTTGGAGGTTAAAGATAACCACGAAGAAGCAGCTATAGGTGGCCGACTTGCCTTGGAACTCTGTCAAGAGATTGAAGGGAATGAAACATGGGAAGATACGATCGATGACATTGTTGCGGGTTTTGAAAAACAACACAGGCGGA
ath-miR2938	AT4G08900.1	GAUCUUUUGAGAGGGUUCCAG	UGCGAACCUUCUCGAAAGAUC	psRNATarget	WS	TGGGATCAGATCGATAAACCAGGAAGGACGGGAACAAGGCAAGAGGTTTGGAGTAGAACAGTATGAGATGCGAACCTTCTCGAAAGATCGCCCAATGTTGGAAAATCTGGTAATCTATCTCTCCCTAAAGTTAGACAAGACAAAGAGTATTAATACATT
ath-miR2938	AT4G08262.1	GAUCUUUUGAGAGGGUUCCAG	CUGCAAUCCCCUCAAAAGAUC	psRNATarget	WS	TGGAGATCCAAAGTCAGCTCCCAGACCCTTTAGGGAGACAAGAATCCCAGGAAGTCTTCCTACCAACCCCTGCAATCCCCTCAAAAGATCAGATACTTGGTGAACTAAGAGATGTTACAGTTCAATACATCACTTGTGCAGACCCAACTGAGAGTGCTGT
ath-miR2938	AT3G03660.2	GAUCUUUUGAGAGGGUUCCAG	AUGGGAUCCUAUCAAGAGAUC	psRNATarget	WS	AATTTGAGTGTCAAATTTGGCATTAGGGTTTCCCCCTCTCTCTCTCCCCTCCCCCCTTACTTCACATAATGGGATCCTATCAAGAGATCTTTTAGATCGTGTTTATTTTTGTTTTGCTTTTTCTTGTTTAGTATAAAAGATTTTCTTTTGTTATTTTTG
ath-miR2938	AT3G03660.1	GAUCUUUUGAGAGGGUUCCAG	AUGGGAUCCUAUCAAGAGAUC	psRNATarget	WS	AATTTGAGTGTCAAATTTGGCATTAGGGTTTCCCCCTCTCTCTCTCCCCTCCCCCCTTACTTCACATAATGGGATCCTATCAAGAGATCTTTTAGATCGTGTTTATTTTTGTTTTGCTTTTTCTTGTTTAGTATAAAAGATTTTCTTTTGTTATTTTTG
ath-miR2938	AT4G17585.1	GAUCUUUUGAGAGGGUUCCAG	CUAGAACCUUCUGAGAAGAUC	psRNATarget	WS	ATGTCCAACAAGGTTCACGTAGGGAACATTGAGATGGAGGAAGGTTTGAGCAAGACGAAGTGGATGGTTCTAGAACCTTCTGAGAAGATCAAGAAGATTCCGAAAAGGCTTTGGAGTGTTGGAAAAGAAGATCCGAGGAGAGTGATACATGCATTTAAAG
ath-miR2938	AT4G17970.1	GAUCUUUUGAGAGGGUUCCAG	CUCGAACCUUCUGAAAAGAUU	psRNATarget	WS	ATGTCCAATAAGGTTCACGTAGGGAGCCTTGAGATGGAGGAAGGTTTGAGCAAGACGAAGTGGATGGTTCTCGAACCTTCTGAAAAGATTAAGAAGATTCCGAAAAGGCTTTGGAATGTCGGAAAAGAAGATCCGAGGAGAGTGATACATGCCCTTAAAG
ath-miR2938	AT2G31081.1	GAUCUUUUGAGAGGGUUCCAG	GAGGGAACUUCUCAAAAGAUC	psRNATarget	WS	GTGCATCAATGCCGACCACTGGTTGCGGAAGAGAGCCCTTCAGATTCAGGTAACATAAGAAAGATTATGAGGGAACTTCTCAAAAGATCAGAAGAGCTGAAGGTAAGATCGAAAGACGGCCAAACGGTTCTAGGCACCCTTGATTCAAAGCGGCTCAGC
ath-miR2938	AT2G05350.1	GAUCUUUUGAGAGGGUUCCAG	CUGGGACACUAUCAAGAGAUC	psRNATarget	WS	AGTTTTCTTTTAATGGTTGAGTGGGAAAAGGTATATAAACCGTATACCAAAATTTTTGCCAGAGGGAGTCTGGGACACTATCAAGAGATCCTTCAAAACATGAAGGAAGATGAGCTACCTAATAAAATCTCATCTCTTTGTCAGTATGCATTTGTTCTAT
ath-miR2938	AT5G17125.1	GAUCUUUUGAGAGGGUUCCAG	AUGGAGACUUCUCAAAAGAUG	psRNATarget	WS	ATGGAGACTTCTCAAAAGATGATTACTACGGTGATACTTCAAGGGGGAAACTACCTAACTTGGTCAAGAACAACAAAAACGGTGTTGTGTGGTCGTGGGCTTTGGAGCCATGTAATCTCATCTAAAGCTCCAAAAGAAGCCAAAGAAGAAGAAGAAACG
ath-miR2938	AT4G38340.1	GAUCUUUUGAGAGGGUUCCAG	GUGGGACCUUUUAAAAAGAUU	psRNATarget	WS	ATGGTGGGACCTTTTAAAAAGATTCTGCACGCTCACAACCAAAGATTCCCTCCATCTTCTTCTTCTTCTCTGGATCCAGTTGTTGATGATTCTTCAAGAAAACAAACAAGGATCATCCTCTCTTACTTGCTTCATCTCTCTCTCTCTCTACACATTACA
ath-miR5630b	AT1G11390.1	GCUAAGAGCGGUUCUGAUGGA	GCCAUUAAAACUGUUUUUAGC	psRNATarget	WS	TTTGATGGAAGGTTTAAAAAGAACTAAAGAAAGCTAAGCTTATTATAGAACCAGAGCTTAAAGCTGTAGCCATTAAAACTGTTTTTAGCTTAGAGAATGGTTTCTATAGCCTTGTTTGATTCAAAAACTGTTTATAACTCCAGAGATATTAAGTTTACT
ath-miR779.1	AT3G42478.1	UUCUGCUAUGUUGCUGCUCAU	AUGACUAGCAAUAUAGCGGAG	psRNATarget	WS	AAGTATCTACATGATATAGGGATGGCTAACTGGACAAGGCATTATTTCAGGGGACAACGTTTCAATCTCATGACTAGCAATATAGCGGAGACGTTAAACATGGCGTTAAACAAAGGTCGATCGTCACATATTGTGGAGTTGATAAGATTTATCAGGTCTA
ath-miR779.1	AT1G44840.1	UUCUGCUAUGUUGCUGCUCAU	AUGACUAGCAAUAUAGCGGAG	psRNATarget	WS	AAGTATCTACATGATATAGGGATGGCTAATTGGACAAGGCATTATTTCAGGGGACAACGTTTCAATCTGATGACTAGCAATATAGCGGAGACCTTAAACAAGGCATTAAACAAAGGTCGATCGTCACATATTGTGGAGTTGATAAGATTTATCAGGTCTA
ath-miR779.1	AT4G03981.1	UUCUGCUAUGUUGCUGCUCAU	AUGACUAGCAAUAUAGCGGAG	psRNATarget	WS	AAGTATCTACATGATATAGGGATGGCTAATTGGACAAGGCATTATTTCAGGGGACAGCGTTTCAATCTGATGACTAGCAATATAGCGGAGACCTTAAACAAGGCATTAAACAAAGGTCGATCGTCACATATTGTGGAGTTGATAAGATTTATCAGGTCTA
ath-miR779.1	AT1G76260.1	UUCUGCUAUGUUGCUGCUCAU	UGGAGCAGCAAUAUGGCAGAU	psRNATarget	WS	AATTGAAACTACAGTGTTGTCAGAGGAGAATTACAGTGTTGTTGTTTTCAATTTCAAGGCGACTCATATGGAGCAGCAATATGGCAGATTCCTGAGCCATATGGTCAATCGAATTCTTCAACATTGGAATGTGTTGCTTCCCTTGATGCACATGTTGGT
ath-miR406	AT1G54380.1	UAGAAUGCUAUUGUAAUCCAG	GAUGAUUACAAUAGCAUUUUG	psRNATarget	WS	TTTCTTCAGAAGAAAATTTGGGGACTGAAGAAGGAACGGAGGACCCTGAAGACTACACTGACGATAATGATGATTACAATAGCATTTTGAGACCTGCGTTTGAAGTAGATGGAGAACCTGATTTTAGTACTGGACCACCAGAAGATGGGCTTGAATATT
ath-miR406	AT2G42510.1	UAGAAUGCUAUUGUAAUCCAG	GACGAUUACAAUAGCAUUUUG	psRNATarget	WS	GCAAGGAATTGATGACTTAACTACTTGAAGAAGACTATGTTGTAAAAGAGGAGAAAACTGAAGATAATGACGATTACAATAGCATTTTGAGGCCTGCGTTTGCTGTGGATGGAGAACCTGATTTCGATTCTGGACCACCAGAAGACGGGATTGAATATT
ath-miR406	AT2G42510.2	UAGAAUGCUAUUGUAAUCCAG	GACGAUUACAAUAGCAUUUUG	psRNATarget	WS	GCAAGGAATTGATGACTTAACTACTTGAAGAAGACTATGTTGTAAAAGAGGAGAAAACTGAAGATAATGACGATTACAATAGCATTTTGAGGCCTGCGTTTGCTGTGGATGGAGAACCTGATTTCGATTCTGGACCACCAGAAGACGGGATTGAATATT
ath-miR406	AT3G05040.1	UAGAAUGCUAUUGUAAUCCAG	CUGUGUUGCAAUGGCAUUCUG	psRNATarget	WS	GATACTTAAATGGATGTTTTCAGTGAAGAAGGTGGAGCTATTAATTTATATTGGAAAAAAACCCGCTGTCTGTGTTGCAATGGCATTCTGAAACAGAATAAGTTTGAGATATTATTTTAGTTCTTGAATGACCCGATTCCAAGTGTATACTAAATTTTGA
ath-miR406	AT4G00620.1	UAGAAUGCUAUUGUAAUCCAG	GUGAAUUACAAUAGUGUUUUG	psRNATarget	WS	TCCTTGTTCAGTTGCCTCTGCCATCGGTAAACAAAGTCTAATAACTTTCTTCGGAACTTAAATAAACAGTGAATTACAATAGTGTTTTGGGATGTTGTTGCAGCATATGGATGAACAGAACATACTGAATGCGGTTAGTATAGAGAAAGATGTTGACGG
ath-miR406	AT3G54980.1	UAGAAUGCUAUUGUAAUCCAG	AUGAGUUACAAUAGCAUUAUA	psRNATarget	WS	GTCAGACATCCAAAGCAAGAGAATTGTTGGCAAATATGATCGAAGAAAAACGGTTATGTGTTAGTTGCATGAGTTACAATAGCATTATAGATGGATTTTTCAAAGAGGGTGAAATGGATTCTGCGGTTGCAGCATACGAAGAGATGTGTGGCAATGGTA
ath-miR406	AT1G74790.1	UAGAAUGCUAUUGUAAUCCAG	AUGCAUUACAGUAGCAUUAUA	psRNATarget	WS	TGTAGATAACATTCCTAGTGGGTATACGTTGGCTTTTGTTTGTGTAGTAACTGAATCTGCAACATGTGATGCATTACAGTAGCATTATATGAGTGTCCTTTGTCATTTACCAAGATCCACAAATGTCTTCAGGTGCTTCTGAGATCTCCAAAATGGGTC
ath-miR406	AT4G24840.1	UAGAAUGCUAUUGUAAUCCAG	AUGGAUUGCAGCAGCGUUCUG	psRNATarget	WS	CCTTGAGCTCCGTGAGAAGATCACTGGATTTCGTGGATCTGTGGAGGCAGCACTTTTTGCACTAAGGAATGGATTGCAGCAGCGTTCTGATGCTGCTGCTGCCAGGGAGGTTCTCGAATTATTGCTCGACACATTTCATGTGGTATCCAAGGTACATGA
ath-miR406	AT2G18710.1	UAGAAUGCUAUUGUAAUCCAG	UUGGAUCAGAAUAGCAUUUUG	psRNATarget	WS	TTAGCTCTCTCTCGGCTTGGAATTTACATACCACTCGGCGGGGTTAATCGAGAAGCTTTTGTTGGAAATTTGGATCAGAATAGCATTTTGAGCACTTTGGATACATTTTCTGGTGGAGGCATAGGTAGACTTGGTATATGTTCTCTCGGGATTGTTCCTT
ath-miR406	AT1G08780.1	UAGAAUGCUAUUGUAAUCCAG	GGGGAUUAAAACAGCAUUCUA	psRNATarget	WS	AACAAAAAGGGAGATGTGGGACTTTGCAATAATAAGTGGATACTTGTCTTGTTCAATCGTTTCATTAGGGGGATTAAAACAGCATTCTACTGTGTGTTTCTGCATCTAGCTTGATTAAAAAACAATTGATTTATGCAGGAAAAGTGTGAAAATCTAGAG
ath-miR5016	AT3G32027.1	UUCUUGUGGAUUCCUUGGAAA	UUUUUGAGGAAUCGACAAGAA	psRNATarget	WS	TGAATGGTTAACAGGAAAACCATGCTTGGTAAGTGTTTATGGTTGTTCAAAGGTTCACATTGATCCAAATTTTTGAGGAATCGACAAGAACAACTATCTTTAATCTACAGCCTTATTCCATGTATCGTATCTTCCATAACAAGTATATATAGACATTAAC
ath-miR5016	AT1G18130.1	UUCUUGUGGAUUCCUUGGAAA	UUUUCAAAGAAUUUACAAGAA	psRNATarget	WS	AAAAGATTTACAAGATATTTTTAAAGGGTTTAAATGAGTTTTAAAAGATGTACAAGGGTTTTTAAAAGATTTTCAAAGAATTTACAAGAAGATCCTTTAAAATCCATTGTAAATCTTTTAAAACCTTTTTTAAATCCCTTGTAAATCTTTTAAAACCCTT
ath-miR5016	AT3G62499.1	UUCUUGUGGAUUCCUUGGAAA	UCUCCAAGGAAUUUACGAGGA	psRNATarget	WS	AATTCACAGTCTTCCCTCATCAGAACACAATATCTTTCTCCTCCTCTTTTGTCTTCCTTCGCCGTCGATTTTAAGGTTTTATCTTCTCCGTAGTGAAAGCACTGATAATTTCTCCAAGGAATTTACGAGGAGGATTTGGTTTGTTTCTCCTGCGTGTTAG
ath-miR5016	AT2G03915.1	UUCUUGUGGAUUCCUUGGAAA	UUUCCGAGGAAUAGACAAGAA	psRNATarget	WS	TATTTGTTAATCAGGAAATCCGTGTTTGATAAGCGTATATGGTTGTTCAAAGGTTCATGTTGATCCAAATTTCCGAGGAATAGACAAGAACAACTATCTGTAAGTTTCCCTCCTTATCTCTAATGTAGTTTATTCCATATGTAATATATATTAACTTGGT
ath-miR5016	AT1G33070.1	UUCUUGUGGAUUCCUUGGAAA	UUUUUAAAGAAUUUACAAGAA	psRNATarget	WS	AGGGTTTTATAAGATTTACAAGAGATTTTTAAAGGGTTTTAAAAGATGTACAAGGGTTTTTAAAAGATTTTTTTAAAGAATTTACAAGAAAACCCTTTAAAAACTCTTGTAAATTTTTTTAAAACCTTTTAAAATCTCTTGTAAATCATTTAAAACCTTT
ath-miR5016	AT3G61740.2	UUCUUGUGGAUUCCUUGGAAA	UCUCCAGGGAAUCUACGAGGA	psRNATarget	WS	CTCTTTTGTTTTCCCTTGCCGTCGATTTTAAGGTTTTATCTTCTCCGTACTGAAACCGACTGATAATTTTCTCCAGGGAATCTACGAGGAGGATTTGTTGTTTCTCCGTCGTTTTAGAGTTTAACGATTTCTCCGTCGTTTGATTTCTTAATTCTATCCT
ath-miR5016	AT3G61740.1	UUCUUGUGGAUUCCUUGGAAA	UCUCCAGGGAAUCUACGAGGA	psRNATarget	WS	CTCTTTTGTTTTCCCTTGCCGTCGATTTTAAGGTTTTATCTTCTCCGTACTGAAACCGACTGATAATTTTCTCCAGGGAATCTACGAGGAGGATTTGTTGTTTCTCCGTCGTTTTAGAGTTTAACGATTTCTCCGTCGTTTGATTTCTTAATTCTATCCT
ath-miR5016	AT1G21650.1	UUCUUGUGGAUUCCUUGGAAA	UUUCAGAGGAAUUCGCAGGAA	psRNATarget	WS	CCTGCATGAGGGAAGTTCAATAGAAATGGAAGACTTGTCCCTTCCGCACCTGCCAAAACCTCCAAACGCTTTCAGAGGAATTCGCAGGAAGAATTCTTCACTAAGACGTTGGCTTGATATCTGCTCCGATAATTTGACGGGGTGAGTACTAAAGTTAATA
ath-miR5016	AT2G39705.1	UUCUUGUGGAUUCCUUGGAAA	UUUCCAACGAACCCACAAGAU	psRNATarget	WS	AACTCCTAGAAAATCTCCAAATTCCCAAGTTTGTTTCTTTAATCTCTCTATTCCTCACAAACTCATCAATTTCCAACGAACCCACAAGATCAAATATTTATCCTTTTTTCCTCGTTGAGATCGATCACACACACACAAATCTGAAATCTGAGATCTTTAA
ath-miR5016	AT5G34450.1	UUCUUGUGGAUUCCUUGGAAA	AUUUUGAGGAAUCGACAAGAA	psRNATarget	WS	GAATGGTTAACAGGAAAACCATGCTTGATAAATGTTTATGGTTATTCAAAGGTGCACATTGATCCAAAATTTTGAGGAATCGACAAGAACAACTATCTGTAATCTACAGCCTTATTCCCTGTATCGTAAATTCCATAACAAGTATATATAGACATTAAC
ath-miR5016	AT3G01030.1	UUCUUGUGGAUUCCUUGGAAA	AUUCUGAAGAAUCUACAAGAA	psRNATarget	WS	TCGATGCAAAGAATGCGGGAAAGGGTTTCTTTACGAGAAATGTCTGTTTAATCATCTCCAAGTGACGCATTCTGAAGAATCTACAAGAAGAAGCCTGTTTTGTAGGTTTAGTATTGTGCAGAGGAGAAAAAGATCGAAGAGAGTTTCCAGGTACAAGAA
ath-miR5016	AT2G38920.3	UUCUUGUGGAUUCCUUGGAAA	CUUCCGAGGAAUUUACUAGAA	psRNATarget	WS	CAATATTTCTCTCAATTTCACTATCTCCAAAGTATCCAATTTTAAATCTGTTACAATTCGATATTTTCCTTCCGAGGAATTTACTAGAACATAAATTTGTTTACTCAATTACAAAAAAATCATATTTGGTGTATATTAATATTGCAGCCTGAGATTGAA
ath-miR5016	AT2G38920.2	UUCUUGUGGAUUCCUUGGAAA	CUUCCGAGGAAUUUACUAGAA	psRNATarget	WS	CAATATTTCTCTCAATTTCACTATCTCCAAAGTATCCAATTTTAAATCTGTTACAATTCGATATTTTCCTTCCGAGGAATTTACTAGAACATAAATTTGTTTACTCAATTACAAAAAAATCATATTTGGTGTATATTAATATTGCAGCCTGAGATTGAA
ath-miR5016	AT2G38920.1	UUCUUGUGGAUUCCUUGGAAA	CUUCCGAGGAAUUUACUAGAA	psRNATarget	WS	CAATATTTCTCTCAATTTCACTATCTCCAAAGTATCCAATTTTAAATCTGTTACAATTCGATATTTTCCTTCCGAGGAATTTACTAGAACATAAATTTGTTTACTCAATTACAAAAAAATCATATTTGGTGTATATTAATATTGCAGCCTGAGATTGAA
ath-miR775	AT1G21245.1	UUCGAUGUCUAGCAGUGCCA	UAGCAUUGCUUGACAUUGAA	psRNATarget	WS	AGCGTCAAAACAACCAAACATAATTGGTCGGATCAGTATCGAGAGGAGAATTTACACTTGCTTGGTAGCAACATCGTGTCTTCCCAAGGCGATACCAATAGCCGTGGTTATGACAGCGTCAAGAATGTAGCATTGCTTGACATTGAAGCTGGCCGCTGA
ath-miR775	AT4G04600.1	UUCGAUGUCUAGCAGUGCCA	UGGUAUUGAGAGACAUCGAA	psRNATarget	WS	TAAAGTGTTGAGAACAGACAACGGCTTGGAATTCTGCAATCTGAAGTTCGATGAGTACTGTAAAAAGAATGGTATTGAGAGACATCGAACTTGTACCTATACACCACAGCAAAATGGTGTTGCAGAAAGGATGAATAGAACTCTCATGGAAAAGGTGAG
ath-miR775	AT5G36125.1	UUCGAUGUCUAGCAGUGCCA	UGGUAUUGAGAGACAUCGAA	psRNATarget	WS	CAAAGTGTTGAGAACAGACAACGGCTTAGAATTCTGCAATCTGAAGTTTGATGAGTATTGTAAGAAGAATGGTATTGAGAGACATCGAACTTGTACCTATACACCACAGCAAAATGGTGTTGCAGAAAGGATGAATCGAACTCTCATGGAAAAGGTGAG
ath-miR865-3p	AT4G08870.2	UUUUUCCUCAAAUUUAUCCAA	UUGGAUAAAUUUUAGGGAAGG	psRNATarget	WS	TCTGTTTATAGAGTCTTGAATCATCCATTACTACAAGTTTATGTGTGGTACATTTTTTATTTTAATTTGTTGGATAAATTTTAGGGAAGGAGCTAAAAGATCCACGTGTTCTAAGTGATGTTGGTGATATTCCGGTACAAGAGATTAGAGAAATGGGGGT
ath-miR865-3p	AT4G08870.1	UUUUUCCUCAAAUUUAUCCAA	UUGGAUAAAUUUUAGGGAAGG	psRNATarget	WS	TCTGTTTATAGAGTCTTGAATCATCCATTACTACAAGTTTATGTGTGGTACATTTTTTATTTTAATTTGTTGGATAAATTTTAGGGAAGGAGCTAAAAGATCCACGTGTTCTAAGTGATGTTGGTGATATTCCGGTACAAGAGATTAGAGAAATGGGGGT
ath-miR865-3p	AT5G12430.1	UUUUUCCUCAAAUUUAUCCAA	UUGGGUGACUUUGAGGAAGAA	psRNATarget	WS	ATATCTGTTGTGGTGTTGTTCCTTTGTGATTCTGATTTTTGCGGGTGAAACTGTTTTTTTCATGGAAACTTGGGTGACTTTGAGGAAGAACCTTGTGGCATGGATGTGATTATTGTGTCAAAGCTTGCTAACCAGAATGGGACTTACTTACTTTGTGGCA
ath-miR865-3p	AT1G63250.1	UUUUUCCUCAAAUUUAUCCAA	UUGGAUGGAUAUGAGGAAAAC	psRNATarget	WS	GTTTAGGAAGAACGATAGTTCAACTGAAGAGGATTCAGATGAAGAAGGCGATGAGGGAAAGATGATAGGTTGGATGGATATGAGGAAAACGGGAAGCAGTGCGTCGTTAGGGAACCACGATATCAAGCTGACGAAAAGAGTGAATCGTAATGTCACGGAT
ath-miR865-3p	AT1G05680.1	UUUUUCCUCAAAUUUAUCCAA	UUCGAUAAAUUGGAGGAAAAG	psRNATarget	WS	AATATACTGAGGATTGTGGTGGATCAGCTCTCAAACATTGATCGAGTCGACATAGTGTTGTGCAACACTTTCGATAAATTGGAGGAAAAGGTACAGAATATAAATCCATATAGAGGAACATGTCTCTGTCTTTTGTAGGAAGTGTTTTAAGTTTTATTTT
ath-miR865-3p	AT4G16990.1	UUUUUCCUCAAAUUUAUCCAA	GGUGAUAAGUUUGAGGGAAAA	psRNATarget	WS	CGGAGAATTGTGAAAAAGTGTACGAGAACCACAACAACATATATGGCATAGATAGATCAATTGACGGTGGTGATAAGTTTGAGGGAAAAAGTAAAGTTAGTGACGGTGGGTTAGACGGCAAAGATCAAGGTATTGTGTGTTTATTGAATGGTGATCATT
ath-miR865-3p	AT4G16990.2	UUUUUCCUCAAAUUUAUCCAA	GGUGAUAAGUUUGAGGGAAAA	psRNATarget	WS	CGGAGAATTGTGAAAAAGTGTACGAGAACCACAACAACATATATGGCATAGATAGATCAATTGACGGTGGTGATAAGTTTGAGGGAAAAAGTAAAGTTAGTGACGGTGGGTTAGACGGCAAAGATCAAGGTATTGTGTGTTTATTGAATGGTGATCATT
ath-miR865-3p	AT4G16990.5	UUUUUCCUCAAAUUUAUCCAA	GGUGAUAAGUUUGAGGGAAAA	psRNATarget	WS	CGGAGAATTGTGAAAAAGTGTACGAGAACCACAACAACATATATGGCATAGATAGATCAATTGACGGTGGTGATAAGTTTGAGGGAAAAAGTAAAGTTAGTGACGGTGGGTTAGACGGCAAAGATCAAGGTATTGTGTGTTTATTGAATGGTGATCATT
ath-miR865-3p	AT4G16990.4	UUUUUCCUCAAAUUUAUCCAA	GGUGAUAAGUUUGAGGGAAAA	psRNATarget	WS	CGGAGAATTGTGAAAAAGTGTACGAGAACCACAACAACATATATGGCATAGATAGATCAATTGACGGTGGTGATAAGTTTGAGGGAAAAAGTAAAGTTAGTGACGGTGGGTTAGACGGCAAAGATCAAGGTATTGTGTGTTTATTGAATGGTGATCATT
ath-miR865-3p	AT4G16990.3	UUUUUCCUCAAAUUUAUCCAA	GGUGAUAAGUUUGAGGGAAAA	psRNATarget	WS	CGGAGAATTGTGAAAAAGTGTACGAGAACCACAACAACATATATGGCATAGATAGATCAATTGACGGTGGTGATAAGTTTGAGGGAAAAAGTAAAGTTAGTGACGGTGGGTTAGACGGCAAAGATCAAGGTATTGTGTGTTTATTGAATGGTGATCATT
ath-miR865-3p	AT2G05025.1	UUUUUCCUCAAAUUUAUCCAA	AUGGAUAGAUUUGAGAGAGAA	psRNATarget	WS	TGAAAAAGACAAAAAAAAAAAACTGAAACGAAGAAACTGAAGAAGACGAAAAAGAGAAAGAAAAAGAGATGGATAGATTTGAGAGAGAATTAGAAAGCAGTTCGAAATTCAGTATCCACTCCTTCATATTTCGACATCACTTCGAATTGTTGGGTAGTT
ath-miR865-3p	AT5G48160.1	UUUUUCCUCAAAUUUAUCCAA	AUGGAUAAGUCUGAGGAGGAA	psRNATarget	WS	TGTTCCAGCTTAAAGCAAATGAAGCAAAGCGGGAGGCTGATAGGTTGCAGAGGATTGTACTAGCGAAAATGGATAAGTCTGAGGAGGAATACGCAAGTAACTATCTGAAACAGAGGCTGAGTGAGGCCGAGGCAGAGAAGCAGTATCTGTTTGAGAAGA
ath-miR5025	AT5G14640.1	ACUGUAUAUAUGUAAGUGACA	UGUUACUUGUAUAUAUGCAGG	psRNATarget	WS	TTTCGATTAACTACCCTGAATAATTGATTTTACTAAGTAGCCGGTGCATTGACTCAATGTAGATAATTTTGTTACTTGTATATATGCAGGCCAAGTGTTTAGAAACGGGGGAAACTGTTGCAATCAAGAAAGTTTTGCAAGACAAGAGATACAAGAATCG
ath-miR5025	AT2G48010.1	ACUGUAUAUAUGUAAGUGACA	UGUCACUUAUGUAAGUACAGU	psRNATarget	WS	CTTAGATGAGATATGTATGTTGTAGATATTAATTTAGTGTGCATTCATTTCATTCTTTGATGCTTCTTCTGTCACTTATGTAAGTACAGTTGCTTTTTCCAATAAACTCATCTTGTTGTAACAGCTTTGGATGCAATATTATACAGGCTTAGAAATATAT
ath-miR5025	AT1G07670.1	ACUGUAUAUAUGUAAGUGACA	UGUUACUUAUGUUUAUACAGU	psRNATarget	WS	GATTTCCCGAAGGATTGAATGAAGCTTCATCCGATGGCAATGTCTTACGTTCGTATTCTACACTATATCTGTTACTTATGTTTATACAGTTTTACAGATGCTAACCTCCTGCCCTTTTCCTTTTTTAACATTATTGAAGGTTGTTGTCGGCTATGGAGTG
ath-miR5025	AT2G11610.1	ACUGUAUAUAUGUAAGUGACA	AGUUGCUUACAUGUGUAUAGU	psRNATarget	WS	TGAAGAATGGTATGTACGATATTTGAAGGCTAAGCATTCAACTTGCTTCTCTATTCGAACATATAAGAAGTTGCTTACATGTGTATAGTCGAGTACTGCTACATGCATCAAAAGAAGAGGTACTACATGTTTAGTTGCATCCGTATTGCATGAAGATTA
ath-miR5025	AT1G10500.1	ACUGUAUAUAUGUAAGUGACA	UGUUACUUAGAUAUGUGUAGU	psRNATarget	WS	GAAACTTTCTATTGAAATTGATAACTTTCGTTGGTGATGTCTGAGAATTCTTAAAAAGATGGTAATAGCTGTTACTTAGATATGTGTAGTGAGGTTCTGCTCTTGAATTCAAAAAGTGTAGTGACTTGTGCTCTTGAATATCTCAGCTGCACCTGCAATG
ath-miR5025	AT5G65320.1	ACUGUAUAUAUGUAAGUGACA	UGUAAUUUACAUAUAUACAAU	psRNATarget	WS	CGTTGAATTTTGTTTACATACTAGCTAACTTTGAAATTCTATTTTATTGTATAAACAATCTCTTATGTGTGTAATTTACATATATACAATTAATTAACATTAAAGTTGTTTAGTTTTTTTTTTTTTTTTGTTGGTTTACTGAGTTAATAACATTGTGTTG
ath-miR5025	AT1G07810.1	ACUGUAUAUAUGUAAGUGACA	UGUUACUUAUGUUUAUGCAGU	psRNATarget	WS	GATTTCCCGAAGGATTGAATGAAGCTTCGTCCGATGGCGATGTCTTACGTATGTATTCTGAACTATATCTGTTACTTATGTTTATGCAGTTTTACAGATGCCTAACCTCCTGCACTTTTCCTTTTTTAACATTATTGAAGGTTGTTGTCGGCTATGGAGT
ath-miR5025	AT1G27510.1	ACUGUAUAUAUGUAAGUGACA	AGUUGUUUACAUAUAUGCAGC	psRNATarget	WS	TGAAACAATTGCTTAGACATTTCATGGGTTCCAGCCACATTGACATTTGAATGAACAGCTTATCCAGAAGTTGTTTACATATATGCAGCTTGCGAGTTACAGAGGGCAAGGAAAAATCGCTGACTTTGGGTTTAAAAAGCCAAGATGGGTCGAGGGCAA
ath-miR5025	AT4G38590.2	ACUGUAUAUAUGUAAGUGACA	AGUCAUUUUUAUAUAUAUAGU	psRNATarget	WS	CTCTGCATCTAAGTCAAAGGAGGTGGTCGAGAAGGTAATGTGTGATGATTGAAGCATCTTAGTTATTGAGTCATTTTTATATATATAGTTGATAGCTTTGTGTTAATTTATGGAACAGGAGTGTTTGGGTAGGAATTATTGTTCCATAGTAGTAGCGAG
ath-miR5025	AT4G38590.1	ACUGUAUAUAUGUAAGUGACA	AGUCAUUUUUAUAUAUAUAGU	psRNATarget	WS	CTCTGCATCTAAGTCAAAGGAGGTGGTCGAGAAGGTAATGTGTGATGATTGAAGCATCTTAGTTATTGAGTCATTTTTATATATATAGTTGATAGCTTTGTGTTAATTTATGGAACAGGAGTGTTTGGGTAGGAATTATTGTTCCATAGTAGTAGCGAG
ath-miR5025	AT5G51230.3	ACUGUAUAUAUGUAAGUGACA	AGACAUUUAUAUAUGUACAGU	psRNATarget	WS	TCAGGATCACTCGCTATCTTGTTTATCAGCTTTGGTGATTAAGACTGACTGTGTACAAAATTATATAAAGACATTTATATATGTACAGTATTCAGATAAACTGATCACATAATTTTCTTCTTGTAGCTGGTGCGCAAAATTCTCAATTTGGCATTGATT
ath-miR5025	AT5G51230.2	ACUGUAUAUAUGUAAGUGACA	AGACAUUUAUAUAUGUACAGU	psRNATarget	WS	TCAGGATCACTCGCTATCTTGTTTATCAGCTTTGGTGATTAAGACTGACTGTGTACAAAATTATATAAAGACATTTATATATGTACAGTATTCAGATAAACTGATCACATAATTTTCTTCTTGTAGCTGGTGCGCAAAATTCTCAATTTGGCATTGATT
ath-miR5025	AT5G51230.1	ACUGUAUAUAUGUAAGUGACA	AGACAUUUAUAUAUGUACAGU	psRNATarget	WS	TCAGGATCACTCGCTATCTTGTTTATCAGCTTTGGTGATTAAGACTGACTGTGTACAAAATTATATAAAGACATTTATATATGTACAGTATTCAGATAAACTGATCACATAATTTTCTTCTTGTAGCTGGTGCGCAAAATTCTCAATTTGGCATTGATT
ath-miR5635a	AT1G53250.1	UGUUAAGGAGUGUUAACGGUG	GAUUGUUGAUACUCUUUAACA	psRNATarget	WS	CAGTGAAGGTAGAAGGATCTTTTCTTCGATTTTCTACATTGTTTCTTCTTTGAGGCTTTGTGTAGTGAGATTGTTGATACTCTTTAACAGACACTCGAAGACGAATCAAGCAGAGAACAATCGAAGCTTTGACAAATCCCAAGGTGAAGTCAAGTAAGA
ath-miR5635a	AT3G23430.1	UGUUAAGGAGUGUUAACGGUG	UACCGUUACCGUUCCUUGACA	psRNATarget	WS	CTTTCGGTATTTACAGAGTGGAGAATGAGCACTTAAACAATGTCGGCCAATTTAGGGCAGTGAAGACCGTACCGTTACCGTTCCTTGACAGGGACTCAGACGGTTAAACAAAGATTTGGAGGGTTTAAGGATCGAACCAAGTTTCAAGTATTTAGAGGAA
ath-miR5635a	AT3G21100.1	UGUUAAGGAGUGUUAACGGUG	AAUCGUUAACACUUGUUAAUA	psRNATarget	WS	TCACTTCAATCAGCCTAGCAATTGGTAGGTGGAAACTTCCCCTTAATTCAATCACATCATCACATAACAATCGTTAACACTTGTTAATACCTCTTCCTGGAACTTTCCAGGTTCGATAGAAGCAGAGAGAAAGCGTGAAAAGGTAGGCACTTTAAGCCA
ath-miR5635a	AT3G21100.2	UGUUAAGGAGUGUUAACGGUG	AAUCGUUAACACUUGUUAAUA	psRNATarget	WS	TCACTTCAATCAGCCTAGCAATTGGTAGGTGGAAACTTCCCCTTAATTCAATCACATCATCACATAACAATCGTTAACACTTGTTAATACCTCTTCCTGGAACTTTCCAGGTTCGATAGAAGCAGAGAGAAAGCGTGAAAAGGTAGGCACTTTAAGCCA
ath-miR5635a	AT2G32940.1	UGUUAAGGAGUGUUAACGGUG	GAUCGGUAACACUCCUUAAUC	psRNATarget	WS	CATCACTAAGATCTAATTGTCTCGAATCATCATCATTCCAGCAACCAACGTAGCACAACTGCAACTTCGATCGGTAACACTCCTTAATCAAACTCTCTTCTATAAATAAAAATGCGACCTCCTCTTTTACACTATACAGAAACTACTCAACTCAATATT
ath-miR5635a	AT1G05020.1	UGUUAAGGAGUGUUAACGGUG	AACCGGUAAUGCUUCUUGACA	psRNATarget	WS	AACAACAAGATCCCGGTTTAATCCCAAAGCCGGAATTAAATCCCACGAACCGGCGGTTCGAGATATGAAACCGGTAATGCTTCTTGACAAAATCACGTATTGGCAAAAATTACTAGACAGAGCAATCGCGACGCGGCCGACGGGAGACGCGAAAGCCAA
ath-miR852	AT3G62980.1	AAGAUAAGCGCCUUAGUUCUG	AGGAAUUGAGGUGCUUAUCUG	psRNATarget	WS	TGGTGGGTACACTGCAGAAGTGCGACCAGATGTTTACTCTGGTTTATCTGTAGCGCTCTCTGGGTGCAAGGAATTGAGGTGCTTATCTGGATTTTGGGATGCTGTTCCTGCCTATCTTCCAGCAGTTTATTCGGTTTGCAGTCGGCTTACAACTTTGAA
ath-miR852	AT5G56650.1	AAGAUAAGCGCCUUAGUUCUG	GGGAACUGUGGUGCUUAUCUU	psRNATarget	WS	TGCATATTTCCCTTTTATACTACTTTCATCAGTAACATTGGTCTAACACATTTTTTTGTTTTTGTTTAGGGAACTGTGGTGCTTATCTTTCAGCCAGCTGAGGAAGGTTTGAGTGGAGCAAAGATGATGAGAGAAGAAGGAGCGTTGAAGAACGTTGAA
ath-miR852	AT5G56660.1	AAGAUAAGCGCCUUAGUUCUG	GGGAACUGUGGUGCUUAUCUU	psRNATarget	WS	CATTTTTCCCTTTTGAACTACTTTCATCAGTAACATTTGGCCTAACACATTTTGTTTTGTTTTGTTTAGGGAACTGTGGTGCTTATCTTTCAACCAGCTGAGGAAGGTTTGAGTGGAGCAAAGAAGATGAGAGAAGAAGGAGCGTTGAAGAACGTCGAA
ath-miR852	AT1G67120.1	AAGAUAAGCGCCUUAGUUCUG	UUGAACUGAGGCUUUUAUCUU	psRNATarget	WS	TTCCATTGTAAGTTGGATTGTCTTTTGATGTATGCGGATGCTATTTTCCTTTTATTTTCAAGCTTATGTTGAACTGAGGCTTTTATCTTCATAGGAACAACTGTTGAACTCATCAGGCGTCCTTTCAGCTGGTGTTGGAGACCAGTTGAAGCAACTTCA
ath-miR852	AT2G26650.1	AAGAUAAGCGCCUUAGUUCUG	AAGAGUUAAGCUGCUUAUUUU	psRNATarget	WS	ATAAAGAAAAAAAAAAGGTCTCACTCATCAACAACGAGTGAAAAAAAAATGTGAAACCAATAAAGCCAAGAGTTAAGCTGCTTATTTTGCCTCTTTTGCCGAAACCAAAAGAACAAAAAAAAGGAACCATCAAAGAGGAAGCCAAGAAAAAAAAACGTC
ath-miR852	AT5G62670.1	AAGAUAAGCGCCUUAGUUCUG	CAUAAGUCAGGCGCUUAUCUU	psRNATarget	WS	AACCCTGGAGAAAACAGCACATGATGATTTCCGGAAGCTTGCCTCGGCAATATACCTGCAAGTCAGCATCATAAGTCAGGCGCTTATCTTTGTGACCCGATCACGGAGTTGGTCTTATGTAGAACGTCCTGGGATGTTGCTTGTGGTAGCCTTTATCCTT
ath-miR852	AT4G31830.1	AAGAUAAGCGCCUUAGUUCUG	AAGAAUUAAAGGGUUUAUCUU	psRNATarget	WS	GTAGCTAAGGCTGCCACAGGGACGGCTAAACCTGAAGATACACATCCAAGAAAGTAAAATTTCAAGGGAAGAATTAAAGGGTTTATCTTCTTCTTCTTTTTTTGCTTTTGTAATTTTGTTCTTGCTTCATGCTCTTGTTGGAACTTCTTATTTACTTGT
ath-miR837-3p	AT3G26890.1	AAACGAACAAAAAACUGAUGG	UUAUCACUUUUUUGUUUGUUU	psRNATarget	WS	AACTGGCTATAGCAGAAGACTGTTTATAGTTTTTATTGTATATATGCAACAACTAAAAGGAAAAAGTCGTTATCACTTTTTTGTTTGTTTTGTAATTTAGATTCTTGACTTCTGTCTGCTTTTTGTGTACAGAAGATTGACGGCTTTCTTGCCGTTCTTA
ath-miR837-3p	AT3G26890.3	AAACGAACAAAAAACUGAUGG	UUAUCACUUUUUUGUUUGUUU	psRNATarget	WS	AACTGGCTATAGCAGAAGACTGTTTATAGTTTTTATTGTATATATGCAACAACTAAAAGGAAAAAGTCGTTATCACTTTTTTGTTTGTTTTGTAATTTAGATTCTTGACTTCTGTCTGCTTTTTGTGTACAGAAGATTGACGGCTTTCTTGCCGTTCTTA
ath-miR837-3p	AT3G26890.5	AAACGAACAAAAAACUGAUGG	UUAUCACUUUUUUGUUUGUUU	psRNATarget	WS	AACTGGCTATAGCAGAAGACTGTTTATAGTTTTTATTGTATATATGCAACAACTAAAAGGAAAAAGTCGTTATCACTTTTTTGTTTGTTTTGTAATTTAGATTCTTGACTTCTGTCTGCTTTTTGTGTACAGAAGATTGACGGCTTTCTTGCCGTTCTTA
ath-miR837-3p	AT3G26890.2	AAACGAACAAAAAACUGAUGG	UUAUCACUUUUUUGUUUGUUU	psRNATarget	WS	AACTGGCTATAGCAGAAGACTGTTTATAGTTTTTATTGTATATATGCAACAACTAAAAGGAAAAAGTCGTTATCACTTTTTTGTTTGTTTTGTAATTTAGATTCTTGACTTCTGTCTGCTTTTTGTGTACAGAAGATTGACGGCTTTCTTGCCGTTCTTA
ath-miR837-3p	AT3G26890.4	AAACGAACAAAAAACUGAUGG	UUAUCACUUUUUUGUUUGUUU	psRNATarget	WS	AACTGGCTATAGCAGAAGACTGTTTATAGTTTTTATTGTATATATGCAACAACTAAAAGGAAAAAGTCGTTATCACTTTTTTGTTTGTTTTGTAATTTAGATTCTTGACTTCTGTCTGCTTTTTGTGTACAGAAGATTGACGGCTTTCTTGCCGTTCTTA
ath-miR837-3p	AT4G17486.1	AAACGAACAAAAAACUGAUGG	CCAUCAGUUUUUUUUUUUUUU	psRNATarget	WS	TTCCAATTATTTTGATCTAAGTTATGGAACATTTGATTGTTACTTTTGGTGTTTATATGATGAATATGACCATCAGTTTTTTTTTTTTTTAGTGTTGCAGAGGTTTAGGAAGAAAGGAATGGTTCGATCGTGACTTTGAATTGGGATATTGTGTGTAAAA
ath-miR837-3p	AT4G17486.2	AAACGAACAAAAAACUGAUGG	CCAUCAGUUUUUUUUUUUUUU	psRNATarget	WS	TTCCAATTATTTTGATCTAAGTTATGGAACATTTGATTGTTACTTTTGGTGTTTATATGATGAATATGACCATCAGTTTTTTTTTTTTTTAGTGTTGCAGAGGTTTAGGAAGAAAGGAATGGTTCGATCGTGACTTTGAATTGGGATATTGTGTGTAAAA
ath-miR837-3p	AT5G56420.2	AAACGAACAAAAAACUGAUGG	CUGUUAGUUUCUUGUUUGUUU	psRNATarget	WS	AAGATTCACCTAAACTACGAGTTCTTAAACTCCGCCAGGTACATCAATACAAACCTACTTTCTGTTATTCTGTTAGTTTCTTGTTTGTTTTCAGTTTTGATTGCACAGAGAGAGCATTGGAGTTCTTATAGCTCTTTACCCAATTTTGATCACAGAAACA
ath-miR837-3p	AT5G56420.1	AAACGAACAAAAAACUGAUGG	CUGUUAGUUUCUUGUUUGUUU	psRNATarget	WS	AAGATTCACCTAAACTACGAGTTCTTAAACTCCGCCAGGTACATCAATACAAACCTACTTTCTGTTATTCTGTTAGTTTCTTGTTTGTTTTCAGTTTTGATTGCACAGAGAGAGCATTGGAGTTCTTATAGCTCTTTACCCAATTTTGATCACAGAAACA
ath-miR837-3p	AT3G06483.1	AAACGAACAAAAAACUGAUGG	UCAUCAGUUUCUUGAUCGUUU	psRNATarget	WS	GGTTCCCATGATGGCTTTGGGTGTTAATCAGCTCAAGAAAGGAATGAATTCTGGAAATCTTGATGAGATTCATCAGTTTCTTGATCGTTTCTACTTGTCGCGAATCGGGATCCGGATGCTTATTGGTAAGACTTGTTTCTATTTTTTTTTCAATCTCTTT
ath-miR837-3p	AT3G45990.1	AAACGAACAAAAAACUGAUGG	CCAUAAUUUUUUUGUUUGUUU	psRNATarget	WS	AAAGTTGCACAAATATTTTTGTTTTAAAACAATATACGTTAAAAAAAAACAATATATCACAAATCTCATCCATAATTTTTTTGTTTGTTTGTTTATTATATTCACAAACGTAGATATATTAGATTTTAACCCACGGTAAACCGCGGGGACAATTTATCTT
ath-miR837-3p	AT5G49740.1	AAACGAACAAAAAACUGAUGG	UCAUUGGUUUUUUGUUUGUGU	psRNATarget	WS	TCCCAATAACAGAAGGTTCTTAAACTCATTTTCTTCTTTATCCCATCTTAGCTTTTTGTTTCATTCCAATCATTGGTTTTTTGTTTGTGTGTGTGTGTGTGAACAGTATTTTTCTGTTGGAGTTAACGGGTCTGCGTTTTGGGATGATTGGATTGTTGTG
ath-miR837-3p	AT5G62500.1	AAACGAACAAAAAACUGAUGG	AAAUCAUUUUUUUGUUUGUUU	psRNATarget	WS	TTCTCTTCCTAACAAGCAAAACCCGAAACAGATCGAACCATTTTTTTCCTTTAGAAATTAAACAACAAAAATCATTTTTTTGTTTGTTTTCGGTTTCACCTAACCAAATTGATTCTCTTACCTTTTTATATCACATTGCATCTGGGTTTCCATTAGAAA
ath-miR837-3p	AT1G35770.1	AAACGAAC-AAAAAACUGAUGG	CCAUCGGUUUUUUAGUUUGUUU	psRNATarget	WS	TCCAAATCAACTTCTTCTCTTTCTGTAAGGATAAATGTTTGGCGTGATAACTTATTAGGTCCTAAATTACCATCGGTTTTTTAGTTTGTTTTCAACCTTTTTTTTTGTTCTTTAAAATATTAATCCTAATATCTTTTGAAGATTAAAATAAAATATTGATT
ath-miR837-3p	AT1G14710.2	AAACGAACAAAAAACUGAUGG	AUGUAAGUUUUUUGUUUGUUU	psRNATarget	WS	ACATGATGAGAGTGGAAGATTTGGGTTTAATCTGTGGTTTAGTCTCTAGACTCTCTGCTTTAGTGAAAATGTAAGTTTTTTGTTTGTTTGTGGGATAGATGGTAGCGAGAAACCGAGGAGTGATAGTAAAGTTGAGAAAAAATTGGAAGAATCTGAAAC
ath-miR837-3p	AT1G14710.1	AAACGAACAAAAAACUGAUGG	AUGUAAGUUUUUUGUUUGUUU	psRNATarget	WS	ACATGATGAGAGTGGAAGATTTGGGTTTAATCTGTGGTTTAGTCTCTAGACTCTCTGCTTTAGTGAAAATGTAAGTTTTTTGTTTGTTTGTGGGATAGATGGTAGCGAGAAACCGAGGAGTGATAGTAAAGTTGAGAAAAAATTGGAAGAATCTGAAAC
ath-miR837-3p	AT4G25730.1	AAACGAACAAAAAACUGAUGG	CCAUCUGUUUUUUCUUCGUUA	psRNATarget	WS	GTTTGCAGGTGGTGGATGTGCTTGGAGGATCAAAACAAAAGAGAAACCGTGATGGGTAGGCAAAATCCGCCATCTGTTTTTTCTTCGTTATAGATGAACTTTTTATAACCGAGTGTAATTTACAGGTATGAAGATGGGGAGTCCATTTTGAGAAGAGTTG
ath-miR837-3p	AT1G54030.1	AAACGAACAAAAAACUGAUGG	CGGUCAGUUUUUUUUUUGUUU	psRNATarget	WS	CGGCGGATTTTTCTCACGGAGCTAATTTCGCCATCGCCGACGCTACCGTTCTTGGCTCTCCTCCGGAGACGGTCAGTTTTTTTTTTGTTTTGCCACCGCTAATTTCTCTGTAGTAATTTAAATTCACTTGCTGGATTTCATTTTATGGTTCTTACTTTGA
ath-miR864-5p	AT5G40300.1	UCAGGUAUGAUUGACUUCAAA	UUUGAAGUCAGACAUAUUUGG	psRNATarget	WS	TTCTCTTAAAGTCGTTTAAGCTGAGAAAGTTATCCAATGACCAGTAATAAAACTAGATTTTGATTTACATTTGAAGTCAGACATATTTGGTTAGATTACTCTGATTTGGTTTAAATCACTCTGTGTATATTCGAAGCTTTCTGATGAAATTAGCCACGGA
ath-miR864-5p	AT5G57450.2	UCAGGUAUGAUUGACUUCAAA	GUUGAAGUUGAUUGUGCUUGA	psRNATarget	WS	GTAGACCACCTGTTCGACATAATGCCTAGGATAGATGGGTTTGTTGGGAATTCGAAAACTAGGTTTCCGTTGAAGTTGATTGTGCTTGATTCTGTAGCGGCATTGTTTAGATCGGAGTTTGATAATACTCCGTCTGATCTTAAGAAGAGATCTTCTTTG
ath-miR864-5p	AT5G57450.1	UCAGGUAUGAUUGACUUCAAA	GUUGAAGUUGAUUGUGCUUGA	psRNATarget	WS	GTAGACCACCTGTTCGACATAATGCCTAGGATAGATGGGTTTGTTGGGAATTCGAAAACTAGGTTTCCGTTGAAGTTGATTGTGCTTGATTCTGTAGCGGCATTGTTTAGATCGGAGTTTGATAATACTCCGTCTGATCTTAAGAAGAGATCTTCTTTG
ath-miR864-5p	AT1G02840.2	UCAGGUAUGAUUGACUUCAAA	CUUGAAGUGGAUUAUAUCUGA	psRNATarget	WS	ATGGGAGATATCCAGGTGAAAAGAGAAGAGAGAAGCATCTTCTTGCTACTCAAAACAAATTCTACTTTCTTGAAGTGGATTATATCTGAACGCTTATTGACTGTAGAAGATGCGACAAGTTTGATTTGCACTATCATTTTGTAATATTCTTGCCATTCT
ath-miR864-5p	AT1G02840.1	UCAGGUAUGAUUGACUUCAAA	CUUGAAGUGGAUUAUAUCUGA	psRNATarget	WS	ATGGGAGATATCCAGGTGAAAAGAGAAGAGAGAAGCATCTTCTTGCTACTCAAAACAAATTCTACTTTCTTGAAGTGGATTATATCTGAACGCTTATTGACTGTAGAAGATGCGACAAGTTTGATTTGCACTATCATTTTGTAATATTCTTGCCATTCT
ath-miR864-5p	AT5G07660.1	UCAGGUAUGAUUGACUUCAAA	AUUGAAGUUGAUUAUAACUGA	psRNATarget	WS	TTTTCTTACACACTTATATACTTGATTGTGGCATCAATCATACCTTAGCATATGCTTGAATCCTTCATATTGAAGTTGATTATAACTGACCTTTTATGTAGGGTGAGGTGGAATCTTTAAGGGTAAGCTTAACCGAGAAGAAAGCTCAAGTTGCCTGCT
ath-miR864-5p	AT1G07470.1	UCAGGUAUGAUUGACUUCAAA	UUUUAAGUCGACUAUACCUGA	psRNATarget	WS	TTCTTTGCAACAGTTACGTGATTGGTTTGATTAGTGCTCATCTTAAATACTTGCCCCATTAAGCAGATATTTTAAGTCGACTATACCTGAAATATCTTTAAATGGAATACGTCCAGGATTTATTTGTGCCATCTTCTGGGAAACGAAAACGTGATGATTC
ath-miR864-5p	AT1G07480.2	UCAGGUAUGAUUGACUUCAAA	UUUUAAGUCGACUAUACCUGA	psRNATarget	WS	TTCTTTGCAACCCTTACGTCATTGATTTTGATTAGTGCTCTTCTCAAGTACTTCTTCATTGTACATAACTTTTAAGTCGACTATACCTGAATTAAGAAACTTATCATCTTTAATCAACATTTATCCAGGATTTATTTGTGCCATCCTCTGGGAAACGAAA
ath-miR864-5p	AT1G07480.1	UCAGGUAUGAUUGACUUCAAA	UUUUAAGUCGACUAUACCUGA	psRNATarget	WS	TTCTTTGCAACCCTTACGTCATTGATTTTGATTAGTGCTCTTCTCAAGTACTTCTTCATTGTACATAACTTTTAAGTCGACTATACCTGAATTAAGAAACTTATCATCTTTAATCAACATTTATCCAGGATTTATTTGTGCCATCCTCTGGGAAACGAAA
ath-miR864-5p	AT4G01026.1	UCAGGUAUGAUUGACUUCAAA	GUUGAAGUUAAUUCUGUCUGA	psRNATarget	WS	GTTCATCTTGTACGCTCTTCTATTCTCTCATCCTCTGTTTTTCTTTCTCTGTTTTCTTTATGTACTTTGTTGAAGTTAATTCTGTCTGATTCACCGGGAAAATGAAATTTCGCCGGATTTAGGGTTCCCGATCTTTCTATTTTTGTTTGCAAATTCTCG
ath-miR419	AT4G38320.1	UUAUGAAUGCUGAGGAUGUUG	CAGCAUCUUUACCAUUCAUAA	psRNATarget	WS	TTATTTAAGAGACAATGAGTACATCATTGGTCATTACCGATCCGAATGGCCGATCAAACAGATTCTTCTCAGCATCTTTACCATTCATAATGAGACTTTGAATGTTTGGACGTAAGTGTTGAATCATGTTTCTTGATGTATCCTTGTTTAAAGTTCAAGA
ath-miR419	AT4G37680.1	UUAUGAAUGCUGAGGAUGUUG	CAGCAUCUUUACCAUUCAUAA	psRNATarget	WS	TTATTTAAGAGACAATGAGTACATCATTGGTCATTACCGATCCGAATGGCCGATCAAACAGATTCTTCTCAGCATCTTTACCATTCATAATGAGACTTTGAATGTTTGGACGTAAGTGTTGAATCATGTTTCTTGATGTATCCTTGTTTAAAGTTCAAGA
ath-miR419	AT3G59080.1	UUAUGAAUGCUGAGGAUGUUG	CAACGUCUCUGGCAUUCAUAA	psRNATarget	WS	CAAGATTGCTGAGAAAGCTAAAGGGAAGTATCCGGTCTATAGAGATTTTCCAATCCTAGATCCTTGCTTCAACGTCTCTGGCATTCATAACGTTCAGCTGCCAGAGCTTGGGATTGCTTTTGCAGATGGCGCTGTTTGGAACTTCCCGACAGAGAATTCT
ath-miR419	AT3G59080.2	UUAUGAAUGCUGAGGAUGUUG	CAACGUCUCUGGCAUUCAUAA	psRNATarget	WS	CAAGATTGCTGAGAAAGCTAAAGGGAAGTATCCGGTCTATAGAGATTTTCCAATCCTAGATCCTTGCTTCAACGTCTCTGGCATTCATAACGTTCAGCTGCCAGAGCTTGGGATTGCTTTTGCAGATGGCGCTGTTTGGAACTTCCCGACAGAGAATTCT
ath-miR419	AT3G13690.1	UUAUGAAUGCUGAGGAUGUUG	CAACAUCCUCAUCACUCAUGA	psRNATarget	WS	AAGAGGTCTTCGGTATCTTCACGAAGAGTGCAGAGTTGGCTGTATTGTCCACAGAGACATGCGTCCTAACAACATCCTCATCACTCATGATAATGAGCCACTGGTATGTATAAATATGGTCTTGCTCATTCATCGTAACAGCAGATATCCACTGTTTCAT
ath-miR419	AT2G02440.1	UUAUGAAUGCUGAGGAUGUUG	CAGCAUCUUCCUCAUUCAUAA	psRNATarget	WS	AATTTGAGATTTCAGTATCACTTGACTCGGCTTCTTGGACTTGTGTCTCTTCCAAATTTATTTCAGCCTCAGCATCTTCCTCATTCATAAACTCAAGATCCATGCTGCAACATCAATAAAAAAAACCTTTGTAAGTTCCTGTTATATTGCAAGATCACAA
ath-miR419	AT1G29810.1	UUAUGAAUGCUGAGGAUGUUG	CUACUUCUUCAGCAUUUAUAA	psRNATarget	WS	TCATGTCGTTTCTAAAGTTTTGAAGTTTTGGAGAATATTGCTATGATTTCCTTGTGTCGCCCTTGTAAACTACTTCTTCAGCATTTATAACCAAAAACTCTAAAACCATGTAAATTGGTTATTAATATGGTATTCTTTTCGCTCTGTTTTCATATCTTTG
ath-miR419	AT4G30000.1	UUAUGAAUGCUGAGGAUGUUG	CAAUAUCAUCAGAGUUCAUAA	psRNATarget	WS	GCGACCTGAGGCCACTGACAGAGATGCTGCAACTGTTGCTTCTGTCACTGCAGGCATTCTAGGAGGTGCCAATATCATCAGAGTTCATAATGTTAGACATAACGCCGACGCAGCAAAAGTATGCGACGCAATGCTGAGAAGAAGAAGGTCAAAAGGATGA
ath-miR419	AT4G36280.1	UUAUGAAUGCUGAGGAUGUUG	UAAAAUCUUCAGCAUUUGUAG	psRNATarget	WS	AGAGCGTTGGCATTCTGTCATACACATTCCTTAGAAAAACTGGTCAGGATGATGTCACTGTTCCTATGGTAAAATCTTCAGCATTTGTAGATTTTGTTTCACTCCTGAAATGAATAATTCTTGGAAACTCGAAAATGTGCAACTCTTCTTTGTTCTCAAG
ath-miR773b-5p	AT2G27500.3	GGCAAUAACUUGAGCAAACA	UGUUUGCUCAAGUUGAUGCG	psRNATarget	WS	AGTATGTTTTGTTTCAACCTAATCAAGGTATGGTTGATCCAAACACTAATCTTCATTATGACAACATGTTGTTTGCTCAAGTTGATGCGCTTTACTCTGCCATTAAGACTTTGGGACATACCGATATCGAGGTTCGGATATCGGAAACCGGTTGGCCTT
ath-miR773b-5p	AT2G27500.2	GGCAAUAACUUGAGCAAACA	UGUUUGCUCAAGUUGAUGCG	psRNATarget	WS	AGTATGTTTTGTTTCAACCTAATCAAGGTATGGTTGATCCAAACACTAATCTTCATTATGACAACATGTTGTTTGCTCAAGTTGATGCGCTTTACTCTGCCATTAAGACTTTGGGACATACCGATATCGAGGTTCGGATATCGGAAACCGGTTGGCCTT
ath-miR773b-5p	AT2G27500.1	GGCAAUAACUUGAGCAAACA	UGUUUGCUCAAGUUGAUGCG	psRNATarget	WS	AGTATGTTTTGTTTCAACCTAATCAAGGTATGGTTGATCCAAACACTAATCTTCATTATGACAACATGTTGTTTGCTCAAGTTGATGCGCTTTACTCTGCCATTAAGACTTTGGGACATACCGATATCGAGGTTCGGATATCGGAAACCGGTTGGCCTT
ath-miR773b-5p	AT5G04600.1	GGCAAUAACUUGAGCAAACA	UGUUUGCUCAAUUUAAUGCC	psRNATarget	WS	ATCGGTAGAATCCCTCATGGCTTCTATGAGACTGAGATTGAAGGTATAAATTTACACCCTTTATTATTGTGTTTGCTCAATTTAATGCCCTTTGTTGTCACAAACTTGCTAATATGAATAAACCTTTTTATTATCTATCTATGGTTTATGTGTTTGATA
ath-miR773b-5p	AT2G26890.2	GGCAAUAACUUGAGCAAACA	UGUUUGCGUAGGUUAUUGUC	psRNATarget	WS	CCTGTAGACGCCCCTCCTTTGCCACCTCCTTCACCCAAAGCAGCAGCAACTGTCATTGGCTTTGTTACATGTTTGCGTAGGTTATTGTCATCCAGGAGTGCAGCATCCCATATAATGTCATTCCCTGCTGCTGTTAACAGGATAATGGGTTTACTTAGG
ath-miR773b-5p	AT2G26890.1	GGCAAUAACUUGAGCAAACA	UGUUUGCGUAGGUUAUUGUC	psRNATarget	WS	CCTGTAGACGCCCCTCCTTTGCCACCTCCTTCACCCAAAGCAGCAGCAACTGTCATTGGCTTTGTTACATGTTTGCGTAGGTTATTGTCATCCAGGAGTGCAGCATCCCATATAATGTCATTCCCTGCTGCTGTTAACAGGATAATGGGTTTACTTAGG
ath-miR773b-5p	AT1G52930.1	GGCAAUAACUUGAGCAAACA	UGCUUACUCAGGUUGUUGCC	psRNATarget	WS	GGTCACGTCCACTTTTGACATTCTCATCCAATTTTGATAAAGATGCGCACTGGAAACTCTTGAAGGAGATGCTTACTCAGGTTGTTGCCAGATTCATATCCTTGGATAATGTTTTTGGTCCATTAGTTCTCAAGACTTTCACATCCTAATTAGTTTTGT
ath-miR773b-5p	AT2G03280.1	GGCAAUAACUUGAGCAAACA	UGUUUGUUUCAGGUAUUGCC	psRNATarget	WS	AGTTTCTTTGGTGTTCTGTTTTGCCTCTATGTGATGAATCTGAAATGCTTATGATTGATCGGATTTTTTTGTTTGTTTCAGGTATTGCCGCGGTTTAGTAAACGTAAAGTTATACATTTCGTTCGGAGTGATACGCGATTGGCGAACAATGGTCTTTCT
ath-miR773b-5p	AT2G03280.2	GGCAAUAACUUGAGCAAACA	UGUUUGUUUCAGGUAUUGCC	psRNATarget	WS	AGTTTCTTTGGTGTTCTGTTTTGCCTCTATGTGATGAATCTGAAATGCTTATGATTGATCGGATTTTTTTGTTTGTTTCAGGTATTGCCGCGGTTTAGTAAACGTAAAGTTATACATTTCGTTCGGAGTGATACGCGATTGGCGAACAATGGTCTTTCT
ath-miR773b-5p	AT2G17270.1	GGCAAUAACUUGAGCAAACA	UGUUUCUUCUAGUUAUUGUC	psRNATarget	WS	TCAAAGTCAATATGCAGGTTTGTGTTTCCTTTCTCTGCTTCTTGACTTCTTCAAATCTCTAATCTTGTTTGTTTCTTCTAGTTATTGTCTTTTTAGGGATGTATAATGATCGATATAACTGCTAAATTTAGGATCTTTTGCTTTTCTCTGAGCTTAAAT
ath-miR773b-5p	AT1G55820.1	GGCAAUAACUUGAGCAAACA	UGUCUGCUUUAGUUAUUGUC	psRNATarget	WS	CCACTACCAATGGTATTACTGGGGTTGCTTCGGCTAGGTTCGTGACTGAGATACTTTCACTCTACATATTGTCTGCTTTAGTTATTGTCTGGTTTCAGTTGAGTGAAATATAAAAATATGCATTTTTAAGTTCAATTTTGGAAATGAGAAGGTTTTGTC
ath-miR773b-5p	AT3G44610.1	GGCAAUAACUUGAGCAAACA	UGUGUUCUUAAGUUAUUGUC	psRNATarget	WS	TTGTATCACGTGGTAAGTACTTGAAAACCGGATCTTGTTGTTTTTGGTTGATGTTAAATCTGATTTATTTGTGTTCTTAAGTTATTGTCAGATTGACATAGTAGTAGTGGTTTACACGTTAAAGATCCTACAAGTGAAGTCAAGGTCATTACCATTTGA
ath-miR773b-5p	AT3G04260.1	GGCAAUAACUUGAGCAAACA	UGUUUGGUUUAGUUGUUGCC	psRNATarget	WS	TATGCTACATTCGAAAATATGGAGTACGGTGAAGGTTGTATGTTTTTCTTAGCTAATTTCCGCTTCAATTGTTTGGTTTAGTTGTTGCCTGATGGCTTTTGACATGGCTTGATGTAATCTTGATTTGGTAGTATTTATGAAGCCTGACACTGAGACATA
ath-miR773b-5p	AT3G05780.1	GGCAAUAACUUGAGCAAACA	UGUUUUAUCAAGUUAUUGUU	psRNATarget	WS	ATAGAAGAGATGGTATGTTAATGGAGAAACTGGCTTCGATATCTCTCTACTAAAAGGATATGTGTCTTCTGTTTTATCAAGTTATTGTTCTCTCATTGGGAAAACCATGTTCTGTTTTTGTACAGGTGAGTGAAGATCCTCTAACCGTCAGAGTTGACC
ath-miR773b-5p	AT2G01830.1	GGCAAUAACUUGAGCAAACA	UGUUUGAUCAAGAUGUUGUC	psRNATarget	WS	TGGAAATTCGGTTAAAGTTAGTCCCTATTTCAATCTCTGCCTTTGTTGGCAGCTTGTGTATATGATTTTTGTTTGATCAAGATGTTGTCTTTTTGACAGTTCACAGAGAAAGGACATATCTTTGTTAAAGTCCATCTTGCGGAACAATCAAAAGATGAA
ath-miR172e	AT3G43220.1	GGAAUCUUGAUGAUGCUGCAU	AUGUAGCAUUAUCAAGGUUUG	psRNATarget	WS	TCTCCGCACCATTACAGCATGTGAGCCATATTCTTTCAGAGTCATCGTCTGATATACCAGTATCTAATGATGTAGCATTATCAAGGTTTGTTTCTATCGCTCTTACATCTTATGCTGAGTGGAGTTAAGATTATATATTATTTCAATTGTTAGGAATTGT
ath-miR172e	AT3G43220.2	GGAAUCUUGAUGAUGCUGCAU	AUGUAGCAUUAUCAAGGUUUG	psRNATarget	WS	TCTCCGCACCATTACAGCATGTGAGCCATATTCTTTCAGAGTCATCGTCTGATATACCAGTATCTAATGATGTAGCATTATCAAGGTTTGTTTCTATCGCTCTTACATCTTATGCTGAGTGGAGTTAAGATTATATATTATTTCAATTGTTAGGAATTGT
ath-miR172e	AT2G42380.2	GGAAUCUUGAUGAUGCUGCAU	AUGCAUCAUCAUCAACAUUUC	psRNATarget	WS	CTCCGGCCGTCGACATCAAGTCGTCCGTTGAAACAGAGCAGCTCCTCAATGTCTCATAAATTAACCATCATGCATCATCATCAACATTTCTCTCTTTTAGCTTCTTGGCAAAAGTTCTTGACTATAAAATCTCTTTCGGGTAAGAAATTCAGGAGATATA
ath-miR172e	AT2G42380.1	GGAAUCUUGAUGAUGCUGCAU	AUGCAUCAUCAUCAACAUUUC	psRNATarget	WS	CTCCGGCCGTCGACATCAAGTCGTCCGTTGAAACAGAGCAGCTCCTCAATGTCTCATAAATTAACCATCATGCATCATCATCAACATTTCTCTCTTTTAGCTTCTTGGCAAAAGTTCTTGACTATAAAATCTCTTTCGGGTAAGAAATTCAGGAGATATA
ath-miR172e	AT1G67325.1	GGAAUCUUGAUGAUGCUGCAU	AUGCAACAUCAACAAGGUUUC	psRNATarget	WS	ACAATTATCTACTTAGTTTTTGATGACCTATTTGTTGCACGTCTGTAACAGAAGTCTGCTCCCAAACCTATGCAACATCAACAAGGTTTCTCATCACCCGGGGCATACTTAGGATCTGGGGGTCCCCCTCCAGTATATATGGGCGGGTCACCATATGGAT
ath-miR172e	AT5G36870.1	GGAAUCUUGAUGAUGCUGCAU	AUUCAGGAUCAUCAAGGUUUC	psRNATarget	WS	GTTTTCAATGCAACTATCACAGGTTTTGGATTATGCAAGGCGACGGCTGGGAACAGAGTTCCAACTTTTATTCAGGATCATCAAGGTTTCCTTGTTTCTCGCATTTATGGCAATATTCATTACTCTCATGACTTGTCGTCTTATACTACCCCAAGACGTC
ath-miR396a	AT2G34530.2	UUCCACAGCUUUCUUGAACUG	GAGUUCAAGAAAGUUAUGGAA	psRNATarget	WS	AGATTCAAATTGGTCTACAATGGCCTGGAAGCTCAGAAGAATGTGAAATTGACCAAGTCACATTTGATGAGTTCAAGAAAGTTATGGAATCTCTCAAGCATGAAATCGAAGACGGCAACAAAAGAAAGTTGAAGTTAGTCAAAGATAAAACTATGAGAG
ath-miR396a	AT2G34530.1	UUCCACAGCUUUCUUGAACUG	GAGUUCAAGAAAGUUAUGGAA	psRNATarget	WS	AGATTCAAATTGGTCTACAATGGCCTGGAAGCTCAGAAGAATGTGAAATTGACCAAGTCACATTTGATGAGTTCAAGAAAGTTATGGAATCTCTCAAGCATGAAATCGAAGACGGCAACAAAAGAAAGTTGAAGTTAGTCAAAGATAAAACTATGAGAG
ath-miR396a	AT5G01370.1	UUCCACAGCUUUCUUGAACUG	AGGUUCGAGAAGGUUGUGGAA	psRNATarget	WS	TGTTGTATCTTGACAAGCTTGACGAGAAGAGAGAACTTGTCGGATCATCGTCTTTTTCGAGGTCTAAAAGGTTCGAGAAGGTTGTGGAAGATTCCAAGAAGCCGCCATTGCCACCTTCGGCGCCGAAGAAGAAGGAGAACGAGAAAGTTGCTAAGAAGT
ath-miR396a	AT5G58980.1	UUCCACAGCUUUCUUGAACUG	CAGUUCAAGAAGGCUGCGGAU	psRNATarget	WS	TAACTTGGCATGACTAAATGTTTCAGCTACCCTGATGAATTTGAGAGTACCCGCATTATTGGAGAGAGGCAGTTCAAGAAGGCTGCGGATCTTTTCACTAAAGCCTCTGAGGAGATACAAGGAAAAGTTGACTATCGTCATGCATATGTTGATTTCTCTC
ath-miR396a	AT4G12050.1	UUCCACAGCUUUCUUGAACUG	CAGUUCAAGGAGGCGGUGGAG	psRNATarget	WS	TTATGGCGGCTTCTTTTAGCAATGCGGCGTACGAAAGGCTGCCTTTGGAAGAAGATGAGATGCAGACGCCAGTTCAAGGAGGCGGTGGAGGAGGAGGAGGTGGTGGTGGAATGGGATCTCCCCCGATGATGGGACAGCAACAAGCTATGGCAGCTATGGC
ath-miR396a	AT2G15630.1	UUCCACAGCUUUCUUGAACUG	UUGUUUGAGAAAGUUGUGGGA	psRNATarget	WS	CGCAGTTTACTTATACGTCGCTTATTTATGTCCTGTGTAGAAAAAATAAAACGAGGGAAGCGGATGAGTTGTTTGAGAAAGTTGTGGGAAAGGGAATGAAGCCTGATCTTGTGATGATGAATACCTTGATGGATGGTCACTGTGCTATAGGCAACATGG
ath-miR396a	AT3G14110.2	UUCCACAGCUUUCUUGAACUG	GAGUUCAAGAUAGCUUUGGAA	psRNATarget	WS	AGTTGATTTCCAAGTTGAAAACAGGAAAAACCTTTCTTAGGAACCAAGAACCAGAGAAAGCTTATACAGAGTTCAAGATAGCTTTGGAACTTGCCCAGAGTCTCAAAGACCCCACCGAAGAAAAGAAGGCTGCAAGAGGCCTAGGCGCCTCGCTGCAGC
ath-miR396a	AT3G14110.1	UUCCACAGCUUUCUUGAACUG	GAGUUCAAGAUAGCUUUGGAA	psRNATarget	WS	AGTTGATTTCCAAGTTGAAAACAGGAAAAACCTTTCTTAGGAACCAAGAACCAGAGAAAGCTTATACAGAGTTCAAGATAGCTTTGGAACTTGCCCAGAGTCTCAAAGACCCCACCGAAGAAAAGAAGGCTGCAAGAGGCCTAGGCGCCTCGCTGCAGC
ath-miR396a	AT1G35370.1	UUCCACAGCUUUCUUGAACUG	GAGUUUGAGGACGCUGUGGAA	psRNATarget	WS	AGAAGTTTACTCCGGAGCATTATTTGGTACATAAGAAGACTCAATTATTTCGGATGGATGTTGATGAAGAGTTTGAGGACGCTGTGGAAGTTTTGAGTGATGATGACCATGAACAAAAACCAATGCCTCAGATCTCTGTAAACGCAGTTTCTGGCATTT
ath-miR396a	AT3G52910.1	UUCCACA-GCUUUCUUGAACUG	CCGUUCAAGAAAGCCUGUGGAA	psRNATarget	WS	ATGGAGATGTTCAAGGGATGTTGTAGCGGGCCACAAGTATTGTGACCGCCACATTCACCGTGGAAGAAACCGTTCAAGAAAGCCTGTGGAAACCGCCACAACCACCATCACAACGACAGCCACAACAACCGCATCTTCTTTTGTCTTAGGTGAGGAGCTTG
ath-miR396a	AT2G36400.1	UUCCACA-GCUUUCUUGAACUG	CCGUUCAAGAAAGCCUGUGGAA	psRNATarget	WS	GTGGAGATGTTCAAGAGACGTCTTCGCTGGCCACAAGTATTGCGAGCGCCACATGCACCGTGGCCGCAACCGTTCAAGAAAGCCTGTGGAAACTCCAACCACCGTCAATGCAACTGCCACGTCCATGGCTTCATCAGTAGCAGCCGCAGCCACCACTACAA
ath-miR396a	AT1G60120.1	UUCCACAGCUUUCUUGAACUG	GAGUGGAAGAAAGUUGUGGAA	psRNATarget	WS	TATGTAATGCAGGTGGAATAAGTCTTCTGAATTCTGACTGGGAAACAAGCGGCTTATCTGATGACCTCGAGTGGAAGAAAGTTGTGGAACCTATTATGAGACTATATACAGAGACTACCGATGGATCCAGTATAGAAGCGAAAGAGCGTGCTTTAGTCT
ath-miR5648-3p	AT4G20440.2	AUCUGAAGAAAAUAGCGGCAU	UUGUCGCUGUUUUCUUGAGAU	psRNATarget	WS	CATAATCAGCAGCAGTGATTAGGTTAGCAGTGAATGAACAGGACTCTTGTCTCGGCTTTTTACTGTTTTTGTCGCTGTTTTCTTGAGATTATGAAGGCTTTAAGATGTTTGATTGAACTTCCTCAGGTTTACGGTATCGTGCTATCATGTTGCCTTTCA
ath-miR5648-3p	AT4G20440.1	AUCUGAAGAAAAUAGCGGCAU	UUGUCGCUGUUUUCUUGAGAU	psRNATarget	WS	CATAATCAGCAGCAGTGATTAGGTTAGCAGTGAATGAACAGGACTCTTGTCTCGGCTTTTTACTGTTTTTGTCGCTGTTTTCTTGAGATTATGAAGGCTTTAAGATGTTTGATTGAACTTCCTCAGGTTTACGGTATCGTGCTATCATGTTGCCTTTCA
ath-miR5648-3p	AT4G20440.3	AUCUGAAGAAAAUAGCGGCAU	UUGUCGCUGUUUUCUUGAGAU	psRNATarget	WS	CATAATCAGCAGCAGTGATTAGGTTAGCAGTGAATGAACAGGACTCTTGTCTCGGCTTTTTACTGTTTTTGTCGCTGTTTTCTTGAGATTATGAAGGCTTTAAGATGTTTGATTGAACTTCCTCAGGTTTACGGTATCGTGCTATCATGTTGCCTTTCA
ath-miR5648-3p	AT3G03130.1	AUCUGAAGAAAAUAGCGGCAU	UUGCCUCUCUUUUCUUCAGAU	psRNATarget	WS	AAAATCCCAGCCAATATGACCAATATTGCCATGGCCGATGCTCTCAGAGATCTTGAGATTGTAAGTTGTTGCCTCTCTTTTCTTCAGATTTTGTTCCAGTAGTCTTCGCATCTTGCTTTTTCTCAGTAATATGAAAATGATTTGAGATCGATATCTTGT
ath-miR5648-3p	AT5G61830.1	AUCUGAAGAAAAUAGCGGCAU	GUGUUGCUAUGUUUUUCAGGU	psRNATarget	WS	AGATCCTTATCGATTCGTAATCTTGGAGGATAGTTCTAATGTTTTCTTAGATTTGAATTACATGCATTTGTGTTGCTATGTTTTTCAGGTGAATAATGCAGGTGTTAACTACAATCTCGGCTCAGATAATACGGTTGAATTTGCTGAAACAGTTATATCT
ath-miR5648-3p	AT1G61140.2	AUCUGAAGAAAAUAGCGGCAU	AUGCCGGUAGUUUCUUCAGAA	psRNATarget	WS	GATTCTGACGTCTGCATAATAGAACCTTATGGTCAATCTGCAATCCCACATCGACCTCTAGCTATGAAAATGCCGGTAGTTTCTTCAGAATATTCTACAGTTAGTCATAATTTTAATCAATCTGGAGGCCTGAAGCTTCAGTCAAATAAAGAAAATATGA
ath-miR5648-3p	AT1G25682.1	AUCUGAAGAAAAUAGCGGCAU	GUGCUUUUGUUUUCUUCAGGU	psRNATarget	WS	TGGTGTACATTTTGTTGATCGATCAGAAGCTTTGTTTTTGTTACTCTCAGTTTGGTTTAAATTTCATACGTGCTTTTGTTTTCTTCAGGTTCGAGATGCCCTATAATATATGGTGTGGTGGCTGTAGTTCTATGATCGCCAAGGGTGTTCGATTTAATGC
ath-miR5648-3p	AT1G61140.1	AUCUGAAGAAAAUAGCGGCAU	AUGCCGGUAGUUUCUUCAGAA	psRNATarget	WS	GATTCTGACGTCTGCATAATAGAACCTTATGGTCAATCTGCAATCCCACATCGACCTCTAGCTATGAAAATGCCGGTAGTTTCTTCAGAATATTCTACAGTTAGTCATAATTTTAATCAATCTGGAGGCCTGAAGCTTCAGTCAAATAAAGAAAATATGA
ath-miR5648-3p	AT5G24630.2	AUCUGAAGAAAAUAGCGGCAU	UUGUCGCUAUCAUCUUCAGAU	psRNATarget	WS	AAATATATAGAAATTAACAATTGAAAGTGGATGGTTTTGTTACGCAGGCACCCATGACTACTTCATTGTTGTCGCTATCATCTTCAGATGATGATAGTCCTTATAGGGAATCTGAAGTCATTTCGTCTCTTCCTTTGCCTGATGATGACGGTGACGACA
ath-miR2934-3p	AT4G19050.1	CAUCCAAGGUGUUUGUAGAAA	CUUCUACAAGUACUCUGGAUG	psRNATarget	WS	TACGAGCTGTTAAAGCCTGACGAGACGGTCAAACGTCCGGTGATTGCTTGCTTTTGGCATATCTTGGACTTCTACAAGTACTCTGGATGCGCTTACTACCGTGACCTAATAGTGCATTGGATGCTTGAAGGGTATTTTGATCCGGTTAAGTCAGTTGAC
ath-miR2934-3p	AT4G15230.1	CAUCCAAGGUGUUUGUAGAAA	UUUUCACAAACAGCUUGGGUG	psRNATarget	WS	AACAAAATGGTGGTTGAGCAACTGAGTTCTGCGTCTCTGGGATCAGAAGCTTTGAGGTTTCCTTCGCAATTTTCACAAACAGCTTGGGTGCAACTAAAGGCTTGCCTTTGGAAACAACATTACTCGTATTGGAGAAACCCTTCACACAATATAACTCGCA
ath-miR2934-3p	AT5G12850.1	CAUCCAAGGUGUUUGUAGAAA	CUUCUGUGAAUUCCUUGGAUG	psRNATarget	WS	GGAAGCGGAGTTGAATCTGTCTTGTGGTCCTGATAAAAGTACTGCTCTTCATTGCGCTGCTTCTGGTGCTTCTGTGAATTCCTTGGATGTTGTCAAGTTGCTTTTGAGTGTAGGAGCAGATCCTAATATCCCTGATGCTCATGGAAATCGTCCTGTTGA
ath-miR159b	AT5G16810.1	UUUGGAUUGAAGGGAGCUCUU	AAGAUCUCCUUUUAAUCCAAC	psRNATarget	WS	CTTAGCATTTGTTCCATTCTGTGAAGCAGGCGTAACGGATTCTCTTTCTCTTCAGGCAAGAAAGAACACAAGATCTCCTTTTAATCCAACAAATGTAGCAGCTCTGTTCTTTAAACAGTTTTTTGTTTAACCGCAATTTAATCTGCTGAACTGCAGAGGC
ath-miR159b	AT3G03380.1	UUUGGAUUGAAGGGAGCUCUU	AAGAGCUCUUUUCUAUUCAGA	psRNATarget	WS	ATATTCTGACATGTGAGCTTATTGTTAATGTAAATGATTACGTGTCTCTGTATTTCTGGATTTACTTTGAAGAGCTCTTTTCTATTCAGATACATGCTATTTAGAGCTGGGGTCCCTCGACATGCTATCATAAAGAAGGTTGCTAATGAGGATATTTCCA
ath-miR159b	AT5G06100.1	UUUGGAUUGAAGGGAGCUCUU	UGGAGCUCCCUUCAUUCCAAU	psRNATarget	WS	TCCAGATAGCCATACCCCTACGGATGGCATTGTTCCTTATTCTAAGCCCTTATATGGGGCAGTGAAGCTGGAGCTCCCTTCATTCCAATATTCAGAAACAACATTTGACCAGTGGAAGAAATCGTCATCTCCTCCACACTCTGATCTCCTTGATCCCTT
ath-miR159b	AT5G06100.2	UUUGGAUUGAAGGGAGCUCUU	UGGAGCUCCCUUCAUUCCAAU	psRNATarget	WS	TCCAGATAGCCATACCCCTACGGATGGCATTGTTCCTTATTCTAAGCCCTTATATGGGGCAGTGAAGCTGGAGCTCCCTTCATTCCAATATTCAGAAACAACATTTGACCAGTGGAAGAAATCGTCATCTCCTCCACACTCTGATCTCCTTGATCCCTT
ath-miR159b	AT2G34010.1	UUUGGAUUGAAGGGAGCUCUU	UAGAGCCCCCUUCAAACCAAA	psRNATarget	WS	ATGGTCATGATTTATGCAGATGAATCTACCGAATCCATCTCCAGGAGCAGGAAGATTTTATCAATTCATAGAGCCCCCTTCAAACCAAAGATCTTGCGTCGATTCTGTGTCTCAGTTTCTTGAAGAAGAAAATAAAAAGGCAAGATTTTTTATTGAGAT
ath-miR159b	AT3G61740.1	UUUGGAUUGAAGGGAGCUCUU	UAGAGCUCUCUUAAGUCUAAA	psRNATarget	WS	TTGATGAATCTGAAGAGATCAAAGTGCCCTGCCTTTGTAAAGCTCCAAACTGCCGCAAATTCATGAACTAGAGCTCTCTTAAGTCTAAACCATTCTTGCAAACGTTCAAACTTGCTTTCTAATTGAACAGTAATGGCGGTGGGAAGCTAACCGATTTGT
ath-miR394a	AT4G20430.1	UUGGCAUUCUGUCCACCUCC	GCAGGUGGACAAAAUGCUAA	psRNATarget	WS	TATAACTCTTCTCTTGTAAGAGATGGAACAACCAAGGAGATTGTTAGATTTGGAGCAGTTGCAGCCATTGCAGGTGGACAAAATGCTAACTTCAGTAACAGAGCTCCTAAGATTATGTACTACTCAGCAAGAGGACCTGATCCACAAGACAGCCTTTTT
ath-miR394a	AT5G20580.1	UUGGCAUUCUGUCCACCUCC	GGAGGUGGAGAGAAUAUCAA	psRNATarget	WS	TTCAAACCCTTTTGTTTACTATGAGAGGCTAAACCAAAACCAACGGATTGTGTAGCTTGAACGAGCTCTGGAGGTGGAGAGAATATCAAATATTGAACTGCGGAAGAAAGTTTCAGCTCTCAGAGACCAGAGGCAGGTGGCATGAAGCATATACATCAT
ath-miR394a	AT5G20580.2	UUGGCAUUCUGUCCACCUCC	GGAGGUGGAGAGAAUAUCAA	psRNATarget	WS	TTCAAACCCTTTTGTTTACTATGAGAGGCTAAACCAAAACCAACGGATTGTGTAGCTTGAACGAGCTCTGGAGGTGGAGAGAATATCAAATATTGAACTGCGGAAGAAAGTTTCAGCTCTCAGAGACCAGAGGCAGGTGGCATGAAGCATATACATCAT
ath-miR394a	AT1G01320.1	UUGGCAUUCUGUCCACCUCC	GGAGGUGGAAAGAAUUCUAA	psRNATarget	WS	GTCGCCTGTACCACTTGCTTCGGTCCGTCGCCGGAGAAATCAGACTCCGTGAAAAGTGCGCAGGTTAAGGGAGGTGGAAAGAATTCTAAACAGTCGGATACGTCGCCTCCGCCGTCTCCTGCGTCGAAGGATACTGTGGTTGATGAAGCCGGAGAGACT
ath-miR394a	AT3G48460.1	UUGGCAUUCUGUCCACCUCC	GGAUGUGUGCAGAGUGCCAA	psRNATarget	WS	GGACATCCAGCAACTGGATGCTTAACGTTAGCAATGTCGTTGGCCGCAGAAGATGATCGGGACAGTCTAGGATGTGTGCAGAGTGCCAATAACCAAAGTTACACTCACAATCTTGCCCTTCAATCCAAACTTAAACAACTTAGGTCAGTTGTGTAAAGA
ath-miR394a	AT4G24860.1	UUGGCAUUCUGUCCACCUCC	GUAGGUGGACAGCAUGCUAG	psRNATarget	WS	TCTGGTTAATTCCTTGCGAATTTGCTTGTAATCAGAGCACTGACAGTCTTACAATGTTATTACTGTTTTGTAGGTGGACAGCATGCTAGGCCGAAGAGAACACCCACGTGAACATGAAGCCTCGCGGAAGATTAAAAATGAGTTCATGATGCATTGGGA
ath-miR774a	AT1G50470.1	UUGGUUACCCAUAUGGCCAUC	GAUGGAUAUAAGGGUGACCAA	psRNATarget	WS	TATTAAGGCTCTCTCAGTTGTTAGAGAAGAACATCTCTCCTTATTATATCAGAGTGCAAAGAAACTAAAGATGGATATAAGGGTGACCAATGAGATTGAGACAGTGGATTTAAAACCCCATGGTTGTTTGTTTTCGAGTTCCCTAAGTTTCCACATTGAC
ath-miR156j	AT2G03750.1	UGACAGAAGAGAGAGAGCAC	GUGUUUUUUUUCUUUUGUCA	psRNATarget	WS	AAAACCTTTGATGAGATTATTGACTATAGACTAGGAGACTCCGGTTTGATATTTCAATAAGGTTGTGTTGTGTTTTTTTTCTTTTGTCATCCGAAAATAAATTAGGACTCAAACGAGTCATTCTTGAGAAATGTTATGTTGTATTCTTAGCTTTGAAAT
ath-miR156j	AT3G53190.1	UGACAGAAGAGAGAGAGCAC	UUUCUCUCUCUCUUUUGUCA	psRNATarget	WS	TTTCATAATTTAAATCCTATAAGAAAATAAGATTCTGTAAGCTATAAGTTAATCTATTCCAAATTTACTTTTCTCTCTCTCTTTTGTCATCTCATATTCACATGTCCCACACCAATCTATTATGTACGACTTTTTCAATACCACTTGTTTATATTTCTA
ath-miR395e	AT4G23990.1	CUGAAGUGUUUGGGGGAACUC	CAGUUUCCUCAAACAUUUCAA	psRNATarget	WS	CAGCAACACCAGTTCGTGCCCTGTGCTATTTAACAGACCCTAAAATCAAAACTGGTTTAGGGTTTGTGCAGTTTCCTCAAACATTTCAAGGAATAAGCAAGAACGATATATATGCATGCGCGTATAAGCGTCTCTTTGAGATCAATATGATTGGGTTTG
ath-miR395e	AT4G23840.1	CUGAAGUGUUUGGGGGAACUC	GACUUCCCUCAAAAACUUCAG	psRNATarget	WS	TTTCAGTGCCGAGACAGAGTCCTTGTCCTTTACCAACAAAAGCTGTATAACCTACTTAGACGTTTCCAAGACTTCCCTCAAAAACTTCAGCTTCTTAGAAACTATGTTTAACCTAGAACATCTTGATCTGAGCTCCACAGCTTTCGGGGATGATTCTGTT
ath-miR395e	AT5G41470.1	CUGAAGUGUUUGGGGGAACUC	UUGUUCUCUCAAAUAUUUCAG	psRNATarget	WS	ATTAATTTATTTTTACATATCACATTTCATTCAAAATTCTTAAGCGCAATGTTTTTTAAAATATTATTTTGTTCTCTCAAATATTTCAGTGTTTTTGGAAAAACCTTATGCTATAATCCAAGCAGCAATTCGAATTTATGGACTATTTTTGGCGCCACT
ath-miR395e	AT2G20463.1	CUGAAGUGUUUGGGGGAACUC	GAUUUUCCCCAAAAACUUUAG	psRNATarget	WS	ATGGGATTTTCCCCAAAAACTTTAGTCGCATTTTGTTGGACTGTTCTCTTCATCATATCTTTTGTTCATTGTCTTCCTATGACTCATGGTGGGAAACCGGGTAATTGTTTATTGTTATTTATACCTTCACTTTTGTAATTATGAATTAGATGATGATTTA
ath-miR395e	AT2G17787.1	CUGAAGUGUUUGGGGGAACUC	UAGUUUUCCCAAGUAUUUUAG	psRNATarget	WS	GATTTCAACAAAGTTGGTCGAGAGAGAGTGAGAGAGAGAGAGAGAGAGTGGTTAACATGACCAACATATAGTTTTCCCAAGTATTTTAGAGTAGCCTTGAAACTTAAGAAACTCAGAATTATGTGTGATTCTTTGTAGATGTACTGGTAATATAGTAAA
ath-miR162b	AT2G23180.1	UCGAUAAACCUCUGCAUCCAG	GAAGAUGCAGAGGUUUAUUGG	psRNATarget	WS	TTTGCTAGAGCTTTAGACGAAGCAGAGGAAGCAATTTTCTTCAGGCATGTGAAGCCAGAGATTGTTTGGAAGATGCAGAGGTTTATTGGGTTTGGAGATGAGTTGAAAATGAAGAAAGCTCACTCGACATTCGACCGAGTTTGCTCTAAATGCATAGCT
ath-miR162b	AT1G26670.1	UCGAUAAACCUCUGCAUCCAG	GUAGCUGCAGAGGUUUAUUGA	psRNATarget	WS	ACTTGGATTGGTCAAGTAGTTTTGTGAAGAAATTAAGACTGAAGATAAGATCATAAGAACCTAGTTATGTAGCTGCAGAGGTTTATTGAGTTGGTGTTTTTTTTCATTTGTTTGTCAGTCTATGGTTACCACTGTCTTTCTTGGAGTTATAGTACATAG
ath-miR167c	AT1G40075.1	UAAGCUGCCAGCAUGAUCUUG	UAAGAUCGUGUUGGUGGUUUA	psRNATarget	WS	TTTATTGTTGTCAACTGATGGTGAAGAATTGGTAGACGGTAGACCTCTAGGACATGGTGCTGCAGCCATTAAGATCGTGTTGGTGGTTTAAACCTGGAGCTTATTTATGGAGACCAAATCCGCCAATCTCATTGATGAGGGATGCACTAAATGAGACCAT
ath-miR167c	AT5G41300.1	UAAGCUGCCAGCAUGAUCUUG	AAUGAUCAUUCUGGCAGCUUU	psRNATarget	WS	GACCAATGAGACCAATGGGTAACAATTGTTTCTTTGCGTTTTTTTACTTATTATCAGTATAATATATGTTGTCTTAATGTTTGGATTATTTTGTTTTCAGGAAATAGTGAAATATTTTGGGGAATGATCATTCTGGCAGCTTTGGTGTTTACATTTTAG
ath-miR167c	AT3G06868.1	UAAGCUGCCAGCAUGAUCUUG	GAAGAACAUGCUCGCAGCUUC	psRNATarget	WS	TCATCGGCAAGCAATGGCAGAGACTCCACTAACAACAACAATCTCCCGTTTCTTCTGGCTAAGAAGAAGAAGAACATGCTCGCAGCTTCTTCTTCATCTTCTTCTTCTTCCTCTTCGTCTTCTTCTGCGAATCTTATCTACAAGAGAAGCAAATCGACT
ath-miR167c	AT5G25080.1	UAAGCUGCCAGCAUGAUCUUG	AAGGAUUAUGCUCUCAGCUUA	psRNATarget	WS	TTCTCTTTTCATTGGAGAATTGCTGCTTTCAATTACCTTTGTTGGGGGATAATATTTCAACCATGTTCAAGGATTATGCTCTCAGCTTAGAATTTATTTAGCCTTTCGTAATTTTAGAGGCTAATAGGTGCTAACGATTTCTTAAGCGTTAAATGATAT
ath-miR167c	AT5G20350.1	UAAGCUGCCAGCAUGAUCUUG	AAAGAUGAUGUUAGUAGCUUA	psRNATarget	WS	AATTTTATTTTTTCTGCAGGAAGGATCCAGGTTACATCAGAATGAATATCCATGATCCGCAAACCATGAAAGATGATGTTAGTAGCTTATTGATTCTCAAGTTTAACTTACATAATTGTCCATATTATATCCGGTTCGGTATGATTTTGAGTACTATTT
ath-miR836	AT1G61420.1	UCCUGUGUUUCCUUUGAUGCGUGG	GCUAACAUCAAAGGGCACACAGGA	psRNATarget	WS	CAGGATACAAATGGGTCAGGATCTCTCACTTATTTAAACAGAAACGATAGACTTCAACGTACAATGCTAACATCAAAGGGCACACAGGAGTTGTCTTGGCATAATGGGACGGACTGGGTATTGAACTTTGTGGCTCCAGAACACTCATGTGATTACTAC
ath-miR5645c	AT4G09520.1	AACCUAUUUAACGACAUGACU	AGUCAGGUUGUUAAAUAUGUU	psRNATarget	WS	AGAAGGACCTATACTTTGTGCTGCTCTTGATGGAATGAAGCTTCCATCATTCCCTGAGTATGAAGTTAGAGTCAGGTTGTTAAATATGTTTCCTTTCGTCTTTATGGTTTCGGATTTCGAGTTTTTGACTAAAGGAAGTTTTTGGTTGATAGATATGCAA
ath-miR5645c	AT2G36250.1	AACCUAUUUAACGACAUGACU	GGUCGUGUUCUUGAAUAGGUU	psRNATarget	WS	ATACAGCAAGATGTGTTGATGTATGATCAAGAATCTGTGTGGGTGTGTATATGTTCTGTCACTGCCTCTGGTCGTGTTCTTGAATAGGTTGTTTTAGAAATCGGAGTTTCTCTCTATGTCACTTCCAAAACAAAAAAGGAGAAGAAGAATCACACTTCTC
ath-miR5645c	AT2G19825.1	AACCUAUUUAACGACAUGACU	GGUUGAGUUGUUAAAUGGGUU	psRNATarget	WS	CTCATTTAATTTGATGGGTTGAGTTGTTAAATGGGTTAACCCATTTAAGTAATAATTTAATTAATTATTATTATAAAAAATAATAAATAATTATCATTATTAATTCATTATTATCAAACTTAAGATATTTACGGATTCCACTTTTTACAGGTTTACGTTT
ath-miR5645c	AT4G06535.1	AACCUAUUUAACGACAUGACU	GGUUGAGUUGUUAAAUGGGUU	psRNATarget	WS	AAATGAGTTTAGGGTTAAATGAGTTATGGATTGACCCAACTCATTTAATTTGATGGGTTGAGTTGTTAAATGGGTTAACCCATTTAAGTAATAATTTAATTAATTATTTTTATAAATCAATGATAAATAATTATCATTATTAATAATTATTAATTCATTA
ath-miR5645c	AT1G79490.1	AACCUAUUUAACGACAUGACU	UGUCGUGUUGUUUGAUGGGUU	psRNATarget	WS	GATGCGGCGCTGAGTCTGTTTAGGTGGGCTAAGAAGCAGCCTTGGTATCTGCCTTCGGATGAATGTTATGTCGTGTTGTTTGATGGGTTGAACCAGGGAAGGGATTTTGTTGGGATTCAGTCGTTGTTTGAGGAGATGGTTCAAGACTCGAGTAGTCAC
ath-miR1886.1	AT1G61210.1	UGAGAGAAGUGAGAUGAAAUC	GAUUUCGUCUCGUUUCUUUCA	psRNATarget	WS	GTGTCACTATTTGAATCTGATTTCGTCTCGTTTCTTTCAATCTTCTTCCCCGAATCTGATTCTCTCTCACGTTTTTTGGATTTCAAATCTCAACGGAAAGCGATCTCTTCTCATATCCCTCCCTTTGAAATCTCCCTAAAATCTCGACCTCTGTCGTTTA
ath-miR1886.1	AT1G10700.1	UGAGAGAAGUGAGAUGAAAUC	UGUUUCAUUUCACUUCUUUUA	psRNATarget	WS	TTGGTGTATAGTTCTCGATCAAAGCATTTTCCACGGAAGAGGTTATTTGTTGTTAATGTTCTGTAGGAAAATCCAATAATGTAATAATGTTTCTTCTGTCAAAGAGAGAAAAAAAAAACAATGTTTCATTTCACTTCTTTTATACTTGTTGATAGACAG
ath-miR1886.1	AT5G35770.1	UGAGAGAAGUGAGAUGAAAUC	UAUUUUAUCUCACUUCUCUAU	psRNATarget	WS	TTTTTCTCTGCCAATATTATGATCCACTGAGTAATGCATGCAGAGCTTCTGACAACTTCTCATTCTCTTATTTTATCTCACTTCTCTATGTATACATGATAATTCTAAATCATTATTAAATCCCATAATATTTTCTAATTAATTGAATTTTCAAATTTG
ath-miR1886.1	AT4G17140.1	UGAGAGAAGUGAGAUGAAAUC	UAUUUUGUCUCACUUUUUUCA	psRNATarget	WS	GGTATAGAAATTCTATATTCAATTTTATTACTCGGTGTTAGATCTTAAATTTATTTCTGTTGTCCTTTTATTTTGTCTCACTTTTTTCATATTGACACAGAATGGCCAAGTTTTGGATTCATGTATCTCTTTGGGAGCATGCAGCAGCTATTCTGTTTC
ath-miR1886.1	AT4G17140.2	UGAGAGAAGUGAGAUGAAAUC	UAUUUUGUCUCACUUUUUUCA	psRNATarget	WS	GGTATAGAAATTCTATATTCAATTTTATTACTCGGTGTTAGATCTTAAATTTATTTCTGTTGTCCTTTTATTTTGTCTCACTTTTTTCATATTGACACAGAATGGCCAAGTTTTGGATTCATGTATCTCTTTGGGAGCATGCAGCAGCTATTCTGTTTC
ath-miR1886.1	AT4G34588.1	UGAGAGAAGUGAGAUGAAAUC	UAUUUUAUCUCUCUUCUCUUA	psRNATarget	WS	GGTCCTGTCCTGTTCTGTTGTGTCTTGTTCTGTTCTGTTTTTAATTCCCCTAAAAACCCATTTTAAAATATTTTATCTCTCTTCTCTTAAAAAAAACTCTTCCCTGTTTTTGTTTGTGTGTTACTAAATGGAATCGTCGTCGTCGGGAACAACTTCGTC
ath-miR1886.1	AT4G34590.1	UGAGAGAAGUGAGAUGAAAUC	UAUUUUAUCUCUCUUCUCUUA	psRNATarget	WS	GGTCCTGTCCTGTTCTGTTGTGTCTTGTTCTGTTCTGTTTTTAATTCCCCTAAAAACCCATTTTAAAATATTTTATCTCTCTTCTCTTAAAAAAAACTCTTCCCTGTTTTTGTTTGTGTGTTACTAAATGGAATCGTCGTCGTCGGGAACAACTTCGTC
ath-miR1886.1	AT5G11560.1	UGAGAGAAGUGAGAUGAAAUC	AAUUUCAUCUCAUUUCUUUUU	psRNATarget	WS	GGACGGATACTGCACCGTTTGTCACATCAAGGCTGTCAAGGGCCGGTTCATGCGGTAAGTCCTCATGCAATTTCATCTCATTTCTTTTTGTCACAGATTCAATGCAACTTTCTTAGGCTTCAAATTGTTTTCAGGTGTTTAGTGAAAATTGGGTTGTTT
ath-miR1886.1	AT5G60650.1	UGAGAGAAGUGAGAUGAAAUC	UCUUUCAUCGCAUUUCUCUCA	psRNATarget	WS	ACACAACAAGTGAGAGTCGACGAGAAGAAGAAGGACGTGGAGAAACCATCGGAGTAGTGTTAGGACTTTCTTTCATCGCATTTCTCTCATTAGGAATCTACTTTGTGATCAAGAAACAACGTGCTAATATCATCCGCACTATTGTCACTCACTCTGACG
ath-miR1886.1	AT3G19310.1	UGAGAGAAGUGAGAUGAAAUC	ACCUUUGUCUCACUUCUCUCA	psRNATarget	WS	CCGGAATCAAACCTAATGATGATAGCAAAACTTACCGCGGAAGCGACTAAAGGCTATGGCCACCCATCTACCAAACCGACCCTACTTGGGCTTTCTGTGTTTGTTGTAACCTTTGTCTCACTTCTCTCAACTTTTTGACTCAAATGATTTACTTTATAC
ath-miR1886.1	AT1G10310.1	UGAGAGAAGUGAGAUGAAAUC	GAAUUCAUUUCAUUUUUCUCG	psRNATarget	WS	CATTGGTAGATTGAACCCTGAGATAGACGCTCTACCCCATCTTCAGTTGTTTCTATTGTTGTCATCTAAGAATTCATTTCATTTTTCTCGAGGTTGATATCTGTAAATTGTAGGTTTGATGGTTACATGATCAACATCTCCTGCACATTCTGGGCACATT
ath-miR1886.1	AT4G14950.2	UGAGAGAAGUGAGAUGAAAUC	GAUUUCAUCUCAAUUCGUUCA	psRNATarget	WS	ATGTTGCGATCTCAGGCAAGTTTCTTCTTTTTGTTTTTGGGTTTTCGATTTTTGACCTTTTATCAATTAGATTTCATCTCAATTCGTTCATATCATGGATACAAATTATGAATTCGAGATCTGAATCACAGCTTTTGATTTGTTTTGTGTTGTTTTGTTG
ath-miR1886.1	AT4G14950.3	UGAGAGAAGUGAGAUGAAAUC	GAUUUCAUCUCAAUUCGUUCA	psRNATarget	WS	ATGTTGCGATCTCAGGCAAGTTTCTTCTTTTTGTTTTTGGGTTTTCGATTTTTGACCTTTTATCAATTAGATTTCATCTCAATTCGTTCATATCATGGATACAAATTATGAATTCGAGATCTGAATCACAGCTTTTGATTTGTTTTGTGTTGTTTTGTTG
ath-miR1886.1	AT4G14950.1	UGAGAGAAGUGAGAUGAAAUC	GAUUUCAUCUCAAUUCGUUCA	psRNATarget	WS	ATGTTGCGATCTCAGGCAAGTTTCTTCTTTTTGTTTTTGGGTTTTCGATTTTTGACCTTTTATCAATTAGATTTCATCTCAATTCGTTCATATCATGGATACAAATTATGAATTCGAGATCTGAATCACAGCTTTTGATTTGTTTTGTGTTGTTTTGTTG
ath-miR1886.1	AT5G23480.1	UGAGAGAAGUGAGAUGAAAUC	UGAUUUAUUUCACUUCUCUCA	psRNATarget	WS	CTAATATTTGTATTTCTTGACATTTACTCTTGCAAGTTGCTCCCATAGTCTGTTTATTCTAGTGCTTCTGATTTATTTCACTTCTCTCATCTAATCTACTCTAACCGTGGACAGGTTGATATGGAAGAAAAGGCTCGAAGTTTGCATGAAGATGTGACA
ath-miR1886.1	AT1G02800.1	UGAGAGAAGUGAGAUGAAAUC	UCUUUCAUCUUGCUUCUCUCC	psRNATarget	WS	TTTTCCTATCTCTAGAGACTAGAGAAATGGCTCTCTATCTCTCTTCTTCACGACTCATCACCTTTCTCTCTTTCATCTTGCTTCTCTCCAATGGCTTCTCGTCCTCTTCCTCTCGCCCTAGCATCCACCATCGTCACCACCTGGACAACCACAATTACA
ath-miR1886.1	AT5G39820.1	UGAGAGAAGUGAGAUGAAAUC	AAUUUCGUCUCCCUUCUCUCU	psRNATarget	WS	GAAGAAATCACTTGTGTTCTACCGTGGTCGAGCTGCTAAAGGAGTCAAAACCGATTGGATGATGCATGAATTTCGTCTCCCTTCTCTCTCTGACTCTCATCACTCATCATATCCCAATTACAATAACAAGAAGCAACACCTTAACAATAACAACAACAG
ath-miR164c	AT4G36080.1	UGGAGAAGCAGGGCACGUGCG	UGCACGUUUCCUGCUUCUUUA	psRNATarget	WS	CCATACAAAAAGAGAGTATAGAAAACGACTGTCTGGTACAAGTAGCTTGGATTCAGATTTTGACTCACTTGCACGTTTCCTGCTTCTTTACTTGGATAATCTAATGATGTATAATTCCTCTCAGGTTCTTCTCACAGAAATAGGTTCGAGGTTTGTTACT
ath-miR164c	AT2G37960.1	UGGAGAAGCAGGGCACGUGCG	CGUACUUGUCCAGCUUCUCCA	psRNATarget	WS	ACTTGTAATTTACAGTTCATGTCTCTCTATTTGATCTACCACCAAAACTTATCTGAATCAAACCAAGTACGTACTTGTCCAGCTTCTCCACTTTTTATTCTGTCCACCTAATTTGGGCCACCAGCCAAATGTTTCTGTTGAACAAAACATATCATTCAAA
ath-miR164c	AT4G18780.1	UGGAGAAGCAGGGCACGUGCG	AGUAAGUGCCUUGUUUCUUCA	psRNATarget	WS	ACGCTCATCAAAGAAGCTATTCATGTCATTAGCTGTGGATACGAAGAGAAAACTGAATGGGGAAAAGAAGTAAGTGCCTTGTTTCTTCATATCAAAGTTCTCTTGTGAGTACATTTTATAACCTTTCGTTCTGTTTTCGCAGATAGGATGGATTTACGG
ath-miR164c	AT5G48800.1	UGGAGAAGCAGGGCACGUGCG	UGAACAUGCUUUGCUUCUCCA	psRNATarget	WS	CTTTGCTCTGCATAAGGTATATGCATACTTAGAACACAACCATCACTGCTTTCTCAAGTAAACCATTACTGAACATGCTTTGCTTCTCCATTTCTCAGTTCCCTTTAGTCTCTAGAAGTGGAAGAATCCGAAGAATAGTTGCAGAACATAGAGATTCAGA
ath-miR157c	AT1G53160.2	UUGACAGAAGAUAGAGAGCAC	CUGCUCUCUCUCUUCUGUCAU	psRNATarget	WS	GGGTAGAGATGACACTTCCTATGCCAAACTCATCATTCAAGCGACCACAGATTAGATAGAGAAGCTGTCTGCTCTCTCTCTTCTGTCATCTAAACTTCTCTCTTAGAATCCTAAAATTGTGGTATCTAACAATGTTATAGAGAAATAAATAACTACCAC
ath-miR157c	AT1G48742.1	UUGACAGAAG-AUAGAGAGCAC	GUGCUCUCUAUGCUUCUGUCAU	psRNATarget	WS	TAGAGAGCACTAAGGATGCTATGCAAAACAGACACAGATATGTGTTTCTAATTGTATTTCATACTTTAACCTCAAAGTTGATATAAAAAAAGAAAGAAAGATAGAAGAGCTAGAAGACTATCTGCATCTCTATTCCTATGTGCTCTCTATGCTTCTGTCAT
ath-miR5019	AT4G19550.1	UGUUGGGAAAGAAAAACUCUU	AGGAGUUUUUCCUUCUCGACA	psRNATarget	WS	TAAAGATTATGCAGATGATATCTTTTATTTTCCGGTAAATACTTAAATGGTGATGTGATTTGATTTTTCAGGAGTTTTTCCTTCTCGACAGTCTAAAGGTGATCTTGCAGAGGACTTATCTGATATCAGTGATGCTGAGGTAAAATAAATAATGATTAAC
ath-miR5019	AT1G14510.1	UGUUGGGAAAGAAAAACUCUU	UAGGGUUUUUUUUUCUUAGCA	psRNATarget	WS	CTCAAATTGTCTTTTGTCTCCTTTCCTTTTCGTTTTTAGGGTTTTTTTTTCTTAGCACAGCTCTCTCTTCTCAATTTCCCCAAATGAAATAAATTCCTCCGAAAGTTTATAGATTTCACTCTCCCCCGAACTATACAAAATTCCCTCAAAAGGAAAAAC
ath-miR5019	AT2G20170.2	UGUUGGGAAAGAAAAACUCUU	AAGAUUUUUUUUUUCCUAAUG	psRNATarget	WS	TACAAAGTACTACAAGTAAAAGCTATTCAAGAATTTTTTTGGTCCAAAAAAAAAAAGTAAAAGCTATTCAAGATTTTTTTTTTCCTAATGGCTTAAATTATTATATGCAGTTGAAGCCTACAATCATACCTAAATGGACAAGAGATAAAAACACTCAAAA
ath-miR5019	AT2G20170.1	UGUUGGGAAAGAAAAACUCUU	AAGAUUUUUUUUUUCCUAAUG	psRNATarget	WS	TACAAAGTACTACAAGTAAAAGCTATTCAAGAATTTTTTTGGTCCAAAAAAAAAAAGTAAAAGCTATTCAAGATTTTTTTTTTCCTAATGGCTTAAATTATTATATGCAGTTGAAGCCTACAATCATACCTAAATGGACAAGAGATAAAAACACTCAAAA
ath-miR5019	AT1G05190.1	UGUUGGGAAAGAAAAACUCUU	UAGAGUUUUACUUUCUUGACA	psRNATarget	WS	CTTCCTTAATCTAACGTTATCTTTGTTCCAATAACAGTTTCTGTGTATTGGTTTAGATATATATCTGGTAGAGTTTTACTTTCTTGACATGTTTTATCTGAAGATAGATAGATAACTTCCCCTTTGTTTTAGGTCAGCATTTTTGGGAGATAGAAATGT
ath-miR5019	AT1G77080.5	UGUUGGGAAAGAAAAACUCUU	GUGAGUUUUUUUUUUCUAAUA	psRNATarget	WS	CCATGAACTTTTGTATCTAGAAAAATCTCATCCACTTCTCTTTTAGAATACTTTGAATGCGACTAAAAGTGAGTTTTTTTTTTCTAATAGACCTAAGATAAAATCATCAATGGATAAGTAGGAAATGGAAAGGTAACTCTTGTCAGTATGTGTATATAT
ath-miR5019	AT1G77080.2	UGUUGGGAAAGAAAAACUCUU	GUGAGUUUUUUUUUUCUAAUA	psRNATarget	WS	CCATGAACTTTTGTATCTAGAAAAATCTCATCCACTTCTCTTTTAGAATACTTTGAATGCGACTAAAAGTGAGTTTTTTTTTTCTAATAGACCTAAGATAAAATCATCAATGGATAAGTAGGAAATGGAAAGGTAACTCTTGTCAGTATGTGTATATAT
ath-miR5019	AT1G77080.4	UGUUGGGAAAGAAAAACUCUU	GUGAGUUUUUUUUUUCUAAUA	psRNATarget	WS	CCATGAACTTTTGTATCTAGAAAAATCTCATCCACTTCTCTTTTAGAATACTTTGAATGCGACTAAAAGTGAGTTTTTTTTTTCTAATAGACCTAAGATAAAATCATCAATGGATAAGTAGGAAATGGAAAGGTAACTCTTGTCAGTATGTGTATATAT
ath-miR5019	AT3G60961.1	UGUUGGGAAAGAAAAACUCUU	GAGAGUUUUUUUUUUUUGAUA	psRNATarget	WS	CCCTTGAAATATGTGAATAACGAGTAATCCGTGTAATTATTCGTAAATCCAAACTCTGTGAGTGCATTGGAGAGTTTTTTTTTTTTGATATAATTGTAAATATCATTAGAAATGAAATGTTTAGGATCTATATAGATAAAACCTATGGCTTTTGAGACCT
ath-miR5019	AT1G04010.1	UGUUGGGAAAGAAAAACUCUU	UAGAGUUUUUUUUUUUUAACU	psRNATarget	WS	GGGTACAGCTAAGAGTGCAGTCACTTTGAACTTACCGGCTAAAGTAGTAAATCCATATGAAAACAATGTAGAGTTTTTTTTTTTTAACTACAAGTGCGATTTGGTCTCTTCCGTTTTGATGGAGAGAAACAGAACAATTCTGAGTATGTTCTTGCTTTT
ath-miR5019	AT2G05830.4	UGUUGGGAAAGAAAAACUCUU	AAUACUUUUUCUUUCUCAAUA	psRNATarget	WS	CTCAAGGAATCTTAGAAAGAGCATACTGCACAGAAACTCGTCCATTTAATCAAGTAAAACTCCTAAATTAATACTTTTTCTTTCTCAATATCGTAAGAAGAAGAATCCGTAGAATACCTTAAGTTGTTAGGGACGATAATTACCTCTATATTGACATATG
ath-miR5019	AT2G05830.3	UGUUGGGAAAGAAAAACUCUU	AAUACUUUUUCUUUCUCAAUA	psRNATarget	WS	CTCAAGGAATCTTAGAAAGAGCATACTGCACAGAAACTCGTCCATTTAATCAAGTAAAACTCCTAAATTAATACTTTTTCTTTCTCAATATCGTAAGAAGAAGAATCCGTAGAATACCTTAAGTTGTTAGGGACGATAATTACCTCTATATTGACATATG
ath-miR5019	AT2G05830.2	UGUUGGGAAAGAAAAACUCUU	AAUACUUUUUCUUUCUCAAUA	psRNATarget	WS	CTCAAGGAATCTTAGAAAGAGCATACTGCACAGAAACTCGTCCATTTAATCAAGTAAAACTCCTAAATTAATACTTTTTCTTTCTCAATATCGTAAGAAGAAGAATCCGTAGAATACCTTAAGTTGTTAGGGACGATAATTACCTCTATATTGACATATG
ath-miR168b	AT1G48410.1	UCGCUUGGUGCAGGUCGGGAA	UUCCCGAGCUGCAUCAAGCUA	psRNATarget	WS	GAGGTCGAGGAGGGTATGGCGGTGGCCGTGGAGGTGGACCTTCTTCTGGACCACCGCAGAGACAATCAGTTCCCGAGCTGCATCAAGCTACCTCACCTACTTATCAAGCGGTGTCTTCTCAGCCTACACTGTCTGAGGTGAGTCCTACCCAGGTACCAGA
ath-miR168b	AT3G04380.2	UCGCUUGGUGCAGGUCGGGAA	AUCUCGAUAUGCAACAAGCGA	psRNATarget	WS	AACTAGTAATTTGGCATTTTTTACCAATTAAGATATTTAGTGTGTATTTGCAGGTTCTGTTGAAAGTGATCTCGATATGCAACAAGCGATGCTCACCAATAAAGACGAGAAGGTACTCAAAGCTTTAGAGAGAACAAGGCAATTGGATATTCCCGATGA
ath-miR168b	AT3G04380.1	UCGCUUGGUGCAGGUCGGGAA	AUCUCGAUAUGCAACAAGCGA	psRNATarget	WS	AACTAGTAATTTGGCATTTTTTACCAATTAAGATATTTAGTGTGTATTTGCAGGTTCTGTTGAAAGTGATCTCGATATGCAACAAGCGATGCTCACCAATAAAGACGAGAAGGTACTCAAAGCTTTAGAGAGAACAAGGCAATTGGATATTCCCGATGA
ath-miR854e	AT1G49290.1	GAUGAGGAUAGGGAGGAGGAG	CUCCUCCUCCUCGUCCUCAUC	psRNATarget	WS	AACTCAGGTTGAGTCTCCAACAAGAAAAATCTAATAGGTTAAGTGTACAACAAGTAAAAATTGCTTCTCCTCCTCCTCCTCGTCCTCATCCTCCAGTTGAAGACGAAACAGAAAAGGCCCTTAGAGAGAAAGAGACAATGGAGGTAAAAGAGAAGGAAGG
ath-miR854e	AT4G04273.1	GAUGAGGAUAGGGAGGAGGAG	UUCUUCUUCUUUAUCUUCAUC	psRNATarget	WS	TTTTATTTATATAAATTTTACAAATACACAAAAAAATTATATCTATTCTAATTATTCAGATTCTTCATCTTCTTCTTCTTTATCTTCATCCTTGGATGTTGATTCATTACAGTGAAATTCATCTCCTTCTTGATAACACTGTATTTTACTCATTTTAGAC
ath-miR854e	AT1G50730.1	GAUGAGGAUAGGGAGGAGGAG	GUUCUUCUUCUUAUCCUCAUC	psRNATarget	WS	TTACCTGCCAGTTCCGTCGTGTTGAATCAGCAGGCGAAGCAAGAAGAGAGTCTGAGAAGAAAACAAGTGTTCTTCTTCTTATCCTCATCATCTCCTTCAAGCTTAAGCACCAAACATCAATGGCAAATCAGTAATTATCCTAAAAATGGGTTCAGACTA
ath-miR854e	AT3G56110.1	GAUGAGGAUAGGGAGGAGGAG	CUCUCCCUCCUUGUCCUCAUC	psRNATarget	WS	GCTTACTTCAAGGTTAACTACGTCGCCATCGTCTCCCTCGTACTCGCCTTTTCGCTTTTCTCTCATCCTCTCTCCCTCCTTGTCCTCATCGGACTCCTAGGCGGTTGGATGTTTCTCTACCTCTTCCGTCCCTCAGATCAGCCACTGGTCGTCTTCGGTC
ath-miR854e	AT1G76878.1	GAUGAGGAUAGGGAGGAGGAG	CUCCUCUUCCUCAUCUUCAUC	psRNATarget	WS	ATTCGTCGTCTTGTTGTTGTTGTTATTGCTAGGCACAAGCTCGAACTCACCTCCTTCCTCTTCTTCATTCTCCTCTTCCTCATCTTCATCGTCGTACTCTTCATCTGTACCTTCTTCATCATCAAAGTTCTGCTCCGACGGCTGAGATTGCTGATCAGGC
ath-miR854e	AT5G48545.1	GAUGAGGAUAGGGAGGAGGAG	CUUCUCCUCUCAAUCUUCAUC	psRNATarget	WS	CTCTTCTCCTCTCAATCTTCATCCTCACTAATGAATTAATAATACATTTAAATATAAAATTATTGAATTCATTATTTGCTCGATTCGGAAAATCGTAATTGAATTCAGATAATGGAAGCTAGAAGACTCGCGATCCTCTGTTCTCACCTGAACCCACCTG
ath-miR854e	AT1G65380.1	GAUGAGGAUAGGGAGGAGGAG	CUCUUCUUCUUUAUCUUCGUC	psRNATarget	WS	TCAACTGCCGCTATACCTAAAAACTTCATCTTTCTCCTCTGAGCTATGATAAAGATTGCAGATTTCACTCTCTTCTTCTTTATCTTCGTCTTCTCTCCCTCGTTGCCTCTAGCTCAATCTCAGCTTCCCGATCTCGACCCACAAGACAAAGCTTCTTTAT
ath-miR854e	AT4G08590.2	GAUGAGGAUAGGGAGGAGGAG	CUUCUCCUUUUUGUCCUUAUC	psRNATarget	WS	TGGAGATGGATGAAGCCTCCACCTGCAAATCATGAGCAGAGGGAGAGAATGAAGATGGCTATGACATGTCTTCTCCTTTTTGTCCTTATCATTCTCGTTGGTTCATCATCTATCTTATATCAGTATTAGAAGAATCACCGACAAATAACTTGTTGGTTTG
ath-miR854e	AT4G08590.1	GAUGAGGAUAGGGAGGAGGAG	CUUCUCCUUUUUGUCCUUAUC	psRNATarget	WS	TGGAGATGGATGAAGCCTCCACCTGCAAATCATGAGCAGAGGGAGAGAATGAAGATGGCTATGACATGTCTTCTCCTTTTTGTCCTTATCATTCTCGTTGGTTCATCATCTATCTTATATCAGTATTAGAAGAATCACCGACAAATAACTTGTTGGTTTG
ath-miR854e	AT4G01110.1	GAUGAGGAUAGGGAGGAGGAG	AUUCUCCUCCUUAUCCUCACC	psRNATarget	WS	CGAAGAAGAGACAATGGAGTCGTTGCCGCGTCTTTTGCTGCTGCGTCTGCATCACCGTCGCCATTGTCATTCTCCTCCTTATCCTCACCGTCTCCGTTTTCTTTCTTTATTACAGCCCGAGACTCCCCGTCGTACGTCTCTCCTCTTTCCGCGTCAGCA
ath-miR854e	AT1G01453.2	GAUGAGGAUAGGGAGGAGGAG	AUUCUCCUCCUCAUCCUCAUC	psRNATarget	WS	CCGATAAGAAAAGGCGGTGTAGTTTCTGCCGCGTTTTCTGCTGCTGCGTTTGTATCTTATTCGCCGTGATTCTCCTCCTCATCCTCATCGCCGTCGCTGTTTTCTTCCTTTGGTACAGCCCGAAACTACCCGTCGTCCGCCTAGCCTCGTTCAAAATCA
ath-miR854e	AT1G01453.1	GAUGAGGAUAGGGAGGAGGAG	AUUCUCCUCCUCAUCCUCAUC	psRNATarget	WS	CCGATAAGAAAAGGCGGTGTAGTTTCTGCCGCGTTTTCTGCTGCTGCGTTTGTATCTTATTCGCCGTGATTCTCCTCCTCATCCTCATCGCCGTCGCTGTTTTCTTCCTTTGGTACAGCCCGAAACTACCCGTCGTCCGCCTAGCCTCGTTCAAAATCA
ath-miR854e	AT1G08065.1	GAUGAGGAUAGGGAGGAGGAG	GUCUUUUUCCUUAUCUUCAUC	psRNATarget	WS	TTTTTTTCTTCTATCTCTCTCCCCAAGATATATAGCACAAGAAAATGAAGATACCATCAATTGGCTATGTCTTTTTCCTTATCTTCATCTCTATTACAATTGTTTCGAGTTCACCAGATCATGGAGAAGTTGGTAAGCTCCGTTAATTCCATAAGCCTC
ath-miR854e	AT1G33055.1	GAUGAGGAUAGGGAGGAGGAG	CCCCUCCUCCUUAUUCUCGUU	psRNATarget	WS	TCCGACTTCATATTTTATACTCTCTTCCTTTCCATAGTTCCAATACCTCTCTCCCTCTTCTTCTTCCTTCCCCTCCTCCTTATTCTCGTTCTTCTTGATGTTTCTTTTCTTGCTTACTTTGTGATTTTTCTTTGAGTTGAAAGCTTTTGTGTAAATAAGA
ath-miR854e	AT1G08420.1	GAUGAGGAUAGGGAGGAGGAG	GUUCUCUUUUCUGUCCUCAUC	psRNATarget	WS	ATAGCCCCTGGTGTCTCACCATCTTCCAGATATCAGCATGCAGCAGTATGGATGCTTCTTCCTCTTTGGTTCTCTTTTCTGTCCTCATCAGAATTATTAAATTCTTTGGTTAATTATTTAGGTCTTTGTAAATGCAAGACTTCATGTGTCCGGTGGGGC
ath-miR854e	AT1G65295.1	GAUGAGGAUAGGGAGGAGGAG	CUUCUCUUCUCAAUCUUCAUC	psRNATarget	WS	TTCAAACCAAAAAAAAAAAAAATGAGAACTTTAGAAGAATCGAAGATCTCTATTGTCTTCTTGTTGCTTCTTCTCTTCTCAATCTTCATCAGTTCCAGTCACCAGGTTAGTTTCTTTACTTAGATCCCTCTAAAGTTCTCTTCTTTCACATCTGGGTATT
ath-miR774b-3p	AT1G67630.1	CAUCCAUAUUUUCAUCUCGAA	UUUGAGAUGAAUGUAUGGAUA	psRNATarget	WS	TTAGTTACTGACTTCGATAATGCCAAACAAAATTTGTATGCTGTGTTCCCCTTTTCTTTTATGATGATATTTGAGATGAATGTATGGATATGTTCTGTTTTTATGCATAGCTATTAAGTTGTCATTACCAAGCACAAGGATGGTGTGTTTAGAATCAGTT
ath-miR774b-3p	AT3G17570.1	CAUCCAUAUUUUCAUCUCGAA	UCAGAGAUGAAGAUAUGGGUG	psRNATarget	WS	TTTTATCGGCTGTTAGAGAAGAGAAACTTGCGTTGTTATATGAGAGGTTTGATGAGCTGAATGATTCATCAGAGATGAAGATATGGGTGACGAATACTAAAATCGTCGAGGCCAAAGACTTGTCGTGGAGCGACTTCTTGGTAGTGGATTCCTCTAAAT
ath-miR774b-3p	AT2G13130.1	CAUCCAUAUUUUCAUCUCGAA	UCAGAGAUGAAGAUAUGGGUG	psRNATarget	WS	TCGCGGTTCTATCGGTAGTTAAGGAAGAAAAACTCTCCTTGATGAATCAGAATATTCATATAAATTCTTCAGAGATGAAGATATGGGTGACTAATAAGTTTGATGAAGCCAAATACTTGTCATGGAGCCAGTTCTTAGTAGTGGATTTTGATAAATTTA
ath-miR774b-3p	AT1G67450.1	CAUCCAUAUUUUCAUCUCGAA	UCUGAGAUGGAGAUAUGGGUG	psRNATarget	WS	GATGATAATGTAGCTCTATCTTCTGTTAGAGAGGAACATCTTGTGGTGTTATTTAATAATTGGGAAGAATCTGAGATGGAGATATGGGTGACAACTAAGATTGAACCCAATGCTGTGTCATGGAGCAACTTCTTAACATTTACTCATTTTAGAATTAAGT
ath-miR774b-3p	AT1G67455.1	CAUCCAUAUUUUCAUCUCGAA	UUUGCGAUGGAGAUAUGGGUG	psRNATarget	WS	TTATATACTGTGACTCTATCTTCTATTTGAGAGGAACAACTTGCAGTGTTATTGCATAATTGGGGAGCATTTGCGATGGAGATATGGGTGACAACTAATATTGAGCCCAATGCGGTTCTTATGGAGCAACTTCTTAAAAATTACTTACTGTACACTTCCG
ath-miR774b-3p	AT2G11210.1	CAUCCAUAUUUUCAUCUCGAA	UUGGAGAUGAUGAUAUGGAUG	psRNATarget	WS	TTCTGGAAACATTTCAGAAAAGTATAAGCATTGATCAAGTGTATGGGTACGACGAAATTGAGCCAATGTTTGGAGATGATGATATGGATGCAAAAGCAGCTCATGTTAACTTGAGCAAAGAGAATGACAATATGTTTGTCGGAAGGACCTTTGCATCAAG
ath-miR774b-3p	AT3G42712.1	CAUCCAUAUUUUCAUCUCGAA	UUGGAGAUGAUGAUAUGGAUG	psRNATarget	WS	TAGAAGCTACATTTCAGAAAGGTATAACCATTGACCAAATCTATGGGTTCGACGACATTGAGCCAATGTTTGGAGATGATGATATGGATGCTAAAGCGGGACATGTTGACTTGAGCAAAGAGGATGACAATATGTTTGTTGGAAGGACTTTTGCATCGAG
ath-miR774b-3p	AT2G11330.1	CAUCCAUAUUUUCAUCUCGAA	UUGGAGAUGAUGAUAUGGAUG	psRNATarget	WS	TAGAAGCAACATTTCAGAAAGGTATAAGCGTTGATCAAGTTTATGGGTTCGACGACATTGAGCCAATGTTTGGAGATGATGATATGGATGCCATAGCGGTTCATGTTGACTTGAGCAAAGAGGATGACAATATGTTTGTCGGAAGGACCTTTGCATCGAG
ath-miR774b-3p	AT5G36125.1	CAUCCAUAU-UUUCAUCUCGAA	UUUGAGAUGAAAGAUAUGGGUG	psRNATarget	WS	GACGATATGTTGATAGCAGGAAAGAGTATGGCTGAGGTCAATAAGGTCAAAGAAGGATTGAGTTTACATTTTGAGATGAAAGATATGGGTGCAGCGAGTAGGATACTGGGAATTGATATTGAAAGGAATAGAGAGGAAGGAACTTTGTGCTTATCTCAGTC
ath-miR774b-3p	AT2G20280.1	CAUCCAUAUUUUCAUCUCGAA	CUUUAGAUGGAGAUAUGGAUG	psRNATarget	WS	AAAGTGTCTTATATATCTATCCCTTTGGTCCTTTGGATGATGGTCATATTTTTGCCTTTTTTATATGGCTTTAGATGGAGATATGGATGAGTGGGATCAAGAGACCCTTGAAAAGGTTGTTGAATCAAAGAAAAATGAATATAATCAGAATAAGCCAAC
ath-miR774b-3p	AT5G18830.2	CAUCCAUAUUUUCAUCUCGAA	UUCUACAUGAAAAUAUGGAUU	psRNATarget	WS	TGGAAACTTTGGTGAAGAAAATGGAGCCAGACAGTCTTGTTCACTGTACCTGTGACTGCGACGTGAGGCTTCTACATGAAAATATGGATTTGGCGAGTGATATTCACAGAAAGCATCAAAGCCCTATAGAGTCAAAGGTGAATCCTCCTTCGTCAGGTTG
ath-miR774b-3p	AT5G18830.1	CAUCCAUAUUUUCAUCUCGAA	UUCUACAUGAAAAUAUGGAUU	psRNATarget	WS	TGGAAACTTTGGTGAAGAAAATGGAGCCAGACAGTCTTGTTCACTGTACCTGTGACTGCGACGTGAGGCTTCTACATGAAAATATGGATTTGGCGAGTGATATTCACAGAAAGCATCAAAGCCCTATAGAGTCAAAGGTGAATCCTCCTTCGTCAGGTTG
ath-miR774b-3p	AT1G62270.1	CAUCCAUAUUUUCAUCUCGAA	UUAAAGAUGGAGAUAUGGAUG	psRNATarget	WS	TGGGATACTATCTCCTTATCTTGTGTACGAGAAGAGCGGCTTTCACTGTTTTTTCAGGACGACGGTACATTAAAGATGGAGATATGGATGACAAATAATATCACTGAGACCAAAACCACAACTATGTCTTGGAGCCCTTTTCTTAAGATTGATTTGTACA
ath-miR774b-3p	AT1G77230.1	CAUCCAUAUUUUCAUCUCGAA	UUCUGCAUGGAAAUAUGGAUG	psRNATarget	WS	ACAGGAGCTACTGAGATAGATCCATCGTGGGCTGAGGTACTTATACGATGTTTCTCTTTAAGTTATTGATTCTGCATGGAAATATGGATGTTGAAAGCTTTCTTACAGGAATCTGGTTCCTTATTTGTTTGGCTAAACTTTTTCAAATTCGTTTTTCTTA
ath-miR169l	AT5G39635.1	UAGCCAAGGAUGACUUGCCUG	CCGGCAAGUCAUCUAUGGCUA	psRNATarget	WS	AATATAATACGAAAAAGTATTTACTTATTTATATATGTGTGTTGGGGCAAGAAGTGTAACCAAGCTAGCCCGGCAAGTCATCTATGGCTATGCAACTGTCTCTTCCTCTCATTCTAGGCTTACGATGACACGTAAAAAATCCCAAATATCACTAATATGA
ath-miR169l	AT3G19540.1	UAGCCAAGGAUGACUUGCCUG	UAGGCAUGUCCUCUUUGGCUA	psRNATarget	WS	CTTCATTTTGAAGTTATGCACTGACCCTGAAACACTAAAAGCGAGGAGCGAAGGACCGGCTGAGATCATTAGGCATGTCCTCTTTGGCTACTTCAGTCAGAAAACAGGGCTCTTGGTTCACATTGAGGATTCACATTTGACCCGGATTCAATCTAACGGT
ath-miR426	AT5G06610.1	UUUUGGAAAUUUGUCCUUACG	UGUAAGGGUAGAUUUCCAAGA	psRNATarget	WS	ATTAAGTAATCCCTCAAAAAGTAAGATTCTTTATAATCTATAAAACTCTTGAAGAAAGACTTGTAACTTTGTAAGGGTAGATTTCCAAGATTTGAAGTGTAGCAAATGCATCTAGTGAAAGCTGAAGACACATAATTGTATATTGATTAATTTACTATAG
ath-miR426	AT3G10010.1	UUUUGGAAAUUUGUCCUUACG	UGUAAAGGUAAAUUUUCAAAA	psRNATarget	WS	GTCCCAACAGAACTGATATGGGATCTAAAAAGAAGAGTCGCATACTTAGGATCCTCTGTATCCTCGATTTGTAAAGGTAAATTTTCAAAACAAAACTGTCGATTTATGCATGTGTTTGGATATATAAATCCAAGGTCTTGTCTCAATATGTTTTTCTCAT
ath-miR426	AT3G61160.2	UUUUGGAAAUUUGUCCUUACG	UGUAAUGACACAUUUCUAAAA	psRNATarget	WS	TACCACCAAAAAGAAGGGTTTGAATGATCAAAAAGACAAGGTGACTTTTCAGTTTTGGCTTGTGTTCTTTGTAATGACACATTTCTAAAATTGTTCTCCATGAAAATCTGTTTTTTTATATATTGTTTGTTATTATGCAGACAATCTCTTACAGAGCTGA
ath-miR426	AT3G61160.1	UUUUGGAAAUUUGUCCUUACG	UGUAAUGACACAUUUCUAAAA	psRNATarget	WS	TACCACCAAAAAGAAGGGTTTGAATGATCAAAAAGACAAGGTGACTTTTCAGTTTTGGCTTGTGTTCTTTGTAATGACACATTTCTAAAATTGTTCTCCATGAAAATCTGTTTTTTTATATATTGTTTGTTATTATGCAGACAATCTCTTACAGAGCTGA
ath-miR426	AT5G04860.1	UUUUGGAAAUUUGUCCUUACG	CGAAAGGACAAAUGUCUAAGA	psRNATarget	WS	GCAGTCCATTAGCAGAGACAGGACATTGCAGTGATGAGGTTTCCAATGATGTAGTAAGCTTGGAGCAGGCGAAAGGACAAATGTCTAAGAAGAGAATGTTATCTTGGAAGAAGAGAAAACTTAGTTTTAGATCTCCTAAACAGAAAGGCGAGCCTCTTCT
ath-miR426	AT1G17060.1	UUUUGGAAAUUUGUCCUUACG	CGUAAGUAUACAUUUUCAAAA	psRNATarget	WS	AAGAGACGAGATTTCTCAGGCCTTCGGTAACAACGAACCCGATTTCGAAGGGCTAAGCCACCTGAAAGTCGTAAGTATACATTTTCAAAAGTGACTAAACCACATTATAACTAAAAAAAGGGTTGTTTTTTTTAACAACTTCTTTGGTTATTATCATTAG
ath-miR426	AT5G61360.1	UUUUGGAAAUUUGUCCUUACG	AGUAAUGUCAAAUUUCCAGAA	psRNATarget	WS	AAATCTCCGTGGAAATCCGTAATTGAGATTGATATTATCCAAGGTTGGTGGAAGATTCTTCTCGCTCGAGTAATGTCAAATTTCCAGAATTTGGTTACCTGCTTCTCCAGAAATAGTCTCTGTTCCTTCTCAAAGACTCTCCGGTCATTTTATTCGGTT
ath-miR426	AT5G24630.2	UUUUGGAAAUUUGUCCUUACG	CGAAAGGAAAAAUCUCCAAAA	psRNATarget	WS	GTGTCAACTGAAAAGGATGCGGATTTTGTTCTTGAAGCTACAGAGGAAGAACCAGCAGTTAAGACAGTTCGAAAGGAAAAATCTCCAAAAACAAAGTCAAAAAGCAGTCGCAAGACACCCAAGGAAGGAAATAGTGCACAGGAAATTTTAAAAACTGAAG
ath-miR426	AT5G24630.3	UUUUGGAAAUUUGUCCUUACG	CGAAAGGAAAAAUCUCCAAAA	psRNATarget	WS	GTGTCAACTGAAAAGGATGCGGATTTTGTTCTTGAAGCTACAGAGGAAGAACCAGCAGTTAAGACAGTTCGAAAGGAAAAATCTCCAAAAACAAAGTCAAAAAGCAGTCGCAAGACACCCAAGGAAGGAAATAGTGCACAGGAAATTTTAAAAACTGAAG
ath-miR426	AT5G24630.1	UUUUGGAAAUUUGUCCUUACG	CGAAAGGAAAAAUCUCCAAAA	psRNATarget	WS	GTGTCAACTGAAAAGGATGCGGATTTTGTTCTTGAAGCTACAGAGGAAGAACCAGCAGTTAAGACAGTTCGAAAGGAAAAATCTCCAAAAACAAAGTCAAAAAGCAGTCGCAAGACACCCAAGGAAGGAAATAGTGCACAGGAAATTTTAAAAACTGAAG
ath-miR426	AT5G24630.4	UUUUGGAAAUUUGUCCUUACG	CGAAAGGAAAAAUCUCCAAAA	psRNATarget	WS	GTGTCAACTGAAAAGGATGCGGATTTTGTTCTTGAAGCTACAGAGGAAGAACCAGCAGTTAAGACAGTTCGAAAGGAAAAATCTCCAAAAACAAAGTCAAAAAGCAGTCGCAAGACACCCAAGGAAGGAAATAGTGCACAGGAAATTTTAAAAACTGAAG
ath-miR426	AT5G24630.6	UUUUGGAAAUUUGUCCUUACG	CGAAAGGAAAAAUCUCCAAAA	psRNATarget	WS	GTGTCAACTGAAAAGGATGCGGATTTTGTTCTTGAAGCTACAGAGGAAGAACCAGCAGTTAAGACAGTTCGAAAGGAAAAATCTCCAAAAACAAAGTCAAAAAGCAGTCGCAAGACACCCAAGGAAGGAAATAGTGCACAGGAAATTTTAAAAACTGAAG
ath-miR426	AT5G24630.5	UUUUGGAAAUUUGUCCUUACG	CGAAAGGAAAAAUCUCCAAAA	psRNATarget	WS	GTGTCAACTGAAAAGGATGCGGATTTTGTTCTTGAAGCTACAGAGGAAGAACCAGCAGTTAAGACAGTTCGAAAGGAAAAATCTCCAAAAACAAAGTCAAAAAGCAGTCGCAAGACACCCAAGGAAGGAAATAGTGCACAGGAAATTTTAAAAACTGAAG
ath-miR5015	AT5G36670.1	UUGGUGUUAUGUGUAGUCUUC	GAAGAUUGCAUAUAAUGCCAA	psRNATarget	WS	GGGATTTTCATGGTCATTCCTTCGCCGCTTTGAGCTCCCTAGTGAGGTTGCCGATTGTGACATATCTGAGAAGATTGCATATAATGCCAAAATGGCTGTTGCATTTTCTGTTATGGATGAGTGCTTTTCACCTTTGGTTGATCACAGGAGTGGAGTCAAC
ath-miR5015	AT5G36740.1	UUGGUGUUAUGUGUAGUCUUC	GAAGAUUGCAUAUAAUGCCAA	psRNATarget	WS	GGGATTTTCATGGTCATTCCTTCGCCGCTTTGAGCTCCCTAGTGAGGTTGCCGATTGTGACATATCTGAGAAGATTGCATATAATGCCAAAATGGCTGTTGCATTTTCTGTTATGGATGAGTGCTTTTCACCTTTGGTTGATCACAGGAGTGGAGTCAAC
ath-miR5015	AT1G33200.1	UUGGUGUUAUGUGUAGUCUUC	UAAGAUUACACAUAGAACCAA	psRNATarget	WS	CATTGTACAAAGGATTTTGATTGAAGAAAATTTTACATTCTTTCAAAAAAAAAAAAAAAAGTGTAGATAAATATAACCTAGTGAAAAAAGAAAAAAACAAATTTGTAAATACATCGACGGCTAAGATTACACATAGAACCAAAATAAAAGAATTTTACT
ath-miR5015	AT1G71040.1	UUGGUGUUAUGUGUAGUCUUC	AAAGACUACACAUUACGUCAA	psRNATarget	WS	ACTAGCGATGGAAATGCAGATTCATGGTTCACCGCTGGTTTCAAAGAAACTGGTTCCAAATGGACCAAAAAGACTACACATTACGTCAACAAGCAACAACCTGGAAACATGTGGTACCATGACCACGCGGCAGGGTTGACCAGAGTCAACCTTCTTGCC
ath-miR5015	AT2G07100.1	UUGGUGUUAUGUGUAGUCUUC	GAAGACUAGAUAUGAUAUCAA	psRNATarget	WS	GCTTCTGAGATTGGGGAAAACGTTCAATGGTCCTGAAGAATTCAAGATAGCTGTCTTAAGGTACTCTCTGAAGACTAGATATGATATCAAGCTGTATAAATCACAAAGTCTGAGAATTGGTGCAAAGCGCTCTTCTACTGACGTGAAGTGTCCATGGAGA
ath-miR5015	AT5G25780.1	UUGGUGUUAUGUGUAGUCUUC	GAAGACUGCACAAAACACUGG	psRNATarget	WS	GCCCAAGGGTCACAGGTTTGCTGTGATTCATGGTGACCAGCCAAGACCGGATGTTAGTTTCTACTCGATGAAGACTGCACAAAACACTGGAAGAGTTTCAAAGCTCGCAACTTTGAAGGCCAAACAAGCCAATGCCCTCTTCTGGTCGCCCACAGGCAAG
ath-miR5015	AT3G22790.1	UUGGUGUUAUGUGUAGUCUUC	UAAGGCUACACAUAAUGCAAA	psRNATarget	WS	CAAATTTTAGTTAAGGAGGAAACCTTGAGACAGAAGGCGATAGAGCTCCTGGAAGCTGAAGAGATGCTTAAGGCTACACATAATGCAAATGCTGAACTGTGTGAAGCAGTTGAAGAGCTTAGGAAAGACTGTAAAGAATCTAGGAAACTGAAAGGAAAT
ath-miR5015	AT5G34623.1	UUGGUGUUAUGUGUAGUCUUC	GAAGACAAGGCAUAACAUCAA	psRNATarget	WS	CGTCAAGTTCAACCATCCGGAGCTTGGACCTTCTTTGTTACCCCTACCTTGCGAGAACCAAACTTCAGTGAAGACAAGGCATAACATCAACTTCATGCCATCTCCCTCTGCCATGAAAATCGACATCGGAGGAGCTAGAGAAGCTCGGTGTGCTTGAAGA
ath-miR5015	AT2G14570.1	UUGGUGUUAUGUGUAGUCUUC	AAAGACUGGAUAUAACAUUAA	psRNATarget	WS	TAATTAAAGATGTACCAAGTGTTTGAAAGCTTAGATGAGTTCCAAGAAGCTTTATTGGACTATTATTTAAAGACTGGATATAACATTAAGTTAACAAGATGGGGGAAAGACAAGAAGTCAGCAGAGTGTGGAGTAGAAGATGCTGAACATCCGTGTGAT
ath-miR5015	AT2G35130.1	UUGGUGUUAUGUGUAGUCUUC	AGAGACUAGGCAUAGCACCGA	psRNATarget	WS	CATACATTACATTCTCTGTTTTTGATATATGTGAGAACCAGATGCAGAAGCTGTGTTTGAAGAAATGAAGAGACTAGGCATAGCACCGACGATGAAATCCCACATGCTGCTTCTATCAGCTTACTCTAAAGCCAGAGACGTAACAAAATGTGAAGCCAT
ath-miR824	AT4G24415.2	UAGACCAUUUGUGAGAAGGGA	UCCCUUCUCAUCGAUGGUCUA	psRNATarget	WS	TACACCTTGGTCATGGTAGCTAAGAATATTGTATCTAAAATTGGGGAGTGGGGAGATGTTTGGTTATATTCCCTTCTCATCGATGGTCTAGATGTGCGAGGTGACTCTCATGGAGGTAAAGAACAATGGTGATTTTGTGAAGAACCCAACGTAATGGTAA
ath-miR824	AT4G24415.1	UAGACCAUUUGUGAGAAGGGA	UCCCUUCUCAUCGAUGGUCUA	psRNATarget	WS	TACACCTTGGTCATGGTAGCTAAGAATATTGTATCTAAAATTGGGGAGTGGGGAGATGTTTGGTTATATTCCCTTCTCATCGATGGTCTAGATGTGCGAGGTGACTCTCATGGAGGTAAAGAACAATGGTGATTTTGTGAAGAACCCAACGTAATGGTAA
ath-miR824	AT3G44400.1	UAGACCAUUUGUGAGAAGGGA	AUCAUUCUCACAAAUGGUUUG	psRNATarget	WS	AGGTAAAACAAAAGAGCATATTGAGAGATGGAGAAAAGCTTTGGAGGATGTGGCAACAATCGCCGGATATCATTCTCACAAATGGTTTGTCTTCTTGATTTATACTTACCTTAATTACCTTAATTAAAAAATATTAAGACAAGAAATATACATATGTTT
ath-miR824	AT4G04885.1	UAGACCAUUUGUGAGAAGGGA	ACCCUUCUCGGAAAUGGUUUG	psRNATarget	WS	AGAAGAGCACAGTAAGCACATGGATTGGCATGTAACCAAGAACAGGATGTCCAAGAACCATAAGCAGAACCCTTCTCGGAAATGGTTTGTAAGTGCTAGCATGTGGCTCAGTGGTGCAGAAGCACTTGGAGCTGAAGCAGTACCAGGGTTCTTGCCCAC
ath-miR824	AT3G44400.2	UAGACCAUUUGUGAGAAGGGA	AUCAUUCUCACAAAUGGUUUG	psRNATarget	WS	AGGTAAAACAAAAGAGCATATTGAGAGATGGAGAAAAGCTTTGGAGGATGTGGCAACAATCGCCGGATATCATTCTCACAAATGGTTTGTCTTCTTGATTTATACTTACCTTAATTACCTTAATTAAAAAATATTAAGACAAGAAATATACATATGTTT
ath-miR824	AT2G33580.1	UAGA-CCAUUUGUGAGAAGGGA	CUUCUUCUCACAAAUGGAUCUA	psRNATarget	WS	TCCGTCGCCTCCTCCTCCACCCGTTGTTGCTACGCCGCCTCAAACGCCAGTTGATCCTCCGGGATCTTCTTCTTCTCACAAATGGATCTACATCGGAATTGGAATCGGAGCTGGTTTGCTTCTCTTACTCTCAATCTTAGCTCTCTGCTTCTACAAACGA
ath-miR5632	AT1G54630.2	UUGGAUUUAUAGUUGGAUAAG	CUUCUUCAACUGUAGAUCUAA	psRNATarget	WS	TTTTTGTCGTGATTTCTCCCATTTTGCTATAGATCTGATCTGATTCATCTCGACCTAGTTGTTCTTCTTCTTCTTCAACTGTAGATCTAATTCGCAGAATCGTTTTCTCATCTCTATATTGATCTGTTGAAATTGCTCTGTAATTCATTTTTTGTCCTGT
ath-miR5632	AT1G54630.1	UUGGAUUUAUAGUUGGAUAAG	CUUCUUCAACUGUAGAUCUAA	psRNATarget	WS	TTTTTGTCGTGATTTCTCCCATTTTGCTATAGATCTGATCTGATTCATCTCGACCTAGTTGTTCTTCTTCTTCTTCAACTGTAGATCTAATTCGCAGAATCGTTTTCTCATCTCTATATTGATCTGTTGAAATTGCTCTGTAATTCATTTTTTGTCCTGT
ath-miR5632	AT2G17470.1	UUGGAUUUAUAGUUGGAUAAG	UUUAUCCAACUAUGGGUUUAG	psRNATarget	WS	GTTATGAAGTTTTGAAAATACTTTATAAACAATTTTAAAAATTAAATAAAATTAAATTCATAAATACATTTTATCCAACTATGGGTTTAGTATTTAGTGTATACTGAATTGATTTGATAGTTACTTTATGCTGAGTTATAATAAGATTAATAAATTGATA
ath-miR5632	AT1G16470.2	UUGGAUUUAUAGUUGGAUAAG	UAUAUUUAACUGUAAAUUCAA	psRNATarget	WS	CCCTGTTACCCAACTTGTAAGGGAAACCGCTACTGTTATGCAAGAGTTTACTCAATCGGGGTGAGTGCTATATTTAACTGTAAATTCAACCTCATCTGTCATATTTTTACTTCCTCCCATAGTCCTAATATGTTTGAATTGAACTGAACTATTTCTTCA
ath-miR5632	AT1G16470.1	UUGGAUUUAUAGUUGGAUAAG	UAUAUUUAACUGUAAAUUCAA	psRNATarget	WS	CCCTGTTACCCAACTTGTAAGGGAAACCGCTACTGTTATGCAAGAGTTTACTCAATCGGGGTGAGTGCTATATTTAACTGTAAATTCAACCTCATCTGTCATATTTTTACTTCCTCCCATAGTCCTAATATGTTTGAATTGAACTGAACTATTTCTTCA
ath-miR5632	AT5G48657.1	UUGGAUUUAUAGUUGGAUAAG	AAUAUCCAGAUAUGAAUCCAA	psRNATarget	WS	TCCATTCACGGTCGTGTTCGAAAAAGCAAGCAAGAGCAAGAAAAATATGAACGTGGCCAACCCGAATGAATATCCAGATATGAATCCAAACGCTGCACAAAATCGAAATATGTCTAGGCCTGACCAACAACCACCAAACCATAATGTTAGACCAAGACA
ath-miR5632	AT5G48657.2	UUGGAUUUAUAGUUGGAUAAG	AAUAUCCAGAUAUGAAUCCAA	psRNATarget	WS	TCCATTCACGGTCGTGTTCGAAAAAGCAAGCAAGAGCAAGAAAAATATGAACGTGGCCAACCCGAATGAATATCCAGATATGAATCCAAACGCTGCACAAAATCGAAATATGTCTAGGCCTGACCAACAACCACCAAACCATAATGTTAGACCAAGACA
ath-miR5632	AT5G61690.1	UUGGAUUUAUAGUUGGAUAAG	AUUAUUCAACUAUUAAUUCAU	psRNATarget	WS	GTAATGAATGGTTTTTGCCAAAGCTTTTCCTAGCTGATCATGTACCCTGTGTTACAACAGTTACATTTATTATTCAACTATTAATTCATTGAAAAAATTTCAGGGTTTGTGGATGAATATTGCCAAAGATCAGTTGTTTTGTCTTCTTGGACCTAATGG
ath-miR5632	AT3G55430.1	UUGGAUUUAUAGUUGGAUAAG	GUUAUCUAACUUGAAAUCCAA	psRNATarget	WS	TGAAAAAAATATGCAAAACAAAAATTGATTATTTTGAAAAATTAGATTCAATCTCTATTTTTTCGTCTGTTATCTAACTTGAAATCCAAAATTTCACGCAAACGTAGAATGTTGCGTTTGCTTCTTTCTTTTTTTCATCCAACTTGTATATTGTTAGTT
ath-miR3932b	AT2G34585.1	AACUUUGUGAUGACAACGAAG	UUUUGUUCUUAUUGCAAAGUU	psRNATarget	WS	TTGATTTGCTATCCTTTTGTAAAAGTTTGCCAATTTCAGTTGATTTGTGGTTGATTTGTGGTCGTTTTATTGAAAGCTTGTGTTTTTGTTCTTATTGCAAAGTTATAATTAAGAAACAAGACGAGATTTAGCCATATGAGTAAGGTTCTTGTTTTTGGGG
ath-miR3932b	AT5G24260.1	AACUUUGUGAUGACAACGAAG	CUUCGUUGACGUGAUAAAGUU	psRNATarget	WS	GAACCATTTTGATCATTGTTGTACCCATTGATGTCAAATTCAAGATATAATTGATTACTGTTTGTTAATCTTCGTTGACGTGATAAAGTTGACTCCTTTTTGTGTAGTGCAATTCAAAGGTAATGAAGATTCTTGTTGATGGTTATTTTGCAGTTTGTTG
ath-miR3932b	AT4G07795.1	AACUUUGUGAUGACAACGAAG	GUUUUUUGUUAUUAUAAAGUU	psRNATarget	WS	TAAAGGTAATGAAACGACTATGCTATTGGTTGATGAAAATGTGCTCTTATATTCTAATGTTATTCTTAGTTTTTTGTTATTATAAAGTTTGTATATTTTGTGTTAACCAAAGTGACGATCTATTGGTTGTTTTTTTCTTTAGTGCAACCGTATGGATGC
ath-miR3932b	AT3G55670.1	AACUUUGUGAUGACAACGAAG	GUUCUUUGUUAUCACAAUGUU	psRNATarget	WS	TCTTGGATCTTTCACTTCAGTCACACGTCTGTTATTGAATTTATCACCCTTGAAGGTAACCTTTCGGAGTTCTTTGTTATCACAATGTTTCTATATATATACACTATGGTCTCAGCGAAGTCAGAATTTTCATAAAGATGGTTTGGTTAGCGGCAAATG
ath-miR3932b	AT4G10940.1	AACUUUGUGAUGACAACGAAG	GUUUGUUGUUGUGAUAAAGUU	psRNATarget	WS	TGTTTGATTCAGGTGAAAGCAGCAAGGTCGATGAGGATTTGGTATCAGGGTACTATTTTTTTCCTTGTGTTTGTTGTTGTGATAAAGTTTGCTTGCCTGAACTATCTGAGCGGTCTCTTTGTCCTCAATTATTTGTGGCCTATAATGATAAATTTATAT
ath-miR3932b	AT5G41770.1	AACUUUGUGAUGACAACGAAG	GUUCUUUGUCAUCCCAAGGUU	psRNATarget	WS	TCTCGTTTATTAAGTTCGAACTTAGGTATAATGAAATTGAACGTGCTAGAACGATATACGAGAGATTTGTTCTTTGTCATCCCAAGGTTTCGGCTTATATTAGATATGCTAAGTTTGAGATGAAGGGTGGTGAAGTTGCTCGTTGTAGGAGTGTGTATG
ath-miR3932b	AT5G61120.1	AACUUUGUGAUGACAACGAAG	GUUCAUUGUUAUCACAAAAUU	psRNATarget	WS	CATTTTCCCAGATGACAAGAACACAAAAAGGTAATCAAGCCACTATGGCTACAAAGGAAAAGCTTCTTGTTCATTGTTATCACAAAATTTACGACGATTGCAGGTTTACAGCGGAACGTGATCATATCTTTGAGGCCATGAGGATTCGCAATGCCATGA
ath-miR3932b	AT1G45474.1	AACUUUGUGAUGACAACGAAG	UUUUGUUUUCUUCACAAGGUU	psRNATarget	WS	TTATGGGGTAATGAATCAAACTCATTATCTATCTTTATTGTTAACCAACAAAAGCTTAGAATGGTTCTGTTTTGTTTTCTTCACAAGGTTTGCTGAGACTAAAAGGTATATGGATTTTGTCTCTCCGGGATCACAAGCCAAAGAAGGATCGTTTTTCTTT
ath-miR3932b	AT3G17560.1	AACUUUGUGAUGACAACGAAG	UUUCGUUGUUAUAUCAGAGUU	psRNATarget	WS	GTGTTCCCTTTCATCAGGAAGCAGATTGTTTTGGTACTATGGCTCTCTCAGTTGTTAGAGAAGAACATCTTTCGTTGTTATATCAGAGTTGCGAGACTCTAAAGGTGGAAATATGGATGACCAAAGAGATTGATACAACATTTGTGTCATGGAAAAAGTT
ath-miR3932b	AT1G45474.2	AACUUUGUGAUGACAACGAAG	UUUUGUUUUCUUCACAAGGUU	psRNATarget	WS	TTATGGGGTAATGAATCAAACTCATTATCTATCTTTATTGTTAACCAACAAAAGCTTAGAATGGTTCTGTTTTGTTTTCTTCACAAGGTTTGCTGAGACTAAAAGGTATATGGATTTTGTCTCTCCGGGATCACAAGCCAAAGAAGGATCGTTTTTCTTT
ath-miR5022	AT5G60930.1	GUCAUGGGGUAUGAUCGAAUG	UAUUAGAUCAUAUUCUAUGAC	psRNATarget	WS	TTGAAAGAGCTAATGTGGCTGATCCACTAGTAGAGTTATGAGTACTTTTGCATCAAGATAAAATTTCATTATTAGATCATATTCTATGACCAATATTAAGAAATTATAGTTCTTACAAGTATACTAATGTAATGTTTGTTTCTTGCTTTTTTAGTCGGTC
ath-miR5022	AT5G52060.1	GUCAUGGGGU-AUGAUCGAAUG	CAUUCGAUCAUCAUCCCGUGAC	psRNATarget	WS	AGATTGAAGAGGAGCCTAGGAATTCAGGGGAAGGACCATTTGTGTTAGATTCTTCTGCTAAATGGGAAACATTCGATCATCATCCCGTGACGCCATTGAGCTCGACTACTGCGAAAAATAACGCGATCCCGCCCAGGTTTAATTGGGAATTCTTTGATTGA
ath-miR5022	AT1G58602.1	GUCAUGGGGUAUGAUCGAAUG	UAAUCGAUCAUACUUUAUGAU	psRNATarget	WS	AATCTTGGTCATCTGCCTATTTATACATATATTAAACTCTTTTCATTGTTTTCTTGATGTGTGTGTGTGTGTTGTATAATCGATCATACTTTATGATTTATGTTGAAGTATCATGACAGAAGAACAAAAATATTTATATCAACATTGGTTATATGTTTGC
ath-miR5022	AT1G58602.2	GUCAUGGGGUAUGAUCGAAUG	UAAUCGAUCAUACUUUAUGAU	psRNATarget	WS	GTCATCTGCCTATTTATACATATATTAAACTCTTTTCATTGTTTTCTTGATGTGTGTGTGTGTGTTGTATAATCGATCATACTTTATGATTTATGTTGAAGTATCATGACAGAAGAACAAAAATATTTATATCAACATTGGTTATATGTTTGCTGGTTTG
ath-miR5022	AT2G47900.2	GUCAUGGGGUAUGAUCGAAUG	AAUUCCAUCAAACCCUGUGAC	psRNATarget	WS	ATCTCTGCCTTCCAGGCCTTCACCATTTGCCTCAGCAGTTTCGACACCAAGATAGCATGTGAATGATTAATTCCATCAAACCCTGTGACTCCGTGTTTATTTAGTTGTATCATGTTGAAAGAGAAGACTGGTTTGGCCTCGTCTTAGAAGTGTGTGTAC
ath-miR5022	AT2G47900.1	GUCAUGGGGUAUGAUCGAAUG	AAUUCCAUCAAACCCUGUGAC	psRNATarget	WS	ATCTCTGCCTTCCAGGCCTTCACCATTTGCCTCAGCAGTTTCGACACCAAGATAGCATGTGAATGATTAATTCCATCAAACCCTGTGACTCCGTGTTTATTTAGTTGTATCATGTTGAAAGAGAAGACTGGTTTGGCCTCGTCTTAGAAGTGTGTGTAC
ath-miR161.1	AT5G41170.1	UGAAAGUGACUACAUCGGGGU	AACCUGAUGUAAUCACUUUCA	psRNATarget	WS	GTCTTTGTAACTCTGGTAGATGGAGAGATGCTGATTCATTGCTGAGGGGTATGACGAAGAGGAAAATCAAACCTGATGTAATCACTTTCAATGCATTGATCGATGCGTTTGTGAAAGAAGGAAAGTTTTTGGATGCTGAAGAATTGTACAATGAGATGAT
ath-miR161.1	AT1G63150.1	UGAAAGUGACUACAUCGGGGU	ACCCCAAUGUUGUUACUUUCA	psRNATarget	WS	GCCTTTGTAATTACGGAAGATGGAGTGATGCCTCTCGACTACTGAGTAATATGCTTGAGAAGAAAATCAACCCCAATGTTGTTACTTTCAATGCATTGATCGATGCGTTTTTTAAAGAGGGGAAGCTTGTAGAGGCTGAAAAATTGCACGAGGAGATGAT
ath-miR161.1	AT4G30440.1	UGAAAGUGACUACAUCGGGGU	UUUUCGAUGUGGUUGCUUUCA	psRNATarget	WS	TCTGTTGTCGTCGAGAGGGATCTTCGTCGTTGAAGGAGATCTAAACGACGCGAAGCTGTTAGCAAAGCTTTTCGATGTGGTTGCTTTCACTCACGTGATGCATCTCGCTGCTCAAGCTGGTGTTAGATACGCTTTGGAGAATCCTCAATCGTATGTTCA
ath-miR161.1	AT5G64630.3	UGAAAGUGACUACAUCGGGGU	CCCCUGAUGUCGUCAUUUUCC	psRNATarget	WS	CAGAGCAAAGTTAACACACCGGTCTCAAATAAACCAGCAAGGAAACGCATCACACCCATGGCTATTGACCCCTGATGTCGTCATTTTCCATCAGTGTTTTTTTTTTAACTCTGATACAAATAGCTTTCTCATAGGCTACATTTAGACATCAAAATGAAT
ath-miR161.1	AT5G64630.1	UGAAAGUGACUACAUCGGGGU	CCCCUGAUGUCGUCAUUUUCC	psRNATarget	WS	CAGAGCAAAGTTAACACACCGGTCTCAAATAAACCAGCAAGGAAACGCATCACACCCATGGCTATTGACCCCTGATGTCGTCATTTTCCATCAGTGTTTTTTTTTTAACTCTGATACAAATAGCTTTCTCATAGGCTACATTTAGACATCAAAATGAAT
ath-miR172a	AT3G43220.1	AGAAUCUUGAUGAUGCUGCAU	AUGUAGCAUUAUCAAGGUUUG	psRNATarget	WS	TCTCCGCACCATTACAGCATGTGAGCCATATTCTTTCAGAGTCATCGTCTGATATACCAGTATCTAATGATGTAGCATTATCAAGGTTTGTTTCTATCGCTCTTACATCTTATGCTGAGTGGAGTTAAGATTATATATTATTTCAATTGTTAGGAATTGT
ath-miR172a	AT3G43220.2	AGAAUCUUGAUGAUGCUGCAU	AUGUAGCAUUAUCAAGGUUUG	psRNATarget	WS	TCTCCGCACCATTACAGCATGTGAGCCATATTCTTTCAGAGTCATCGTCTGATATACCAGTATCTAATGATGTAGCATTATCAAGGTTTGTTTCTATCGCTCTTACATCTTATGCTGAGTGGAGTTAAGATTATATATTATTTCAATTGTTAGGAATTGT
ath-miR172a	AT4G29430.1	AGAAUCUUGAUGAUGCUGCAU	GUGUAGUAUCGUCGGGAUUUU	psRNATarget	WS	CCGATTTGTGTAGTATCGTCGGGATTTTTTGACCGGAGAAATGGGGAGGAGGATTTTGAACGATGCGTTGAGGACGATTGTGAATGCTGAGAGACGAGGAAAAGCTTCGGTGGAGCTCAAACCAATCTCCACCGTTATGTCTTCGTTCTTGAGAATCATG
ath-miR172a	AT3G14770.1	AGAAUCUUGAUGAUGCUGCAU	AUGUGGUGACAUCAAGAUUCU	psRNATarget	WS	TTGTTTCTTACGTGTGAGGTTCGCGCAAAGAAGCAAATTTATAGTGGGGAAATTAAAAGAAACCAGAAAATGTGGTGACATCAAGATTCTTTGTTGTTGTTGTTATTGTTGTCTACTCTGTGTAGCTCATTGTGACTATCTACCGGCTTTCATTCTCTCA
ath-miR172a	AT5G65790.1	AGAAUCUUGAUGAUGCUGCAU	GAUCAUCAUCAUCAAGAUUCU	psRNATarget	WS	AACAAAAGCCATTGATCACACTCAAGAACATGGTCAAGATTGAAGAAGAACAGGAAAGGACAAACCCTGATCATCATCATCAAGATTCTGTCACAAACCCTTTTGATTTCTCTTTCTCTCAGCTTTTGTTAGATCCCAATTACTATCTGGGATCAGGAG
ath-miR172a	AT3G47360.1	AGAAUCUUGAUGAUGCUGCAU	AAGCAGCCUUAUUAAGAUUCU	psRNATarget	WS	ACAAATTTTTCTAACCTATTTATTATGTACATAATATTGATGTTACTTGGTTATTTTGGCAGGCAAGCAAAGCAGCCTTATTAAGATTCTTTGAGACATTAAGAATAGAGCTAAGTCCTGATATCAAAATAACAATTGTTCTCCCAGGAGTTGTATCAAC
ath-miR172d	AT4G29430.1	AGAAUCUUGAUGAUGCUGCAG	GUGUAGUAUCGUCGGGAUUUU	psRNATarget	WS	CCGATTTGTGTAGTATCGTCGGGATTTTTTGACCGGAGAAATGGGGAGGAGGATTTTGAACGATGCGTTGAGGACGATTGTGAATGCTGAGAGACGAGGAAAAGCTTCGGTGGAGCTCAAACCAATCTCCACCGTTATGTCTTCGTTCTTGAGAATCAT
ath-miR172d	AT3G43220.1	AGAAUCUUGAUGAUGCUGCAG	AUGUAGCAUUAUCAAGGUUUG	psRNATarget	WS	CTCCGCACCATTACAGCATGTGAGCCATATTCTTTCAGAGTCATCGTCTGATATACCAGTATCTAATGATGTAGCATTATCAAGGTTTGTTTCTATCGCTCTTACATCTTATGCTGAGTGGAGTTAAGATTATATATTATTTCAATTGTTAGGAATTGT
ath-miR172d	AT3G43220.2	AGAAUCUUGAUGAUGCUGCAG	AUGUAGCAUUAUCAAGGUUUG	psRNATarget	WS	CTCCGCACCATTACAGCATGTGAGCCATATTCTTTCAGAGTCATCGTCTGATATACCAGTATCTAATGATGTAGCATTATCAAGGTTTGTTTCTATCGCTCTTACATCTTATGCTGAGTGGAGTTAAGATTATATATTATTTCAATTGTTAGGAATTGT
ath-miR172d	AT5G65790.1	AGAAUCUUGAUGAUGCUGCAG	GAUCAUCAUCAUCAAGAUUCU	psRNATarget	WS	AACAAAAGCCATTGATCACACTCAAGAACATGGTCAAGATTGAAGAAGAACAGGAAAGGACAAACCCTGATCATCATCATCAAGATTCTGTCACAAACCCTTTTGATTTCTCTTTCTCTCAGCTTTTGTTAGATCCCAATTACTATCTGGGATCAGGAG
ath-miR172d	AT3G26910.2	AGAAUCUUGAUGAUGCUGCAG	UUGCGGAAUCGUCGAGAUUUU	psRNATarget	WS	AAGGTAACACAACTTACGCTAACTTCGAAAATTTATCGTAATTTGATGTTCATACGAAGTTGGGTTTTGTTGCGGAATCGTCGAGATTTTAGTAGGGTTTATGCTTTGTAATTGCGTACTCGTTGTTCGATCGAGTTTCTGATTTACTTAATTCGCCGGA
ath-miR172d	AT3G26910.1	AGAAUCUUGAUGAUGCUGCAG	UUGCGGAAUCGUCGAGAUUUU	psRNATarget	WS	AAGGTAACACAACTTACGCTAACTTCGAAAATTTATCGTAATTTGATGTTCATACGAAGTTGGGTTTTGTTGCGGAATCGTCGAGATTTTAGTAGGGTTTATGCTTTGTAATTGCGTACTCGTTGTTCGATCGAGTTTCTGATTTACTTAATTCGCCGGA
ath-miR172d	AT2G19100.1	AGAAUCUUGAUGAUGCUGCAG	UUGCAGGAUCAUUAUGAUUCU	psRNATarget	WS	GATGAGTTTTTTTGTTCGTTTGTGTATGCATCCAATTTCAGGGATGATAGAAAGGTTCTTTGGAATGAATTGCAGGATCATTATGATTCTCCTATCATTAAGAAGAAGCCTTGGATTATTTTTGGAGATTTTAATGAGACGTTAGAACTAGAAGAGCATT
ath-miR172d	AT3G47360.1	AGAAUCUUGAUGAUGCUGCAG	AAGCAGCCUUAUUAAGAUUCU	psRNATarget	WS	CAAATTTTTCTAACCTATTTATTATGTACATAATATTGATGTTACTTGGTTATTTTGGCAGGCAAGCAAAGCAGCCTTATTAAGATTCTTTGAGACATTAAGAATAGAGCTAAGTCCTGATATCAAAATAACAATTGTTCTCCCAGGAGTTGTATCAAC
ath-miR172d	AT1G06145.1	AGAAUCUUG-AUGAUGCUGCAG	UUGCAGCAUUAUUCAAGAUUUU	psRNATarget	WS	AGATGGGATTAGCTGGATATGTGCAGGAAACTGAGAATGTATATTAAGACTTACCAAAACTTTCTTAGATAATTGAAAGCTTTGTTTACATGAAAGTAGGAAAGAGATAGATCAAACTGCATCCTCGCAATTTGCAGCATTATTCAAGATTTTAATACAAG
ath-miR4221	AT2G46770.1	UUUUCCUCUGUUGAAUUCUUGC	AUAAGAAUUUAAAAGAGGAGAA	psRNATarget	WS	CACACATAAGACATTTCACATTTGTGTAAAAAGATATAATCATACCATATAGTTGTTGAAACATATAAAAGAAAGTCAGATTTGTGATAATTACAGTGGTTATGTGAAATATTGTAAAATAGATTAATATAAGAATTTAAAAGAGGAGAATAAAGATCTC
ath-miR4221	AT5G60040.1	UUUUCCUCUGUUGAAUUCUUGC	UGAGGAAUUUAAUAGAGGAAAU	psRNATarget	WS	GTGAAGAGTTGAGTAAGGAAAGAAAAGACAGCATCCAGTTTGGATATGACCAGTGCCATCGCAAAATTGAGGAATTTAATAGAGGAAATTTGCAACTTAAAGCTGGTCTAGATGGTGCAAAATCCTTAGAAGCTGAAATAACAGGGATTCTCAATACAA
ath-miR4221	AT1G76160.1	UUUUCCUCUGUUGAAUUCUUGC	AAUGGAAUUCAACAGAGGAGGA	psRNATarget	WS	TAATAGTTTTGGGATAATTCATAATAGTTTTGGGGTTAACTATAAATATTTTTGAAAATAACGCAGGAATGGAATTCAACAGAGGAGGAACTCTTTCGTTGATGGAGTGTATGGAACGACATGCCCAATCCCGCCGGGGAAGAACTACACTTACATTCT
ath-miR4221	AT3G14200.1	UUUUCCUCUGUUGAAUUCUUGC	GCAAGAGUUCAAGAAAGGGAAA	psRNATarget	WS	GAGTCACTTTATAATACTCTTCTTGATGAATGATGAATTGGTGTTGGTGGATCAGCAGGTGGACCATCAGCAAGAGTTCAAGAAAGGGAAAAACAATGGCGGAAGAAGAAACAGGAGAAAGAACAATGTTCCATCGGCTGGTCACGAAACGTCGTCGTCAA
ath-miR4221	AT4G07800.1	UUUUCCUCUGUUGAAUUCUUGC	UUCAGAAUUCAAGAGAGGAAAA	psRNATarget	WS	TTGAGAAGTGTTATAACTCGGGAAGCACCAAGAAAAAAAGTGTATCAGTATGAGACAGTGGTTTGCATTCAGAATTCAAGAGAGGAAAAGATGAGTGTCATACTCTGCTTCATTCAAAGAGGTTGTTTCAACAGTTTCTAATTGATGCATATACAATTA
ath-miR4221	AT4G13070.1	UUUUCCUCUGUUGAAUUCUUGC	CAGAGAGUUUGACAGAGGAAGA	psRNATarget	WS	GAAGAATGGTTGATTGAGAAACTGAGGAAATACGATGTTCCGAAATCACCAGCGGAGCCTTATGATCCAGAGAGTTTGACAGAGGAAGAGCAGCATTACTTAAAACGTACAGGTGAGAAGAGAAAGAACTTTGTACTTGTCGGAAGACGAGGAGTGTTT
ath-miR4221	AT1G20500.1	UUUUCCUCUGUUGAAUUCUUGC	UCACGAAUUCAGCGGAGGAGAG	psRNATarget	WS	AGAGAAATATCCGACGGTTGATATACTGCAGGGGTATGCTTTGACGGAATCCAACGGCGGAGGGGCTTTCACGAATTCAGCGGAGGAGAGCCGGAGATATGGCACGGCGGGGACGTTGACGTCTGATGTGGAGGCGAGGATCGTGGATCCGAATACGGGT
ath-miR4221	AT1G77660.1	UUUUCCUCUGUUGAAUUCUUGC	AGGUGAAUUCAACAGAGGGAAG	psRNATarget	WS	AAGAAGAAGAAACAAGACTTGTCGTTAAAGAAGGAGTTCAATTCTTTAGCAATGGAGATTTCTACGAAGGTGAATTCAACAGAGGGAAGTGTAACGGAAGTGGAGTTTATTATTATTACGTTAATGGAAGATATGAAGGAGATTGGATCAATGGAAGGT
ath-miR4221	AT5G20320.1	UUUUCCUCUGUUGAAUUCUUGC	GUAAGAAAGCAACGGAGGAGAA	psRNATarget	WS	TGGTGAAATTCGTTTTTGAGAAGGCTTAATGATTTTGTTTCGCTGTATGAAGGTATCAGGTGGAGCTGTGTAAGAAAGCAACGGAGGAGAACGTTATTGTATATTTGGGTACAGGTTGTGGGAAGACTCACATTGCAGTGATGCTTATATATGAGCTTGGT
ath-miR4221	AT4G14510.1	UUUUCCUCUGUUGAAUUCUUGC	AGAAGAGUUCGGUGGAGGAAAG	psRNATarget	WS	AAAAAGTATGGATTTGTGGATGAAGATCAGTTTCAGGATAAGGAAGTTGAACAAGAGAGAAGAATTGAGAAGAGTTCGGTGGAGGAAAGGTTCTATGTGGAAGAAAGAAGAGGTGGATTCTCGGAGGAATCACCATTTGGTGTATATGGAGGGAATGAT
ath-miR4221	AT2G43980.1	UUUUCCUCUGUUGAAUUCUUGC	UGAGGAAAUCAGCGGAGGAAAA	psRNATarget	WS	AAGTTTTACGTCTTGGGGGAAACGATCTTTCACGCGGTCAAGAAATCGATCCCTAGTTCTTCTAGTCTGAGGAAATCAGCGGAGGAAAATGGTCTCAAACCAATTCTCTTTGACAGGCAAGATTTCATAACAGTTCCATGAACACATAGCCTTCAGTTA
ath-miR4221	AT5G54410.1	UUUUCCUCUGUUGAAUUCUUGC	AGAAGGAUUUGACUGAGGAAAA	psRNATarget	WS	TATAAGACAAAGGTGGAAAATAAGCTGAAGAAGACACAACCAGAGAAGGATCGAGCTGAGGAAGAGGAGAAGGATTTGACTGAGGAAAAGAAGAAAGATCCGACTGAGGAAGAGGAGAAGGATCCTACTGAGGAAAAGAAGAAGGAACCGGCTGAGGAA
ath-miR845b	AT3G31359.1	UCGCUCUGAUACCAAAUUGAUG	ACUCGGCUUGGUGUUAGAGCGA	psRNATarget	WS	GAGTGCGGAATGGAGAAGACTCTGAAGCTGGCACTCGAGTATGAAGTCGAGTGATAGAGATGGTGGTACTCGGCTTGGTGTTAGAGCGAACGAGTGAAGGTGATGGAGGTACTCGACCAGGTGGTCAAGTTGGGTGATCGAGTGATGGTCAAGTGGTGG
ath-miR165b	AT1G49475.1	UCGGACCAGGCUUCAUCCCCC	CGGUGAUGAGGUUUGGUUCGA	psRNATarget	WS	AAACTCACTGACAACGTGACTCTCCAGACTCCTGTTGGTTTCAAGAGATCAATTCGGATTAAAAGAATCGGTGATGAGGTTTGGTTCGAGAAAGGTTGGAGTGAGTTTGCAGAGGCTCACTCTTTAAGTGATGGTCACTTTCTGTTTTTTCATTACGAA
ath-miR390b	AT3G17185.2	AAGCUCAGGAGGGAUAGCGCC	GGUGUUAUCCUAUCUGAGCUU	psRNATarget	WS	AGAGATTATTGGATCCGCTGTGCTGAGACATTGAGTTTTTCTTCGGCATTCCAGTTTCAATGATAAAGCGGTGTTATCCTATCTGAGCTTTTAGTCGGATTTTTTCTTTTCAATTATTGTGTTTTATCTAGATGATGCATTTCATTATTCTCTTTTTCTT
ath-miR390b	AT3G17185.1	AAGCUCAGGAGGGAUAGCGCC	GGUGUUAUCCUAUCUGAGCUU	psRNATarget	WS	AGAGATTATTGGATCCGCTGTGCTGAGACATTGAGTTTTTCTTCGGCATTCCAGTTTCAATGATAAAGCGGTGTTATCCTATCTGAGCTTTTAGTCGGATTTTTTCTTTTCAATTATTGTGTTTTATCTAGATGATGCATTTCATTATTCTCTTTTTCTT
ath-miR390b	AT5G49615.1	AAGCUCAGGAGGGAUAGCGCC	GACGCUAUCUUACCUGAGCUU	psRNATarget	WS	GTTTCAAGAAGAAGAAGAAGGAGAAGAAGAAGATGATCAAGACTTGTTCTACTTCGTGATAGAAACAATGACGCTATCTTACCTGAGCTTTACTAATTGGTATATTCCCTTTTTCTGGTCTTTTTTTCTTGACCTTGTAAGACCTTTTCTCTACTCTTTT
ath-miR390b	AT5G03640.1	AAGCUCAGGAGGGAUAGCGCC	UGUGCGAUCCCGCCUGAGCUU	psRNATarget	WS	CAGAGAAAGGAGCAGCGGAGATAAAACGGCATGCGTTCTTCGAAGGCTTGAACTGGGCGTTGATCCGGTGTGCGATCCCGCCTGAGCTTCCGGATTTCTATGACTATGGAGTTCCTAATCAAGAAGGGAAAAGCAATTACTTAGATTGCAAGGCAGTTG
ath-miR415	AT1G71710.1	AACAGAGCAGAAACAGAACAU	AUGUUUUGUUUUUGUUUUGUU	psRNATarget	WS	TTTTCTTTGTCAGCGACATGGACAAAACTAACTCTGTTCAGATATGTTCTTTGTTAGAGATTTTTATTTATGTTTTGTTTTTGTTTTGTTGGGTGTGAAGGTTACAAGAGATTGTTCCTTTAAATGCTGGAAACATTCTTGGAGCTGAAGATGATCGTCC
ath-miR415	AT4G31340.1	AACAGAGCAGAAACAGAACAU	AUGUUUUGUUUUUGUUUUGUU	psRNATarget	WS	AATCCGTTCTGATTCGAGCTTGTTATAGCTTGATTATTTGGTGAATGCAAATTTTGGGGTTTGAGCTTTATGTTTTGTTTTTGTTTTGTTTTGAAGAATCTCAAATCGATGAGAAAACCCGGGAAGTTCAGGGCAAAGACGAGGTAGTAGCAGAGAAGGA
ath-miR415	AT4G31340.2	AACAGAGCAGAAACAGAACAU	AUGUUUUGUUUUUGUUUUGUU	psRNATarget	WS	AATCCGTTCTGATTCGAGCTTGTTATAGCTTGATTATTTGGTGAATGCAAATTTTGGGGTTTGAGCTTTATGTTTTGTTTTTGTTTTGTTTTGAAGAATCTCAAATCGATGAGAAAACCCGGGAAGTTCAGGGCAAAGACGAGGTAGTAGCAGAGAAGGA
ath-miR415	AT5G22810.1	AACAGAGCAGAAACAGAACAU	UUGUUCUGUUUUUGUUUUGUU	psRNATarget	WS	CAGTCAAAATGTTGATCAAATTATGGTGGCGGGAATGGTAATATTGTTGAGATAGTTAAAGTGTAATTTTGTTCTGTTTTTGTTTTGTTTTGGGGATTCTGTAGAATTTATATTCGTTAGGAGCAAGAAGGATCGGAGTGACTACACTTCCGCCCCTCG
ath-miR415	AT4G24200.1	AACAGAGCAGAAACAGAACAU	UUGUUCUGUUUUUGUUUUGUU	psRNATarget	WS	TATTTTGAACAGTTTGATTGTGTTTTTTTTTGTACTTGTCACAGTAGGTTAATGACATAAAGTTTGTCTTGTTCTGTTTTTGTTTTGTTTCTCAGGAGTTTTTCGAATGGGAGAAAGAACCTTTTTGCTTTCTAACCGTGTTCTATATTTTTGGAGTTG
ath-miR415	AT2G30070.1	AACAGAGCAGAAACAGAACAU	AUGUUCUGUUUCAACUCUGUU	psRNATarget	WS	GGTATTTCTCAACAGGTCAGTTTTTTTTTCTTCTGTGTTTCTCATAGTAACCAAATCCTCTGTTTTATCATGTTCTGTTTCAACTCTGTTCTGTCTGTTGCAATGAGAATTTTCTCAAAAATCACTTTTTTCTTCTGGGTTTTTGATTTTGGGAACAATG
ath-miR415	AT3G29075.1	AACAGAGCAGAAACAGAACAU	UUGUUUUGUUUUUGCUUUGUG	psRNATarget	WS	TAAAAAAGCTTTATGATTTGGGATTTGCATTCTTATGACTAAATAAGTAACAATAACAACCTAAGCACACTGCTCTCTACGTTTATGTCAATTGTTGTTTTGTTTTTGCTTTGTGTTTTTGCTTCGTGTTTTTGCTAACTTTAGTGAGATCTTCATAAG
ath-miR415	AT4G21940.1	AACAGAGCAGAAACAGAACAU	UGGUUCUGUUUCUGAUCUGUU	psRNATarget	WS	AGCTAGCTCTAAAGGTAAAAACAAATTTCTATCTAGAAGTAGCATTTTCTTCTATATTCCCTGATCATTGGTTCTGTTTCTGATCTGTTTTGCAGGTTATTGCAGAGAGTCTCTCGGAAGAGGAAATTAAAGGTCTTAAAACCATGTTTGCGAATATGG
ath-miR415	AT3G23000.1	AACAGAGCAGAAACAGAACAU	UUGUUUUGUUUCUGUUCAGUU	psRNATarget	WS	TATAGTTCTTTCATGGCACAATGACATCATGTAAATAGATTGTGACTTTGTGGATTTTAGTCTCTTTTTTGTTTTGTTTCTGTTCAGTTTTGTATAATCCATGAAGAAATCAAAATCTCCCGCTTCATTGTCTTTTTACCAGCAGATACATTACCCTCT
ath-miR415	AT1G01560.2	AACAGAGCAGAAACAGAACAU	UUGUUCUGUUUUGGUUCUGUU	psRNATarget	WS	TTTTTCACTTGACTATATTATTTCGTTTCAATTTGAAGAAAGAACATTGAACTATCCTGTTGCTACGTTTGTTCTGTTTTGGTTCTGTTTTTGTTGTTTGTAGTTTAATGAACAAACTCATGTATGGTTTATCTTTTTCATACACAGCTTATAGGCTCA
ath-miR415	AT2G03220.1	AACAGAGCAGAAACAGAACAU	UUGUUCUGAUUCUGUUUUGUU	psRNATarget	WS	AAAAAGTGCTCTTTTGTTTTGGTCTCAGCTTAGACTGTTACATTCGTTTTTTCCGAGTTTTTTAGATTTTGTTCTGATTCTGTTTTGTTTTGTAGATTCTGATAAGCTTCTCGGAGGGCTACTTGCTTCTGGTTTTGATGAAGATTCTTGCCTTAGTAG
ath-miR415	AT1G01560.1	AACAGAGCAGAAACAGAACAU	UUGUUCUGUUUUGGUUCUGUU	psRNATarget	WS	TTTTTCACTTGACTATATTATTTCGTTTCAATTTGAAGAAAGAACATTGAACTATCCTGTTGCTACGTTTGTTCTGTTTTGGTTCTGTTTTTGTTGTTTGTAGTTTAATGAACAAACTCATGTATGGTTTATCTTTTTCATACACAGCTTATAGGCTCA
ath-miR415	AT5G17300.1	AACAGAGCAGAAACAGAACAU	UUGUUUUGUUUCUGCUUUAUU	psRNATarget	WS	ATGGCGTCGTCTCCGTTGACTGCAAATGTTCAGGTCTGGTCTCAAAATTTGATTTTTATCCACTTTTTTTGTTTTGTTTCTGCTTTATTCAGGTCTGGTCTCAAATGAATCTATGAGTTTAAAATACTGTATACGGACATTTAAGTAATAAAGCTTAGA
ath-miR5650	AT1G04625.1	UUGUUUUGGAUCUUAGAUACA	UGAAUUUAAUAUCCAAAACAA	psRNATarget	WS	AGCTCCAGGTGAAAAATATTCGAAAAAGCTTACCGAGTGAAATCGAACCAAATCATATATAATTATATGTGAATTTAATATCCAAAACAATAAAATTTTGAAAACAAGAGTTCTTGAAAATGAAAAAAAGAGTAAAACCTTTTCAGAAAATAAATAAAAT
ath-miR5650	AT5G30470.1	UUGUUUUGGAUCUUAGAUACA	AAUAUCUAAGGCCCAAAACAA	psRNATarget	WS	AAAACTATATTTGACTAAGTATGTTTACTATGTTTAACTATATTTTTTATGTATAATTACTATTTCTGAATATCTAAGGCCCAAAACAACACAAGGCCCAAACCCAATTATTAAAAATTAAACAAAGCGACTAATTGCTGACATTTTAGCGACTATAAC
ath-miR5650	AT3G21985.1	UUGUUUUGGAUCUUAGAUACA	UAGAUCAAAGAUCCAAAACAA	psRNATarget	WS	AGTCTCGTATAAAAACATTAAAACTCTTTAAGATGTCATCTAATGTTAAAAGACCCTCTCCTAAGAAATAGATCAAAGATCCAAAACAATGTTTTCAACTTTTGGATCGGTCCCTATCTTAACCGTGGTGGCCATACAACTCTTTCTTATACGCAATGT
ath-miR5650	AT4G14850.1	UUGUUUUGGAUCUUAGAUACA	UGUAUAGAAGAUUCAGAACAA	psRNATarget	WS	GTGAAGGCGTGTGTTGAAAGGACTATATTTGTTGGAAGTGCCCTCGTTGACATGTATGGAAAATGTGGATGTATAGAAGATTCAGAACAAGCGTTTGATGAGATGCCTGAGAAGAACTTAGTGACTCGGAATTCATTGATCGGAGGATATGCTCATCAGG
ath-miR5650	AT2G42790.1	UUGUUUUGGAUCUUAGAUACA	GAUAUUUACGAUUCAAAACAA	psRNATarget	WS	TAGTTTTAGCTCTTTTGAAATTGTCCGTATAAACATGTTGACTGATACTCTATTGGGTGCAGGGCCAGGATATTTACGATTCAAAACAAGTTAGAGATAAACAAATTATCCGCATTATTGGAAAGGTATTTTTTTGTTATCAGTGGTTACCTTACTTCT
ath-miR5650	AT4G19700.1	UUGUUUUGGAUCUUAGAUACA	CGUAUCUCAGAUUCAAAACCA	psRNATarget	WS	AACGCTCCGGTTAAACGGAGGTCCGTAGCGTTTGACTCATCATCACCGTCGTTGATAAACGTTGAACTCGTATCTCAGATTCAAAACCAACAACAGTCAGAGATCGATAGGTTCGTAGCTCAGCAAACGGAGAAGCTAAGAATAGAGATTGAAGCAAGG
ath-miR5650	AT5G62910.1	UUGUUUUGGAUCUUAGAUACA	GGUGUUGAAGAUCCAAAGCAG	psRNATarget	WS	AAGTGAGTGTTGGACAATCAGCTTCTAATGTGTGTGATTCGTCGATTAGTGATGCATCAGATGTTGTGGGTGTTGAAGATCCAAAGCAGGAATGCTTGAGAGTGTCATCAAGGAAGCAGACTAGTAATAGAGCTTGGAGGCTAGATGATGACCTTCGCC
ath-miR5650	AT3G18790.1	UUGUUUUGGAUCUUAGAUACA	AGUAGCUGAGAUUCAGAACGA	psRNATarget	WS	TCAGAATGTAGAGATCTAGCTGAAGCAGACAAATGGAGACAGCAAATTTTGAGAGAGATCGGTAGCAAAGTAGCTGAGATTCAGAACGAAGGATTAGGAGAGCACAGACTTCGAGATCTAAACGATGAGATTAACAAGCTTCTCAGGGAGAGATATCAT
ath-miR1887	AT4G03580.1	UACUAAGUAGAGUCUAAGAGA	AUUCUCAGAUUCUACUUAGUA	psRNATarget	WS	AAGATGAAAATCCAATTATTTACAACTTCTATTATTTACAGCTTCTTCTCTTCCTCAATGGCATATGAATTCTCAGATTCTACTTAGTAAGGGTTGAATTTGGATCTTCAACAGTTGCAGAAGAAGAAGAACGAAGAACAAGAAGAAGAAGAAGAAGAC
ath-miR1887	AT4G16080.1	UACUAAGUAGAGUCUAAGAGA	UCUUUUUGGCUCUGCUUGGUA	psRNATarget	WS	CAAATGGTACGAGGTTTCATGTTAGGGTTGTCTGTTTGCTTTTGCGGTTTCATGTTATAACATGTTCTTTCTTTTTGGCTCTGCTTGGTAGGTACGTTGAAAGCCCTGCGAACAAGTCGTTAGTATTCAATTGTGGCGGCACAAAGCGGTTCATGGTGTT
ath-miR1887	AT4G31900.1	UACUAAGUAGAGUCUAAGAGA	CCUUUUAGACUGUACUUGGUA	psRNATarget	WS	ATGCTAAAGTAAGTTTTGTGGATCTCTTGTGCTTATGCAGATGTATATATATTGTCTTGGTTTAGGAACCTTTTAGACTGTACTTGGTAGGATAATTCGGCTGGTTAAACTGTTTCAGATATCTAACGTGCTAATGAAATTACGCCAAGTTTGCTCTCA
ath-miR1887	AT3G08900.1	UACUAAGUAGAGUCUAAGAGA	GUUCUUAGACUCUGUUUGGUC	psRNATarget	WS	GTACATCTACACCATTGATGATGATTGCTTTGTAAGTGCTCTATTTCATGTTATGCTTAAGTGAAAAAGTTCTTAGACTCTGTTTGGTCAAACCAAAGTCTTCTTCAAAGTTGACAATATATGTGCAATGTAGGTTGCAAAGGATCCAACAGGGAAAGA
ath-miR1887	AT5G44090.1	UACUAAGUAGAGUCUAAGAGA	UCUUAUAGAUUUUACUUAGUG	psRNATarget	WS	GCAAGATTCAACATGCTTATTGCTCTTACTGAATCCTCGGCTGTTGCATATTTAGTAGTTTTGTTTATTTCTTATAGATTTTACTTAGTGTTAGATAAAGAGTGCTTGAATAGCACATTTAGGGGTTATAATGACTTAGGTGATAATAGTACTGGGATAT
ath-miR1887	AT5G24060.1	UACUAAGUAGAGUCUAAGAGA	CUUCUUAGACUCUGAUUAGUG	psRNATarget	WS	TCAGGAATGCAAATTGAGACATTACGGTTTGCATTCTCGATAAGGGTATGTCGATTTTCGTTTTCTATCTTCTTAGACTCTGATTAGTGAACAATGATAATACATACGATATCACTTAGATTAATGCGGCCTGATAACTCTGTGTTGCAGGCAACATCA
ath-miR1887	AT4G05581.1	UACUAAGUAGAGUCUAAGAGA	CCUCUUAGAUUCUCUUUAGUU	psRNATarget	WS	ATGCTTTGTTATGTAGATAGTTAGTTACCAAACAGAAATACGAAATGTGGACTGTTTTTGGTGGACAGCCTCTTAGATTCTCTTTAGTTGAGTTTGGTTCTGTAACTAGTTTGCCGTGTGGTGAATTTCCGAAGGAGTATGAACCTGACTACTTTCCTA
ath-miR1887	AT1G40103.1	UACUAAGUAGAGUCUAAGAGA	CCUCUUAGAUUCUCUUUAGUU	psRNATarget	WS	ATGCTTTGTTTTGTAGACAGTTAGTTACAAAGCAGAAATACAAAATGTTGACTGTTTTTGGTGGACAGCCTCTTAGATTCTCTTTAGTTGGTTTGGTTCTGTAACTGGTTTGCCGTGTGGTGAATTTCCTGAGGAGTATGAACCTGACTTCTTCCCTAG
ath-miR1887	AT1G42650.1	UACUAAGUAGAGUCUAAGAGA	CCUCUUAGAUUCUCUUUAGUU	psRNATarget	WS	ATGCTTTGTTATGTAGACAGTTAGTTACCAAGCAGAAATACGAAATGTGGACTGTTTTTGGTGGACAGCCTCTTAGATTCTCTTTAGTTGAGTTTGGTTCTGTAACTGGTTTGCCGTGTGGTGAATTTCCGGAGGAGTATGAACCTGACTTCTTCCCTA
ath-miR5636	AT2G21330.1	CGUAGUUGCAGAGCUUGACGG	GCGUCAAGCACUGCGACUAUG	psRNATarget	WS	CGATTGTTTATCGTAGTGCGTTACAAGCGTTTTAAGCTCTCACTAGCAAGCAAGTACTAGCAACAATGGCGTCAAGCACTGCGACTATGCTCAAAGCCTCACCGGTGAAATCTGATTGGGTTAAGGGACAGAGTCTTCTCCTCCGTCAACCTTCCTCTG
ath-miR5636	AT2G21330.2	CGUAGUUGCAGAGCUUGACGG	GCGUCAAGCACUGCGACUAUG	psRNATarget	WS	CGATTGTTTATCGTAGTGCGTTACAAGCGTTTTAAGCTCTCACTAGCAAGCAAGTACTAGCAACAATGGCGTCAAGCACTGCGACTATGCTCAAAGCCTCACCGGTGAAATCTGATTGGGTTAAGGGACAGAGTCTTCTCCTCCGTCAACCTTCCTCTG
ath-miR864-3p	AT5G28894.2	UAAAGUCAAUAAUACCUUGAAG	CUUCAAAGUAUUAUUGAUUUAA	psRNATarget	WS	TTGCTTGCAAGGTACAATTCATCCCCTACACGAAGGCATTAGAATGAGATAAATTACATCTTCCGTTATCTTCAAAGTATTATTGATTTAAAATTATATTATTTTAGAAACCCCGAGTTTGGTCTAGTTGGTTTTGCAGATTTAGATATATAGAGCCCCTC
ath-miR864-3p	AT1G65960.1	UAAAGUCAAUAAUACCUUGAAG	AUUUGGGGUAUUAUUGAUUUUG	psRNATarget	WS	ACAATCACATATTCACTGAATAATGACTTCCTGTAGATTAGTGGCATGAGTTGTAATTAATAAAGTTGATTTGGGGTATTATTGATTTTGTATTTGGTAGGGACAAAGAGCAGTGACTAAAAATCTAATTATGAATAGTATACTGCCTAGTTCTATAATT
ath-miR864-3p	AT1G65960.2	UAAAGUCAAUAAUACCUUGAAG	AUUUGGGGUAUUAUUGAUUUUG	psRNATarget	WS	ACAATCACATATTCACTGAATAATGACTTCCTGTAGATTAGTGGCATGAGTTGTAATTAATAAAGTTGATTTGGGGTATTATTGATTTTGTATTTGGTAGGGACAAAGAGCAGTGACTAAAAATCTAATTATGAATAGTATACTGCCTAGTTCTATAATT
ath-miR864-3p	AT4G33280.1	UAAAGUCAAUAAUACCUUGAAG	ACUAAAGGUAUUAUUGAUUUUA	psRNATarget	WS	CGATGGACAGACTTTATGTGAGAAACCTACTTCTTATTTCGTCAGGAAATGTGGGCATGCAGAGAAGACTAAAGGTATTATTGATTTTAATGCAACCTCTTCGAGGTCTCCTAAGAGACACTTTAACCCTGATGATGTTGAAACTACACCAAACCAGCA
ath-miR864-3p	AT5G21170.2	UAAAGUCAAUAAUACCUUGAAG	GAUCAAGGUAUAAUUGACUUUG	psRNATarget	WS	CCTACCATCATTACATGGAACCAAGGAGGTAATGATGTGGCGGTGGAAGGATCATGGGACAATTGGAGATCAAGGTATAATTGACTTTGTTTCTCGTGGACCCTCTCTCGAGATTTCGTGATATATGTTAAAAACAATATGTTTACATTCACCAGGAAG
ath-miR864-3p	AT5G21170.1	UAAAGUCAAUAAUACCUUGAAG	GAUCAAGGUAUAAUUGACUUUG	psRNATarget	WS	CCTACCATCATTACATGGAACCAAGGAGGTAATGATGTGGCGGTGGAAGGATCATGGGACAATTGGAGATCAAGGTATAATTGACTTTGTTTCTCGTGGACCCTCTCTCGAGATTTCGTGATATATGTTAAAAACAATATGTTTACATTCACCAGGAAG
ath-miR864-3p	AT2G22140.1	UAAAGUCAAUAAUACCUUGAAG	GAUUAAGGGAUUGUUGACUUUA	psRNATarget	WS	AACTAATGATACTATTGAGGTACTTATCTGCAAGGAACTAGTACCATATTGTTCATCATTGGTACAGGATTAAGGGATTGTTGACTTTATTCGTTGTATGATTTTGCAAAGCTGTCTTTTTGAGAATGTGACAATTCTGGATTCCCATAACGTCTCATT
ath-miR864-3p	AT5G62700.1	UAAAGUCAAUAAUACCUUGAAG	GUUUAAGCUAUUAUUGACUGUA	psRNATarget	WS	TTGACTTATCTGGATGATGTTTATGTACTTTGTTTTTAAATTTGGTTCGGTCTTTAGTTTGAATCTTCGTTTAAGCTATTATTGACTGTATTGTTCCTAATCTCGTTAAAGACTTTGGGCTTATGATTGACTAACCTTTGGGCTTATGATTGACTAACCT
ath-miR399c	AT2G33770.1	UGCCAAAGGAGAGUUGCCCUG	UAGGGCAAAUCUUCUUUGGCA	psRNATarget	WS	CCGATCTTGTTTCTCACTTCGTTTGAACTCTGTCCTGTTTCCCATTTATACTTCAGATTCTAGCTCCTTTAGGGCAAATCTTCTTTGGCAAAAGTAACAATTAAGCAGCAGCAGCAGAAGTGAAGTTTCTCCCGTTAGGTGGCTTTGATACAAGTCTTGG
ath-miR2112-3p	AT5G09730.1	CUUUAUAUCCGCAUUUGCGCA	UGCGUAGAUGCGGAUAUAGGC	psRNATarget	WS	TACACAACGCCGCTTCAGGGATTGGCAGAAACGGTGTCGTCTACCTATCAACTGGGATGTAACGTGGCTTGCGTAGATGCGGATATAGGCTCAGCCGTGGATCTGGCTGCTTCTGCGGATGCTGTTGTGCTCGTGGTGGGCGCAGACCAATCAATTGAGA
ath-miR2112-3p	AT5G65060.2	CUUUAUAUCCGCAUUUGCGCA	CGCGCCAAUGUGGAAAUAAAG	psRNATarget	WS	TTCAGAAGCTTTTACAAAATTGTAAATTATAAAAAGCTGCATAATAATCTCAACCTTTTTATCTTCCTCGCGCCAATGTGGAAATAAAGGTAAAACAAAACGAAGCTCTTTTCTTTTATGCGAAAGAATTGTAAAACTAAGATAAAGCTACCGATCTTT
ath-miR2112-3p	AT5G65060.1	CUUUAUAUCCGCAUUUGCGCA	CGCGCCAAUGUGGAAAUAAAG	psRNATarget	WS	TTCAGAAGCTTTTACAAAATTGTAAATTATAAAAAGCTGCATAATAATCTCAACCTTTTTATCTTCCTCGCGCCAATGTGGAAATAAAGGTAAAACAAAACGAAGCTCTTTTCTTTTATGCGAAAGAATTGTAAAACTAAGATAAAGCTACCGATCTTT
ath-miR159c	AT4G37770.1	UUUGGAUUGAAGGGAGCUCCU	UCGAGUUUCUUUCAAUCCAAA	psRNATarget	WS	CTTATAAGTTTGTTTTGTCTTAAATATTTTTAGGCTATGGCGGATTTCATGTCGGAAAATAGAGGAAATCGAGTTTCTTTCAATCCAAACAAGCTTGTCCTCACCGCTGGTGCTACTCCGGCTAACGAGACTCTCATGTTTTGTCTCGCTGATCCTGGA
ath-miR159c	AT5G06100.1	UUUGGAUUGAAGGGAGCUCCU	UGGAGCUCCCUUCAUUCCAAU	psRNATarget	WS	TCCAGATAGCCATACCCCTACGGATGGCATTGTTCCTTATTCTAAGCCCTTATATGGGGCAGTGAAGCTGGAGCTCCCTTCATTCCAATATTCAGAAACAACATTTGACCAGTGGAAGAAATCGTCATCTCCTCCACACTCTGATCTCCTTGATCCCTT
ath-miR159c	AT5G06100.2	UUUGGAUUGAAGGGAGCUCCU	UGGAGCUCCCUUCAUUCCAAU	psRNATarget	WS	TCCAGATAGCCATACCCCTACGGATGGCATTGTTCCTTATTCTAAGCCCTTATATGGGGCAGTGAAGCTGGAGCTCCCTTCATTCCAATATTCAGAAACAACATTTGACCAGTGGAAGAAATCGTCATCTCCTCCACACTCTGATCTCCTTGATCCCTT
ath-miR159c	AT1G35870.1	UUUGGAUUGAAGGGAGCUCCU	AGGAUCUCCUUUCAUUCCAAA	psRNATarget	WS	GTAGAAGAGTGGGGATTACAGTGTGAGAGAAGGGTTGTTATACAGAAAAGGACGATTAGTCATTCCTAAAGGATCTCCTTTCATTCCAAAGCTATTACAAGAATTCCACACCAGTCCATGGGTGGTCACGAAGGAGCTCTGAAGACCTTTAAGAGACTAA
ath-miR159c	AT2G32460.2	UUUGGAUUGAAGGGAGCUCCU	UAGAGCUUCCUUCAAACCAAA	psRNATarget	WS	TTCATTGCTTATGGGAGATCTTGAGATAAGATCGAGTTCTTTCCCTTTAGGACTAGACAATAGCGTCCTAGAGCTTCCTTCAAACCAAAGACCGACCCATTCGTTCAGTTCTAGTCCTATTATTGACAATGGTGTCCATCTTGAGCCACCTTCTGGCAA
ath-miR159c	AT2G32460.1	UUUGGAUUGAAGGGAGCUCCU	UAGAGCUUCCUUCAAACCAAA	psRNATarget	WS	TTCATTGCTTATGGGAGATCTTGAGATAAGATCGAGTTCTTTCCCTTTAGGACTAGACAATAGCGTCCTAGAGCTTCCTTCAAACCAAAGACCGACCCATTCGTTCAGTTCTAGTCCTATTATTGACAATGGTGTCCATCTTGAGCCACCTTCTGGCAA
ath-miR782	AT3G42280.1	ACAAACACCUUGGAUGUUCUU	UAGAACGUUUAAGGUGUGUGU	psRNATarget	WS	GAACGGTGTTTTAAGAAACCTTGGTATTGCTGGAGAAAAGTGTCGTAATTTTATAAAGATGCATGGTTTAGAACGTTTAAGGTGTGTGTTAGTTATATATAAACTATTTTTCAAAAATAATTTTTTGTTTAATACATGTCTTACATAGATATATTTTAG
ath-miR782	AT5G04360.1	ACAAACACCUUGGAUGUUCUU	AAGAACAACGACGGUGUUUGU	psRNATarget	WS	GATGTCAGCCGATGAAATAGTCAAGAAATCAGTTTACGACTCGTTTTCTGGGGGCTTCACTGTACCGGCAAGAACAACGACGGTGTTTGTTGAATCGCGGAATGGTTGAAATTTATCCTTTATAGCAATAACAGGTAAATGTTCTGTTCCATAATATTCT
ath-miR407	AT1G68460.1	UUUAAAUCAUAUACUUUUGGU	UUCAAAAGUGUUUGAUUUAAA	psRNATarget	WS	AAAAAGTACTTTAGTTTATTGTTTTTTCTTTATTAGTTTCTTGTTTTTTATGTAATGTGTACCATTTTTTCAAAAGTGTTTGATTTAAAGTTTTTGATCTTTAGGAAAATTAGGAGCTTGTTGTTTGTTTGTTTGTTTGTTGTAGTCTGCAGAAATGTT
ath-miR407	AT5G11810.1	UUUAAAUCAUAUACUUUUGGU	ACCAAAAGAAUUUGAUUUGAA	psRNATarget	WS	AGCTACACCATGCGAGGTGAAAAGACACGGGATGATGTTCGGTAAGAGATTCGATGAATTTTTGTCAAAACCAAAAGAATTTGATTTGAACTTTTCTGAAATCATCATTTCGTTCTTGACGGGTTTGGTCATTCTTGCAACCTACAGGCACTACTGTCCT
ath-miR407	AT2G01350.4	UUUAAAUCAUAUACUUUUGGU	GUCAAAAAUAUAUGAUUUGAG	psRNATarget	WS	AGATGCTGGTCATACAGGTTCTCTCTTCACCTTCTAAAGTTTCGATTTTTAATTTGTGAAATTGAGTTGGTCAAAAATATATGATTTGAGTGAAGGAGATGTAACGTGTATGGCTACGATACCGTTTGATATGGAAGTGGAAGCTTATTTCTTGGCCAAG
ath-miR407	AT2G01350.2	UUUAAAUCAUAUACUUUUGGU	GUCAAAAAUAUAUGAUUUGAG	psRNATarget	WS	AGATGCTGGTCATACAGGTTCTCTCTTCACCTTCTAAAGTTTCGATTTTTAATTTGTGAAATTGAGTTGGTCAAAAATATATGATTTGAGTGAAGGAGATGTAACGTGTATGGCTACGATACCGTTTGATATGGAAGTGGAAGCTTATTTCTTGGCCAAG
ath-miR407	AT2G01350.3	UUUAAAUCAUAUACUUUUGGU	GUCAAAAAUAUAUGAUUUGAG	psRNATarget	WS	AGATGCTGGTCATACAGGTTCTCTCTTCACCTTCTAAAGTTTCGATTTTTAATTTGTGAAATTGAGTTGGTCAAAAATATATGATTTGAGTGAAGGAGATGTAACGTGTATGGCTACGATACCGTTTGATATGGAAGTGGAAGCTTATTTCTTGGCCAAG
ath-miR407	AT2G01350.1	UUUAAAUCAUAUACUUUUGGU	GUCAAAAAUAUAUGAUUUGAG	psRNATarget	WS	AGATGCTGGTCATACAGGTTCTCTCTTCACCTTCTAAAGTTTCGATTTTTAATTTGTGAAATTGAGTTGGTCAAAAATATATGATTTGAGTGAAGGAGATGTAACGTGTATGGCTACGATACCGTTTGATATGGAAGTGGAAGCTTATTTCTTGGCCAAG
ath-miR407	AT2G26820.1	UUUAAAUCAUAUACUUUUGGU	UCCAAUAGUAUAUGAUCUAAA	psRNATarget	WS	CTGTATTATGCTTAATTTATTTTTAATCTTTAAATACTTTAGGCAAATGATAAAACTTCCGAAGATTTTCCAATAGTATATGATCTAAATATGATCCTATTGAAGGTTGTGTTTATCTGCAAGAATTCAGATGACAGTGAAGGAAGAGTCTTTGTAGAA
ath-miR407	AT2G11230.1	UUUAAAUCAUAUACUUUUGGU	UCUAAAGGUUUAUGAUUUGAA	psRNATarget	WS	ATGATCCTTGGAAAAGAATTCCTAGCTACAGCTGGTGATAGGATTGATGCGAAGAAAGGTAGGATCTCTCTAAAGGTTTATGATTTGAAGATGAAGTTTGGCATGGATGGTTCAGAGTTCACTAAGACTATCAGTAGTATTGCCTCTAGCACAGACACA
ath-miR407	AT1G11530.1	UUUAAAUCAUAUACUUUUGGU	AUCAAGAGUAAAAGAUUUAAA	psRNATarget	WS	TACTTATGTGTCTCTCTACTTGATATGTCTTTCTACTTTGGCTTCTTTGTTGAAGAGAAGTGTTTAACCATCAAGAGTAAAAGATTTAAACAGTTGCTAAATTGGTAGATGATTAATGGTTTTTCTTTGTTTTTTACTATGTTGGATTGGTCAGGAAGTG
ath-miR407	AT1G47497.1	UUUAAAUCAUAUACUUUUGGU	AUUAAAAUUAUAUAAUUUAAA	psRNATarget	WS	TTTATTTTTTAGGACTTGACCAAAAGTATACCACATGACAATATTTTATTTTCTATTTATTAATTTTGTATTAAAATTATATAATTTAAATTTTCGATGCTTTTAGATTTAACTCGTAGAACATACGTAATTTAGTAACTTTGTATTACAAATACACATT
ath-miR407	AT5G47760.1	UUUAAAUCAUAUACUUUUGGU	ACCAAAAUUGUAUAAUUUGAA	psRNATarget	WS	TGGTCACTCTGAGGACTCATATCATTGTACAAGATGTTTGATACTTACTGCTCCTGTGTTTTTAAACCAACCAAAATTGTATAATTTGAATTCCTCTGTCTATCTGAAGCAGTATTTGCTTCCATGCAGGAAGATGGTGAAAAGAAGGCACAATGGAAAT
ath-miR407	AT1G61820.3	UUUAAAUCAUAUACUUUUGGU	ACUAUAGAUAUAUGAUUUAAA	psRNATarget	WS	TATGATCCTCGCACATGCAAAGGCGATTCAAATATACCGAACCAAATATCAAGTAACAATAACCAATATACTATAGATATATGATTTAAACTATATATTTGTATGCATTATATCGATATAAATACGTTTTTTGTTGTTGTAGAGAGAACAAAAGGGAATC
ath-miR407	AT1G61820.1	UUUAAAUCAUAUACUUUUGGU	ACUAUAGAUAUAUGAUUUAAA	psRNATarget	WS	TATGATCCTCGCACATGCAAAGGCGATTCAAATATACCGAACCAAATATCAAGTAACAATAACCAATATACTATAGATATATGATTTAAACTATATATTTGTATGCATTATATCGATATAAATACGTTTTTTGTTGTTGTAGAGAGAACAAAAGGGAATC
ath-miR407	AT4G20210.1	UUUAAAUCAUAUACUUUUGGU	AUUAAAAUUAUAUAAUUUAAA	psRNATarget	WS	CGATATTAATAAGGTTTTTCTTCTAAGATTTGATCCGAGATTATTTTATTTTTTATTCACAATTTTTGTATTAAAATTATATAATTTAAACTTTGGGTGTTCTTAGATTTAATCCGGAGAACATATATAATTTAGTAACTTTGTAGTACAATTACATATG
ath-miR407	AT3G12502.1	UUUAAAUCAUAUACUUUUGGU	UUCAAAAGUGUAUAAUUUGGA	psRNATarget	WS	ATTCAAAAGTGTATAATTTGGAAACTGGAATATTCGTAAGTTCCTTGATTGGTTATTTGCGTTTAGATTAATCAAGAATTTCATATTTTTAAAATAGTTTTTTAATTGTAAACGCAAACATCTAAGACCAAAACATTTTTCTTTGCGTTTGGCGTTTTT
ath-miR407	AT4G07504.1	UUUAAAUCAUAUACUUUUGGU	UCUAAAGGUUUAUGAUUUGGA	psRNATarget	WS	CTTATCCTTGAAAGAGCGTTCCTAGCTACAGCTGATGCTAGGTTTGATGTGAAGAGAGGTCGGATCTCTCTAAAGGTTTATGATTTGGAGATGAAATTTGGCATGGATGGTTCAGAGCTTACGAAGACTATCAGTAGTATTGACTCTAGCACATACACA
ath-miR418	AT3G03860.1	UAAUGUGAUGAUGAACUGACC	AGUUAGUUCAUCAUUACCUUA	psRNATarget	WS	TCATGTGTGTTTGCTGTTACGTTATCTTACATTTCATTAGCAAATATTCATTTGATCTATCATTAACTAGTTAGTTCATCATTACCTTATCTGCCTTGTGTATACTAAGTTACTAGTAGGTTCAAGTGCTTTTAGGTTTCTTCATGTGTCTGGCTGTTT
ath-miR418	AT3G08960.1	UAAUGUGAUGAUGAACUGACC	UUUUAGUUCAUUAUCACAUUC	psRNATarget	WS	ATAATTTCAGGATTTCTAAGCGATGCCAATAATATACAGGTAGATACACTATACTTTTTCATGAATCTTTTTAGTTCATTATCACATTCACCTTCAGCTATCTCCCTTCTATGAACTTGTGGTATAGTTTCGCCAAATATGTGTTCCGTTCCCCGCACT
ath-miR418	AT5G46110.3	UAAUGUG-AUGAUGAACUGACC	GGUCAGUUCAUUAUUCGCAUUA	psRNATarget	WS	AACAGGAATAGCCATTGCTGGAGTTGCAATGTACTCTATCATTAAGGCCAAGATCGAAGAAGAGAAACGGGTCAGTTCATTATTCGCATTAGCTCAATTTTCATTACATAGCTTAAGAAATTTTGCTTACTATTAAAGATATAAATTGTTTTGGATCTTGA
ath-miR418	AT5G46110.4	UAAUGUG-AUGAUGAACUGACC	GGUCAGUUCAUUAUUCGCAUUA	psRNATarget	WS	AACAGGAATAGCCATTGCTGGAGTTGCAATGTACTCTATCATTAAGGCCAAGATCGAAGAAGAGAAACGGGTCAGTTCATTATTCGCATTAGCTCAATTTTCATTACATAGCTTAAGAAATTTTGCTTACTATTAAAGATATAAATTGTTTTGGATCTTGA
ath-miR418	AT5G46110.2	UAAUGUG-AUGAUGAACUGACC	GGUCAGUUCAUUAUUCGCAUUA	psRNATarget	WS	AACAGGAATAGCCATTGCTGGAGTTGCAATGTACTCTATCATTAAGGCCAAGATCGAAGAAGAGAAACGGGTCAGTTCATTATTCGCATTAGCTCAATTTTCATTACATAGCTTAAGAAATTTTGCTTACTATTAAAGATATAAATTGTTTTGGATCTTGA
ath-miR418	AT5G46110.1	UAAUGUG-AUGAUGAACUGACC	GGUCAGUUCAUUAUUCGCAUUA	psRNATarget	WS	AACAGGAATAGCCATTGCTGGAGTTGCAATGTACTCTATCATTAAGGCCAAGATCGAAGAAGAGAAACGGGTCAGTTCATTATTCGCATTAGCTCAATTTTCATTACATAGCTTAAGAAATTTTGCTTACTATTAAAGATATAAATTGTTTTGGATCTTGA
ath-miR418	AT1G26580.1	UAAUGUGAUGAUGAACUGACC	UGUCAGUUCAAAAUCACAUUA	psRNATarget	WS	ACCAGGTCATCAAGCCGAGATTCCTGAATGGGAAGGCAGTCAGACTGGGAACATAGAAACCTCAGGCATGTCAGTTCAAAATCACATTAGTGGATGTGCTGATGGTGAGAAGCTGTTTGGTACATCTGTTATTCCCATGCCTGGTTTGACTACAGTTGC
ath-miR418	AT3G03350.1	UAAUGUGAUGAUGAACUGACC	UGUCGUUUCAUCAUCAUAUUU	psRNATarget	WS	TTTGTCTTAGCCTTGAACGGTTGAGATTTGTGTTGGTTTTGCCTTAAATGCTCTGTACCTTAGTTTTATGTCGTTTCATCATCATATTTTTTTTCTTGCAGAAATCCAAGGCATCGGATGCAAGTGAGGAAACTATCAATGTACTAAATTAATTGCATA
ath-miR418	AT1G30970.2	UAAUGUGAUGAUGAACUGACC	AGUUAGUUUACCAUUACAUUG	psRNATarget	WS	CAGATACTGAATTTATGATCTGATTTTAAGTTATTAACTTTCCATCTGTTGTATTCTTTAGCCAGGTGAGTTAGTTTACCATTACATTGTTTAGGGATCTCAGAGATGTTTTTTCTCAGAAGTTTAGTCCTTTTTTTTTTTGGTCGTTGGAGACTTGGA
ath-miR418	AT1G30970.1	UAAUGUGAUGAUGAACUGACC	AGUUAGUUUACCAUUACAUUG	psRNATarget	WS	CAGATACTGAATTTATGATCTGATTTTAAGTTATTAACTTTCCATCTGTTGTATTCTTTAGCCAGGTGAGTTAGTTTACCATTACATTGTTTAGGGATCTCAGAGATGTTTTTTCTCAGAAGTTTAGTCCTTTTTTTTTTTGGTCGTTGGAGACTTGGA
ath-miR822	AT5G03552.1	UGCGGGAAGCAUUUGCACAUG	CAUGUGCAAAUGCUUUCUACA	psRNATarget	WS	AACACCTATAAAAAGCGTTTTTTCAAGCATGTGCTATCTATGAAGGTAATTACTATTCATGTATAAAATATGATTTTATCCTCCATAAAACATGTGCAAATGCTTTCTACAGGAAACAATATACGTTGCATCCCCATCTACTTACACTTAAGGTCGTTGT
ath-miR822	AT1G66450.1	UGCGGGAAGCAUUUGCACAUG	AAUGUGCAAAUUUUUCUCGCA	psRNATarget	WS	ATGCATCACGCCAATATACTCCGGTAAATTCTACTCTTGTATGAAATGCAATTTTATTCTCCACGAAGAATGTGCAAATTTTTCTCGCAAAATACATCACCCGATACATCCACATATGCTCACTCTAATGACTCCCACTACCGATAGAATCAACATTGA
ath-miR822	AT1G66440.1	UGCGGGAAGCAUUUGCACAUG	AAUGUGCAAAUUUUUCUCGCA	psRNATarget	WS	ATGCATCACGCCAATCTATTTTGGTAAATTCTACTCTTGTATGGAATGCAATTTCATTCTCCACGAAGAATGTGCAAATTTTTCTCGCAAAATACAACACCCGATACATCCACATCTGCTCACTTTAGTGACTTCCGCGACCGATAAAGCCAACACTCA
ath-miR822	AT1G44020.1	UGCGGGAAGCAUUUGCACAUG	AAUGUGCAAAUCUUUCUCGCA	psRNATarget	WS	TGCATCATGCCCATCTATTTCGGTAACTTCTTCTCATGTATGCAATGTGATTATATTCTCCAATGAAGAATGTGCAAATCTTTCTCGCAAAACATATAACCCAATACATCCACATTTGCTCTCTCTAATGGGAGGAAATGATGATGTTAGGAAGTACGA
ath-miR822	AT4G10920.1	UGCGGGAAGCAUUUGCACAUG	UAUGUGCAAAUGUUUCUUUCA	psRNATarget	WS	TAAAGGTACTTTAAAGCTCTCTTTGTTCTATCACAATTTTTCAGAAATTGTAGAGCCAAATTCTGTGTTTATGTGCAAATGTTTCTTTCAAGTTCCACTTTAGAGTTGCATCAAAGTGATTTTCGTTCACAATTCGAAATTTGGAGTCAATGATGATTCA
ath-miR822	AT4G10920.2	UGCGGGAAGCAUUUGCACAUG	UAUGUGCAAAUGUUUCUUUCA	psRNATarget	WS	TAAAGGTACTTTAAAGCTCTCTTTGTTCTATCACAATTTTTCAGAAATTGTAGAGCCAAATTCTGTGTTTATGTGCAAATGTTTCTTTCAAGTTCCACTTTAGAGTTGCATCAAAGTGATTTTCGTTCACAATTCGAAATTTGGAGTCAATGATGATTCA
ath-miR822	AT4G13130.1	UGCGGGAAGCAUUUGCACAUG	AAUGUGCGAAUUUUUCUCGCA	psRNATarget	WS	ATGCATCACACCAATCTATTTTGGTAACATCTACTCTTGTATGCAATGCAACTTCATTCTCCATGAAGAATGTGCGAATTTTTCTCGCAAAATACATAACCCGATACATCCACATAAGCTCAATCTAGTGGGAGGATACGACGGTGTTACCAAGTATTA
ath-miR169c	AT5G39635.1	CAGCCAAGGAUGACUUGCCGG	CCGGCAAGUCAUCUAUGGCUA	psRNATarget	WS	AATATAATACGAAAAAGTATTTACTTATTTATATATGTGTGTTGGGGCAAGAAGTGTAACCAAGCTAGCCCGGCAAGTCATCTATGGCTATGCAACTGTCTCTTCCTCTCATTCTAGGCTTACGATGACACGTAAAAAATCCCAAATATCACTAATATGA
ath-miR169c	AT3G20910.1	CAGCCAAGGAUGACUUGCCGG	GCGGCAAUUCAUUCUUGGCUU	psRNATarget	WS	AGCAATGGAACAGCCTTTCCTCAAACCATCCTTCTCAAGCTCGTCTAGCCATTAAATGACCTCACAAGGCGGCAATTCATTCTTGGCTTTCTCTTTGTTGGCTTATTCGGTAGCAGCCATGAAAGAGTATTTTCTCTCGTTTTTTTTTCTTCTGATTTT
ath-miR169c	AT1G72830.2	CAGCCAAGGAUGACUUGCCGG	AGGGGAAGUCAUCCUUGGCUA	psRNATarget	WS	CATGCACCATTTCTCTGTCCATATCTGAGACAGTGGATCTTGGTGCTGTGTTCATGTTCCCACCAAGAAGGGGAAGTCATCCTTGGCTACTACTAGTTCTTTCGCTTGTTGTAACTTCAGTGTTTTTATTTCATATTATGTCTGTGTTAGACATCACAA
ath-miR169c	AT1G72830.1	CAGCCAAGGAUGACUUGCCGG	AGGGGAAGUCAUCCUUGGCUA	psRNATarget	WS	CATGCACCATTTCTCTGTCCATATCTGAGACAGTGGATCTTGGTGCTGTGTTCATGTTCCCACCAAGAAGGGGAAGTCATCCTTGGCTACTACTAGTTCTTTCGCTTGTTGTAACTTCAGTGTTTTTATTTCATATTATGTCTGTGTTAGACATCACAA
ath-miR169c	AT5G44980.1	CAGCCAAGGAUGACUUGCCGG	AUGUCAAGUUAUCUUUGGUUG	psRNATarget	WS	TCATATTCATCTTCTATCTACCTAAAGAGCTACAAGAAGCTTCTTACATCAACAAAGCTTTCTCCCACATGTCAAGTTATCTTTGGTTGTTGAACATTGTTTCAGTGACGTTATTCCTGTAGTTTGGCTTTTTGTTGCTTTGATTTCAATTTCAGGACA
ath-miR863-3p	AT5G62810.1	UUGAGAGCAACAAGACAUAAU	AUUAUGUUUUGUUGUUUUUGG	psRNATarget	WS	AAATGGCAGCAATGTTGATTATGACACACGTTCAGGTTATTATCTCTCTTTTTCTCTGCCTCAAACTGCATTATGTTTTGTTGTTTTTGGTTAGCTTATTTTTTCTAACTAATGGACAATACAGCACGATCTGCATCTCCTCCTGCGGCACCAGCTGATT
ath-miR863-3p	AT2G27100.1	UUGAGAGCAACAAGACAUAAU	AUUAUGUCUUGUUCCUCCCAA	psRNATarget	WS	TGGGTTAAAGGGCATCAGTATTAGAAGGCAAAGCTAGCAGATTGTGGCATTTTCTTACCCTTTTGATGTATTATGTCTTGTTCCTCCCAATTTTCACTCACTAAAGCGTAAAATACGCACTCCATACATTTCCTTATTGTTTTTCAAAATTTTTCATGTG
ath-miR863-3p	AT4G17310.1	UUGAGAGCAACAAGACAUAAU	UUUAUGUUUUGUUGCUCUAGA	psRNATarget	WS	TTAAGCCATTTGCATCCATCTTTTGTTTCTTCACCTCATTCAGTGCCCTAATTTAATCGTGGTGATCATTTATGTTTTGTTGCTCTAGAACTTGGCCTTTCAGTTCCAAGGTGACTCAAAAACCCTCATGAAGGTGAACCATGGAATTATGAAAGGGGC
ath-miR863-3p	AT4G17310.2	UUGAGAGCAACAAGACAUAAU	UUUAUGUUUUGUUGCUCUAGA	psRNATarget	WS	TTAAGCCATTTGCATCCATCTTTTGTTTCTTCACCTCATTCAGTGCCCTAATTTAATCGTGGTGATCATTTATGTTTTGTTGCTCTAGAACTTGGCCTTTCAGTTCCAAGGTGACTCAAAAACCCTCATGAAGGTGAACCATGGAATTATGAAAGGGGC
ath-miR863-3p	AT5G64400.2	UUGAGAGCAACAAGACAUAAU	AUUGUGUUUUUUUGCUCUUAG	psRNATarget	WS	CCCCTCGCCCTCGTCCTGCTGCTGCACGCAGCCCAGCTCCTCAACCTGGTACAAATCTTTGTCTCCGAAATTGTGTTTTTTTGCTCTTAGTTATGACTTATTCAATCCATTCCGCTGGATTCAATTATTTATAAATCATTCTTTCTGGGTTTTGTTTTGC
ath-miR863-3p	AT5G64400.1	UUGAGAGCAACAAGACAUAAU	AUUGUGUUUUUUUGCUCUUAG	psRNATarget	WS	CCCCTCGCCCTCGTCCTGCTGCTGCACGCAGCCCAGCTCCTCAACCTGGTACAAATCTTTGTCTCCGAAATTGTGTTTTTTTGCTCTTAGTTATGACTTATTCAATCCATTCCGCTGGATTCAATTATTTATAAATCATTCTTTCTGGGTTTTGTTTTGC
ath-miR863-3p	AT2G02910.1	UUGAGAGCAACAAGACAUAAU	GUUAUGUCUUGUUGUUGUUAG	psRNATarget	WS	TCAATCAACCCTTAACTTCTCTCACACCATACACATTTACTAGTTTTGTTTGTTTAATGTTTATTGAGTGTTATGTCTTGTTGTTGTTAGATGTACCGGAAGGTTCTTTTATTGTAAGGGCTCATACACCAATGTCAAACCTCTTCACTTGCCTTTGGTT
ath-miR863-3p	AT3G27430.1	UUGAGAGCAACAAGACAUAAU	UGUAUGUUUUGUUGCUUUUGA	psRNATarget	WS	GTTCTGCATGTACATATTAAGCTGACCCAAGTTATTCACCACCAGATCAAACTCTTTTGCATTACATGTGTATGTTTTGTTGCTTTTGAGCTTATTATTGGACACAATATTGGCAAACAGGGGAACAAGGAATATCTCAGGAACTACATGGAACCAAAC
ath-miR863-3p	AT3G27430.2	UUGAGAGCAACAAGACAUAAU	UGUAUGUUUUGUUGCUUUUGA	psRNATarget	WS	GTTCTGCATGTACATATTAAGCTGACCCAAGTTATTCACCACCAGATCAAACTCTTTTGCATTACATGTGTATGTTTTGTTGCTTTTGAGCTTATTATTGGACACAATATTGGCAAACAGGGGAACAAGGAATATCTCAGGAACTACATGGAACCAAAC
ath-miR863-3p	AT3G57890.1	UUGAGAGCAACAAGACAUAAU	UUUAUGUCAUGUUGCUCUUAU	psRNATarget	WS	TTATTGTTGGTGATAACCACAAACTGCAGGTGAAGCTTCTCTTTAAGATTGTGGTTTAATTTACAAGTTTTATGTCATGTTGCTCTTATTTACCTTTCTGATATTAAGGTAAAAAAAATTGAGTGGCTAGACTTTTTACTAGATTTAGTTTGGTTAGTT
ath-miR863-3p	AT5G14750.1	UUGAGAGCAACAAGACAUAAU	UUUAUGUUUUGUUAUUUUCAA	psRNATarget	WS	AACATGATGGACTTTATAGATGGACACTGTTTTTGATGTGTTTTCTGCTTTTGTTATTTTAGTATTCGTTTATGTTTTGTTATTTTCAAAGCTGATCAAACACTAATACATCAACAGTCTTAGATTAAAAGTTGTTGATGTGGTAGTGTATGATTGGCT
ath-miR863-3p	AT1G01240.2	UUGAGAGCAACAAGACAUAAU	CUUAUGUCUUGUUGUGUUUAA	psRNATarget	WS	TTTGTAGTTTGCTCTGCTCAAGACTTTCTTTTTTTTTGGTTCTGCAGTATGTCTTAATTGCTCTGAAACTTATGTCTTGTTGTGTTTAATTTGGTGGTGAAATATATTGTCTTCTTTATTCCTGGATCTGTTAAGATTGTTTAAGATTTCATATACGTT
ath-miR863-3p	AT1G23410.1	UUGAGAGCAACAAGACAUAAU	GUUAUGUCUUUUUGCUUUUGG	psRNATarget	WS	CATTTCGATAGGCATTATTGTGGGAAATGTGGAACTACTTACGTGTTCAAGAAGGCTGATGAAGAGTAGGTTATGTCTTTTTGCTTTTGGAATTTAGATTGTTTTTTTTTTAATTCAGATATTTTGAGATGGTTTTATACTATTGAGGGATGGTTTAATT
ath-miR863-3p	AT1G01240.1	UUGAGAGCAACAAGACAUAAU	CUUAUGUCUUGUUGUGUUUAA	psRNATarget	WS	TTTGTAGTTTGCTCTGCTCAAGACTTTCTTTTTTTTTGGTTCTGCAGTATGTCTTAATTGCTCTGAAACTTATGTCTTGTTGTGTTTAATTTGGTGGTGAAATATATTGTCTTCTTTATTCCTGGATCTGTTAAGATTGTTTAAGATTTCATATACGTT
ath-miR863-3p	AT1G01240.3	UUGAGAGCAACAAGACAUAAU	CUUAUGUCUUGUUGUGUUUAA	psRNATarget	WS	TTTGTAGTTTGCTCTGCTCAAGACTTTCTTTTTTTTTGGTTCTGCAGTATGTCTTAATTGCTCTGAAACTTATGTCTTGTTGTGTTTAATTTGGTGGTGAAATATATTGTCTTCTTTATTCCTGGATCTGTTAAGATTGTTTAAGATTTCATATACGTT
ath-miR863-3p	AT3G24120.1	UUGAGAGCAACAAGACAUAAU	UUUAUGGUUUGUUGUUCUCGA	psRNATarget	WS	ATTCTTCTCTCAAAGTTTAGATATTTCTGATTTCTGAAGAATATGTCTCGTTACTTGATTCGATGAAGTTTATGGTTTGTTGTTCTCGAGACTTGAATTGAGATCTTTATAACTGTAGCTCTTTATGTGTCCCAAAATAGAAGCAGATTCTGCAGTGTA
ath-miR3440b-5p	AT3G01460.1	UUUUCUUGGCCCAUCCACUUC	CAGGUGGAUGAGCCAAGGAAA	psRNATarget	WS	TTTTGGTGGTTCATCATCATAAGAGGCCTAAGTCCTGTTTAGATCTTTTTCTTGGAATGGAGGTTCAACAGGTGGATGAGCCAAGGAAAGTATGTGTACACATATATGTAGAAGACTAACTAGTGTGGAATTAATTAGTATCAAAGTCGCTTTTTAGAC
ath-miR3440b-5p	AT5G08695.1	UUUUCUUGGCCCAUCCACUUC	CAAGUAUAUGGGCCAAGAAAA	psRNATarget	WS	TCTTTGCAGGTGCTCGAGTGGGCTCGTGATGACGAGAGCATGGAAGCGATTCAAAAATCTTGTGCTGCCAAGTATATGGGCCAAGAAAACGATAATCCAAAGAAAAGGAAAAGCTCGACAGTTGTTGGTAGTGGTAGAGAGACGTCAAAGAAAAGGTTA
ath-miR3440b-5p	AT1G57820.2	UUUUCUUGGCCCAUCCACUUC	GAAAUGGAUGGGGCAGGGAAA	psRNATarget	WS	CTGATGGAAATCTTGTGTGTTTGTTTTTCAGAAACCATGTGGGCACAACGCTTGCTTAAAATGTTTTGAGAAATGGATGGGGCAGGGAAAGAGAACTTGTGGTAAATGCCGCAGCATAATTCCTGAAAAAATGGCTAAGAATCCCCGTATCAACTCGTCT
ath-miR3440b-5p	AT1G57820.1	UUUUCUUGGCCCAUCCACUUC	GAAAUGGAUGGGGCAGGGAAA	psRNATarget	WS	CTGATGGAAATCTTGTGTGTTTGTTTTTCAGAAACCATGTGGGCACAACGCTTGCTTAAAATGTTTTGAGAAATGGATGGGGCAGGGAAAGAGAACTTGTGGTAAATGCCGCAGCATAATTCCTGAAAAAATGGCTAAGAATCCCCGTATCAACTCGTCT
ath-miR3440b-5p	AT2G04300.1	UUUUCUUGGCCCAUCCACUUC	GAAAUGGAGGUGCCAAGAAAA	psRNATarget	WS	GAGTAACCCTCAGTCTTGAAGGAAATATTTATCTTAATTGTCCGGATGGATCATGTGTAAGCAAAGACGGAAATGGAGGTGCCAAGAAAAAGAATGTTGTAGTATTGGTTGTGGTATCAATTGCACTTGTAGTAGTTCTTGGATCTGCATTAGCTCTTTT
ath-miR869.1	AT1G54020.1	AUUGGUUCAAUUCUGGUGUUG	CAACGCUAAAAUUGGACCGAU	psRNATarget	WS	GATCGCAAGACAAGAATTTAAAACCGGTAACAATTGTTACGAGAAACTCAATGATTTGGCCAAACAACACAACGCTAAAATTGGACCGATTTTGAACGAAATGGCGGAAACTAAACCGGATTTCCAATTCACCGTTTTCGATTTCTACAACGTTATTCTT
ath-miR869.1	AT1G54020.2	AUUGGUUCAAUUCUGGUGUUG	CAACGCUAAAAUUGGACCGAU	psRNATarget	WS	GATCGCAAGACAAGAATTTAAAACCGGTAACAATTGTTACGAGAAACTCAATGATTTGGCCAAACAACACAACGCTAAAATTGGACCGATTTTGAACGAAATGGCGGAAACTAAACCGGATTTCCAATTCACCGTTTTCGATTTCTACAACGTTATTCTT
ath-miR869.1	AT1G54020.3	AUUGGUUCAAUUCUGGUGUUG	CAACGCUAAAAUUGGACCGAU	psRNATarget	WS	GATCGCAAGACAAGAATTTAAAACCGGTAACAATTGTTACGAGAAACTCAATGATTTGGCCAAACAACACAACGCTAAAATTGGACCGATTTTGAACGAAATGGCGGAAACTAAACCGGATTTCCAATTCACCGTTTTCGATTTCTACAACGTTATTCTT
ath-miR869.1	AT3G45010.1	AUUGGUUCAAUUCUGGUGUUG	CAAAACUGGAAUUGAAUUAAU	psRNATarget	WS	TTCTTACACTGTCTGCAACAACATTTTCCAAAAGATAATGGATATTGCTGGAAACGTAAACGTAAGCATCAAAACTGGAATTGAATTAATCTCTTTTACTTGTTTATTCTTGAAATAATAGCTAACAAGATTTTTGGTCTCTCTGTTTTGAAGTATTATG
ath-miR869.1	AT4G08210.1	AUUGGUUCAAUUCUGGUGUUG	AAAUAUUGGAAUUGAACCAAA	psRNATarget	WS	GGGATAATTGTTGGATTCGGACAAAACGGACGAGTCGAAGAAGCGTTTCGGTATTTCCACAAGATGATAAATATTGGAATTGAACCAAATAAGGTAACTTTTTTGGGGCTTCTTTCTGCTTGCCGACATTCTGGACTACTTGAAGAAGCAAGATCAACC
ath-miR869.1	AT2G44620.1	AUUGGUUCAAUUCUGGUGUUG	AAACCCUAGGAUUGAAUCAGU	psRNATarget	WS	GAGCTCGAAGAAAGAGACGAAAATGGCACTGAGAAATGCAATTCTTCGTCACCTGAGGGTTCCGGTGCAAACCCTAGGATTGAATCAGTCTAAAATTGGGTTCCTTGGTACGATCCGGTCATTTTCTTCGCACGATGATCATCTTAGCAGAGAAGCTGT
ath-miR5663	AT1G72650.2	AGCUAAGGAUUUGCAUUCUCA	UGAGAAUGCAAGGUCUUAGUU	psRNATarget	WS	TTCTTAATATGTTGTTGTTGTATTTCTGTGTTGTATTCGTAATTCGATCTAAAATTGTCAAATTGATTGTGAGAATGCAAGGTCTTAGTTTGTCAATTGCGAAACTTGTGAATTCTTTGGAATTTCAATTTTTTAATCTTTCTTAATTTTGTATACTTAG
ath-miR5663	AT1G72650.1	AGCUAAGGAUUUGCAUUCUCA	UGAGAAUGCAAGGUCUUAGUU	psRNATarget	WS	TTCTTAATATGTTGTTGTTGTATTTCTGTGTTGTATTCGTAATTCGATCTAAAATTGTCAAATTGATTGTGAGAATGCAAGGTCTTAGTTTGTCAATTGCGAAACTTGTGAATTCTTTGGAATTTCAATTTTTTAATCTTTCTTAATTTTGTATACTTAG
ath-miR5663	AT3G56450.1	AGCUAAGGAUUUGCAUUCUCA	CGGGAAUGCAAGUUCUUAGCG	psRNATarget	WS	GAGTAACTATGACATGTGTTCTAACTTGTACTTTCTTGCAGGATCTGGATCCGACTTTTTCAGGAACACGGGAATGCAAGTTCTTAGCGGTAAAGTTTAAACTCTGGTGTTGTAAGAAATTGGGGAGTAGCTTACATAAAGTATGTTAAGTGTTGTACA
ath-miR5663	AT3G56190.1	AGCUAAGGAUUUGCAUUCUCA	CGGGAAUGCAAGUUCUUAGCG	psRNATarget	WS	GAGCAACTATGACATGTTTTCTAACTTCTACTTTCTTGCAGGATCTGGATCCAACTTTTACTGGAACACGGGAATGCAAGTTCTTAGCGGTAAAGTTTAAACTTCCGTTTTTTCAAGAAGTTGTGGAGCAGCTTACATAAAGTATGTTAAGTTTTGTAC
ath-miR5663	AT3G56190.2	AGCUAAGGAUUUGCAUUCUCA	CGGGAAUGCAAGUUCUUAGCG	psRNATarget	WS	GAGCAACTATGACATGTTTTCTAACTTCTACTTTCTTGCAGGATCTGGATCCAACTTTTACTGGAACACGGGAATGCAAGTTCTTAGCGGTAAAGTTTAAACTTCCGTTTTTTCAAGAAGTTGTGGAGCAGCTTACATAAAGTATGTTAAGTTTTGTAC
ath-miR5663	AT1G06200.1	AGCUAAGGAUUUGCAUUCUCA	UGAAAAUGUAAAUUCUUGGUU	psRNATarget	WS	TGACAGAATGAATTGGACAGAATTGAGTTGGTTGGAACAGACAAGTATATTTAACTCCGATGAGCTCATTGAAAATGTAAATTCTTGGTTTCAGCTTTTTAATGTATCCAATAATCAGTCTAAACCCTAGCTCGCAGCCTTTTCTAGGTTCAGTGTGTAT
ath-miR5663	AT1G31300.1	AGCUAAGGAUUUGCAUUCUCA	UGAGGAUGCACAUCUUUGGUU	psRNATarget	WS	TGGTTTCATTTCCGGATTTTTTTTTATGGTGTGATTGAAATGGAATTACTTTGTTTTGTGGGTAGGTCATGAGGATGCACATCTTTGGTTACGTTCTGGTATTCGGCGTACCAGCTGCGCTCGGTGTCATGAACTTGATATGGTTCGGGAAGATTGTGAG
ath-miR5663	AT1G31300.2	AGCUAAGGAUUUGCAUUCUCA	UGAGGAUGCACAUCUUUGGUU	psRNATarget	WS	TGGTTTCATTTCCGGATTTTTTTTTATGGTGTGATTGAAATGGAATTACTTTGTTTTGTGGGTAGGTCATGAGGATGCACATCTTTGGTTACGTTCTGGTATTCGGCGTACCAGCTGCGCTCGGTGTCATGAACTTGATATGGTTCGGGAAGATTGTGAG
ath-miR5663	AT4G09300.1	AGCUAAGGAUUUGCAUUCUCA	GGAGAAUGUGAGUCUUUAGCA	psRNATarget	WS	TTGATCCGTGAGAAGAAGACCGAGGAGGCTGTTGCGTTTGCACAGGAAAAACTCGCGCCACTAGCTGAGGAGAATGTGAGTCTTTAGCAGATTCATCTTATAATAGGAGATTGGAACTGGTCATAAACAAATTCTGCAATCTTATGCAGGAGGCCTTAC
ath-miR5663	AT4G30060.1	AGCUAAGGAUUUGCAUUCUCA	AGAGGAUGCAAGGCUUUAGCU	psRNATarget	WS	CCATGTTCTTTATTATGGCTTACATGTATCCTCATCATAGTAAACGTGCTTGTTATATGATTTCATCAAGAGGATGCAAGGCTTTAGCTGATTGGCTTCCACCTTCTCTGAGGGAATATTCAGATGATGAGATTGCAGCTCGTGTAGTCATTAGAGAAA
ath-miR5663	AT4G14970.1	AGCUAAGGAUUUGCAUUCUCA	UGGUAAGGCAAAUUCUUAGCU	psRNATarget	WS	ATGATGATGCCCGTGATCATGAATTCCCAACCCTATGCGCAGCTACTTTTAGAGGATGGTACAAGACATTGGTAAGGCAAATTCTTAGCTATCTCATATTTATTTCAGTGAGTAATTGCGTCAGAGACTAATAGCCTAATTTTCGCTGGTGCTACATGCA
ath-miR5663	AT1G07390.2	AGCUAAGGAUUUGCAUUCUCA	GGAGCAUGCAAAUCUUUAUCU	psRNATarget	WS	ATTTGGGTTGGTGAATATAGAACGGTTTCCTGGGTTGCTTAACAGTCACTTACATGCTTATTAGAAGTGGAGCATGCAAATCTTTATCTATTTATGTATCCTTATGTTCTTTCAACTGCAGGTTTAGAGATTCCTACATCTTTACAAGTATTGGATTTC
ath-miR5663	AT1G07390.1	AGCUAAGGAUUUGCAUUCUCA	GGAGCAUGCAAAUCUUUAUCU	psRNATarget	WS	ATTTGGGTTGGTGAATATAGAACGGTTTCCTGGGTTGCTTAACAGTCACTTACATGCTTATTAGAAGTGGAGCATGCAAATCTTTATCTATTTATGTATCCTTATGTTCTTTCAACTGCAGGTTTAGAGATTCCTACATCTTTACAAGTATTGGATTTC
ath-miR5663	AT1G07390.3	AGCUAAGGAUUUGCAUUCUCA	GGAGCAUGCAAAUCUUUAUCU	psRNATarget	WS	ATTTGGGTTGGTGAATATAGAACGGTTTCCTGGGTTGCTTAACAGTCACTTACATGCTTATTAGAAGTGGAGCATGCAAATCTTTATCTATTTATGTATCCTTATGTTCTTTCAACTGCAGGTTTAGAGATTCCTACATCTTTACAAGTATTGGATTTC
ath-miR165a	AT1G49475.1	UCGGACCAGGCUUCAUCCCCC	CGGUGAUGAGGUUUGGUUCGA	psRNATarget	WS	AAACTCACTGACAACGTGACTCTCCAGACTCCTGTTGGTTTCAAGAGATCAATTCGGATTAAAAGAATCGGTGATGAGGTTTGGTTCGAGAAAGGTTGGAGTGAGTTTGCAGAGGCTCACTCTTTAAGTGATGGTCACTTTCTGTTTTTTCATTACGAA
ath-miR5644	AT4G02510.1	GUGGGUUGCGGAUAACGGUA	UACCGAUAUCUGGAACCCAC	psRNATarget	WS	GCAGTGCCAGTTCCATTACCCGATATGGTTTTGCCACCTTCATTTGATAGTGATAACTCAGCTTACCGATACCGATATCTGGAACCCACTTCACAACTCCTAACCAGGCCAGTGTTGGATACCCATGGTTGGGACCATGACTGTGGATATGACGGCGTC
ath-miR5020b	AT5G35980.2	AUGGCAUGAAAGAAGGUGAGA	UCUUAUUUUCUUUCAUGCCUU	psRNATarget	WS	TTTGTGCAACTATGAAGTCCTCGCTTCTATATAAGACAAGTGTCAAGATTTCTAGCAACGAGGAGCTTTTCTTATTTTCTTTCATGCCTTTTTTATTTTCTCTTATGATTCTATCAATTTTCTGTCAATTTTTTTCCAGCAAACAACCACCTGATTATGT
ath-miR5020b	AT5G35980.1	AUGGCAUGAAAGAAGGUGAGA	UCUUAUUUUCUUUCAUGCCUU	psRNATarget	WS	TTTGTGCAACTATGAAGTCCTCGCTTCTATATAAGACAAGTGTCAAGATTTCTAGCAACGAGGAGCTTTTCTTATTTTCTTTCATGCCTTTTTTATTTTCTCTTATGATTCTATCAATTTTCTGTCAATTTTTTTCCAGCAAACAACCACCTGATTATGT
ath-miR5020b	AT5G51450.1	AUGGCAUGA-AAGAAGGUGAGA	UCUCACCUUUUUCUCAUGCCAU	psRNATarget	WS	TGAGGACCAAGCTTGTGCCCCCATTGATTTTCTTTTTAAAGACTGGCTTTCTTAAACGGGATTAGCAGTTCTCACCTTTTTCTCATGCCATATAGGAATTCAGAGGTGGATCCAAGCTGGCTGCAAACATGGTCAGATCAGGGTGTTGATGTTGTGGGTTC
ath-miR5020b	AT1G60430.1	AUGGCAUGAAAGAAGGUGAGA	AAUCACCUUCUUUCGUGCUAA	psRNATarget	WS	TGTGCGATCGAAAGCTTTTGTAAATTGTTGGTTTTATATGCAGATAAAACTGATATAGTAGACGAGGCAATCACCTTCTTTCGTGCTAATGTCTTCTTCACAAACTTTGATATCAAAAGTCCTGCTGATAAGCTCCTTATTTACTTGACGTTTTATATA
ath-miR5020b	AT4G10345.1	AUGGCAUGAAAGAAGGUGAGA	GUUCACCUUUUUUUUUGCCAU	psRNATarget	WS	TCACAAGGTGGCTAAGTCATCTCACTTATTTTCTTAACGAAAGCATCAGCCCGTTTAGCATCATCTTCTTGAAGCTTGCCTTTCGCATCTTTTGATTCCCAATCCAAGCAAGGTTCACCTTTTTTTTTGCCATGACCTTTACAAAATATCCAAATTTTG
ath-miR5020b	AT2G25480.1	AUGGCAUGAAAGAAGGUGAGA	UCUCAUUUUCUCUCAUGUCGU	psRNATarget	WS	CTATCAAGAACCTCAGCTACCTAAAACAGAGTTAAAGAAGGTACATCTCTGCAATTAAAGAAGGTACTTTCTCATTTTCTCTCATGTCGTAAGTACATAGTATCATGTGAAATGCTATATACTTGTAGATAGCGATAACAAGACCAAAATCTCCAAAACT
ath-miR5020b	AT1G14110.1	AUGGCAUGAAAGAAGGUGAGA	GCUCACUUUCUUUCAUGUUGA	psRNATarget	WS	GATCTTCCAACCAACGGTAACAAGATCCTTCAATTTTTGGGGTTAATTTATTTCAAATAAAGAGAAATGCTCACTTTCTTTCATGTTGAAAAGGTTTAAATGATTCTGAACAACAAAGTGAGAAACTGCTAGGAGGGCTTCTTGCTACAGGGTTTGAAG
ath-miR5020b	AT4G25160.1	AUGGCAUGAAAGAAGGUGAGA	UUUCCCUUUCUUUCAUGUUAU	psRNATarget	WS	CAACATTCAGCTATGTGAGTTCAAATATAATTACTGTCTGTTGATTCCCACTGACTGGAGAGTTTTAGCTTTCCCTTTCTTTCATGTTATCTCTACTTTAGGAACAAAACACTCTTTTTAGAACATTGTTTTGCAGTGTCTGAAATGGTTGTAGTGTGCA
ath-miR5020b	AT4G19191.1	AUGGCAUGAAAGAAGGUGAGA	UUUGGCCUUAUUUCAUGCCAU	psRNATarget	WS	TTCCAGAACATGTGTTTCTTGGACTGTGATGATAAGCGGGTATGCTGAGAAGGGCGACATGGATGAAGCTTTGGCCTTATTTCATGCCATGATCAAATCAGGAGAGAAACCAGATCTAGTTACCTTACTCTCCCTCATTTCAGGTTGTGGAAAATTTGGT
ath-miR5020b	AT1G01670.1	AUGGCAUGAAAGAAGGUGAGA	UCUAACUAUUUUUCAUGCCAU	psRNATarget	WS	TTCTAAACCATACCTGTTTTTTTTTTTTATAACTTATCTTCCATTTTGATATCTGCTGCTGATCTGCAGTCTAACTATTTTTCATGCCATTGCTCGTGAAATGTAGGATATTATGCAAAATCCTCATGTTGCAGCCGATGGTTACACCTATGAAGCAGAT
ath-miR5020b	AT3G12980.1	AUGGCAUGAAAGAAGGUGAGA	ACUCAUUUUUUUUCAGGCCAU	psRNATarget	WS	TTTTCCTTCTTTTTGTTTTCTAATTATGACCTTCTGCTACATGATGCCTGTTGACTATCAACTTCCATACTCATTTTTTTTCAGGCCATTCTGTTGTTTCAGAAGATTGAAGGTGTTGAAGTATGCTTATTTGGCATGTATGTCCAGGAATTTGGAACA
ath-miR832-5p	AT2G46960.2	UGCUGGGAUCGGGAAUCGAAA	UUUCGAUUCUUGAUCCUAGCU	psRNATarget	WS	CAGGCCCAAATTACAGAATCTTTTACGGAAACCTCAGCGAGATAAAGAAGATGAAGAGAGAATCTCATCTTTCGATTCTTGATCCTAGCTCCAATGATATTTTCCCTCGTATTCTTCCTCATTATCAAAAATGGATGTCTCAATACGGTGTCGTTTTCTC
ath-miR832-5p	AT4G10345.1	UGCUGGGAUCGGGAAUCGAAA	UUUUGAUUCCCAAUCCAAGCA	psRNATarget	WS	CTCACAAGGTGGCTAAGTCATCTCACTTATTTTCTTAACGAAAGCATCAGCCCGTTTAGCATCATCTTCTTGAAGCTTGCCTTTCGCATCTTTTGATTCCCAATCCAAGCAAGGTTCACCTTTTTTTTTGCCATGACCTTTACAAAATATCCAAATTTTG
ath-miR832-5p	AT5G48335.1	UGCUGGGAUCGGGAAUCGAAA	UUUCAGUUUCUGAUCCUAGCA	psRNATarget	WS	TTTAGGACCTTGGGAGATTGTGCTTTGATTCGGTTTGTGTTTTACGATTCAGTGAGAAATCAAAGCAAGTTTCAGTTTCTGATCCTAGCAGAGTTCTAGTGCCAATCTTTTATGCAAGTACTTGATTTGTATATGTGTGTTTTTTTGTCTCATTGTAAAG
ath-miR832-5p	AT5G22300.1	UGCUGGGAUCGGGAAUCGAAA	UUUCGAUUUUGGAUCUUAGCA	psRNATarget	WS	CTTCTGCCATTGATGTTCCTGGTAATAAAGTCCTCCACCATATCTCCGATTATGTTCTCACTTTTTTTCTTTCGATTTTGGATCTTAGCATGAATACCAGGGCACGCACTTATTACCACATAAATCCATTGTTCTCTAACTAGCTACCAACATAGAACAA
ath-miR832-5p	AT3G10250.2	UGCUGGGAUCGGGAAUCGAAA	CUUCGAUUCCUAAUUUCAGUA	psRNATarget	WS	AAACCCTGCTTCATTCATGTATGGTGGCGAACGGAATGCCCTCGAAGGACATTCGGCAGTTGGGGATACTTCGATTCCTAATTTCAGTAACGAGTCCAACAACCAACCCCTCAGTGATCCGCTTCTTGAAGCAGAAGCTTCTACTTTTGGGTTCTTAGG
ath-miR832-5p	AT3G10250.1	UGCUGGGAUCGGGAAUCGAAA	CUUCGAUUCCUAAUUUCAGUA	psRNATarget	WS	AAACCCTGCTTCATTCATGTATGGTGGCGAACGGAATGCCCTCGAAGGACATTCGGCAGTTGGGGATACTTCGATTCCTAATTTCAGTAACGAGTCCAACAACCAACCCCTCAGTGATCCGCTTCTTGAAGCAGAAGCTTCTACTTTTGGGTTCTTAGG
ath-miR838	AT1G09730.1	UUUUCUUCUACUUCUUGCACA	UGUGCGAGGAGUGGAAGGAGA	psRNATarget	WS	AGTGTGGTTCAAGTTTTAAGCTGGGTAGTGCAATTTTCTGACAACAACATTTTTTCTGATTTAGTTACTTGTGCGAGGAGTGGAAGGAGAGGCATAAAGAGACATCGGATGATATTTCTTCCAGATTCATGAATTTGCGGTTTGTCTCACTTGAGGTGCG
ath-miR838	AT5G46030.1	UUUUCUUCUACUUCUUGCACA	UGUGCAAGAAGAGGAAGAAGA	psRNATarget	WS	TCAAAATGAATGCAGTTATAGCGAATGGATCGATGAGTGCGAGAGGGTTAATACCGCGGAAGATGATGTTGTGCAAGAAGAGGAAGAAGAAGTAGAAGAGGAAGAAGAAGAGGAAGAAGAGGAGGATGATGAAGATGACCATGTCTCTGTCAAAAGGAAG
ath-miR838	AT5G28350.1	UUUUCUUCUACUUCUUGCACA	UGUGCGAGAAGAAGGAGAGAA	psRNATarget	WS	GCTTTTTGTTTGATTTTCCTGGAATTAGCAACGAGTGAGGTTGGGAAAGTATATGAGAGATGACAAGTCTGTGCGAGAAGAAGGAGAGAATTTGCAAGCTGTGTGGAGTCCAGACGCCAAATTGATTGCTGTTCTTGTAAGTTCTTAGTCTCACTCTTTT
ath-miR838	AT5G28350.2	UUUUCUUCUACUUCUUGCACA	UGUGCGAGAAGAAGGAGAGAA	psRNATarget	WS	GCTTTTTGTTTGATTTTCCTGGAATTAGCAACGAGTGAGGTTGGGAAAGTATATGAGAGATGACAAGTCTGTGCGAGAAGAAGGAGAGAATTTGCAAGCTGTGTGGAGTCCAGACGCCAAATTGATTGCTGTTCTTGTAAGTTCTTAGTCTCACTCTTTT
ath-miR838	AT3G12380.1	UUUUCUUCUACUUCUUGCACA	UGUGCAGAAAGUAGAAGGAGA	psRNATarget	WS	ACAACCTGATTCAGACGAGGCAGAGTTGGCTCGTTTATCATCTAGACTTCAGGAAATTGATCCAACATTTGTGCAGAAAGTAGAAGGAGAATTGAGTCAGACATCAGGGGAGGTGCCACGCGTACGCCCATTAACAGAGGAAGACTACAAGATAGTGATT
ath-miR838	AT1G72360.3	UUUUCUUCUACUUCUUGCACA	UGUGCAACAGGUAGAGGAGAA	psRNATarget	WS	CCGTGGAGCCAAAGCTAAGCTCAATTTCCCTAACGAATCCTCTGGAAAGAGGAAAGCCAAGGCTAAGACTGTGCAACAGGTAGAGGAGAATCATGAGGCTGATCTTGATGTGGCGGTGGTAAGCTCAGCGCCTAGTAGTAGCTGTCTTGATTTCTTGTGG
ath-miR838	AT1G72360.2	UUUUCUUCUACUUCUUGCACA	UGUGCAACAGGUAGAGGAGAA	psRNATarget	WS	CCGTGGAGCCAAAGCTAAGCTCAATTTCCCTAACGAATCCTCTGGAAAGAGGAAAGCCAAGGCTAAGACTGTGCAACAGGTAGAGGAGAATCATGAGGCTGATCTTGATGTGGCGGTGGTAAGCTCAGCGCCTAGTAGTAGCTGTCTTGATTTCTTGTGG
ath-miR838	AT1G72360.1	UUUUCUUCUACUUCUUGCACA	UGUGCAACAGGUAGAGGAGAA	psRNATarget	WS	CCGTGGAGCCAAAGCTAAGCTCAATTTCCCTAACGAATCCTCTGGAAAGAGGAAAGCCAAGGCTAAGACTGTGCAACAGGTAGAGGAGAATCATGAGGCTGATCTTGATGTGGCGGTGGTAAGCTCAGCGCCTAGTAGTAGCTGTCTTGATTTCTTGTGG
ath-miR838	AT3G58780.1	UUUUCUUCUACUUCUUGCACA	AAUGCAAGAAGAAGAAGAAAA	psRNATarget	WS	CTAGCTAGATTTAGTACTCTCTCCTCTATATATGTGTGGGTGTGTGTGTAAGTGTGTATATGTATGCAAATGCAAGAAGAAGAAGAAAAAGTTATCTTGTCTTCTCAAATTCTGATCAGCTTTGACCTTAGTTTCACTCTTTTTTCTGCAAATCATTTG
ath-miR838	AT3G58780.2	UUUUCUUCUACUUCUUGCACA	AAUGCAAGAAGAAGAAGAAAA	psRNATarget	WS	CTAGCTAGATTTAGTACTCTCTCCTCTATATATGTGTGGGTGTGTGTGTAAGTGTGTATATGTATGCAAATGCAAGAAGAAGAAGAAAAAGTTATCTTGTCTTCTCAAATTCTGATCAGCTTTGACCTTAGTTTCACTCTTTTTTCTGCAAATCATTTG
ath-miR838	AT1G51630.1	UUUUCUUCUACUUCUUGCACA	AGUGUAAGAAGAAGAAGAAGA	psRNATarget	WS	TAATTCTCCTCAATTTCCGTGAAACCCCTTGGAAAAACCCATTTCTCGAGAGAGAGAGAGAGAAGGAGAGTGTAAGAAGAAGAAGAAGAAGAAGAAGGAGATGGGTGTGGATTTGAGGCAAGTGGTGGCTGGAATACTCACCATTACCATGTTTGTGAT
ath-miR838	AT5G20110.1	UUUUCUUCUACUUCUUGCACA	UCAACAAGAAGUAGAAGAAAA	psRNATarget	WS	TCGTCGAAACACTCACTCATAAACCCTAAATCCAAACCAAAGATCCCGATCAGTACACCATCAATATCTCAACAAGAAGTAGAAGAAAAACCAATCGTCCAGTCGAATAAAAGTCATCAAAACCATGTGATGAGGGATATATTCGAGTTAGAGACTACT
ath-miR838	AT3G15980.1	UUUUCUUCUACUUCUUGCACA	UGUGCAGGUAGCAGAAGAAAA	psRNATarget	WS	GATTCGTTTGCTAAGAAGCAAAGAGCTTTATTTTCCACAGGAGTAGTTACTGAATTGTTTTTTGAACTTTGTGCAGGTAGCAGAAGAAAACGGTCATGTAGAGAATGAAGGAGATGAAGAGGAACAACAGGAAGAAGAAGTGAATGAAGAAGAGGGAGTT
ath-miR838	AT3G15980.3	UUUUCUUCUACUUCUUGCACA	UGUGCAGGUAGCAGAAGAAAA	psRNATarget	WS	GATTCGTTTGCTAAGAAGCAAAGAGCTTTATTTTCCACAGGAGTAGTTACTGAATTGTTTTTTGAACTTTGTGCAGGTAGCAGAAGAAAACGGTCATGTAGAGAATGAAGGAGATGAAGAGGAACAACAGGAAGAAGAAGTGAATGAAGAAGAGGGAGTT
ath-miR838	AT3G15980.2	UUUUCUUCUACUUCUUGCACA	UGUGCAGGUAGCAGAAGAAAA	psRNATarget	WS	GATTCGTTTGCTAAGAAGCAAAGAGCTTTATTTTCCACAGGAGTAGTTACTGAATTGTTTTTTGAACTTTGTGCAGGTAGCAGAAGAAAACGGTCATGTAGAGAATGAAGGAGATGAAGAGGAACAACAGGAAGAAGAAGTGAATGAAGAAGAGGGAGTT
ath-miR838	AT1G79560.1	UUUUCUUCUACUUCUUGCACA	UUUGUAGGAAGUGGAAGAGAA	psRNATarget	WS	TTCAATGACAATTCATTATGACCTTTTATGTGCTTAGATACTCTCAGTCTGAAGAAATATTGCTTTCATTTTGTAGGAAGTGGAAGAGAAAATGAAGGATCTTTCTCCGTTAATGTTTGAGGATTTTGTGAAGCCATTCCAGATAAACCCTGATGATGTA
ath-miR838	AT1G35390.1	UUUUCUUCUACUUCUUGCACA	UAUGCAAGAAGGAGAAGAGAA	psRNATarget	WS	TGAAGCATCTGAGACTCTTACAATTCGCACCAGAGCAGCTAATTTATTGACTGCTGGTAATGATGAATCTATGCAAGAAGGAGAAGAGAATCCCATTCAAACCCAGCCAACACTTCACTCAGAAGAAATGGGACCGACACAGTTGCAACCTCAAGAAGAG
ath-miR838	AT5G07400.1	UUUUCUUCUACUUCUUGCACA	UGAGGAAGAAGUAGAAGAAGA	psRNATarget	WS	TTTGGCTATGAGGGAAGCTTTTGCTGAGTTTAGGGAAGGCTCTACAAGTTTCTGTGGAGAATCAGAAGTTGAGGAAGAAGTAGAAGAAGAAGAGGAAGAAGAAGCTGATGCTGAAGGAAGAGGAGAGTTTGTTGCAGAAGAGGAGAAGCAAGAGGAAGAG
ath-miR838	AT5G22640.1	UUUUCUUCUACUUCUUGCACA	UAUGCAAGAAGAAGAAGAAGA	psRNATarget	WS	CCCAAACGCAAACCCAGAAACCAACATTCGCCGATTCAATCGAGTCCTCGATGGCAAACGAGTGAAGCGTATGCAAGAAGAAGAAGAAGATAAATACACTTTCTATGAAGATCTTTTCGATTTCCCTAGAGACCCAGAACGTTGGAAGGAGCAAGATTTA
ath-miR854b	AT1G49290.1	GAUGAGGAUAGGGAGGAGGAG	CUCCUCCUCCUCGUCCUCAUC	psRNATarget	WS	AACTCAGGTTGAGTCTCCAACAAGAAAAATCTAATAGGTTAAGTGTACAACAAGTAAAAATTGCTTCTCCTCCTCCTCCTCGTCCTCATCCTCCAGTTGAAGACGAAACAGAAAAGGCCCTTAGAGAGAAAGAGACAATGGAGGTAAAAGAGAAGGAAGG
ath-miR854b	AT4G04273.1	GAUGAGGAUAGGGAGGAGGAG	UUCUUCUUCUUUAUCUUCAUC	psRNATarget	WS	TTTTATTTATATAAATTTTACAAATACACAAAAAAATTATATCTATTCTAATTATTCAGATTCTTCATCTTCTTCTTCTTTATCTTCATCCTTGGATGTTGATTCATTACAGTGAAATTCATCTCCTTCTTGATAACACTGTATTTTACTCATTTTAGAC
ath-miR854b	AT1G50730.1	GAUGAGGAUAGGGAGGAGGAG	GUUCUUCUUCUUAUCCUCAUC	psRNATarget	WS	TTACCTGCCAGTTCCGTCGTGTTGAATCAGCAGGCGAAGCAAGAAGAGAGTCTGAGAAGAAAACAAGTGTTCTTCTTCTTATCCTCATCATCTCCTTCAAGCTTAAGCACCAAACATCAATGGCAAATCAGTAATTATCCTAAAAATGGGTTCAGACTA
ath-miR854b	AT3G56110.1	GAUGAGGAUAGGGAGGAGGAG	CUCUCCCUCCUUGUCCUCAUC	psRNATarget	WS	GCTTACTTCAAGGTTAACTACGTCGCCATCGTCTCCCTCGTACTCGCCTTTTCGCTTTTCTCTCATCCTCTCTCCCTCCTTGTCCTCATCGGACTCCTAGGCGGTTGGATGTTTCTCTACCTCTTCCGTCCCTCAGATCAGCCACTGGTCGTCTTCGGTC
ath-miR854b	AT1G76878.1	GAUGAGGAUAGGGAGGAGGAG	CUCCUCUUCCUCAUCUUCAUC	psRNATarget	WS	ATTCGTCGTCTTGTTGTTGTTGTTATTGCTAGGCACAAGCTCGAACTCACCTCCTTCCTCTTCTTCATTCTCCTCTTCCTCATCTTCATCGTCGTACTCTTCATCTGTACCTTCTTCATCATCAAAGTTCTGCTCCGACGGCTGAGATTGCTGATCAGGC
ath-miR854b	AT5G48545.1	GAUGAGGAUAGGGAGGAGGAG	CUUCUCCUCUCAAUCUUCAUC	psRNATarget	WS	CTCTTCTCCTCTCAATCTTCATCCTCACTAATGAATTAATAATACATTTAAATATAAAATTATTGAATTCATTATTTGCTCGATTCGGAAAATCGTAATTGAATTCAGATAATGGAAGCTAGAAGACTCGCGATCCTCTGTTCTCACCTGAACCCACCTG
ath-miR854b	AT1G65380.1	GAUGAGGAUAGGGAGGAGGAG	CUCUUCUUCUUUAUCUUCGUC	psRNATarget	WS	TCAACTGCCGCTATACCTAAAAACTTCATCTTTCTCCTCTGAGCTATGATAAAGATTGCAGATTTCACTCTCTTCTTCTTTATCTTCGTCTTCTCTCCCTCGTTGCCTCTAGCTCAATCTCAGCTTCCCGATCTCGACCCACAAGACAAAGCTTCTTTAT
ath-miR854b	AT4G08590.2	GAUGAGGAUAGGGAGGAGGAG	CUUCUCCUUUUUGUCCUUAUC	psRNATarget	WS	TGGAGATGGATGAAGCCTCCACCTGCAAATCATGAGCAGAGGGAGAGAATGAAGATGGCTATGACATGTCTTCTCCTTTTTGTCCTTATCATTCTCGTTGGTTCATCATCTATCTTATATCAGTATTAGAAGAATCACCGACAAATAACTTGTTGGTTTG
ath-miR854b	AT4G08590.1	GAUGAGGAUAGGGAGGAGGAG	CUUCUCCUUUUUGUCCUUAUC	psRNATarget	WS	TGGAGATGGATGAAGCCTCCACCTGCAAATCATGAGCAGAGGGAGAGAATGAAGATGGCTATGACATGTCTTCTCCTTTTTGTCCTTATCATTCTCGTTGGTTCATCATCTATCTTATATCAGTATTAGAAGAATCACCGACAAATAACTTGTTGGTTTG
ath-miR854b	AT4G01110.1	GAUGAGGAUAGGGAGGAGGAG	AUUCUCCUCCUUAUCCUCACC	psRNATarget	WS	CGAAGAAGAGACAATGGAGTCGTTGCCGCGTCTTTTGCTGCTGCGTCTGCATCACCGTCGCCATTGTCATTCTCCTCCTTATCCTCACCGTCTCCGTTTTCTTTCTTTATTACAGCCCGAGACTCCCCGTCGTACGTCTCTCCTCTTTCCGCGTCAGCA
ath-miR854b	AT1G01453.2	GAUGAGGAUAGGGAGGAGGAG	AUUCUCCUCCUCAUCCUCAUC	psRNATarget	WS	CCGATAAGAAAAGGCGGTGTAGTTTCTGCCGCGTTTTCTGCTGCTGCGTTTGTATCTTATTCGCCGTGATTCTCCTCCTCATCCTCATCGCCGTCGCTGTTTTCTTCCTTTGGTACAGCCCGAAACTACCCGTCGTCCGCCTAGCCTCGTTCAAAATCA
ath-miR854b	AT1G01453.1	GAUGAGGAUAGGGAGGAGGAG	AUUCUCCUCCUCAUCCUCAUC	psRNATarget	WS	CCGATAAGAAAAGGCGGTGTAGTTTCTGCCGCGTTTTCTGCTGCTGCGTTTGTATCTTATTCGCCGTGATTCTCCTCCTCATCCTCATCGCCGTCGCTGTTTTCTTCCTTTGGTACAGCCCGAAACTACCCGTCGTCCGCCTAGCCTCGTTCAAAATCA
ath-miR854b	AT1G08065.1	GAUGAGGAUAGGGAGGAGGAG	GUCUUUUUCCUUAUCUUCAUC	psRNATarget	WS	TTTTTTTCTTCTATCTCTCTCCCCAAGATATATAGCACAAGAAAATGAAGATACCATCAATTGGCTATGTCTTTTTCCTTATCTTCATCTCTATTACAATTGTTTCGAGTTCACCAGATCATGGAGAAGTTGGTAAGCTCCGTTAATTCCATAAGCCTC
ath-miR854b	AT1G33055.1	GAUGAGGAUAGGGAGGAGGAG	CCCCUCCUCCUUAUUCUCGUU	psRNATarget	WS	TCCGACTTCATATTTTATACTCTCTTCCTTTCCATAGTTCCAATACCTCTCTCCCTCTTCTTCTTCCTTCCCCTCCTCCTTATTCTCGTTCTTCTTGATGTTTCTTTTCTTGCTTACTTTGTGATTTTTCTTTGAGTTGAAAGCTTTTGTGTAAATAAGA
ath-miR854b	AT1G08420.1	GAUGAGGAUAGGGAGGAGGAG	GUUCUCUUUUCUGUCCUCAUC	psRNATarget	WS	ATAGCCCCTGGTGTCTCACCATCTTCCAGATATCAGCATGCAGCAGTATGGATGCTTCTTCCTCTTTGGTTCTCTTTTCTGTCCTCATCAGAATTATTAAATTCTTTGGTTAATTATTTAGGTCTTTGTAAATGCAAGACTTCATGTGTCCGGTGGGGC
ath-miR854b	AT1G65295.1	GAUGAGGAUAGGGAGGAGGAG	CUUCUCUUCUCAAUCUUCAUC	psRNATarget	WS	TTCAAACCAAAAAAAAAAAAAATGAGAACTTTAGAAGAATCGAAGATCTCTATTGTCTTCTTGTTGCTTCTTCTCTTCTCAATCTTCATCAGTTCCAGTCACCAGGTTAGTTTCTTTACTTAGATCCCTCTAAAGTTCTCTTCTTTCACATCTGGGTATT
ath-miR781a	AT4G05140.1	UUAGAGUUUUCUGGAUACUUA	UAAGUAUCCACAAAACUCAAA	psRNATarget	WS	ATGGTGGCTAGGTTCGAGAATCAAGCTCCTGAAAATCTTCACGTAAGTATCCACAAAACTCAAAACTTATATCAGAAAATCTTTCATAATCGTTTTTCCTCAAGTTCTTGTTGATTTATGTCTAAACAAAAACAACAGGGGAAGTATCAAGCAATGGTTG
ath-miR781a	AT5G20200.1	UUAGAGUUUUCUGGAUACUUA	CAAGUAGCCGGAAAAUUCUAA	psRNATarget	WS	GCTATCCAGCCTTTTTTGTTAGGACGTTCTGATGAAACTAGCATTAACATGAATTGCTTAGGCTATTCCAAGTAGCCGGAAAATTCTAAAAGTTTGTTTGCAGACTATAGGACTAATTTGAGGTTGGTCTGTCTGTGAAAACTTATGAAGAAATATGTA
ath-miR781a	AT4G31800.2	UUAGAGUUUUCUGGAUACUUA	UAAGUAUUCGAGAAACUUUAA	psRNATarget	WS	TCGAATTGTGTCTTTCGATTAGGAGATAAAAGATGTATATAAATATTATAAGTAGATGAAGAAATCGTATAAGTATTCGAGAAACTTTAAATGTACGAATTCTATATAACCAGTTAGATGTCGTCTGAATACTGTATATGAAAATTTTGAAATAAATGAT
ath-miR781a	AT4G31800.1	UUAGAGUUUUCUGGAUACUUA	UAAGUAUUCGAGAAACUUUAA	psRNATarget	WS	TCGAATTGTGTCTTTCGATTAGGAGATAAAAGATGTATATAAATATTATAAGTAGATGAAGAAATCGTATAAGTATTCGAGAAACTTTAAATGTACGAATTCTATATAACCAGTTAGATGTCGTCTGAATACTGTATATGAAAATTTTGAAATAAATGAT
ath-miR781a	AT3G43146.1	UUAGAGUUUUCUGGAUACUUA	AAAGUCUUUAGAAAACUCUGA	psRNATarget	WS	TTTTTGTCGCCGCTTCTGATGTTAAATACATCTCTACCGGTAGAAGTTCTCGCTTCAGCTGATGATAAAAAGTCTTTAGAAAACTCTGATGATTCTTTCTCTCTCACTACAGGGAGTGAATCAGAAGATGATGAGTTTGACGACGATAACTACACTATT
ath-miR781a	AT5G08770.1	UUAGAGUUUUCUGGAUACUUA	CCAGUAUCCGGCAAAUUCUAA	psRNATarget	WS	TCTCCACGAGACTCTCAATCTCACTCATAATTCCGGCGATACAGACGACGTTGATGAAGACGGAGAAACCAGTATCCGGCAAATTCTAAGCTCCTACAAGCAATCAAAAACCCGATCGAGATCCGATAACAACAAGACGAGAAATTCGAAAACCCCATT
ath-miR781a	AT5G57050.2	UUAGAGUUUUCUGGAUACUUA	CCAGAAUCCAGGAAACUCUGA	psRNATarget	WS	TTTTTTGGTTGGAAATTAATTGAGGGAGAGAGAGAGTTCAGAATCTCTAAATGGCTGAAACGAATTGCCCAGAATCCAGGAAACTCTGATTTTAGTCCTTTTTTCCTCGGGAAAACGTTTGCTTTTTCTTTTTTGTGTGTGTTTGGTTCTTTAATTGAC
ath-miR781a	AT5G57050.1	UUAGAGUUUUCUGGAUACUUA	CCAGAAUCCAGGAAACUCUGA	psRNATarget	WS	TTTTTTGGTTGGAAATTAATTGAGGGAGAGAGAGAGTTCAGAATCTCTAAATGGCTGAAACGAATTGCCCAGAATCCAGGAAACTCTGATTTTAGTCCTTTTTTCCTCGGGAAAACGTTTGCTTTTTCTTTTTTGTGTGTGTTTGGTTCTTTAATTGAC
ath-miR835-3p	AT1G64150.1	UGGAGAAGAUACGCAAGAAAG	CUUUCUUGCUUAUCUUUUUCU	psRNATarget	WS	GGGAACTATCTCTTCTTCAATTCCAGTACTCTTAAATTTTATTTTTTGCTCTGTCTATGTCTGTGTAGGCTTTCTTGCTTATCTTTTTCTCTGAACTTGGAGACAAGACTTTCTTCATTGCGGTATGATCTTGAGATGTTAATCTACGCTTTAGAAACTC
ath-miR835-3p	AT1G19450.1	UGGAGAAGAUACGCAAGAAAG	CUUUCUUGUUUGUCUUCUUUA	psRNATarget	WS	AACATTTTGACTTGACTTGGGAGAAACTATACCTGTTTTTATTTTATTTTGATCGATACAGTCTAATCACTTTCTTGTTTGTCTTCTTTATGTTTAGGAGTATTGCCATGTACATTGTTGATACCGGGTCTTTTTTTCATTCCTGAATCTCCTCGGTGGT
ath-miR835-3p	AT3G61040.1	UGGAGAAGAUACGCAAGAAAG	AGUUCUUGCGUCUCUUCUCUA	psRNATarget	WS	CTGATTCCGTTCGGAGCTGGACGACGGATTTGTCCAGGAATGCCACTCGCGTTTAGGATAATGCATCTAGTTCTTGCGTCTCTTCTCTATGGCTTTGACTGGGAGTATCAAAACGGCGTAGTTCCTGAAAATGTGGATATGAATGAGGCCTTTGGTGCT
ath-miR835-3p	AT1G03700.1	UGGAGAAGAUACGCAAGAAAG	UUUUCUUGCUCAUCUUCUCUA	psRNATarget	WS	AAGTTCCGAGATTTTGCGATCAGATAACCGGAGCTCTAATCGCCGGTTTAGTTGCATTGGTTCTCTACGTTTTCTTGCTCATCTTCTCTATCCACCATGTTGTTGATCCTTTTCTTCTTCGAAAATCATGAATCAAAGTAATATAAAATTTAAGGCTAAA
ath-miR835-3p	AT4G19600.1	UGGAGAAGAUACGCAAGAAAG	CUUUCUCGCGUUUCUUCUCCU	psRNATarget	WS	GTTCTTTCCTTTCTCGCGTTTCTTCTCCTAGGGTTAGGGTTCGACGAACGCAGCTGTTCCACGCGTTTAGTTTCAATTCTCCATCGAAGAAGCCATAATCCGGTGCGTAATCATCGTTTTTGTTATATGTTTCCGATTAGGTGTATTATTTTCCGTTTGT
ath-miR835-3p	AT1G19580.1	UGGAGAAGAUACGCAAGAAAG	UUUUCUUCCGUCUCUUCUUCA	psRNATarget	WS	CACTGTAACTGTAATTTATTGTTTCGCCGTCCCGGAATGTTCCTGTTGAAATCCATTTTCGCTGATTTTTTTTCTTCCGTCTCTTCTTCAGCTTCGACCATTTTCGTCTTCTTCATTCAGTGTTGAGTCCTCGTTTACCTGTGAGCTCGAAGAAAGTGAC
ath-miR835-3p	AT2G43080.1	UGGAGAAGAUACGCAAGAAAG	CUUUCUUUCUUAUUUUCUUCA	psRNATarget	WS	TGGAATCTGCAGGTTCCTTGTTACAATTGGCCTTTATTAATAGATTGGAAGATTCGTACGGTAACTCCTCTTTCTTTCTTATTTTCTTCATTTATACTTGTAGATGTGTCTTTGGTGATAGAATTGCAAATATAGGTATCTGAGCTCTTGAGCAAGGGAT
ath-miR835-3p	AT5G46170.1	UGGAGAAGAU-ACGCAAGAAAG	CUUUCAUGCGUUAUCUUCUCCA	psRNATarget	WS	GATTTCTTCCTCTCTTCTCTCTAGAAACATCTTTCATGCGTTATCTTCTCCAAAAGCTCTGATTCTGATTCTGAATCATCCTGAAAAAAACCTAGAAAAATTCTATCCCACAAAATCTTCAAAGATCCATGGCCGTAATTATCCCTCGTTCAGATCCACCG
ath-miR835-3p	AT1G76062.1	UGGAGAAGAUACGCAAGAAAG	UUUUCUUGCAUAUGUUCUUUA	psRNATarget	WS	TGCTCGATTCTTCAGATAGAAATTCTGGTCATCTTTGTGTTTAGGCTTTTTCTTGCATATGTTCTTTATCTCTATTGATTGATATTGTTCAATGAGCAACATACTTTTCTCTTCTACCTGGATTTGTTTGATGGTTTTAAGAACTCTGTTCTTTTTGACG
ath-miR835-3p	AT5G45140.1	UGGAGAAGAUACGCAAGAAAG	CUUGCUUCUGUAUCUUCUUCA	psRNATarget	WS	GAGTGGACCACGTGTTATGATGACAAGACAGCCTACTGAAGGGAAATCTAAGAATGGAGGTATGTGCCTCTTGCTTCTGTATCTTCTTCACTCTGGACTTTCTATTTCTGTATTTCTTGATTTAGGAAATAATTTAGAATTCCATTTTACTCTTGTTACG
ath-miR835-3p	AT3G24050.1	UGGAGAAGAUACGCAAGAAAG	AUUUUUUGCUUAUCUUUUUUA	psRNATarget	WS	CGTTTAATTTCTCTTTATTTGTTTTTAAAGTCTGTTTTAGGGTTTTGCAGTTGGAATTTAGGTTTTTAATTTTTTGCTTATCTTTTTTATTTGTGAAATTAGTGGTAATTACTTATTTAGGGAATATTATGGTCATGGAATGGAAGATAACTTTCTCAT
ath-miR156g	AT3G28690.3	CGACAGAAGAGAGUGAGCAC	GUGCUCACUUUCUUUUGUUA	psRNATarget	WS	CTATCTGCTTCACCTTTTATCTTACTGCTTGAGTGTGGGACTTGGTTTCGTCTATACTTCAATTCTTTAGTGCTCACTTTCTTTTGTTATATATATTTTACAGCAGAACCTAAGAAAGTTATTGAGAAGCTTGAAGGTCATCCAGCTCCGACTAAAGAC
ath-miR156g	AT3G28690.2	CGACAGAAGAGAGUGAGCAC	GUGCUCACUUUCUUUUGUUA	psRNATarget	WS	CTATCTGCTTCACCTTTTATCTTACTGCTTGAGTGTGGGACTTGGTTTCGTCTATACTTCAATTCTTTAGTGCTCACTTTCTTTTGTTATATATATTTTACAGCAGAACCTAAGAAAGTTATTGAGAAGCTTGAAGGTCATCCAGCTCCGACTAAAGAC
ath-miR156g	AT3G28690.1	CGACAGAAGAGAGUGAGCAC	GUGCUCACUUUCUUUUGUUA	psRNATarget	WS	CTATCTGCTTCACCTTTTATCTTACTGCTTGAGTGTGGGACTTGGTTTCGTCTATACTTCAATTCTTTAGTGCTCACTTTCTTTTGTTATATATATTTTACAGCAGAACCTAAGAAAGTTATTGAGAAGCTTGAAGGTCATCCAGCTCCGACTAAAGAC
ath-miR156g	AT1G44790.1	CGACAGAAGAGAGUGAGCAC	GUGAUUACUCUCUUUUGUUG	psRNATarget	WS	AGAGCACATAGTGTGGAGTTGCTTACAAGATAACTAAAGAGGAAGATAAAAGAGATGCTTTATTGGTAAGTGATTACTCTCTTTTGTTGCAATCATGACCAAAAAGACATTTATGTTGTTTGTTTGTGTTGTCAGCATTTGGAAGTGAGGGAGAAGCAA
ath-miR156g	AT1G48410.2	CGACAGAAGAGAGUGAGCAC	GUGCUCGUUUUCUUCUGUUU	psRNATarget	WS	AAGTTTTGCTCTATGAACTTGATGCCATCCGCAAGGTAACAGTTACTTCTAACAAATGGCTTGTGTTGCGTGCTCGTTTTCTTCTGTTTAATCTGATTATTATTTCAACTCATTTCAGGCCTGTGCTTCGCTGGAAGCAGGTTATCAACCACCAGTGAC
ath-miR156g	AT1G48410.1	CGACAGAAGAGAGUGAGCAC	GUGCUCGUUUUCUUCUGUUU	psRNATarget	WS	AAGTTTTGCTCTATGAACTTGATGCCATCCGCAAGGTAACAGTTACTTCTAACAAATGGCTTGTGTTGCGTGCTCGTTTTCTTCTGTTTAATCTGATTATTATTTCAACTCATTTCAGGCCTGTGCTTCGCTGGAAGCAGGTTATCAACCACCAGTGAC
ath-miR403	AT1G03060.1	UUAGAUUCACGCACAAACUCG	GCUGUUUGUGUGUGAAUUUAA	psRNATarget	WS	TTTGCAATTGTTGGTCGCAAACAGGAGAATCATATTCTGCCCAAGCAACCTTGATACTGATTTGAATTGCTGTTTGTGTGTGAATTTAATCTCCCTTCTCCTTGACCAAAGAAAGAGTGTGCAAAACATGTCACTTGATATTGTCAAATATTTGCTGGT
ath-miR403	AT3G26190.1	UUAGAUUCACGCACAAACUCG	AGAGCUUGUGCUUGAGUCUGA	psRNATarget	WS	ATCGTATGTAGACTCGCTTTCGGACAGAACTTCCATGAGTGCGATTTTGTCGATATGGATAAAGTTGAAGAGCTTGTGCTTGAGTCTGAGACCAATCTTGGCTCATTCGCATTCATTGACTTCTTCCCTGCCGGTCTTGGGTGGGCTATTGATCGGATC
ath-miR403	AT1G77550.1	UUAGAUUCACGCACAAACUCG	AGAGUUUGUGAGAGAAUUUGA	psRNATarget	WS	CCCTTTTCATGTTCATTCTCTTATGCGTTTCAGAACTATGGTCGGAAGTTGAATCACAAGCCCACGGCAGAGTTTGTGAGAGAATTTGAACAAGAACATAACGGTATACACTATATTTGGGTTTACTTTCTCCAGATTTTTATGCATTTCATTTTGTCA
ath-miR414	AT3G49140.1	UCAUCUUCAUCAUCAUCGUCA	UGAUGAUGAUGAUGAGGAUGA	psRNATarget	WS	CACTATTTATTCTTGACTTCAGGAATGGGTTGCTATTTTAGAGGATGAAGATGAAGACGATGATGATGATGATGATGATGATGAGGATGATGATGATTCTGATTCTGATGAATCGCTGGGAGACTGGGCAAATTTGGAAACAATGAGGAGTTGTCATCCC
ath-miR414	AT1G16150.1	UCAUCUUCAUCAUCAUCGUCA	UGAUGAUGAUGAUGAGGAUGA	psRNATarget	WS	AGTTGAGCTGGAGAGGATTCGTTCATCATCTTATAAGTCAGAGATTCATAATGATGATGATGATGATGATGATGATGATGATGAGGATGATCAAGCCATGGAACTCAACATTGAAGAGACTTGGGATGTTGGTATGACTGCTCCAGCCTCTATGTTTAAT
ath-miR414	AT4G38480.1	UCAUCUUCAUCAUCAUCGUCA	UGAUGAUGAUGAUGAGGAUGA	psRNATarget	WS	AGAGGAGGAGAATGGTGAAGTTGATGTTGAGATTACGAAGGATGATGATAATGATCATGGGGATGATGATGATGATGATGATGAGGATGATGATGGGGATGGGGATGGGGATGAGGGATGAGATTTGTATAGACATGTATTTATCTAAACACAAAATAAA
ath-miR414	AT3G28850.1	UCAUCUUCAUCAUCAUCGUCA	UGAUGAUGAUGAUGAAGGUGA	psRNATarget	WS	TGTAAGGTTTGTGCCGTGTGAGACATGTTCAGGGAGCTGCAAAGTGTACTATGAATATGAAGATGATGATGATGATGATGATGAAGGTGATGATGATGAAAGTGTTAAGGAAGAAAGAGAGTATGGGTTTCAAACATGTCCTGATTGTAATGAGAATGGT
ath-miR414	AT1G49900.1	UCAUCUUCAUCAUCAUCGUCA	UGAUGAUGGUGAUGAGGAUGA	psRNATarget	WS	TATTGAACAATCAAAATCAAAACCAAAGCCAAAGTCTTGTTCTTATTATGATGATGATGATGATGATGATGATGATGGTGATGAGGATGATGATGATGATGATGATGATGTTGATCCTTCCTCCAAAGACATACGTTTAGAAGAAGAAAACGAGTGTGAA
ath-miR405b	AT3G28480.1	AUGAGUUGGGUCUAACCCAUAACU	UCUUUUGGGUUUGAUCCAACUCGU	psRNATarget	WS	GTTTTGACTGAGAAATTTAATCTTTTGCAGAGATGGGTCAGTGATAAAGATGAAAACAAGTGCTTCTTCTTTTGGGTTTGATCCAACTCGTGTCACTCAACTCTCTTGGACTCCTAGGTTTGTTTGCTTTTGTGTTTGTTATCTGAAATTTTGAATCTTTG
ath-miR405b	AT1G19230.1	AUGAGUUGGGUCUAACCCAUAACU	CAUUAUGGUUUACACUCAACUCGU	psRNATarget	WS	ACACCAAGCTGCCAAAATGAGTTTGCAATTTTTTACTCTTTTTATGGCCAAACATTTAATTCAGTAACATTATGGTTTACACTCAACTCGTTTTGTTATTCTGTCATTTTTATGACATAACTAAATATATTTTGTTGTTTAATGATTCTACAATTCTGTTA
ath-miR841a	AT2G38810.3	UACGAGCCACUUGAAACUGAA	UUCAGUUUCCAGUGGGUCGUA	psRNATarget	WS	GATTAATGGGAAGCCTTTCTCTGTGCCCTAAAGTTATGTGCTTATTTTGTTTTCTCAATGTGGTATTCTTTCAGTTTCCAGTGGGTCGTATTCATCGTCAACTCAAGCAAAGAGTTTCAGCACATGGAAGAGTTGGTGCCACTGCTGCTGTTTACACTGC
ath-miR841a	AT2G38810.1	UACGAGCCACUUGAAACUGAA	UUCAGUUUCCAGUGGGUCGUA	psRNATarget	WS	GATTAATGGGAAGCCTTTCTCTGTGCCCTAAAGTTATGTGCTTATTTTGTTTTCTCAATGTGGTATTCTTTCAGTTTCCAGTGGGTCGTATTCATCGTCAACTCAAGCAAAGAGTTTCAGCACATGGAAGAGTTGGTGCCACTGCTGCTGTTTACACTGC
ath-miR841a	AT5G49470.1	UACGAGCCACUUGAAACUGAA	UACAGUUUCAGGCGGCUCGUG	psRNATarget	WS	AACCGCAGGACAGACCATCGTTCCAAGAAATTATGGAGAAACTAAGAGAGCTTCAAAGAAAGTACACTATACAGTTTCAGGCGGCTCGTGCTGCATCAATAGAAAACTCTGCCCTCAAGGAAAAATAAACCATTAAATGGACCGAGCGGAGTCTGATTAT
ath-miR841a	AT5G49470.2	UACGAGCCACUUGAAACUGAA	UACAGUUUCAGGCGGCUCGUG	psRNATarget	WS	AACCGCAGGACAGACCATCGTTCCAAGAAATTATGGAGAAACTAAGAGAGCTTCAAAGAAAGTACACTATACAGTTTCAGGCGGCTCGTGCTGCATCAATAGAAAACTCTGCCCTCAAGGAAAAATAAACCATTAAATGGACCGAGCGGAGTCTGATTAT
ath-miR5646	AT3G51350.1	GUUCGAGGCACGUUGGGAGG	CUUCUCAAUGUGCUUCGGGC	psRNATarget	WS	TCTTGGGCTTGGTATTAAAGGTTACTCTGTTCCAAGCCTTCTGGCAAAAGCCAATATCACTGCAAACTCCTTCTCAATGTGCTTCGGGCGTGTCATTGGCAATGTCGGAAGAATCAGTTTTGGAGACAGAGGCTACACAGACCAGGAGGAGACTCCATT
ath-miR865-5p	AT5G07140.1	AUGAAUUUGGAUCUAAUUGAG	GUCAGUUAGGACCAAAUUCAU	psRNATarget	WS	GACTATCCAATCAGGTGGTGATGATATCAGAAAATGGCTACTGAATTCAGATGATCTCGAGTTTAGTGGTCAGTTAGGACCAAATTCATTTAAAGGAGTTTACAGAGGAACAAAGGTGGCCATTGAGAAACTAAAAGGCTGTGAGAAGGGGAATTCCTA
ath-miR865-5p	AT3G04080.1	AUGAAUUUGGAUCUAAUUGAG	AUCAAUUAGAGUCAGAUUCAU	psRNATarget	WS	CAAATGCAGTGACTGTTCTGGATGGTACTCAGGAAGGATCTTATCAGTGGGTATGTTGTAGTTTTTCCATCAATTAGAGTCAGATTCATGTTAAATCCAGTTCGGATTTTAAATCTGTTGTATTATGGTTAGACTTTTGTGCCTGTATTTGTTGTATTT
ath-miR865-5p	AT3G43120.1	AUGAAUUUGGAUCUAAUUGAG	UACAAUUAGAUUCAAAUGCAU	psRNATarget	WS	GTAATAACCTCTTCTTCTTTCGCATAGTAATATATAATTTGGATATGGATAAATCAACAATGTAAGATTACAATTAGATTCAAATGCATATTGTTATGAGTTATGATGATAAGAGTGAATCTTGAATACAATTTCTAATGGTTTTGGGGAGACTTGAGA
ath-miR865-5p	AT4G09830.1	AUGAAUUUGGAUCUAAUUGAG	GUCAAUUAUAUUCAGGUUCAU	psRNATarget	WS	AGGAAAAACTGTACCAATGGATATGGAGACAACAAGAAGGAGGGTCAAGAGTGACACCTATGGATATTGTCAATTATATTCAGGTTCATATGAGTTCTATCTATTTATTCTAACATGTGGTCAGATTTGTTTACTGTTCTTGATTGAGTTTCTGATTTC
ath-miR865-5p	AT2G39770.1	AUGAAUUUGGAUCUAAUUGAG	UUUAUUUGGAUCUGAAUUCAU	psRNATarget	WS	TTTAGCAGCTGGTATTGAGCTCTTGTTGTCTGAATTTTGGAAAGAACTATTTTTGTTGTATCGTTTTGATTTATTTGGATCTGAATTCATTCACCTTTTTCTCTGATTATTGTTTTGTGTCGGTTGCATCCACTTTGATTAGATCTGAATGAATCATTTT
ath-miR865-5p	AT2G12020.1	AUGAAUUUGGAUCUAAUUGAG	CUUGAUGAGAUACAAAUUCAU	psRNATarget	WS	TGGACAGTCAAGATGTTGAATTTCGACATCAAATCAGCTGGAGAAAGGAGACTTATTCAGTTGAATGAGCTTGATGAGATACAAATTCATGCCTATGACAACTCAAAGCTCTACAAAGAACGCACAAAAGCTTACCACGACAAGAAAATCCTCACTCGGA
ath-miR865-5p	AT1G51805.1	AUGAAUUUGGAUCUAAUUGAG	UUUACUUGGGUCCAAAUUUAU	psRNATarget	WS	ACTATATGATCAAGGCTACATTCGTGTATGGAAATTACGATGGTCATAAAGATGAGCCGAACTTCGACCTTTACTTGGGTCCAAATTTATGGGCAACGGTAAGCCGCAGTGAAACTGTTGAGGAGATCATCCATGTGACGAAATCCGATTCGTTACAGGT
ath-miR865-5p	AT2G21410.1	AUGAAUUUGGAUCUAAUUGAG	CUCAAUAAGAUAUAAAUUUAU	psRNATarget	WS	GGATTGGTAATAAGTAACATTTTTATAGGATTAGCGGATACTTGATAATATATCTTTGCCTCTTATACACTCAATAAGATATAAATTTATGTTTTGATTTCACCTGTTTCTAACTTTGTATTAGCTTCCGTTTTCTTAATATGGAATACCACTGAATATT
ath-miR396b	AT5G01370.1	UUCCACAGCUUUCUUGAACUU	AGGUUCGAGAAGGUUGUGGAA	psRNATarget	WS	CTGTTGTATCTTGACAAGCTTGACGAGAAGAGAGAACTTGTCGGATCATCGTCTTTTTCGAGGTCTAAAAGGTTCGAGAAGGTTGTGGAAGATTCCAAGAAGCCGCCATTGCCACCTTCGGCGCCGAAGAAGAAGGAGAACGAGAAAGTTGCTAAGAAGT
ath-miR396b	AT1G35370.1	UUCCACAGCUUUCUUGAACUU	GAGUUUGAGGACGCUGUGGAA	psRNATarget	WS	GAGAAGTTTACTCCGGAGCATTATTTGGTACATAAGAAGACTCAATTATTTCGGATGGATGTTGATGAAGAGTTTGAGGACGCTGTGGAAGTTTTGAGTGATGATGACCATGAACAAAAACCAATGCCTCAGATCTCTGTAAACGCAGTTTCTGGCATTT
ath-miR396b	AT5G43060.1	UUCCACAGCUUUCUUGAACUU	AAGAUCAAGGAAGCUGUGGUA	psRNATarget	WS	AGGCGCGTGTTGGTGACGCGCTTCCTGATTCGGTTGACTGGAGAAAAGAAGGTGCCGTCGCTGATGTTAAAGATCAAGGAAGCTGTGGTAAGAATAAATTCTTTTTCTTTTGATTTTATTCATTTTTAAAATTTAACAAAAAAAAACATTATTAGATTTC
ath-miR396b	AT5G53220.2	UUCCACAGCUUUCUUGAACUU	AAGUUUGAGAAACUUGUGGAG	psRNATarget	WS	AGGTGCATTGATTGAGCAGATGATGGTGAACAGAGCATTGGAGGTTGAGAAGCAGAGGATTGGAAAATAAAGTTTGAGAAACTTGTGGAGACTGTTCGAAAGTTAGATGAAATTGGTGGGTTTAGATATGGAGAATTTGAATTGGATGAGAATGTGAAGT
ath-miR396b	AT5G53220.1	UUCCACAGCUUUCUUGAACUU	AAGUUUGAGAAACUUGUGGAG	psRNATarget	WS	AGGTGCATTGATTGAGCAGATGATGGTGAACAGAGCATTGGAGGTTGAGAAGCAGAGGATTGGAAAATAAAGTTTGAGAAACTTGTGGAGACTGTTCGAAAGTTAGATGAAATTGGTGGGTTTAGATATGGAGAATTTGAATTGGATGAGAATGTGAAGT
ath-miR396b	AT5G53220.3	UUCCACAGCUUUCUUGAACUU	AAGUUUGAGAAACUUGUGGAG	psRNATarget	WS	AGGTGCATTGATTGAGCAGATGATGGTGAACAGAGCATTGGAGGTTGAGAAGCAGAGGATTGGAAAATAAAGTTTGAGAAACTTGTGGAGACTGTTCGAAAGTTAGATGAAATTGGTGGGTTTAGATATGGAGAATTTGAATTGGATGAGAATGTGAAGT
ath-miR396b	AT3G14110.1	UUCCACAGCUUUCUUGAACUU	GAGUUCAAGAUAGCUUUGGAA	psRNATarget	WS	GAGTTGATTTCCAAGTTGAAAACAGGAAAAACCTTTCTTAGGAACCAAGAACCAGAGAAAGCTTATACAGAGTTCAAGATAGCTTTGGAACTTGCCCAGAGTCTCAAAGACCCCACCGAAGAAAAGAAGGCTGCAAGAGGCCTAGGCGCCTCGCTGCAGC
ath-miR396b	AT3G14110.2	UUCCACAGCUUUCUUGAACUU	GAGUUCAAGAUAGCUUUGGAA	psRNATarget	WS	GAGTTGATTTCCAAGTTGAAAACAGGAAAAACCTTTCTTAGGAACCAAGAACCAGAGAAAGCTTATACAGAGTTCAAGATAGCTTTGGAACTTGCCCAGAGTCTCAAAGACCCCACCGAAGAAAAGAAGGCTGCAAGAGGCCTAGGCGCCTCGCTGCAGC
ath-miR396b	AT5G58980.1	UUCCACAGCUUUCUUGAACUU	CAGUUCAAGAAGGCUGCGGAU	psRNATarget	WS	AACTTGGCATGACTAAATGTTTCAGCTACCCTGATGAATTTGAGAGTACCCGCATTATTGGAGAGAGGCAGTTCAAGAAGGCTGCGGATCTTTTCACTAAAGCCTCTGAGGAGATACAAGGAAAAGTTGACTATCGTCATGCATATGTTGATTTCTCTC
ath-miR396b	AT2G15630.1	UUCCACAGCUUUCUUGAACUU	UUGUUUGAGAAAGUUGUGGGA	psRNATarget	WS	CGCAGTTTACTTATACGTCGCTTATTTATGTCCTGTGTAGAAAAAATAAAACGAGGGAAGCGGATGAGTTGTTTGAGAAAGTTGTGGGAAAGGGAATGAAGCCTGATCTTGTGATGATGAATACCTTGATGGATGGTCACTGTGCTATAGGCAACATGG
ath-miR396b	AT4G12050.1	UUCCACAGCUUUCUUGAACUU	CAGUUCAAGGAGGCGGUGGAG	psRNATarget	WS	TATGGCGGCTTCTTTTAGCAATGCGGCGTACGAAAGGCTGCCTTTGGAAGAAGATGAGATGCAGACGCCAGTTCAAGGAGGCGGTGGAGGAGGAGGAGGTGGTGGTGGAATGGGATCTCCCCCGATGATGGGACAGCAACAAGCTATGGCAGCTATGGC
ath-miR778	AT5G48560.1	UGGCUUGGUUUAUGUACACCG	GGGUGUACAUAAACCAUACCA	psRNATarget	WS	AAAATTGAGCTTTGATCAACCATTTTTTTCAAGGTCTCAAGGAAGAAAACAAGAGAAAAAGGATTGATGGGTGTACATAAACCATACCAATATTTGTGATTTATTCATATACTCATCTCCATATATATATGTATACACACTTTTATGGAAATAACCTAT
ath-miR778	AT2G03220.1	UGGCUUGGUUUAUGUACACCG	CGGUGUUCAUCAGCCGAGCCA	psRNATarget	WS	GAACGCGGGTTACGCGGAGAACTTAAAGAGTATGTATTGGGAATATCCGACATCAACTGGAGAAATCATCGGTGTTCATCAGCCGAGCCAAGAAGGTTATCAGCAGACCGAAAAAAAGATGCATAATGGCAAAGCTCTTGCGGAAATGTATCTTTTGAGT
ath-miR778	AT4G18250.1	UGGCUUGGUUUAUGUACACCG	UGGUGUAUACAAACCAAUCCA	psRNATarget	WS	TTAGAAGATCATATAATCGAAGAAGAAGAAGAAGAGAAGATAGTGAAGAGAATGACATTAGTGGGTTTGTGGTGTATACAAACCAATCCATCTGATCGTCCACCAATGAGAAAAGTTGTTGAAATGTTAGAGGGCAGTCGTCTAGAAGCTCTACAGGTTC
ath-miR778	AT1G79500.4	UGGCUUGGUUUAUGUACACCG	UGAUGUUCAUGAAUCAAGCCA	psRNATarget	WS	TCACATTTCTGGTTCTCCAACGCAGATTCTTGAGAAGGTGAAGGTAGCATATGATCTACCAATAGTAACTGATGTTCATGAATCAAGCCAGGTATAAATGAACGTAATCACATAAAAGATTGAGATTTAGCAAGTCTTTAGTACCTTCTAATGTGTGATT
ath-miR778	AT1G79500.3	UGGCUUGGUUUAUGUACACCG	UGAUGUUCAUGAAUCAAGCCA	psRNATarget	WS	TCACATTTCTGGTTCTCCAACGCAGATTCTTGAGAAGGTGAAGGTAGCATATGATCTACCAATAGTAACTGATGTTCATGAATCAAGCCAGGTATAAATGAACGTAATCACATAAAAGATTGAGATTTAGCAAGTCTTTAGTACCTTCTAATGTGTGATT
ath-miR778	AT1G79500.2	UGGCUUGGUUUAUGUACACCG	UGAUGUUCAUGAAUCAAGCCA	psRNATarget	WS	TCACATTTCTGGTTCTCCAACGCAGATTCTTGAGAAGGTGAAGGTAGCATATGATCTACCAATAGTAACTGATGTTCATGAATCAAGCCAGGTATAAATGAACGTAATCACATAAAAGATTGAGATTTAGCAAGTCTTTAGTACCTTCTAATGTGTGATT
ath-miR778	AT1G79500.1	UGGCUUGGUUUAUGUACACCG	UGAUGUUCAUGAAUCAAGCCA	psRNATarget	WS	TCACATTTCTGGTTCTCCAACGCAGATTCTTGAGAAGGTGAAGGTAGCATATGATCTACCAATAGTAACTGATGTTCATGAATCAAGCCAGGTATAAATGAACGTAATCACATAAAAGATTGAGATTTAGCAAGTCTTTAGTACCTTCTAATGTGTGATT
ath-miR778	AT1G79500.5	UGGCUUGGUUUAUGUACACCG	UGAUGUUCAUGAAUCAAGCCA	psRNATarget	WS	TCACATTTCTGGTTCTCCAACGCAGATTCTTGAGAAGGTGAAGGTAGCATATGATCTACCAATAGTAACTGATGTTCATGAATCAAGCCAGGTATAAATGAACGTAATCACATAAAAGATTGAGATTTAGCAAGTCTTTAGTACCTTCTAATGTGTGATT
ath-miR2937	AT1G52210.1	AUAAGAGCUGUUGAAGGAGUC	GACUCCUUCGAUGGUUCUUAA	psRNATarget	WS	GTTTCAAGGATCTCTTCCTATTCAGTTTTGGGGAGAGTGTGCGTTGAATGCGGCTTACCTTATTAATCGGACTCCTTCGATGGTTCTTAATGGAAAGACTCCATACAAGGTTCTCTTTGGGAAACGTCCTTCTTATGATCATCTTCGAACCATTGGTTGT
ath-miR2937	AT3G02450.1	AUAAGAGCUGUUGAAGGAGUC	GAUUCCUUUGACACCUCUUAU	psRNATarget	WS	TTATAGTTCAGCTCCTCAATCCGCATTGATGTCAATGAGAACTACTTTGATAACAATCATCTCTCTGTGGATTCCTTTGACACCTCTTATGTGGCTTCTTTATCGGCAACTCTCAGCATCTAACAGCCCTGCGAAGAAACGACGGTCTAAAAATCCCACT
ath-miR2937	AT1G77160.1	AUAAGAGCUGUUGAAGGAGUC	CACUUCUUCAAAGGCUCUUAU	psRNATarget	WS	GAAGAAGATTTCGAGAAGCTTGTGCTCGGTTATATCGAGTCTCCGATGACCGTCTCTCAGCATATCAACACTTCTTCAAAGGCTCTTATCACTCTTCAGGTCTCTACATATCTCTTTTCACCAAATACATTTTCTCTTCTCTTTTTTTCAAGATAAAAA
ath-miR2937	AT4G04110.1	AUAAGAGCUGUUGAAGGAGUC	UUCUUCUUCAACAGUUCUUAA	psRNATarget	WS	TTCGGCTCCGGACGTAGGCTTGATCACACCGATCTTGCTGAACCGGGTAAACAAACCTTGTGTCTTCGTTCTTCTTCAACAGTTCTTAAATCTTGTGTGTGTTGAGATCGATCAAACGTAACAAAAAATTGATCATCTTCATATCTAGATTCAAACGAA
ath-miR2937	AT5G11370.1	AUAAGAGCUGUUGAAGGAGUC	GAUCUCUUCAACGGCUUUUAU	psRNATarget	WS	TTCCTCGTATGGTTTGTCTCCCCTCCTTGAAAACTTTGCACCTTAAAGGTGTGATGTATGTAGATGAAGGATCTCTTCAACGGCTTTTATCCAATTGCTCTCTTCTCGAAGAACTGGTTGTTGAACGATGTAATGGTGCCAATATGAGAAAGTTTGCCGT
ath-miR2937	AT2G23800.1	AUAAGAGCUGUUGAAGGAGUC	UGCUCCUUUAGUAGCUCUUAC	psRNATarget	WS	AAAGAATTTGTTAAGAGATTGACGAAAGATGCACGGCAACATCTTCAAGGGTTTAGTTCTGAAAAGGTTGCTCCTTTAGTAGCTCTTACTACTTTTATTGCTAATAGAAATAAGTGATTATATATTTGTTTTGTTTGTGTGTGTTGGGTTTATGTATAC
ath-miR2937	AT1G75750.1	AUAAGAGCUGUUGAAGGAGUC	GGCUAUUUCAAAAGCUCUUAU	psRNATarget	WS	AACCACATTTATCATTACAGTCTGATTTGAGCTAAGTTCTCTCATCATAAACTCTCCTTGGAGAATCATGGCTATTTCAAAAGCTCTTATCGCTTCTCTTCTCATATCTCTTCTTGTTCTCCAACTCGTCCAGGCTGATGTCGTACGTCTTTTTCATCAC
ath-miR2937	AT3G56100.1	AUAAGAGCUGUUGAAGGAGUC	AACUUCUUCAAUGUCUCUUAU	psRNATarget	WS	ATTTGGATTTGTCTCAAAACAAACTCACCGGAGAGATTCCTATTTCGATTTCTGACCTGGAAAGCCTGAACTTCTTCAATGTCTCTTATAACAACTTATCTGGTCCTGTTCCTACTCTCTTGTCCCAAAAGTTCAATTCCTCTTCTTTTGTCGGGAACT
ath-miR2937	AT4G30330.1	AUAAGAGCUGUUGAAGGAGUC	GACUCCUUUCACAUUUCUUAU	psRNATarget	WS	GCAGAGGAAGTGAGCATCAAGAAGAAAACCAGAAAACCACTTGGTGAGTTACTTGCTACTCTCCTACAAGACTCCTTTCACATTTCTTATATTGGTTTTGTTTTTGGTGCTAACTCTCGCAAATACTGGATTTTCAGGTCGGATTTTGCTTAAAGGAGAC
ath-miR2937	AT3G30712.1	AUAAGAGCUGUUGAAGGAGUC	UACUCUCUCAAAAGCUCUUAU	psRNATarget	WS	CGGTTCAATGCAGCTAGAAGCCTCCTTAGCTAACACTACTCTAGATATTCCTCGAGAAGATCCAGTTGTACTCTCTCAAAAGCTCTTATTGCAAACCAAGCTAAGAAGATCACTAGCTTTGATGTGTACTTTGACTATCTTGCCGAGAAGGATCCAGAG
ath-miR2937	AT3G47640.1	AUAAGAGCUGUUGAAGGAGUC	UCCUCCUGCAACAGUUCUUGU	psRNATarget	WS	GTATCTCAGTTCCCAGGACTTCCCATTTTCCAAGGCCCCGGCTTTCAACAATCTGCTACAACTCTTCATCCTCCTGCAACAGTTCTTGTCCTTCCAATACAACCTGATCCCCAGACACAAGATATCTCAGAAATGACTCAAGCGCAGCAGCCTTTGATG
ath-miR2937	AT2G42390.1	AUAAGAGCUGUUGAAGGAGUC	UACUUCUUCGAUGACUCUUAU	psRNATarget	WS	CGTCACTCGCCGTCGTCGTCATCTCCGTCGCTTCGACCTCTCCCCTCGTTGGTGTTCACCCTTTAGGTTACTTCTTCGATGACTCTTATCTTTATTATATCGACAAATCTGAAAAATGTTCTTGTTCTCTGATTCTTACTTACTTCTTTGTTGTGAGGC
ath-miR2937	AT5G62970.1	AUAAGAGCUGUUGAAGGAGUC	AAUCUCUUCAACGGCUUUUAU	psRNATarget	WS	TCCTCATGTTTTTTCCCTCCCTTCCTTGAAAATTTTGCACCTTGAACGTGTGACATACGGAGATGGAGAATCTCTTCAACGGCTTTTATCTAATTGCTCGGTTTTGGAAGATTTGGTTGTTGAACTAGATACAGGTGACAATGTGAGAAAGTTAGATGT
ath-miR2111a-3p	AT1G11270.3	GUCCUCGGGAUGCGGAUUACC	UGUAAUUUGCAUAUUGAGGAC	psRNATarget	WS	CCACCACGACCTCGTCCTCGTACTTGACCACCACCTCTTCTTTGGTAACTTTGGCCGTTTTCTTCTTTTGTAATTTGCATATTGAGGACTTGTTCGACGATATCTTCTTTCTTCTTCTTCTTTTCTTCATAAGCTTGTAATGACCCAAGAAGTTGCTCT
ath-miR2111a-3p	AT1G11270.2	GUCCUCGGGAUGCGGAUUACC	UGUAAUUUGCAUAUUGAGGAC	psRNATarget	WS	CCACCACGACCTCGTCCTCGTACTTGACCACCACCTCTTCTTTGGTAACTTTGGCCGTTTTCTTCTTTTGTAATTTGCATATTGAGGACTTGTTCGACGATATCTTCTTTCTTCTTCTTCTTTTCTTCATAAGCTTGTAATGACCCAAGAAGTTGCTCT
ath-miR2111a-3p	AT5G10460.1	GUCCUCGGGAUGCGGAUUACC	AGAAAUCUGCAGCUCGAGGAC	psRNATarget	WS	TGAAGCCCTAGGACTTCCTTCAGGCAGTGTATCTCCAAGGACTATTGATGAGCTAGAGAAGATTTTGGAGAAATCTGCAGCTCGAGGACTTCCCATGATCGTAGCTAATCCAGATTACGTGACTGTTGAAGCAAATGTTTTTCATATCATGCCAGGTAC
ath-miR5651	AT1G65960.2	UUGUGCGGUUCAAAUAGUAAC	UUUACUAUUUGAUUCGUACAC	psRNATarget	WS	ATACAATTCAATTTATTATTTAACAACATATCTCAATTTTTTTATATAATACATATATTTGTATATTTTTTACTATTTGATTCGTACACTTAGTTTTGTACAACATTTTTAGTGTACAAATAAATAAATGTACACAGCGTACACTTACATCTGTACACT
ath-miR5651	AT5G64220.1	UUGUGCGGUUCAAAUAGUAAC	CUUAUUUUUUGAGCUGUACAA	psRNATarget	WS	CAGAGCCTCCCAACCGACCACCCAGTATGTTTCTTGCTGATTTTCTTCATTTTTGTTTGCAATATATTCTTATTTTTTGAGCTGTACAATCAATAGATGCTGAATAAGTTACATTAGCTTGGGTTTTATTTCTGTCTTGCTTTAACGAACTTTATGCTT
ath-miR5651	AT5G64220.2	UUGUGCGGUUCAAAUAGUAAC	CUUAUUUUUUGAGCUGUACAA	psRNATarget	WS	CAGAGCCTCCCAACCGACCACCCAGTATGTTTCTTGCTGATTTTCTTCATTTTTGTTTGCAATATATTCTTATTTTTTGAGCTGTACAATCAATAGATGCTGAATAAGTTACATTAGCTTGGGTTTTATTTCTGTCTTGCTTTAACGAACTTTATGCTT
ath-miR395f	AT5G13630.1	CUGAAGUGUUUGGGGGGACUC	GAGUUUUCUCAAACGCUUCAG	psRNATarget	WS	ATTTTGTAAGGAAACACGCGTTGGAACAAGCAGAGGCGCTTGGCATTGATATTAGAGAGGCAGCGACAAGAGTTTTCTCAAACGCTTCAGGGTCATACTCAGCCAACATCAGTCTTGCTGTTGAAAACTCGTCATGGAACGATGAGAAACAGCTTCAGGA
ath-miR395f	AT5G13630.2	CUGAAGUGUUUGGGGGGACUC	GAGUUUUCUCAAACGCUUCAG	psRNATarget	WS	ATTTTGTAAGGAAACACGCGTTGGAACAAGCAGAGGCGCTTGGCATTGATATTAGAGAGGCAGCGACAAGAGTTTTCTCAAACGCTTCAGGGTCATACTCAGCCAACATCAGTCTTGCTGTTGAAAACTCGTCATGGAACGATGAGAAACAGCTTCAGGA
ath-miR395f	AT4G23990.1	CUGAAGUGUUUGGGGGGACUC	CAGUUUCCUCAAACAUUUCAA	psRNATarget	WS	CAGCAACACCAGTTCGTGCCCTGTGCTATTTAACAGACCCTAAAATCAAAACTGGTTTAGGGTTTGTGCAGTTTCCTCAAACATTTCAAGGAATAAGCAAGAACGATATATATGCATGCGCGTATAAGCGTCTCTTTGAGATCAATATGATTGGGTTTG
ath-miR395f	AT4G23840.1	CUGAAGUGUUUGGGGGGACUC	GACUUCCCUCAAAAACUUCAG	psRNATarget	WS	TTTCAGTGCCGAGACAGAGTCCTTGTCCTTTACCAACAAAAGCTGTATAACCTACTTAGACGTTTCCAAGACTTCCCTCAAAAACTTCAGCTTCTTAGAAACTATGTTTAACCTAGAACATCTTGATCTGAGCTCCACAGCTTTCGGGGATGATTCTGTT
ath-miR773a	AT4G14140.1	UUUGC-UUCCAGCUUUUGUCUC	GAGACAAAAGCUGGAAAGCAAA	psRNATarget	WS	ATGGAAATGGAGACAAAAGCTGGAAAGCAAAAGAAGAGAAGTGTTGACTCGGATGATGATGTCTCTAAGGAAAGGAGACCAAAGCGAGCAGCAGCTTGCACAAACTTCAAGGAGAAATCTCTCCGTATCTCTGACAAATCTGAAACTGTTGAAGCTAAGAA
ath-miR773a	AT5G28776.1	UUUGCUUCCAGCUUUUGUCUC	AAGACAAAAGCUGGAAGUGGG	psRNATarget	WS	AAAAGCATATCGTCTTTTGGATCCAACAAAGCGGAAAATAGTAGTAAGTCGAGATGTAGTCTTTGATGAAGACAAAAGCTGGAAGTGGGACAAAACTGAGCACGAGAGTGACAATGATCGAAGAATGTTTAGTGTCAGTTTTGGAGTTTTTGGAAATAA
ath-miR773a	AT3G16230.1	UUUGCUUCCAGCUUUUGUCUC	GAGACAGAAGCUGGAAAUGAA	psRNATarget	WS	AATTTAGCAGTTTAATCGAATATTCCATCCCGGTTTTGAAAGTTTCCACCTTTATGGCTTTCACATGATGAGACAGAAGCTGGAAATGAAGTCCAAGAAGTAGCTCAGTGTAGCAAATCAAGTGATGTTTCTAAGGAAGTTATTGAAGGAGAGACAGCTT
ath-miR773a	AT4G08990.1	UUUGCUU-CCAGCUUUUGUCUC	GAGACAAAAGUUGGGAAGCAAA	psRNATarget	WS	ATGGAGACAAAAGTTGGGAAGCAAAAGAAGAGAAGTGTTGACTCAAATGATGATGTCTCTAAGGAAAGGAGACCAAAGCGAGCAGCAGCTTGCAGAAACTTCAAGGAGAAACCTCTTCGTATCTCTGACAAATCTGAAACCGTTGAAGCTAAGAAAGAGCA
ath-miR773a	AT1G30160.2	UUUGCUUCCAGCUUUUGUCUC	GAGACGAAAGAUGGAAGGAAA	psRNATarget	WS	TGTGAATACTCGCCTGAAAACACCAGTAACTGGTGCAAGTCACCGATTGTAATGGTGTTCAGAGAGGAAGAGACGAAAGATGGAAGGAAAAACATGCGTTACACAGATGACATTGGAGATCTATGCATTTTCATTTCGAAGGGAGAGGATTTCTGCGTCA
ath-miR773a	AT1G30160.1	UUUGCUUCCAGCUUUUGUCUC	GAGACGAAAGAUGGAAGGAAA	psRNATarget	WS	TGTGAATACTCGCCTGAAAACACCAGTAACTGGTGCAAGTCACCGATTGTAATGGTGTTCAGAGAGGAAGAGACGAAAGATGGAAGGAAAAACATGCGTTACACAGATGACATTGGAGATCTATGCATTTTCATTTCGAAGGGAGAGGATTTCTGCGTCA
ath-miR773a	AT5G26150.1	UUUGCUUCCAGCUUUUGUCUC	GAGAUGAAAGCUGUAAGUGAA	psRNATarget	WS	ACAGCCGTAGAAGCAGCTGAGAAAGCTCAAAGAATGGCTGAACTAGAAGGACAAAGAAGGAAGCAAGCAGAGATGAAAGCTGTAAGTGAAGAAAAGGACAAAGACCGCGCAGTGAGTGCTTTGGCACATAACGATGTTCGCTACAGAAAATATAGTATAG
ath-miR773a	AT1G35660.1	UUUGCUUCCAGCUUUUGUCUC	UCGACCAAAGUUGGAAGCAAA	psRNATarget	WS	GTGACTTTCTCAGAAGACAAGTTCACTGAAGATCACTCAGTTTCTAATATTGTGCCTTTAGTGTCTGTTCGACCAAAGTTGGAAGCAAATGTGTCACTTTGCAAGGAACTCTTACATTCAGATAGTCCAGATTCCCATGATACTGAAGGCTCTGCAGTG
ath-miR773a	AT5G51210.1	UUUGCUUCCAGCUUUUGUCUC	CGGAUGAAGGUUGGAAGCAGA	psRNATarget	WS	TATTGGAGAATATGGTCATTGTATTTAGGCACATGACGGGATCTGGATCGGATAAGATAGAGAATGCTCGGATGAAGGTTGGAAGCAGAGTGCAGGATACTAAGTATGGGCAGCACAACATTGGAGTCCAACACCAACAAGTTTCTTAAAATTCAAAGG
ath-miR773a	AT3G33151.1	UUUGCUUCCAGCUUUUGUCUC	AAGACAAGAGGUGGAGGUAAA	psRNATarget	WS	TGGGTTTCGATTATGATTTTTGGGTTTCGGTTGAAACTGTTCTTCATTTATCAGTTTCAGAAATGGTGAAGACAAGAGGTGGAGGTAAAGTTGGTTCTCGTCGTAGTAGACGTAACCAAGGCTTGGAGGTAGAAGATATAACACCACAAGTTGCTCCTG
ath-miR773a	AT5G64270.1	UUUGCUUCCAGCUUUUGUCUC	AAGACGGAAGAUGGAAGCAGA	psRNATarget	WS	GGAGAAAGCTTCGTTGAGTATCTGATAATGGCGGATCTAGATCCAGAGATCGCTAAAACTCAGGAGGAAAGACGGAAGATGGAAGCAGACCTTGCTTCTCTCACTTCTCTGACTTTCGATCGCGATCTATACGGAGGTAACGACCGTGCTTCCTACTCG
ath-miR773a	AT5G57350.1	UUUGCUUCCAGCUUUUGUCUC	CAGGCAAGAGCUGGAAUCAGA	psRNATarget	WS	TCTGTTTTTTCCTCTGTTTTGTTTCTTGAAGAAAATGTTCTGTTCTGTTTCTCATTGTTTGTTTCTTTCAGGCAAGAGCTGGAATCAGAGAGATTCACTTCCTACCATTCAATCCAGTTGATAAGCGAACCGCTTTGACGTTTATCGACAGCAACGGAA
ath-miR773a	AT5G45200.1	UUUGCUUCCAGCUUUUGUCUC	UGGAUAAAAGCAGGAAGCAGA	psRNATarget	WS	AAGTTTTTGTTGTTCTTGACAATGTGGGTGACAAGAGTCAGATAGATAAGATTCTTGGTGGGTGTGACTGGATAAAAGCAGGAAGCAGAATTGTGATCACAACGAGCAGCAAATCGGTGATTCAAGGACTCAACAGCACTTATCTCGTCCCGGGGCTGA
ath-miR158b	AT2G46590.2	CCCCAAAUGUAGACAAAGCA	AGUUUUGUUUCCAUUUGGGG	psRNATarget	WS	TCAAGGGCTTGGACACAATAGCAACAATAGGTCTGAAGCTCTTCATAGTGATCATCACCAACAAGGTAGAGTTTTGTTTCCATTTGGGGATCAAATGAAGGAGCTTTCATCAAGCATAACACAAGAAGTTGATCATGATGATAATCAACAACAGAAGAG
ath-miR158b	AT2G46590.1	CCCCAAAUGUAGACAAAGCA	AGUUUUGUUUCCAUUUGGGG	psRNATarget	WS	TCAAGGGCTTGGACACAATAGCAACAATAGGTCTGAAGCTCTTCATAGTGATCATCACCAACAAGGTAGAGTTTTGTTTCCATTTGGGGATCAAATGAAGGAGCTTTCATCAAGCATAACACAAGAAGTTGATCATGATGATAATCAACAACAGAAGAG
ath-miR158b	AT5G40260.2	CCCCAAAUGUAGACAAAGCA	UGUUUUAUCUACAUUUGGUG	psRNATarget	WS	CGTTCTGATTCACGTCGTAGTTGCATTGTTGATCTGAATCCGAAGCGTTTTTTTGTTATCGATCGCTTATGTTTTATCTACATTTGGTGTAGCAGATGCGAAACTGATTTTAGCTTCATTGATCACGATTCTAATGGCAGCTTTATGATTTGATCTGAT
ath-miR158b	AT5G40260.1	CCCCAAAUGUAGACAAAGCA	UGUUUUAUCUACAUUUGGUG	psRNATarget	WS	CGTTCTGATTCACGTCGTAGTTGCATTGTTGATCTGAATCCGAAGCGTTTTTTTGTTATCGATCGCTTATGTTTTATCTACATTTGGTGTAGCAGATGCGAAACTGATTTTAGCTTCATTGATCACGATTCTAATGGCAGCTTTATGATTTGATCTGAT
ath-miR158b	AT3G20210.1	CCCCAAAUGUAGACAAAGCA	UGUUUUGUGUGUGUUUGGGG	psRNATarget	WS	AGATTCAATCCTTATGGACTATTCGAATGATTTGATTTGTTCTTGAAGAATATTTGTTCATTTGTTCTATGTTTTGTGTGTGTTTGGGGACAGTGACCTTCATGACATGAGCAAAGAGACTTTGGAGCAACAATACCACGTTGTAAAGAGAAGAGTAGG
ath-miR158b	AT1G22490.1	CCCCAAAUGUAGACAAAGCA	UACUUUGUUUGCUUUUGGGG	psRNATarget	WS	ACCACTCTCCACAACTCCATTCTCTACTCCATCAGCGTCAGGGTACGTACATTTTCAACTTCTCATCATTACTTTGTTTGCTTTTGGGGTAATCATGAGATTAAAGTGAGTAATGACTGTGTGTGTGGTGCATATGGTTTCACTTTGTTGATTTATTTT
ath-miR5635b	AT1G53250.1	UGUUAAGGAGUGUUAACGGUG	GAUUGUUGAUACUCUUUAACA	psRNATarget	WS	CAGTGAAGGTAGAAGGATCTTTTCTTCGATTTTCTACATTGTTTCTTCTTTGAGGCTTTGTGTAGTGAGATTGTTGATACTCTTTAACAGACACTCGAAGACGAATCAAGCAGAGAACAATCGAAGCTTTGACAAATCCCAAGGTGAAGTCAAGTAAGA
ath-miR5635b	AT3G23430.1	UGUUAAGGAGUGUUAACGGUG	UACCGUUACCGUUCCUUGACA	psRNATarget	WS	CTTTCGGTATTTACAGAGTGGAGAATGAGCACTTAAACAATGTCGGCCAATTTAGGGCAGTGAAGACCGTACCGTTACCGTTCCTTGACAGGGACTCAGACGGTTAAACAAAGATTTGGAGGGTTTAAGGATCGAACCAAGTTTCAAGTATTTAGAGGAA
ath-miR5635b	AT3G21100.1	UGUUAAGGAGUGUUAACGGUG	AAUCGUUAACACUUGUUAAUA	psRNATarget	WS	TCACTTCAATCAGCCTAGCAATTGGTAGGTGGAAACTTCCCCTTAATTCAATCACATCATCACATAACAATCGTTAACACTTGTTAATACCTCTTCCTGGAACTTTCCAGGTTCGATAGAAGCAGAGAGAAAGCGTGAAAAGGTAGGCACTTTAAGCCA
ath-miR5635b	AT3G21100.2	UGUUAAGGAGUGUUAACGGUG	AAUCGUUAACACUUGUUAAUA	psRNATarget	WS	TCACTTCAATCAGCCTAGCAATTGGTAGGTGGAAACTTCCCCTTAATTCAATCACATCATCACATAACAATCGTTAACACTTGTTAATACCTCTTCCTGGAACTTTCCAGGTTCGATAGAAGCAGAGAGAAAGCGTGAAAAGGTAGGCACTTTAAGCCA
ath-miR5635b	AT2G32940.1	UGUUAAGGAGUGUUAACGGUG	GAUCGGUAACACUCCUUAAUC	psRNATarget	WS	CATCACTAAGATCTAATTGTCTCGAATCATCATCATTCCAGCAACCAACGTAGCACAACTGCAACTTCGATCGGTAACACTCCTTAATCAAACTCTCTTCTATAAATAAAAATGCGACCTCCTCTTTTACACTATACAGAAACTACTCAACTCAATATT
ath-miR5635b	AT1G05020.1	UGUUAAGGAGUGUUAACGGUG	AACCGGUAAUGCUUCUUGACA	psRNATarget	WS	AACAACAAGATCCCGGTTTAATCCCAAAGCCGGAATTAAATCCCACGAACCGGCGGTTCGAGATATGAAACCGGTAATGCTTCTTGACAAAATCACGTATTGGCAAAAATTACTAGACAGAGCAATCGCGACGCGGCCGACGGGAGACGCGAAAGCCAA
ath-miR866-5p	AT5G24040.1	UCAAGGAACGGAUUUUGUUAA	GUAAUAAAAUCUGUUUCUUGU	psRNATarget	WS	GATTGCCATATCTTGAGCAGCCGTGTCTACCTTCTCAAGTGTCCTAATCGTGACCGTCCCCAATATTGGTAATAAAATCTGTTTCTTGTATTGATTCTTGAATCTTGATGATACATAGATGATAATTTTCTCCTGCCAGGATGTTTAAACTACAAGCTA
ath-miR866-5p	AT5G06510.3	UCAAGGAACGGAUUUUGUUAA	ACAACAAAGUCUGUUUCUUGA	psRNATarget	WS	AATGTTTCGTTTGACGATTTGATTTTTGGGTCTACTTTTATAGTTTCTCCCAAATTTTCTTTCTTTAGACAACAAAGTCTGTTTCTTGACTGTGAACTTGAGATGGGTTCGTGTGCTTTGCTTTTAAAACTAAAGTCTAAAAATTCTTTCCTTGTTAAG
ath-miR866-5p	AT5G06510.2	UCAAGGAACGGAUUUUGUUAA	ACAACAAAGUCUGUUUCUUGA	psRNATarget	WS	AATGTTTCGTTTGACGATTTGATTTTTGGGTCTACTTTTATAGTTTCTCCCAAATTTTCTTTCTTTAGACAACAAAGTCTGTTTCTTGACTGTGAACTTGAGATGGGTTCGTGTGCTTTGCTTTTAAAACTAAAGTCTAAAAATTCTTTCCTTGTTAAG
ath-miR866-5p	AT5G06510.1	UCAAGGAACGGAUUUUGUUAA	ACAACAAAGUCUGUUUCUUGA	psRNATarget	WS	AATGTTTCGTTTGACGATTTGATTTTTGGGTCTACTTTTATAGTTTCTCCCAAATTTTCTTTCTTTAGACAACAAAGTCTGTTTCTTGACTGTGAACTTGAGATGGGTTCGTGTGCTTTGCTTTTAAAACTAAAGTCTAAAAATTCTTTCCTTGTTAAG
ath-miR866-5p	AT4G00610.1	UCAAGGAACGGAUUUUGUUAA	UUAACAAAAUCCGGUCUAUGA	psRNATarget	WS	AGGACATGAATGGCTTTTTCGAAAAACTTAAAGATTCGATTAGCTTTGAGGTGAAGACTGATCAGTTCGTTAACAAAATCCGGTCTATGAAGAGAAAGTATATTGAGAACAAGAAAACTACTACAGAGCATGATAAGAAGTGTTACGAATTGGCTGAGAT
ath-miR866-5p	AT3G13820.1	UCAAGGAACGGAUUUUGUUAA	AAAAGAAAAUCUGUUCCUUGA	psRNATarget	WS	GAACAATCTCTCAAAAAAGAAGATTATTCCTGAAGCTGCAAGGAAGCAGCAAGGTTTAATGTTGATTAAAAAGAAAATCTGTTCCTTGAGTTTCAGTCTCCATGAAATTCACAAGGATGACTACGTCGTTCCGTGCATTAATCAGGTCGATATTCCTCG
ath-miR866-5p	AT4G18580.2	UCAAGGAACGGAUUUUGUUAA	GUAACUAAAUCCGUUCUUUGU	psRNATarget	WS	TTCTGATGATGAGAGTGGTGAAGGTGATAAAGGTAATTGTTTTTGCTTTGTGAATGAGACTAGTGCAAGTAACTAAATCCGTTCTTTGTCCATTCGTTTTTTAATCGATCTGTAATGTCTTTGTTAACTTCTGACGTATGCATCATCAGGTCATTCAGA
ath-miR866-5p	AT4G18580.1	UCAAGGAACGGAUUUUGUUAA	GUAACUAAAUCCGUUCUUUGU	psRNATarget	WS	TTCTGATGATGAGAGTGGTGAAGGTGATAAAGGTAATTGTTTTTGCTTTGTGAATGAGACTAGTGCAAGTAACTAAATCCGTTCTTTGTCCATTCGTTTTTTAATCGATCTGTAATGTCTTTGTTAACTTCTGACGTATGCATCATCAGGTCATTCAGA
ath-miR866-5p	AT3G25572.1	UCAAGGAACGGAUUUUGUUAA	UUAAAAGAAUCCAUUUCUUGA	psRNATarget	WS	GATACTTATGCGTTTGTTTACAGGTTTTGGGCTCTCAAGGGTTTTAATCAGATTGTTTGGTTCGTTAACTTAAAAGAATCCATTTCTTGACTTGTAAGTAATCTTTCTTCAATGAATCGCCTTTTATGTTTTTAGGGTTTGTTCAAGTAAATTCTCAATT
ath-miR866-5p	AT3G25570.1	UCAAGGAACGGAUUUUGUUAA	UUAAAAGAAUCCAUUUCUUGA	psRNATarget	WS	GATACTTATGCGTTTGTTTACAGGTTTTGGGCTCTCAAGGGTTTTAATCAGATTGTTTGGTTCGTTAACTTAAAAGAATCCATTTCTTGACTTGTAAGTAATCTTTCTTCAATGAATCGCCTTTTATGTTTTTAGGGTTTGTTCAAGTAAATTCTCAATT
ath-miR866-5p	AT3G59000.1	UCAAGGAACGGAUUUUGUUAA	UUGUCAAAAUCUUUUCCUUGA	psRNATarget	WS	TTTTCTGCCCTGTTCAGAAAAGTTTGCTAGATCTTGTCGCTTATCTCTCTTCCTGTTTCTTCTCTCAATTTGTAAACCCTACGTTGTCAAAATCTTTTCCTTGATCATATGGAGAGAAGGATTTGGCTACCGATACACATAAGAATTGATTGAAGAAGAA
ath-miR866-5p	AT3G59000.2	UCAAGGAACGGAUUUUGUUAA	UUGUCAAAAUCUUUUCCUUGA	psRNATarget	WS	TTTTCTGCCCTGTTCAGAAAAGTTTGCTAGATCTTGTCGCTTATCTCTCTTCCTGTTTCTTCTCTCAATTTGTAAACCCTACGTTGTCAAAATCTTTTCCTTGATCATATGGAGAGAAGGATTTGGCTACCGATACACATAAGAATTGATTGAAGAAGAA
ath-miR5637	AT4G31710.1	AAUGCGCAACUCUAUAUUUCC	UGAAAUAUAGGGUUGUUCGUU	psRNATarget	WS	ACTAATTATGCGCATCATATATGCACACGTGTAACATGTTCCTGGCTGGAAGGATAAATTTGAGAATATGAAATATAGGGTTGTTCGTTTTTTAATTCAGTATGAAAAATTAGATATTTTAGAATCATGTTTTCTCTCCAAAAAGCATAATCCCTGTTT
ath-miR5637	AT2G21410.1	AAUGCGCAACUCUAUAUUUCC	CGAAGUAUUGGUUUGCGCAUU	psRNATarget	WS	CTAGCACTTGTCAATATCATCTAGCAGTAGTATTCTGTTAAATTCATTGGTTCTTGATGGCTTAATGTCGAAGTATTGGTTTGCGCATTTCGTGACTAATCTTTATGCTTTGCTGGGATTCCTATTCAGTCTCGCCCACTCGGAGTTGTCGTCAGTCTT
ath-miR1886.2	AT5G33300.1	UGAGAUGAAAUCUUUGAUUGG	CCGAUCAAAGGAUUCAUCUCU	psRNATarget	WS	TTGTTGTCTCTCACACTCGCATCGAGAAAGTACAAACTCTTCGCCGAAGATGACGAAGAAGCCAAATCTCCGATCAAAGGATTCATCTCTCGGAGACGATGCTGAGAAACTCTACGAGAAGAAGATTCTGGATCTGGAGTCCGTGAACGAAGCTCTCAAG
ath-miR1886.2	AT2G30690.1	UGAGAUGAAAUCUUUGAUUGG	CAGAUCAGAGGUUUCAUCUUA	psRNATarget	WS	GATGCCATGTTTCCTCTGTTCCAAGCTTCTTCATCCTCTACATTGGAGATTCTTGCTCTGCAGAAACCACAGATCAGAGGTTTCATCTTACATGTCATGTCAGAATCACGGCAACAACCTTGCTGATTGTCGAGGCATGTGCGATGACTGTCTCTTGTCG
ath-miR1886.2	AT4G08230.1	UGAGAUGAAAUCUUUGAUUGG	ACGAUCAAAGAUUUCUUCUUG	psRNATarget	WS	GACATTGAAAAACACTGGAACATGTACCAGGTGTGGTTAAAGCGAAGAGGCCAATATGGAGACTAAGGACGATCAAAGATTTCTTCTTGTCCATCATTAATCTAATACAAGTCTTCTTTGTAACCATGTTTTCGGTATGATTCTGCTTTCGTTTCTTGG
ath-miR1886.2	AT3G28760.2	UGAGAUGAAAUCUUUGAUUGG	GUAAUCAAAGGUUUAAUUUCA	psRNATarget	WS	TGCTTTCGAAATCTGGGTTTCTCTAAAGCTTATGATACTAATTCTTGTCTTCTTTACATAAAATTTTAGTAATCAAAGGTTTAATTTCATTTGGGTTTTGGATATATTGCAGAAAAATTTGAGCTTTCAAGTTTCTTCATTGTGCTTTGTTCTCACTTC
ath-miR1886.2	AT3G28760.1	UGAGAUGAAAUCUUUGAUUGG	GUAAUCAAAGGUUUAAUUUCA	psRNATarget	WS	TGCTTTCGAAATCTGGGTTTCTCTAAAGCTTATGATACTAATTCTTGTCTTCTTTACATAAAATTTTAGTAATCAAAGGTTTAATTTCATTTGGGTTTTGGATATATTGCAGAAAAATTTGAGCTTTCAAGTTTCTTCATTGTGCTTTGTTCTCACTTC
ath-miR1886.2	AT1G01660.1	UGAGAUGAAAUCUUUGAUUGG	ACAAUUAGAGAUUUCAUUUGA	psRNATarget	WS	GATCGAAGAAGTGCGAGCCATTGTTCAGGATGGTACTGTCAGAAACAGAAGTGAATATTTCTTCTCAGACAATTAGAGATTTCATTTGAATTTGTACAAATTAGGTATGCAGCTGTACAACGAGCAGCTGAGACATAGGAAAGAGATGGAGGAATCTAT
ath-miR1886.2	AT4G37080.1	UGAGAUGAAAUCUUUGAUUGG	ACAAUCGAACAUUUCAUCUUG	psRNATarget	WS	CTATATTCATCTTCTCTTTGTTGTTTCAGGCAACAATAATTGTGGGAGGACACTCGCTAAATGCAATCACAATCGAACATTTCATCTTGAGACTTCCATACCACTTGAAATTCGTAAGTGCCTTCATTTCTTTGAACTGTATACACCATTGAATCAAAG
ath-miR1886.2	AT2G27240.1	UGAGAUGAAAUCUUUGAUUGG	GUAGUUAAAGAUUUUAUUUUA	psRNATarget	WS	CATGCCATGCAATGCAATACGTACATTTTCAAAGAAACGAAGTTTGAATACCAACATGATCACTTGTTGTAGTTAAAGATTTTATTTTATGTTTTGTTAATAATTGTTATAATAAAATTGGATGGTGTGTGTGCGTGACTACGGGTATATATATGTAGG
ath-miR1886.2	AT4G37080.2	UGAGAUGAAAUCUUUGAUUGG	ACAAUCGAACAUUUCAUCUUG	psRNATarget	WS	CTATATTCATCTTCTCTTTGTTGTTTCAGGCAACAATAATTGTGGGAGGACACTCGCTAAATGCAATCACAATCGAACATTTCATCTTGAGACTTCCATACCACTTGAAATTCGTAAGTGCCTTCATTTCTTTGAACTGTATACACCATTGAATCAAAG
ath-miR1886.2	AT1G26550.1	UGAGAUGAAAUCUUUGAUUGG	UCAAUCAAAUAUUUCAUUCCA	psRNATarget	WS	TCGATCGTTCAATCTGATAGAAGAAGAATCTCAAGGTAAAGTTCTCGACTTTGTAAATTTCTTGGCTTCTCAATCAAATATTTCATTCCACTTTTAATAGTAACCTTTTGTGTTTTCTCCGATTGGTTTTGTAAACTGTTGGTCAATTCTCTGATTTTTA
ath-miR1886.2	AT5G06310.1	UGAGAUGAAAUCUUUGAUUGG	UCGAUCGGAGAUAUCAUCUUA	psRNATarget	WS	TGGTATTCGGGATCTGGCCTTCCCGTTAAGTTCGTCGCTCGTACCATTCGAGACCTTCCTCGTGTTGAATCGATCGGAGATATCATCTTACTTTCACGTGTAAAGGTTGACACACTATTCCTCTGATATGAGAAGATCAATTCTTCGTGGCTTTTGCTGA
ath-miR1886.2	AT1G08760.1	UGAGAUGAAAUCUUUGAUUGG	CGAAUCAAGGCUUUUAUCUCA	psRNATarget	WS	GCGAACACAGGTCCTCTCTTTTACAAGTCATCAGTATTGTTCCCGCTTTAGCCGGAGGTGAGCTATTCCCGAATCAAGGCTTTTATCTCAAAGTCTCTGATTCCTCTCACGCCACTTATGTCTCTTTACCTGATGAACACGATGATTTGATTCTTAGCGA
ath-miR1886.2	AT3G24320.1	UGAGAUGAAAUCUUUGAUUGG	CUAUUAGAAGAUUUCAUCUCA	psRNATarget	WS	GCTTATGTACACCAATTTACTTGGTTTGGACCCTAGCTTGAGGAATGGAAGGTCAGTTCTCTTCTGAGACTATTAGAAGATTTCATCTCACCTTCTAGATGTCAGCCTTTAATCATTTTTAGCTTGGTTATCAAATGAAAAGTAGCTAGTGTATCTTAGT
ath-miR5633	AT1G35115.1	UAUGAUCAUCAGAAAACAGUG	UGCUGUUUUUGGAUGAUUAUA	psRNATarget	WS	CTTGAGATTGTGCATACGATGTGTGCGGACCGATGCAACACCAATCGATCGATGGAAGTCGTTACTATGTGCTGTTTTTGGATGATTATACTCACATGTGTTGGGTATACTTCCTAAAACAAAAGTCGGAGACGTTCGGAACGTTCAAGAAATTCAAAGC
ath-miR5633	AT2G15650.1	UAUGAUCAUCAGAAAACAGUG	UGCUGUUUUUGGAUGAUUAUA	psRNATarget	WS	TTGAGATTGTGCATACGGATGTGTGCGGACCGATGCAACACCAATCGATCGATGGAAGTCGCTACTATGTGCTGTTTTTGGATGATTATACTCACATGTGTTGGGTATACTTCCTAAAACAAAAGTCGGAGACGTTCGCAACGTTCAAGAAATTCAAAGC
ath-miR5633	AT1G50810.1	UAUGAUCAUCAGAAAACAGUG	UGCUGUUUUUGGAUGAUUAUA	psRNATarget	WS	TTGAGATTGTGCATACGGATGTGTGCGGACCGATGCAACACCAATCGATCGATGGAAGTCGCTACTATGTGCTGTTTTTGGATGATTATACTCACATGTGTTGGGTATACTTCCTAAAACAAAAGTCGGAGACGTTCGCAACGTTCAAGAAATTCAAAGC
ath-miR5633	AT4G10160.1	UAUGAUCAUCAGAAAACAGUG	CUUUGUCUUUUGAUGAUCAUA	psRNATarget	WS	CACATCGATGATGTCGAAGAAGGTAACCGAGATAGTATAGAGGTCGTTAAGGAATCGGAAGAGAATGACAGAAACAGCGTAGGGACATCTGATGGTTGTTGTAGTTGTAGACTTGGTGAAAAAGCGTAGAAGCTTTGTCTTTTGATGATCATATTGGTAA
ath-miR5633	AT1G70920.1	UAUGAUCAUCAGAAAACAGUG	UAAUCUUUUCUGAUGAUCAUG	psRNATarget	WS	AAGTATATATTAATGGCTCCGTCTATGTTTTGCTTACGTTGAATAGAGAAATAAGAAAGAGAAAAGAGTTAATCTTTTCTGATGATCATGTCGGCTGATGATGTTTTGGGTGGCTGATTATGAAACCACAGAAGCAAAAAAAAGATTTGGCCACCTTTTT
ath-miR5633	AT1G43830.1	UAUGAUCAUC-AGAAAACAGUG	UACUGUUUUCUUGAUGGUUAUA	psRNATarget	WS	ACTAGAAAAGATCATTTTCCTTTGCCATTCATTGACCAAATGTTAGAAAGGCTAGCTAATCATGTTTATTACTGTTTTCTTGATGGTTATAGTGGTTTCTTTCAAATTGCTATTCACCCTAATGATCAGGAAAAGATTACTTTTACTTGCCCCTATGGAAC
ath-miR5633	AT5G12290.1	UAUGAUCAUCAGAAAACAGUG	GACUGCUUUUUGAUGAUCGUU	psRNATarget	WS	GATTTCCCAAGTTCTTCTACGTAAGATTCTAAATTCATGTCTTTTGGTAGCTTCTGGTTCTTTTCATTGACTGCTTTTTGATGATCGTTGCTTGGAACTGATTACTGGAGTTTCGTGTTTGTTTGATTTTATACTCTGTTGAAAAAATATATTCGGAAT
ath-miR5633	AT2G06350.1	UAUGAUCAUC-AGAAAACAGUG	UACUGUUUUCUAGAUGGUUAUA	psRNATarget	WS	ACTAGGAAAGATCTCTTCCCCTTACCTTTCATTGACCAAATGCTAAAAAGATTAGCCAATCACCCCTATTACTGTTTTCTAGATGGTTATAGCGGATTTTTTCAAATCCCTATCCACCCAAATGACCAAGAGAAAACTACATTCACGTGTCCCTGTGGGAC
ath-miR5633	AT4G04260.1	UAUGAUCAUCAGAAAACAGUG	UGCUGAAUUCUGAUGAUUAUA	psRNATarget	WS	AATTTTCATCATTCTATTTTCATCTTCTTTTTATTTCAAGTATTGTTGCTTAACTAGTAAGATATCTAATGCTGAATTCTGATGATTATAAACTCTTAGATATTTGTTATTCCTAATCCGGAACAACTTGCTTGTGTAAATTTTGGATAGAAATGGTCTC
ath-miR5633	AT5G10940.1	UAUGAUCAUCAGAAAACAGUG	AAUGGUUUUUUGGUGAUUAUA	psRNATarget	WS	AAGTTAGTACTTGACTTCTTTTATGCTGCGTCATACTTTTACCTAATTTGATGGATACCTTTTACACCAATGGTTTTTTGGTGATTATAGCCAGAGGGAGCCATTGATATGAAACGTAGATATGTTGGCCACTGTAACGTAGGAACTGATATTAAGCAG
ath-miR862-3p	AT3G09660.1	AUAUGCUGGAUCUACUUGAAG	UUUUAAGUAAAUCUAGCAUGU	psRNATarget	WS	GTTTTCTTACACTGCTTAATTTCATATACAGGTCCTTTCCTCATCTTATTCCCGGAGTCAGTCATCCAGGTCAAGATGATTAGCATTCCGAGTAATAACCTTCCTTTATAACAGAAACATTTTAAGTAAATCTAGCATGTTCATTGCAATAGTATTGTTC
ath-miR862-3p	AT2G20340.1	AUAUGCUGGAUCUACUUGAAG	UUUCACGUGGAUGCAGCAUAU	psRNATarget	WS	CAGAGACTTTTGTGGCATAGAAACTTATGATATTTATCTTGCTACATTTCTCAGAGCAATGGAATTTGGTTTCACGTGGATGCAGCATATGCTGGAAGTGCCTGTATATGTCCAGAGTATCGGCAATACATTGACGGTGTAGAAACTGCAGACTCTTTTA
ath-miR862-3p	AT3G60957.1	AUAUGCUGGAUCUACUUGAAG	GUUCAAGCAGGUCCAACAUAU	psRNATarget	WS	CTGATTAAAGAACTGTCACATCACTCATCTTGTCTTTTGTAAACTCACTCATCACGAGGGAGTTTGGCGTTCAAGCAGGTCCAACATATCCAATTTGCTACGAAGTCAAGTATTTAGTGAGTCACAGATGTAACAGCGATCTATCAACCTCCAAATACT
ath-miR862-3p	AT5G52550.1	AUAUGCUGGAUCUACUUGAAG	GUUGAAGAAGAUUCAGCAUAU	psRNATarget	WS	CTGCAGCGATCCGCGCTGAGCTAGAGAAGAAGAAGCAAATGAAGAAGGAAGGACAGCTAGACGCAGCAGTTGAAGAAGATTCAGCATATGCTGCAAAGAAGAAGCAGGAGAGAGAGGAACTGGAGCGTATCAAACAAGCAGAGAGGAAAAAGAGACGTA
ath-miR862-3p	AT5G52552.1	AUAUGCUGGAUCUACUUGAAG	GUUGAAGAAGAUUCAGCAUAU	psRNATarget	WS	CTGCAGCGATCCGCGCTGAGCTAGAGAAGAAGAAGCAAATGAAGAAGGAAGGACAGCTAGACGCAGCAGTTGAAGAAGATTCAGCATATGCTGCAAAGAAGAAGCAGGAGAGAGAGGAACTGGAGCGTATCAAACAAGCAGAGAGGAAAAAGAGACGTA
ath-miR862-3p	AT5G11180.1	AUAUGCUGGAUCUACUUGAAG	AUUAAAAUAGAUCUAGUAUAU	psRNATarget	WS	TCAGCAATAATTTAAAACATGAGAAAATCTATATATTTTTCATGAAATTCAATGAAAGAGACATCAAAATTAAAATAGATCTAGTATATAAGAATAAACTGGAATTCTAGAATTTTATAGTTAGAAAATAATAGTGTTTGACATGATAGATTTGTATAT
ath-miR400	AT4G28540.1	UAUGAGAGUAUUAUAAGUCAC	GUGAUUUAUGGUGCUUUCAUG	psRNATarget	WS	GTATATCATTGATTTTGGGCTTGCAAAGAAGTATAGGGATCTCCAAACACATAGGCATATCCCCTATAGGTGATTTATGGTGCTTTCATGTTCCTGTTTATCTACTTCTTTTATTTTGTTTTAACTTAAATTCTTACAGATACTCATGTTGTTTTCTTTG
ath-miR400	AT5G16640.1	UAUGAGAGUAUUAUAAGUCAC	GUAACUUAUAGUAUUCUCAUU	psRNATarget	WS	TACAGTCGCCTAGATGAAGCAGAGGAAATGTTTGGTTTTATGGTTAGCAAAGGTTGCTTTCCAGATGTTGTAACTTATAGTATTCTCATTAATGGATATTGCAAGTCTAAGAAGGTAGAGCATGGGATGAAACTCTTCTGCGAGATGTCTCAGAGAGGAG
ath-miR400	AT4G13290.1	UAUGAGAGUAUUAUAAGUCAC	UUGACUUAUAAUAUUUUCCUA	psRNATarget	WS	ATTGGAAACAAATGAAGGTACTTCAAAAGTTCAACTAGTTTTTGTTTTCTCCTTTTTTCTTTTCTTTTTTGACTTATAATATTTTCCTACAAGAACATTTTATTGATAACTATTTTCCTATAAACTATTAGTTATTTTCCTCAATTTTCCTTATCGTGA
ath-miR400	AT5G41170.1	UAUGAGAGUAUUAUAAGUCAC	GUGGCUUAUACUUCUCUCAUA	psRNATarget	WS	GAAGGTTGTGTAGATGAGGCCAGACAAATGTTTTATTTGATGGAAACCAAGGGTTGTTTTCCAGATGTAGTGGCTTATACTTCTCTCATAAACGGGTTTTGCAAGTGTAAGAAGGTAGATGATGCGATGAAAATCTTCTACGAGATGTCCCAAAAAGGAT
ath-miR866-3p	AT3G57730.1	ACAAAAUCCGUCUUUGAAGA	UUUUCAACGAUGGGUUUUGU	psRNATarget	WS	GTCTATCATTTCGTTCTGTGGAATTTTCAACGATGGGTTTTGTCTTCTGTATTCAAGCCGGGAAAAGGTGCTGTCTTTGTAATGCACCCAGAAAGTTTAAAGAGTGGATTTTCAGTTGAAGTTAGAAAAAATCAGATCTTTCGCCCAGGATTTTCGCTA
ath-miR866-3p	AT4G20110.1	ACAAAAUCCGUCUUUGAAGA	UCUUCAGAGAUGGGUUUAGU	psRNATarget	WS	ATCTCTCCTTCATTTCCCCGGGAAATAGTACCAGAAAGGTTATCATCGATCAAACTCTTCTTGGTGGATTCTTCAGAGATGGGTTTAGTCAACGGGAGAGCTTCGTTGACCTTTCTCCTCGCGGCGTTGACCATCATCGCTATGGTCGTCGAGGCTAGG
ath-miR866-3p	AT4G10730.1	ACAAAAUCCGUCUUUGAAGA	UUUUUGAAGACGGAUUUGGU	psRNATarget	WS	TTGCTCTAGAGTACTTCTAAGTCTCTCTGTTCTTACTTCGATTTCGATTTTTATTCTCTTTTTTTTTTTTTTTTGAAGACGGATTTGGTTGGTGGTTTTTAGGGCTGTTTTGGGTTCGAGACGACGTAAGAAGATGGCGAGTACTAGTAGTGGTGGTGG
ath-miR866-3p	AT2G43465.1	ACAAAAUCCGUCUUUGAAGA	UUUUCUAAGAAGGAUUUUGU	psRNATarget	WS	GAACTTTCTCTTGTAGTTGAATCGTTTTTTCTTTCAACAAGTGTAAATTTGTAACGCTTCTTTTCTTGTGACAAAAAAAATCAAATTTTTTTTTTTTCTAAGAAGGATTTTGTGGTTGATCTTGTTATGATTAGGGTATGAAAAGAAAATATGAGGACC
ath-miR5652	AT1G43000.1	UUGAAUGUGAAUGAAUCGGGC	GUUCGAUUCAUUCACAAUCGA	psRNATarget	WS	TGGAGAACGACGACGTAATGACTCCGCCATGGCTAACACCAATGCTTCGAGCTGATTACTTCGTGACTTGTTCGATTCATTCACAATCGAGTAAAAGTGAATGTAATCTGTTTTGTTTGGATTGTTCAGGCAATGCCTTTTGTTCTTCTTGTCTCGCTCA
ath-miR5652	AT2G36310.1	UUGAAUGUGAAUGAAUCGGGC	GCCUGAUUUAUUCACAUAUAA	psRNATarget	WS	CAAGAGTTTGTTGTTACTGGTTTCAGGAGTGTACCTCCATGACCCAGTCAGCTTTGTGGCTGTAGTACGGCCTGATTTATTCACATATAAGAAAGGCGTTGTTCGGGTGGAGACTCAAGGGATATGTGTTGGCCACACGCTCATGGATCAAGGCCTCAAG
ath-miR5652	AT2G43945.1	UUGAAUGUGAAUGAAUCGGGC	CCUCGAUUGAUUCACAUUCAC	psRNATarget	WS	GACAGTAAGCTTCTTATGGAGACATGTCAAGAAGCCAAAAATCTGCGCAAGATTGTCACTCTCTTCTACCTCGATTGATTCACATTCACTCTTTATTTTCTTCTCGTTACAAAACAGAGAAGATAATCCTCCTTGTAAATTATGAATCTTGATTAAACA
ath-miR5652	AT1G68010.1	UUGAAUGUGAAUGAAUCGGGC	UCUUGAUUCAUUCACACUUAA	psRNATarget	WS	CTTGGTAGACCAAGGTTGTCGCGTTGAGGTAATTCTTTCTTCTTTCTAAGCATCAAGAATATTACAATTCTTGATTCATTCACACTTAAAAGTTTCTGTTTTTGTTTTTGAATTTTGATAGATATGTCATTTGAAGAAGACAATCTTGTCTGTAGAAGA
ath-miR5652	AT2G05900.1	UUGAAUGUGAAUGAAUCGGGC	UCCCGAUUCAUUAAUAUUUAC	psRNATarget	WS	GACGAGGAGGGTAAACAGATTGCAGTTAGTGTCATCTCTTCAGGGAAAAATGCTGACAAAACCGAAGATCCCGATTCATTAATATTTACCGGGTTTGGTGGTACGGACATGTATCATGGACAACCATGTAATCAGAAACTTGAGAGGTTGAATATTCCA
ath-miR5652	AT4G14815.1	UUGAAUGUGAAUGAAUCGGGC	CUUCGGUUAAUUCACAUUCAG	psRNATarget	WS	GCATTAGATTCATATTTTTGCTATCTTTTTTCTCTCACACATCAGAACTTTATTATTTTCAGGTGGTTCTTCGGTTAATTCACATTCAGGTAAAGGACTAACTTATAAATAGAACCTAATCTAATCATATCTATTTTGACATTATCCTTTTTTGACATT
ath-miR5652	AT4G31780.1	UUGAAUGUGAAUGAAUCGGGC	ACUCUAUUCAUUCAAAUUCAA	psRNATarget	WS	AGCTTGTCCGTAAAAAAAATAGTCTTCCTCAACTCTCTTGCACTGCCTAATAATCTATATATGTTGTAACTCTATTCATTCAAATTCAATCACTCTAATCTCCTTTCTTAGACAAGAGTGTAATAAACATCACAATATTGTAGTAATTTTTTTGCCCTA
ath-miR5652	AT4G31780.2	UUGAAUGUGAAUGAAUCGGGC	ACUCUAUUCAUUCAAAUUCAA	psRNATarget	WS	AGCTTGTCCGTAAAAAAAATAGTCTTCCTCAACTCTCTTGCACTGCCTAATAATCTATATATGTTGTAACTCTATTCATTCAAATTCAATCACTCTAATCTCCTTTCTTAGACAAGAGTGTAATAAACATCACAATATTGTAGTAATTTTTTTGCCCTA
ath-miR169g-5p	AT3G20910.1	UGAGCCAAGGAUGACUUGCCG	CGGCAAUUCAUUCUUGGCUUU	psRNATarget	WS	AGCAATGGAACAGCCTTTCCTCAAACCATCCTTCTCAAGCTCGTCTAGCCATTAAATGACCTCACAAGGCGGCAATTCATTCTTGGCTTTCTCTTTGTTGGCTTATTCGGTAGCAGCCATGAAAGAGTATTTTCTCTCGTTTTTTTTTCTTCTGATTTTG
ath-miR169g-5p	AT5G12840.1	UGAGCCAAGGAUGACUUGCCG	CGGCAAAUCAUUCUUGGCUUU	psRNATarget	WS	TAAAAAAAGCCAAAGCTCTGAGAGGAGAGAGAGACACACACTTTGGCTAATATAATCATTGCCTCAAACCGGCAAATCATTCTTGGCTTTTTCGTTTTTGTGTTTGCTAGTTGTTCTTGTCAGAGTCTCATATTGTGTGGGTTTAACAGTTATGATGAAT
ath-miR169g-5p	AT5G12840.3	UGAGCCAAGGAUGACUUGCCG	CGGCAAAUCAUUCUUGGCUUU	psRNATarget	WS	TAAAAAAAGCCAAAGCTCTGAGAGGAGAGAGAGACACACACTTTGGCTAATATAATCATTGCCTCAAACCGGCAAATCATTCTTGGCTTTTTCGTTTTTGTGTTTGCTAGTTGTTCTTGTCAGAGTCTCATATTGTGTGGGTTTAACAGTTATGATGAAT
ath-miR169g-5p	AT5G12840.4	UGAGCCAAGGAUGACUUGCCG	CGGCAAAUCAUUCUUGGCUUU	psRNATarget	WS	TAAAAAAAGCCAAAGCTCTGAGAGGAGAGAGAGACACACACTTTGGCTAATATAATCATTGCCTCAAACCGGCAAATCATTCTTGGCTTTTTCGTTTTTGTGTTTGCTAGTTGTTCTTGTCAGAGTCTCATATTGTGTGGGTTTAACAGTTATGATGAAT
ath-miR169g-5p	AT5G12840.2	UGAGCCAAGGAUGACUUGCCG	CGGCAAAUCAUUCUUGGCUUU	psRNATarget	WS	TAAAAAAAGCCAAAGCTCTGAGAGGAGAGAGAGACACACACTTTGGCTAATATAATCATTGCCTCAAACCGGCAAATCATTCTTGGCTTTTTCGTTTTTGTGTTTGCTAGTTGTTCTTGTCAGAGTCTCATATTGTGTGGGTTTAACAGTTATGATGAAT
ath-miR169g-5p	AT2G05990.1	UGAGCCAAGGAUGACUUGCCG	CUGUAAGUCAUUUUUGGUUCA	psRNATarget	WS	GCTATGGTTGGGCCATAGCAAAATCTCTTGCTGCTGCTGGAGCTGAAATATTGGTTGGGACTTGGGTTCCTGTAAGTCATTTTTGGTTCAGCTGCTTTTAGTTTCCTTCATTGCTAAATTATACTAACCTATGAATGGATGGTCTACTAGGCACTTAATA
ath-miR169g-5p	AT2G05990.2	UGAGCCAAGGAUGACUUGCCG	CUGUAAGUCAUUUUUGGUUCA	psRNATarget	WS	GCTATGGTTGGGCCATAGCAAAATCTCTTGCTGCTGCTGGAGCTGAAATATTGGTTGGGACTTGGGTTCCTGTAAGTCATTTTTGGTTCAGCTGCTTTTAGTTTCCTTCATTGCTAAATTATACTAACCTATGAATGGATGGTCTACTAGGCACTTAATA
ath-miR169g-5p	AT4G35080.2	UGAGCCAAGGAUGACUUGCCG	GGUCAAGUCAUCUUUGGUUUA	psRNATarget	WS	TTTCGATCGGACGCAGCAAAATGGAAAGTGCTGCTGTTGGAGCTCTCTGGGGATGTGGGCATGATGCTGGTCAAGTCATCTTTGGTTTACTGTTTCTGCTACTTAAAGACCGGCTTCACATTGAAGTATTACAAACTTGGGGTACAAGAATTGTGGGAT
ath-miR169g-5p	AT4G35080.1	UGAGCCAAGGAUGACUUGCCG	GGUCAAGUCAUCUUUGGUUUA	psRNATarget	WS	TTTCGATCGGACGCAGCAAAATGGAAAGTGCTGCTGTTGGAGCTCTCTGGGGATGTGGGCATGATGCTGGTCAAGTCATCTTTGGTTTACTGTTTCTGCTACTTAAAGACCGGCTTCACATTGAAGTATTACAAACTTGGGGTACAAGAATTGTGGGAT
ath-miR169g-5p	AT4G04940.1	UGAGCCAAGGAUGACUUGCCG	AGGUGAGUCAUACUUGGUUCA	psRNATarget	WS	TGGAAATCTTCAGCTTACTGGAAAGTTTACCCCTACCTCTATTGTTCACCCAGATACCTATCTCAACAAGGTGAGTCATACTTGGTTCAGGATTTCAGTTTTTTTTCCCCTGGTGTCTTCTGTTGACAAGCCTTTCTAACTCTTTGCATGTTTCTCTTA
ath-miR172c	AT4G29430.1	AGAAUCUUGAUGAUGCUGCAG	GUGUAGUAUCGUCGGGAUUUU	psRNATarget	WS	CCGATTTGTGTAGTATCGTCGGGATTTTTTGACCGGAGAAATGGGGAGGAGGATTTTGAACGATGCGTTGAGGACGATTGTGAATGCTGAGAGACGAGGAAAAGCTTCGGTGGAGCTCAAACCAATCTCCACCGTTATGTCTTCGTTCTTGAGAATCAT
ath-miR172c	AT3G43220.1	AGAAUCUUGAUGAUGCUGCAG	AUGUAGCAUUAUCAAGGUUUG	psRNATarget	WS	CTCCGCACCATTACAGCATGTGAGCCATATTCTTTCAGAGTCATCGTCTGATATACCAGTATCTAATGATGTAGCATTATCAAGGTTTGTTTCTATCGCTCTTACATCTTATGCTGAGTGGAGTTAAGATTATATATTATTTCAATTGTTAGGAATTGT
ath-miR172c	AT3G43220.2	AGAAUCUUGAUGAUGCUGCAG	AUGUAGCAUUAUCAAGGUUUG	psRNATarget	WS	CTCCGCACCATTACAGCATGTGAGCCATATTCTTTCAGAGTCATCGTCTGATATACCAGTATCTAATGATGTAGCATTATCAAGGTTTGTTTCTATCGCTCTTACATCTTATGCTGAGTGGAGTTAAGATTATATATTATTTCAATTGTTAGGAATTGT
ath-miR172c	AT5G65790.1	AGAAUCUUGAUGAUGCUGCAG	GAUCAUCAUCAUCAAGAUUCU	psRNATarget	WS	AACAAAAGCCATTGATCACACTCAAGAACATGGTCAAGATTGAAGAAGAACAGGAAAGGACAAACCCTGATCATCATCATCAAGATTCTGTCACAAACCCTTTTGATTTCTCTTTCTCTCAGCTTTTGTTAGATCCCAATTACTATCTGGGATCAGGAG
ath-miR172c	AT3G26910.2	AGAAUCUUGAUGAUGCUGCAG	UUGCGGAAUCGUCGAGAUUUU	psRNATarget	WS	AAGGTAACACAACTTACGCTAACTTCGAAAATTTATCGTAATTTGATGTTCATACGAAGTTGGGTTTTGTTGCGGAATCGTCGAGATTTTAGTAGGGTTTATGCTTTGTAATTGCGTACTCGTTGTTCGATCGAGTTTCTGATTTACTTAATTCGCCGGA
ath-miR172c	AT3G26910.1	AGAAUCUUGAUGAUGCUGCAG	UUGCGGAAUCGUCGAGAUUUU	psRNATarget	WS	AAGGTAACACAACTTACGCTAACTTCGAAAATTTATCGTAATTTGATGTTCATACGAAGTTGGGTTTTGTTGCGGAATCGTCGAGATTTTAGTAGGGTTTATGCTTTGTAATTGCGTACTCGTTGTTCGATCGAGTTTCTGATTTACTTAATTCGCCGGA
ath-miR172c	AT2G19100.1	AGAAUCUUGAUGAUGCUGCAG	UUGCAGGAUCAUUAUGAUUCU	psRNATarget	WS	GATGAGTTTTTTTGTTCGTTTGTGTATGCATCCAATTTCAGGGATGATAGAAAGGTTCTTTGGAATGAATTGCAGGATCATTATGATTCTCCTATCATTAAGAAGAAGCCTTGGATTATTTTTGGAGATTTTAATGAGACGTTAGAACTAGAAGAGCATT
ath-miR172c	AT3G47360.1	AGAAUCUUGAUGAUGCUGCAG	AAGCAGCCUUAUUAAGAUUCU	psRNATarget	WS	CAAATTTTTCTAACCTATTTATTATGTACATAATATTGATGTTACTTGGTTATTTTGGCAGGCAAGCAAAGCAGCCTTATTAAGATTCTTTGAGACATTAAGAATAGAGCTAAGTCCTGATATCAAAATAACAATTGTTCTCCCAGGAGTTGTATCAAC
ath-miR172c	AT1G06145.1	AGAAUCUUG-AUGAUGCUGCAG	UUGCAGCAUUAUUCAAGAUUUU	psRNATarget	WS	AGATGGGATTAGCTGGATATGTGCAGGAAACTGAGAATGTATATTAAGACTTACCAAAACTTTCTTAGATAATTGAAAGCTTTGTTTACATGAAAGTAGGAAAGAGATAGATCAAACTGCATCCTCGCAATTTGCAGCATTATTCAAGATTTTAATACAAG
ath-miR399f	AT2G26900.1	UGCCAAAGGAGAUUUGCCCGG	AUGGACAAAUCUUUUUUGGCA	psRNATarget	WS	GTTTTGTTGTAATGTTAGTAAACATTACAAAATTTGTGTTGAAAAACATGAAACAAAATGTGTTTAAGAGACATAGAAACAAGGGCGTGCATGATGACAACTTTGTGGTCAACCTTTTTTTTATTTCTCAATTAATGGACAAATCTTTTTTGGCACACC
ath-miR399f	AT1G49870.1	UGCCAAAGGAGAUUUGCCCGG	UUGGGUAAAUUUCAUUUGGUA	psRNATarget	WS	TTTCTCATAATAAATGGACAAAAGTACTAGAACAATGGTAATGGATCTTCTAGCTAGATTCAAGAAATATTGGGTAAATTTCATTTGGTAACAGTTGTAGAATGTATGTAATAAAGTTTTCTTTGTTAGGGACCAATTTTTTTTTTTAAAATTACATCAA
ath-miR399f	AT1G49870.2	UGCCAAAGGAGAUUUGCCCGG	UUGGGUAAAUUUCAUUUGGUA	psRNATarget	WS	TTTCTCATAATAAATGGACAAAAGTACTAGAACAATGGTAATGGATCTTCTAGCTAGATTCAAGAAATATTGGGTAAATTTCATTTGGTAACAGTTGTAGAATGTATGTAATAAAGTTTTCTTTGTTAGGGACCAATTTTTTTTTTTAAAATTACATCAA
ath-miR5645b	AT5G22600.1	AUUUGAGUCAUGUCGUUAAG	CUUGACGACAUGGUUGAAAU	psRNATarget	WS	AGAAATCTTGTTATATCCTAGTATACTAACTCATATTATGTATTTTTTTTTTAGGGTTTAACTTGTTTCCTTGACGACATGGTTGAAATGAGTGTCTGGTCCGTGCCTAAATGTTTGCTGTCATCGCTCGAATTTGTAGAGATAAAAAACGAACACCCA
ath-miR5645b	AT4G33680.1	AUUUGAGUCAUGUCGUUAAG	UUUAAUGACAUGAUUUGAGU	psRNATarget	WS	GTCGAAGATTCAAGCAGCTTTACAAATGAAGAACCTTGTTTGTAATCGTTCCTCATCATCATCACCCTCTTTAATGACATGATTTGAGTTAAAATAATGTCGTTTCCATTGTTTTCTGGAATTTGTAGAAGACACTTTTGACACCAGTGTTTCAAGCAA
ath-miR5645b	AT5G20920.3	AUUUGAGUCAUGUCGUUAAG	CUUAAUGAUAGGGCUCAAGU	psRNATarget	WS	CAATCATGGCTGATGAAATCAATGAGATAAGGGAAGAGCAAGAAGTAAGTTTGTTTTTTTTCTCTGTTTCTTAATGATAGGGCTCAAGTTAGCCATATAGATTTTTTTTTTTGTTTTGTTTGATGAACTCATGATTGAATGGTTTTTATGTTTTGGTTC
ath-miR5645b	AT5G20920.2	AUUUGAGUCAUGUCGUUAAG	CUUAAUGAUAGGGCUCAAGU	psRNATarget	WS	CAATCATGGCTGATGAAATCAATGAGATAAGGGAAGAGCAAGAAGTAAGTTTGTTTTTTTTCTCTGTTTCTTAATGATAGGGCTCAAGTTAGCCATATAGATTTTTTTTTTTGTTTTGTTTGATGAACTCATGATTGAATGGTTTTTATGTTTTGGTTC
ath-miR5645b	AT5G20920.1	AUUUGAGUCAUGUCGUUAAG	CUUAAUGAUAGGGCUCAAGU	psRNATarget	WS	CAATCATGGCTGATGAAATCAATGAGATAAGGGAAGAGCAAGAAGTAAGTTTGTTTTTTTTCTCTGTTTCTTAATGATAGGGCTCAAGTTAGCCATATAGATTTTTTTTTTTGTTTTGTTTGATGAACTCATGATTGAATGGTTTTTATGTTTTGGTTC
ath-miR5645b	AT1G53450.1	AUUUGAGUCAUGUCGUUAAG	UUUAACGGUUUGAUUCAAAU	psRNATarget	WS	AGATCTTTGGAAGCTTGGGAAGAAGTTCAGAGACATGGACAAGACTTAGCTGACCGACTTGCTCAGGGCTTTAACGGTTTGATTCAAATCAACCCACCTTCATTTCCATCGAAGCTATTTGATCTTGAGTTCTCTAGTCAGCATTTCGGGATTAGGGAT
ath-miR5645b	AT1G53450.2	AUUUGAGUCAUGUCGUUAAG	UUUAACGGUUUGAUUCAAAU	psRNATarget	WS	AGATCTTTGGAAGCTTGGGAAGAAGTTCAGAGACATGGACAAGACTTAGCTGACCGACTTGCTCAGGGCTTTAACGGTTTGATTCAAATCAACCCACCTTCATTTCCATCGAAGCTATTTGATCTTGAGTTCTCTAGTCAGCATTTCGGGATTAGGGAT
ath-miR5645b	AT1G58050.1	AUUUGAGUCAUGUCGUUAAG	CUUAACAACAUUGCUCAAAU	psRNATarget	WS	ATATCTTCTGCCAAGAAAGTTAGACCTTAATACCTTGATCTGCCAGGTTTTATGGTGTACCATAATTTGCTTAACAACATTGCTCAAATTTTTTGAAACTTCTGATTATGAACCTTATAGAAGTTGTAAGCTGTTGAATGGAATTAATCATCAATACAT
ath-miR5645b	AT4G01380.1	AUUUGAGUCAUGUCGUUAAG	CUCAACGACGUCACUCAAGU	psRNATarget	WS	TAATTTGTTTGCCAAAAGAAACTTGTGTTCCACGTTGGGGATTCTTTGATCTTCGAACACAATCACAACCTCAACGACGTCACTCAAGTCTCCGGCGCTTTGGAATACGAGTTCTGCGACTCTTCTTCTCCTAAAGCCGTCTACAACCCTGGACACGAT
ath-miR397a	AT3G60250.2	UCAUUGAGUGCAGCGUUGAUG	AAUCAACGAUGCACUCAAUAA	psRNATarget	WS	CGTAGTGGAGGAGGTGGTGGTGGGTCATCGAGATCAGAGATCCTCGGTGGAGCTATTGATCGGAAACGAATCAACGATGCACTCAATAAGAAACTAGAGAAATCTTCAACTTCCACCACCACATCTAGGGTTTTCTCTTCTAAAGACAAAGATCCCTTT
ath-miR397a	AT3G60250.1	UCAUUGAGUGCAGCGUUGAUG	AAUCAACGAUGCACUCAAUAA	psRNATarget	WS	CGTAGTGGAGGAGGTGGTGGTGGGTCATCGAGATCAGAGATCCTCGGTGGAGCTATTGATCGGAAACGAATCAACGATGCACTCAATAAGAAACTAGAGAAATCTTCAACTTCCACCACCACATCTAGGGTTTTCTCTTCTAAAGACAAAGATCCCTTT
ath-miR397a	AT1G66670.1	UCAUUGAGUGCAGCGUUGAUG	GAUCGACGCUGUAAUCGAUGA	psRNATarget	WS	TTGCAGATCGAAAGTGACACAGACCGTGATAACTTCTTGAATCCATGGGAGGCGAAAGAATATGGTTTGATCGACGCTGTAATCGATGATGGGAAACCGGGACTAATCGCTCCAATTGGAGATGGTACTCCTCCTCCTAAAACCAAAGTCTGGGATCTT
ath-miR397a	AT5G11210.1	UCAUUGAGUGCAGCGUUGAUG	GAUUGAUGCUGCGUUCGAUGA	psRNATarget	WS	AGGTTAAAGACATATAATTCTCCTGAAGAGATGCGTGAACTTTTTCTTCACAAGAGCAGCAATGGCGGGATTGATGCTGCGTTCGATGAGGTCGCTTATATCAAGCTTTTCATGGCTAAGTATTGCTCAGAGTATTCCATCATCGAGCCTACCTTTAAG
ath-miR397a	AT4G23540.1	UCAUUGAGUGCAGCGUUGAUG	ACUCAAUGAUGCAUUCAAUGA	psRNATarget	WS	AATTTGGTTGGTTCAGAAGGTTGAAAGTTATTTTTCTGAGTGTCCCAGTGGAGACTAGTGAGTTTGATACTCAATGATGCATTCAATGATATTTCATAATTAAGAGAAAAGACATCTTGATTCTCATCATATATCTATGTTTGCAGTTTGTTAATGATA
ath-miR397a	AT3G06040.3	UCAUUGAGUGCAGCGUUGAUG	GAUUGGUCCUGCACUCAAUGA	psRNATarget	WS	CAGCCTTCAAGCAAAATCATGGAGCTAGCTGAGCGTATAGCTGCTTTATCTCCAGAAGAAAGAAAACAGATTGGTCCTGCACTCAATGAACACCTGAGGCTTCCAAAACAACAGATGATTTCATCGGACGGCATTGGAGCAAAACAAGATACCGGAGCT
ath-miR397a	AT3G06040.2	UCAUUGAGUGCAGCGUUGAUG	GAUUGGUCCUGCACUCAAUGA	psRNATarget	WS	CAGCCTTCAAGCAAAATCATGGAGCTAGCTGAGCGTATAGCTGCTTTATCTCCAGAAGAAAGAAAACAGATTGGTCCTGCACTCAATGAACACCTGAGGCTTCCAAAACAACAGATGATTTCATCGGACGGCATTGGAGCAAAACAAGATACCGGAGCT
ath-miR397a	AT3G06040.1	UCAUUGAGUGCAGCGUUGAUG	GAUUGGUCCUGCACUCAAUGA	psRNATarget	WS	CAGCCTTCAAGCAAAATCATGGAGCTAGCTGAGCGTATAGCTGCTTTATCTCCAGAAGAAAGAAAACAGATTGGTCCTGCACTCAATGAACACCTGAGGCTTCCAAAACAACAGATGATTTCATCGGACGGCATTGGAGCAAAACAAGATACCGGAGCT
ath-miR397a	AT5G64020.1	UCAUUGAGUGCAGCGUUGAUG	#NAME?	psRNATarget	WS	ATCAACGTTGAATTTGATGAGTCACTCGTACAATGAATATTGTTTATTGACCAACGAACATGTGAGAGATCCAAATTCGGAGGGGGATTCGTAATTTGCTTGCTCTCCAGATCTACACTTCACTATCCTTGCTCGTTGAAGATCCAATCATCATCAATCG
ath-miR5026	AT3G61118.1	ACUCAUAAGAUCGUGACACGU	AUGUGUGAUGGUUUUAUGAGU	psRNATarget	WS	ATATGTTTGTTCGTTAATTGTACATCCAGTATATTGACTTGATGACTTCATTGATGTGAGATTAATTTTATGTGTGATGGTTTTATGAGTTGTTTATATGTTATGTCTAAGAAAACGTAGAATGGGTTTATAATTGTTGTGAAAACCAAGAGAGAATTTT
ath-miR5026	AT4G16660.1	ACUCAUAAGAUCGUGACACGU	ACGUGUCACUUGCUUAUGAGU	psRNATarget	WS	CTTGTAATAATTCTGTGTACCTGATTCTCTTACAGATGTTCAGATCCTTTGTCCTTGACAAAGATTTTGACGTGTCACTTGCTTATGAGTCTGAGGGTATTCTACCACCAGGAACCACCTCCCCTGTGTTTGCACAGTATTCTGTCTCTGGTTTGGCGGA
ath-miR5026	AT1G31710.1	ACUCAUAAGAUCGUGACACGU	ACAUGGCACGAUCCUAUGAGU	psRNATarget	WS	ATTCTTTTTAGAAAATAAAAAAGTTAAATTTTAAATGACACATGTAAACATCTGATCGTTTGACTTGACACATGGCACGATCCTATGAGTTAGCAAATTTGAAAACCATACTTTATATAATAAGATAACTCTTAAACATATAGTTTTTCTAAAATATATA
ath-miR159a	AT3G61740.2	UUUGGAUUGAAGGGAGCUCUA	UAGAGCUCUCUUAAGUCUAAA	psRNATarget	WS	GTTGATGAATCTGAAGAGATCAAAGTGCCCTGCCTTTGTAAAGCTCCAAACTGCCGCAAATTCATGAACTAGAGCTCTCTTAAGTCTAAACCATTCTTGCAAACGTTCAAACTTGCTTTCTAATTGAACAGTAATGGCGGTGGGAAGCTAACCGATTTGT
ath-miR159a	AT3G61740.1	UUUGGAUUGAAGGGAGCUCUA	UAGAGCUCUCUUAAGUCUAAA	psRNATarget	WS	GTTGATGAATCTGAAGAGATCAAAGTGCCCTGCCTTTGTAAAGCTCCAAACTGCCGCAAATTCATGAACTAGAGCTCTCTTAAGTCTAAACCATTCTTGCAAACGTTCAAACTTGCTTTCTAATTGAACAGTAATGGCGGTGGGAAGCTAACCGATTTGT
ath-miR159a	AT5G26320.1	UUUGGAUUGAAGGGAGCUCUA	UACAGCUCCUUUCAAUCAAAA	psRNATarget	WS	CTAAGCAAAAAAAAAGAAGGCTTTAATTAATAAATCCAATTATGTTTGGTATTAATATGTTCCAACTTGTACAGCTCCTTTCAATCAAAATTTGTTTTTCACCTATGAAAAAAATAATCCAGGTCACAGAGGGCAGAGGAATAGAGTACAACAATTCTTA
ath-miR169d	AT3G20910.1	UGAGCCAAGGAUGACUUGCCG	CGGCAAUUCAUUCUUGGCUUU	psRNATarget	WS	AGCAATGGAACAGCCTTTCCTCAAACCATCCTTCTCAAGCTCGTCTAGCCATTAAATGACCTCACAAGGCGGCAATTCATTCTTGGCTTTCTCTTTGTTGGCTTATTCGGTAGCAGCCATGAAAGAGTATTTTCTCTCGTTTTTTTTTCTTCTGATTTTG
ath-miR169d	AT5G12840.1	UGAGCCAAGGAUGACUUGCCG	CGGCAAAUCAUUCUUGGCUUU	psRNATarget	WS	TAAAAAAAGCCAAAGCTCTGAGAGGAGAGAGAGACACACACTTTGGCTAATATAATCATTGCCTCAAACCGGCAAATCATTCTTGGCTTTTTCGTTTTTGTGTTTGCTAGTTGTTCTTGTCAGAGTCTCATATTGTGTGGGTTTAACAGTTATGATGAAT
ath-miR169d	AT5G12840.3	UGAGCCAAGGAUGACUUGCCG	CGGCAAAUCAUUCUUGGCUUU	psRNATarget	WS	TAAAAAAAGCCAAAGCTCTGAGAGGAGAGAGAGACACACACTTTGGCTAATATAATCATTGCCTCAAACCGGCAAATCATTCTTGGCTTTTTCGTTTTTGTGTTTGCTAGTTGTTCTTGTCAGAGTCTCATATTGTGTGGGTTTAACAGTTATGATGAAT
ath-miR169d	AT5G12840.4	UGAGCCAAGGAUGACUUGCCG	CGGCAAAUCAUUCUUGGCUUU	psRNATarget	WS	TAAAAAAAGCCAAAGCTCTGAGAGGAGAGAGAGACACACACTTTGGCTAATATAATCATTGCCTCAAACCGGCAAATCATTCTTGGCTTTTTCGTTTTTGTGTTTGCTAGTTGTTCTTGTCAGAGTCTCATATTGTGTGGGTTTAACAGTTATGATGAAT
ath-miR169d	AT5G12840.2	UGAGCCAAGGAUGACUUGCCG	CGGCAAAUCAUUCUUGGCUUU	psRNATarget	WS	TAAAAAAAGCCAAAGCTCTGAGAGGAGAGAGAGACACACACTTTGGCTAATATAATCATTGCCTCAAACCGGCAAATCATTCTTGGCTTTTTCGTTTTTGTGTTTGCTAGTTGTTCTTGTCAGAGTCTCATATTGTGTGGGTTTAACAGTTATGATGAAT
ath-miR169d	AT2G05990.1	UGAGCCAAGGAUGACUUGCCG	CUGUAAGUCAUUUUUGGUUCA	psRNATarget	WS	GCTATGGTTGGGCCATAGCAAAATCTCTTGCTGCTGCTGGAGCTGAAATATTGGTTGGGACTTGGGTTCCTGTAAGTCATTTTTGGTTCAGCTGCTTTTAGTTTCCTTCATTGCTAAATTATACTAACCTATGAATGGATGGTCTACTAGGCACTTAATA
ath-miR169d	AT2G05990.2	UGAGCCAAGGAUGACUUGCCG	CUGUAAGUCAUUUUUGGUUCA	psRNATarget	WS	GCTATGGTTGGGCCATAGCAAAATCTCTTGCTGCTGCTGGAGCTGAAATATTGGTTGGGACTTGGGTTCCTGTAAGTCATTTTTGGTTCAGCTGCTTTTAGTTTCCTTCATTGCTAAATTATACTAACCTATGAATGGATGGTCTACTAGGCACTTAATA
ath-miR169d	AT4G35080.2	UGAGCCAAGGAUGACUUGCCG	GGUCAAGUCAUCUUUGGUUUA	psRNATarget	WS	TTTCGATCGGACGCAGCAAAATGGAAAGTGCTGCTGTTGGAGCTCTCTGGGGATGTGGGCATGATGCTGGTCAAGTCATCTTTGGTTTACTGTTTCTGCTACTTAAAGACCGGCTTCACATTGAAGTATTACAAACTTGGGGTACAAGAATTGTGGGAT
ath-miR169d	AT4G35080.1	UGAGCCAAGGAUGACUUGCCG	GGUCAAGUCAUCUUUGGUUUA	psRNATarget	WS	TTTCGATCGGACGCAGCAAAATGGAAAGTGCTGCTGTTGGAGCTCTCTGGGGATGTGGGCATGATGCTGGTCAAGTCATCTTTGGTTTACTGTTTCTGCTACTTAAAGACCGGCTTCACATTGAAGTATTACAAACTTGGGGTACAAGAATTGTGGGAT
ath-miR169d	AT4G04940.1	UGAGCCAAGGAUGACUUGCCG	AGGUGAGUCAUACUUGGUUCA	psRNATarget	WS	TGGAAATCTTCAGCTTACTGGAAAGTTTACCCCTACCTCTATTGTTCACCCAGATACCTATCTCAACAAGGTGAGTCATACTTGGTTCAGGATTTCAGTTTTTTTTCCCCTGGTGTCTTCTGTTGACAAGCCTTTCTAACTCTTTGCATGTTTCTCTTA
ath-miR5645f	AT5G22600.1	AUUUGAGUCAUGUCGUUAAG	CUUGACGACAUGGUUGAAAU	psRNATarget	WS	AGAAATCTTGTTATATCCTAGTATACTAACTCATATTATGTATTTTTTTTTTAGGGTTTAACTTGTTTCCTTGACGACATGGTTGAAATGAGTGTCTGGTCCGTGCCTAAATGTTTGCTGTCATCGCTCGAATTTGTAGAGATAAAAAACGAACACCCA
ath-miR5645f	AT4G33680.1	AUUUGAGUCAUGUCGUUAAG	UUUAAUGACAUGAUUUGAGU	psRNATarget	WS	GTCGAAGATTCAAGCAGCTTTACAAATGAAGAACCTTGTTTGTAATCGTTCCTCATCATCATCACCCTCTTTAATGACATGATTTGAGTTAAAATAATGTCGTTTCCATTGTTTTCTGGAATTTGTAGAAGACACTTTTGACACCAGTGTTTCAAGCAA
ath-miR5645f	AT5G20920.3	AUUUGAGUCAUGUCGUUAAG	CUUAAUGAUAGGGCUCAAGU	psRNATarget	WS	CAATCATGGCTGATGAAATCAATGAGATAAGGGAAGAGCAAGAAGTAAGTTTGTTTTTTTTCTCTGTTTCTTAATGATAGGGCTCAAGTTAGCCATATAGATTTTTTTTTTTGTTTTGTTTGATGAACTCATGATTGAATGGTTTTTATGTTTTGGTTC
ath-miR5645f	AT5G20920.2	AUUUGAGUCAUGUCGUUAAG	CUUAAUGAUAGGGCUCAAGU	psRNATarget	WS	CAATCATGGCTGATGAAATCAATGAGATAAGGGAAGAGCAAGAAGTAAGTTTGTTTTTTTTCTCTGTTTCTTAATGATAGGGCTCAAGTTAGCCATATAGATTTTTTTTTTTGTTTTGTTTGATGAACTCATGATTGAATGGTTTTTATGTTTTGGTTC
ath-miR5645f	AT5G20920.1	AUUUGAGUCAUGUCGUUAAG	CUUAAUGAUAGGGCUCAAGU	psRNATarget	WS	CAATCATGGCTGATGAAATCAATGAGATAAGGGAAGAGCAAGAAGTAAGTTTGTTTTTTTTCTCTGTTTCTTAATGATAGGGCTCAAGTTAGCCATATAGATTTTTTTTTTTGTTTTGTTTGATGAACTCATGATTGAATGGTTTTTATGTTTTGGTTC
ath-miR5645f	AT1G53450.1	AUUUGAGUCAUGUCGUUAAG	UUUAACGGUUUGAUUCAAAU	psRNATarget	WS	AGATCTTTGGAAGCTTGGGAAGAAGTTCAGAGACATGGACAAGACTTAGCTGACCGACTTGCTCAGGGCTTTAACGGTTTGATTCAAATCAACCCACCTTCATTTCCATCGAAGCTATTTGATCTTGAGTTCTCTAGTCAGCATTTCGGGATTAGGGAT
ath-miR5645f	AT1G53450.2	AUUUGAGUCAUGUCGUUAAG	UUUAACGGUUUGAUUCAAAU	psRNATarget	WS	AGATCTTTGGAAGCTTGGGAAGAAGTTCAGAGACATGGACAAGACTTAGCTGACCGACTTGCTCAGGGCTTTAACGGTTTGATTCAAATCAACCCACCTTCATTTCCATCGAAGCTATTTGATCTTGAGTTCTCTAGTCAGCATTTCGGGATTAGGGAT
ath-miR5645f	AT1G58050.1	AUUUGAGUCAUGUCGUUAAG	CUUAACAACAUUGCUCAAAU	psRNATarget	WS	ATATCTTCTGCCAAGAAAGTTAGACCTTAATACCTTGATCTGCCAGGTTTTATGGTGTACCATAATTTGCTTAACAACATTGCTCAAATTTTTTGAAACTTCTGATTATGAACCTTATAGAAGTTGTAAGCTGTTGAATGGAATTAATCATCAATACAT
ath-miR5645f	AT4G01380.1	AUUUGAGUCAUGUCGUUAAG	CUCAACGACGUCACUCAAGU	psRNATarget	WS	TAATTTGTTTGCCAAAAGAAACTTGTGTTCCACGTTGGGGATTCTTTGATCTTCGAACACAATCACAACCTCAACGACGTCACTCAAGTCTCCGGCGCTTTGGAATACGAGTTCTGCGACTCTTCTTCTCCTAAAGCCGTCTACAACCCTGGACACGAT
ath-miR862-5p	AT5G40275.1	UCCAAUAGGUCGAGCAUGUGC	GUACAUGUUCGACUUAUUGUA	psRNATarget	WS	AAATTTTTCATGACTAATATTTATCCTTTGTTTTACAGCATCAATTTCTTCAAAGACGTTGGACAAGTTGTACATGTTCGACTTATTGTAGACTACACGGGCGAGCATGTGGGCGATGGCTTTGTTGAGTTTGCTTCTGCTAACGAAGCAGAGAAGGTAA
ath-miR862-5p	AT4G31770.1	UCCAAUAGGUCGAGCAUGUGC	UCACAUGAUUGGCCUGUUGGA	psRNATarget	WS	TCTATCATGTTCGTGACTATGATGTCCAGAAGTTGATGCAACTTGAAGAGCCGCTTGATATATTTCTATCACATGATTGGCCTGTTGGAATCACTGATTATGGAGACTCAGAATCACTTATGCGGCAAAAACCATACTTTCGTCAAGAGGTAAATCTGT
ath-miR862-5p	AT1G18870.2	UCCAAUAGGUCGAGCAUGUGC	AUGUAUGCUGGACCUAUUGGG	psRNATarget	WS	ATCTACTAATATATGCTTATACCGAGATACATATTCTTCTTCTTTTTCCAGAGTCATTTGATAGAGGAATGTATGCTGGACCTATTGGGTTCTTTGGTGGTGGGGAGAGTGAATTTTCTGTAGGCATACGATCTGCTTTAGTCGAAAAGGTGACAACTC
ath-miR862-5p	AT1G18870.1	UCCAAUAGGUCGAGCAUGUGC	AUGUAUGCUGGACCUAUUGGG	psRNATarget	WS	ATCTACTAATATATGCTTATACCGAGATACATATTCTTCTTCTTTTTCCAGAGTCATTTGATAGAGGAATGTATGCTGGACCTATTGGGTTCTTTGGTGGTGGGGAGAGTGAATTTTCTGTAGGCATACGATCTGCTTTAGTCGAAAAGGTGACAACTC
ath-miR395c	AT5G13630.1	CUGAAGUGUUUGGGGGGACUC	GAGUUUUCUCAAACGCUUCAG	psRNATarget	WS	ATTTTGTAAGGAAACACGCGTTGGAACAAGCAGAGGCGCTTGGCATTGATATTAGAGAGGCAGCGACAAGAGTTTTCTCAAACGCTTCAGGGTCATACTCAGCCAACATCAGTCTTGCTGTTGAAAACTCGTCATGGAACGATGAGAAACAGCTTCAGGA
ath-miR395c	AT5G13630.2	CUGAAGUGUUUGGGGGGACUC	GAGUUUUCUCAAACGCUUCAG	psRNATarget	WS	ATTTTGTAAGGAAACACGCGTTGGAACAAGCAGAGGCGCTTGGCATTGATATTAGAGAGGCAGCGACAAGAGTTTTCTCAAACGCTTCAGGGTCATACTCAGCCAACATCAGTCTTGCTGTTGAAAACTCGTCATGGAACGATGAGAAACAGCTTCAGGA
ath-miR395c	AT4G23990.1	CUGAAGUGUUUGGGGGGACUC	CAGUUUCCUCAAACAUUUCAA	psRNATarget	WS	CAGCAACACCAGTTCGTGCCCTGTGCTATTTAACAGACCCTAAAATCAAAACTGGTTTAGGGTTTGTGCAGTTTCCTCAAACATTTCAAGGAATAAGCAAGAACGATATATATGCATGCGCGTATAAGCGTCTCTTTGAGATCAATATGATTGGGTTTG
ath-miR395c	AT4G23840.1	CUGAAGUGUUUGGGGGGACUC	GACUUCCCUCAAAAACUUCAG	psRNATarget	WS	TTTCAGTGCCGAGACAGAGTCCTTGTCCTTTACCAACAAAAGCTGTATAACCTACTTAGACGTTTCCAAGACTTCCCTCAAAAACTTCAGCTTCTTAGAAACTATGTTTAACCTAGAACATCTTGATCTGAGCTCCACAGCTTTCGGGGATGATTCTGTT
ath-miR4245	AT3G18860.2	ACAAAGUUUUAUACUGACAAU	AUAGUUAGUGUGAAGCUUUGU	psRNATarget	WS	CACCCTCGTGATTCCAATTTCACTGTTCCGCTTTTGATCCAGGGTTTTTCAATTCAATGAGCTGATTTGATAGTTAGTGTGAAGCTTTGTTTTGATTAGTTTTATTATTAGGTTGACTTCTCAACGAATTTGTACTCAATTTGAGAATTTTATCTAATAG
ath-miR4245	AT3G18860.1	ACAAAGUUUUAUACUGACAAU	AUAGUUAGUGUGAAGCUUUGU	psRNATarget	WS	CACCCTCGTGATTCCAATTTCACTGTTCCGCTTTTGATCCAGGGTTTTTCAATTCAATGAGCTGATTTGATAGTTAGTGTGAAGCTTTGTTTTGATTAGTTTTATTATTAGGTTGACTTCTCAACGAATTTGTACTCAATTTGAGAATTTTATCTAATAG
ath-miR4245	AT1G63020.1	ACAAAGUUUUAUACUGACAAU	UUUCUCAGUUUAAAACUUUGU	psRNATarget	WS	ATAGATTACCGAAGACCAGCCTGAGAGATGTAGATACTGCACTGTAAGAATATATGATTGCAACTAATTTTCTCAGTTTAAAACTTTGTTCCAACACTAATTTTCGGTTTTTGTTGTTGTTATATATCAGTTGAATACCGGTTATCCTCTAATGAAGTT
ath-miR4245	AT3G22760.1	ACAAAGUUUUAUACUGACAAU	GAUGUGAGUAUAAGGCUUUGU	psRNATarget	WS	GTAGTATAACTGCAACATCGGTGGCTGTTACGAATACCGATGTAGTCAACAATGAATCTGAATCTGTTGATGTGAGTATAAGGCTTTGTGAATTACTACTTTAGCTTTTGGTTCTTGACTGTTCATTGTCTCTGAAATGTTTCTTTTTGTGGGTGTGTG
ath-miR4245	AT1G70790.1	ACAAAGUUUUAUACUGACAAU	UUUUUCAAUAUAAAAUUUUGU	psRNATarget	WS	GCAAAATCTTGTCATGTTCTGAAATTACAAATTCTTGTATTAGTCTTGTGTTGCAAAACATATATTTCTTTTTCAATATAAAATTTTGTTGAAGGGTATTAGTCTTTTTACGATTAGTCTCTATGCATAATCTTGTTGAAGAGTCATCTCCCAAAACTA
ath-miR4245	AT1G70790.2	ACAAAGUUUUAUACUGACAAU	UUUUUCAAUAUAAAAUUUUGU	psRNATarget	WS	GCAAAATCTTGTCATGTTCTGAAATTACAAATTCTTGTATTAGTCTTGTGTTGCAAAACATATATTTCTTTTTCAATATAAAATTTTGTTGAAGGGTATTAGTCTTTTTACGATTAGTCTCTATGCATAATCTTGTTGAAGAGTCATCTCCCAAAACTA
ath-miR4245	AT5G46250.3	ACAAAGUUUUAUACUGACAAU	UUUGAAAGUAUGAAACUUUGU	psRNATarget	WS	TCTGTGACCAACTTTGAGGAATCGCTATTGGAGTTATGAACGTCTTTCTGATACTTGAAACATGTATCTTTGAAAGTATGAAACTTTGTGACCGTTGTCTATTGAATAGAGAAATTGCAACTGATATACGAAAGTGGGTTCTTTCCTGTACCAAACGTA
ath-miR4245	AT5G46250.2	ACAAAGUUUUAUACUGACAAU	UUUGAAAGUAUGAAACUUUGU	psRNATarget	WS	TCTGTGACCAACTTTGAGGAATCGCTATTGGAGTTATGAACGTCTTTCTGATACTTGAAACATGTATCTTTGAAAGTATGAAACTTTGTGACCGTTGTCTATTGAATAGAGAAATTGCAACTGATATACGAAAGTGGGTTCTTTCCTGTACCAAACGTA
ath-miR4245	AT5G46250.1	ACAAAGUUUUAUACUGACAAU	UUUGAAAGUAUGAAACUUUGU	psRNATarget	WS	TCTGTGACCAACTTTGAGGAATCGCTATTGGAGTTATGAACGTCTTTCTGATACTTGAAACATGTATCTTTGAAAGTATGAAACTTTGTGACCGTTGTCTATTGAATAGAGAAATTGCAACTGATATACGAAAGTGGGTTCTTTCCTGTACCAAACGTA
ath-miR4245	AT1G30970.2	ACAAAGUUUUAUACUGACAAU	UUUUUCAGGAUAGAACUUUGU	psRNATarget	WS	TAAGATATTGTTGCACTTAACCAACTATGACCCATAAGGTTCTTAGTTTCCCTAGCTTGTTCTCGTGATTTTTCAGGATAGAACTTTGTCCTAGAACCATTCTTTTGCTCCTCTTCAAGACCACAATAACACCTGTAGTAAACAGTTTTTTGAAATAGT
ath-miR4245	AT1G30970.1	ACAAAGUUUUAUACUGACAAU	UUUUUCAGGAUAGAACUUUGU	psRNATarget	WS	TAAGATATTGTTGCACTTAACCAACTATGACCCATAAGGTTCTTAGTTTCCCTAGCTTGTTCTCGTGATTTTTCAGGATAGAACTTTGTCCTAGAACCATTCTTTTGCTCCTCTTCAAGACCACAATAACACCTGTAGTAAACAGTTTTTTGAAATAGT
ath-miR4245	AT1G05500.1	ACAAAGUUUUAUACUGACAAU	UUUUUAAGUGUAAAACUUUGU	psRNATarget	WS	TAACATTTTCTAAGCTTACTCTCGGTACAGTGGCACCTCAATTTACAGGTTAGTTTTGTTCATTTCTCTTTTTAAGTGTAAAACTTTGTGTTGTAAGGTACCAGAACTTGTGCAATTGAGTCATGTTGAATTGTTGGTGGAATCCTTTTGATTGTGAAC
ath-miR173-3p	AT2G13630.1	UGAUUCUCUGUGUAAGCGAAA	UUUCGAUUAUGUAGAGAGUCA	psRNATarget	WS	TGTACCGCTCCTACCTCCTAACACGTTTTTTTTCCTCTGTTACGATCCTAAGGAAAAAAATGCTAGAAAAGTTGTGATTGAAAGTATTGGAGAAGCTGCTCATGTCAGGGTCTTTTTCGATTATGTAGAGAGTCATATGGTTCTGACAAAGGTAAGTTAA
ath-miR173-3p	AT4G38960.2	UGAUUCUCUGUGUAAGCGAAA	UUUUGCUGAGACAGAGAAUCG	psRNATarget	WS	GTAGTTCTCTTTGTCTGCAATGTGACATGGTAGTACATGTTGGTGGCAAGAGAACACACGGTCGGTTTCTTTTGCTGAGACAGAGAATCGAGGTTTGAATTAACTAATTGTTTCTTTCTCACGCAGACACACAATCATTTTGAGTCGATTTCTTAGTTTT
ath-miR173-3p	AT4G38960.1	UGAUUCUCUGUGUAAGCGAAA	UUUUGCUGAGACAGAGAAUCG	psRNATarget	WS	GTAGTTCTCTTTGTCTGCAATGTGACATGGTAGTACATGTTGGTGGCAAGAGAACACACGGTCGGTTTCTTTTGCTGAGACAGAGAATCGAGGTTTGAATTAACTAATTGTTTCTTTCTCACGCAGACACACAATCATTTTGAGTCGATTTCTTAGTTTT
ath-miR173-3p	AT2G41790.1	UGAUUCUCUGUGUAAGCGAAA	UUUCUUUUAUCCAGAGAAUCA	psRNATarget	WS	TCGCTCGCTTTTGTTTTCCTTACGTTTTTCTTGCTGCAGTTTGTGAGCTATAAACAGGTTATAACGAGTTTTCTTTTATCCAGAGAATCAGAAAAACTTACTCTCAGATGGTTGGCGAATCCGACAGGTATAGCTCTGATCTAAAGAACAATTATCAGAG
ath-miR173-3p	AT5G51700.1	UGAUUCUCUGUGUAAGCGAAA	ACUCGCUUGCUCAGAGAAUUA	psRNATarget	WS	TTGTTCAAGCAGGGAGTAAGTCAAATTTACTCTTCAAATACTGTTTTATGTTTTTTTTTTTGTTTCACACTCGCTTGCTCAGAGAATTAAAGCTACCAAAGTTCAAACTTGCAGCCATTTTTTCACGACGGAATGAAAGAGTGGAGCTGCTGCAAGCAA
ath-miR173-3p	AT5G62620.2	UGAUUCUCUGUGUAAGCGAAA	GUUUGGUUGCAUAGAGAAUUA	psRNATarget	WS	ATGTGGGTAGAACAATTCAACAATGGTACAAAACCGGTGGACTACATTCACAGCCTCAGGTTTTGTCAGTTTGGTTGCATAGAGAATTACTTGACGGCGCATTATCAGTCGCCGAGACAGATGATTTGCTTGTGGGATAAGCTGGTGTTGACAGGCAAA
ath-miR173-3p	AT5G62620.1	UGAUUCUCUGUGUAAGCGAAA	GUUUGGUUGCAUAGAGAAUUA	psRNATarget	WS	ATGTGGGTAGAACAATTCAACAATGGTACAAAACCGGTGGACTACATTCACAGCCTCAGGTTTTGTCAGTTTGGTTGCATAGAGAATTACTTGACGGCGCATTATCAGTCGCCGAGACAGATGATTTGCTTGTGGGATAAGCTGGTGTTGACAGGCAAA
ath-miR854a	AT1G49290.1	GAUGAGGAUAGGGAGGAGGAG	CUCCUCCUCCUCGUCCUCAUC	psRNATarget	WS	AACTCAGGTTGAGTCTCCAACAAGAAAAATCTAATAGGTTAAGTGTACAACAAGTAAAAATTGCTTCTCCTCCTCCTCCTCGTCCTCATCCTCCAGTTGAAGACGAAACAGAAAAGGCCCTTAGAGAGAAAGAGACAATGGAGGTAAAAGAGAAGGAAGG
ath-miR854a	AT4G04273.1	GAUGAGGAUAGGGAGGAGGAG	UUCUUCUUCUUUAUCUUCAUC	psRNATarget	WS	TTTTATTTATATAAATTTTACAAATACACAAAAAAATTATATCTATTCTAATTATTCAGATTCTTCATCTTCTTCTTCTTTATCTTCATCCTTGGATGTTGATTCATTACAGTGAAATTCATCTCCTTCTTGATAACACTGTATTTTACTCATTTTAGAC
ath-miR854a	AT1G50730.1	GAUGAGGAUAGGGAGGAGGAG	GUUCUUCUUCUUAUCCUCAUC	psRNATarget	WS	TTACCTGCCAGTTCCGTCGTGTTGAATCAGCAGGCGAAGCAAGAAGAGAGTCTGAGAAGAAAACAAGTGTTCTTCTTCTTATCCTCATCATCTCCTTCAAGCTTAAGCACCAAACATCAATGGCAAATCAGTAATTATCCTAAAAATGGGTTCAGACTA
ath-miR854a	AT3G56110.1	GAUGAGGAUAGGGAGGAGGAG	CUCUCCCUCCUUGUCCUCAUC	psRNATarget	WS	GCTTACTTCAAGGTTAACTACGTCGCCATCGTCTCCCTCGTACTCGCCTTTTCGCTTTTCTCTCATCCTCTCTCCCTCCTTGTCCTCATCGGACTCCTAGGCGGTTGGATGTTTCTCTACCTCTTCCGTCCCTCAGATCAGCCACTGGTCGTCTTCGGTC
ath-miR854a	AT1G76878.1	GAUGAGGAUAGGGAGGAGGAG	CUCCUCUUCCUCAUCUUCAUC	psRNATarget	WS	ATTCGTCGTCTTGTTGTTGTTGTTATTGCTAGGCACAAGCTCGAACTCACCTCCTTCCTCTTCTTCATTCTCCTCTTCCTCATCTTCATCGTCGTACTCTTCATCTGTACCTTCTTCATCATCAAAGTTCTGCTCCGACGGCTGAGATTGCTGATCAGGC
ath-miR854a	AT5G48545.1	GAUGAGGAUAGGGAGGAGGAG	CUUCUCCUCUCAAUCUUCAUC	psRNATarget	WS	CTCTTCTCCTCTCAATCTTCATCCTCACTAATGAATTAATAATACATTTAAATATAAAATTATTGAATTCATTATTTGCTCGATTCGGAAAATCGTAATTGAATTCAGATAATGGAAGCTAGAAGACTCGCGATCCTCTGTTCTCACCTGAACCCACCTG
ath-miR854a	AT1G65380.1	GAUGAGGAUAGGGAGGAGGAG	CUCUUCUUCUUUAUCUUCGUC	psRNATarget	WS	TCAACTGCCGCTATACCTAAAAACTTCATCTTTCTCCTCTGAGCTATGATAAAGATTGCAGATTTCACTCTCTTCTTCTTTATCTTCGTCTTCTCTCCCTCGTTGCCTCTAGCTCAATCTCAGCTTCCCGATCTCGACCCACAAGACAAAGCTTCTTTAT
ath-miR854a	AT4G08590.2	GAUGAGGAUAGGGAGGAGGAG	CUUCUCCUUUUUGUCCUUAUC	psRNATarget	WS	TGGAGATGGATGAAGCCTCCACCTGCAAATCATGAGCAGAGGGAGAGAATGAAGATGGCTATGACATGTCTTCTCCTTTTTGTCCTTATCATTCTCGTTGGTTCATCATCTATCTTATATCAGTATTAGAAGAATCACCGACAAATAACTTGTTGGTTTG
ath-miR854a	AT4G08590.1	GAUGAGGAUAGGGAGGAGGAG	CUUCUCCUUUUUGUCCUUAUC	psRNATarget	WS	TGGAGATGGATGAAGCCTCCACCTGCAAATCATGAGCAGAGGGAGAGAATGAAGATGGCTATGACATGTCTTCTCCTTTTTGTCCTTATCATTCTCGTTGGTTCATCATCTATCTTATATCAGTATTAGAAGAATCACCGACAAATAACTTGTTGGTTTG
ath-miR854a	AT4G01110.1	GAUGAGGAUAGGGAGGAGGAG	AUUCUCCUCCUUAUCCUCACC	psRNATarget	WS	CGAAGAAGAGACAATGGAGTCGTTGCCGCGTCTTTTGCTGCTGCGTCTGCATCACCGTCGCCATTGTCATTCTCCTCCTTATCCTCACCGTCTCCGTTTTCTTTCTTTATTACAGCCCGAGACTCCCCGTCGTACGTCTCTCCTCTTTCCGCGTCAGCA
ath-miR854a	AT1G01453.2	GAUGAGGAUAGGGAGGAGGAG	AUUCUCCUCCUCAUCCUCAUC	psRNATarget	WS	CCGATAAGAAAAGGCGGTGTAGTTTCTGCCGCGTTTTCTGCTGCTGCGTTTGTATCTTATTCGCCGTGATTCTCCTCCTCATCCTCATCGCCGTCGCTGTTTTCTTCCTTTGGTACAGCCCGAAACTACCCGTCGTCCGCCTAGCCTCGTTCAAAATCA
ath-miR854a	AT1G01453.1	GAUGAGGAUAGGGAGGAGGAG	AUUCUCCUCCUCAUCCUCAUC	psRNATarget	WS	CCGATAAGAAAAGGCGGTGTAGTTTCTGCCGCGTTTTCTGCTGCTGCGTTTGTATCTTATTCGCCGTGATTCTCCTCCTCATCCTCATCGCCGTCGCTGTTTTCTTCCTTTGGTACAGCCCGAAACTACCCGTCGTCCGCCTAGCCTCGTTCAAAATCA
ath-miR854a	AT1G08065.1	GAUGAGGAUAGGGAGGAGGAG	GUCUUUUUCCUUAUCUUCAUC	psRNATarget	WS	TTTTTTTCTTCTATCTCTCTCCCCAAGATATATAGCACAAGAAAATGAAGATACCATCAATTGGCTATGTCTTTTTCCTTATCTTCATCTCTATTACAATTGTTTCGAGTTCACCAGATCATGGAGAAGTTGGTAAGCTCCGTTAATTCCATAAGCCTC
ath-miR854a	AT1G33055.1	GAUGAGGAUAGGGAGGAGGAG	CCCCUCCUCCUUAUUCUCGUU	psRNATarget	WS	TCCGACTTCATATTTTATACTCTCTTCCTTTCCATAGTTCCAATACCTCTCTCCCTCTTCTTCTTCCTTCCCCTCCTCCTTATTCTCGTTCTTCTTGATGTTTCTTTTCTTGCTTACTTTGTGATTTTTCTTTGAGTTGAAAGCTTTTGTGTAAATAAGA
ath-miR854a	AT1G08420.1	GAUGAGGAUAGGGAGGAGGAG	GUUCUCUUUUCUGUCCUCAUC	psRNATarget	WS	ATAGCCCCTGGTGTCTCACCATCTTCCAGATATCAGCATGCAGCAGTATGGATGCTTCTTCCTCTTTGGTTCTCTTTTCTGTCCTCATCAGAATTATTAAATTCTTTGGTTAATTATTTAGGTCTTTGTAAATGCAAGACTTCATGTGTCCGGTGGGGC
ath-miR854a	AT1G65295.1	GAUGAGGAUAGGGAGGAGGAG	CUUCUCUUCUCAAUCUUCAUC	psRNATarget	WS	TTCAAACCAAAAAAAAAAAAAATGAGAACTTTAGAAGAATCGAAGATCTCTATTGTCTTCTTGTTGCTTCTTCTCTTCTCAATCTTCATCAGTTCCAGTCACCAGGTTAGTTTCTTTACTTAGATCCCTCTAAAGTTCTCTTCTTTCACATCTGGGTATT
ath-miR1888a	AT3G12480.1	UAAGUUAAGAUUUGUGAAGAA	UUUUUCACAGAUUUUGACUUU	psRNATarget	WS	CAGATGATTTCATAAGTTGGTTATTGTTGATGGTGGTTTATTTTGTTTGAGCTGAGGCTAGAATATTAGTTTTTCACAGATTTTGACTTTCCATTTAATTTGTTAATATATTTTTGTTTGTATAATCTGATTGGTGATTGTACAGAGCGTGCTTGGTGTT
ath-miR1888a	AT3G09970.1	UAAGUUAAGAUUUGUGAAGAA	UUCUUCAUAGGUUUUAAUUUG	psRNATarget	WS	ATCGACTTTTGAATCTTATGGCGTTCCACATGGATCTTCTGGTAAATTTCTCAATCATTGTGTTTTGGGTTCTTCATAGGTTTTAATTTGTTATTACATTTGGTGGAAACTTGTAAGCTGGTTGAAGTTGTTTGTGAAATTTGGTTATTTAAGCTGCGAT
ath-miR1888a	AT5G14600.1	UAAGUUAAGAUUUGUGAAGAA	UUUUUCUUAAAUUUUAACUUA	psRNATarget	WS	TGTATTAAAAAATTGTGTCTCTTCGTTGAAGTTAGGACTTTTGGATCCGTGAATGGGATTTTTCTAGCTTTTTTCTTAAATTTTAACTTAATCAAACTTTAAATTGTTTTTCTTCTGTGCATCTAAGCTAATTCATTACAATGATTTTGAATCTCAATGT
ath-miR1888a	AT1G18090.2	UAAGUUAAGAUUUGUGAAGAA	UUCUUUAUAACUCUUAAUUUA	psRNATarget	WS	AGACTATAATCAAGAAGAAACACAGTATATTAGATTTCTTCCAGCGATTGTAATCTCTTTAATTTTGGTATGTAATCTTTTCTTAGCTTCTTTATAACTCTTAATTTATGATTATTTGGAGAATATAGAGACGAACACCATATATTATTACAAACAACTC
ath-miR1888a	AT1G18090.1	UAAGUUAAGAUUUGUGAAGAA	UUCUUUAUAACUCUUAAUUUA	psRNATarget	WS	AGACTATAATCAAGAAGAAACACAGTATATTAGATTTCTTCCAGCGATTGTAATCTCTTTAATTTTGGTATGTAATCTTTTCTTAGCTTCTTTATAACTCTTAATTTATGATTATTTGGAGAATATAGAGACGAACACCATATATTATTACAAACAACTC
ath-miR1888a	AT1G09815.1	UAAGUUAAGAUUUGUGAAGAA	UUCUUUGUAAAUUGUAACUUA	psRNATarget	WS	TCTGATGTTACCCAGCCCGCCGCATTGATTTCACACGGCTCCGTCGATCTCAACGGTACGGCTTTTATTTTCTTTGTAAATTGTAACTTATTAGTTTTTTTTTTCTATTGATGATCTGATTCCTTATTCATGGTCGAAAATTAGGGTTTAATTTTCCAAT
ath-miR1888a	AT1G69080.1	UAAGUUAAGAUUUGUGAAGAA	UUCUUAAGAAAUCUUAAUUUA	psRNATarget	WS	ACCTGAGGTTCATAATATGTCTCTTTACCATACTTTTTTGTTTATCTACGAATAAATCTTTAAACAATTTTCTTAAGAAATCTTAATTTATATAGGTAAAACTAATAATCTTGCACATTATTTTTTATGAATATTATCATTTGAATTTTTTTTTATTTTT
ath-miR1888a	AT1G69080.2	UAAGUUAAGAUUUGUGAAGAA	UUCUUAAGAAAUCUUAAUUUA	psRNATarget	WS	ACCTGAGGTTCATAATATGTCTCTTTACCATACTTTTTTGTTTATCTACGAATAAATCTTTAAACAATTTTCTTAAGAAATCTTAATTTATATAGGTAAAACTAATAATCTTGCACATTATTTTTTATGAATATTATCATTTGAATTTTTTTTTATTTTT
ath-miR1888a	AT5G65160.1	UAAGUUAAGAUUUGUGAAGAA	UUCUUUACAAUUCUUGGUUUA	psRNATarget	WS	TTATGCTGGTTTCTTGGTCGTCCGTGCTCAGGTTCACTTAGCGTCTGGCAGGTTTGTTTTGTTCTGTTCTTCTTTACAATTCTTGGTTTATTACAGTAACCGGTATTCAATTTGATAATTCCGGTTTCACATCCCAAAACCTGGTATCTCAAATTTGATT
ath-miR1888a	AT3G33595.1	UAAGUUAAGAUUUGUGAAGAA	UAUUUCAUGAAUUUUAACUUA	psRNATarget	WS	ATATAACAAAGAATCATATCTTTGGCAAAACCAAATCAGGTACTACATTATTTCATATTTTTATACATATATTTCATGAATTTTAACTTACAAGTGACATTAACTCATAATTATTATGTTGAAACAGTTATGTATACAGTAGAATTTCAAAAAAGAGGTC
ath-miR1888a	AT1G18670.1	UAAGUUAAGAUUUGUG-AAGAA	UUCUUAUGCAAAUCUUAACUUA	psRNATarget	WS	ATACTAGAGACCAAGTATACTTAGTTTTGCACATCTCTACTGAGAGAAATTAAGAACCTAGCTTTACCTTTCTTATGCAAATCTTAACTTATATAAATCTGAAGTTATGATTTCTTGAAATTTGTGATATGCTAGTTATGTTAAGCTGTCTTGCTAATGGC
ath-miR169m	AT5G39635.1	UAGCCAAGGAUGACUUGCCUG	CCGGCAAGUCAUCUAUGGCUA	psRNATarget	WS	AATATAATACGAAAAAGTATTTACTTATTTATATATGTGTGTTGGGGCAAGAAGTGTAACCAAGCTAGCCCGGCAAGTCATCTATGGCTATGCAACTGTCTCTTCCTCTCATTCTAGGCTTACGATGACACGTAAAAAATCCCAAATATCACTAATATGA
ath-miR169m	AT3G19540.1	UAGCCAAGGAUGACUUGCCUG	UAGGCAUGUCCUCUUUGGCUA	psRNATarget	WS	CTTCATTTTGAAGTTATGCACTGACCCTGAAACACTAAAAGCGAGGAGCGAAGGACCGGCTGAGATCATTAGGCATGTCCTCTTTGGCTACTTCAGTCAGAAAACAGGGCTCTTGGTTCACATTGAGGATTCACATTTGACCCGGATTCAATCTAACGGT
ath-miR4243	AT1G67450.1	UUGAAAUUGUAGAUUUCGUAC	UUGUGAAAUCUACGAUUUUAA	psRNATarget	WS	AAATATAGGTATGCTCTCGGATACGACAACAACCGTAACCACAAAATCTTGATGTATAATAGGAAAAATTGTGAAATCTACGATTTTAAATCTGATTCATGGAAGGTTCTTGATATCATTCCCGACTTGCATACAAATATTTATGTACGTGACATGTCA
ath-miR5023	AT2G44470.3	AUUGGUAG-UGGAUAAGGGGGC	GUCCCUUUAUCCAUCUACCAAU	psRNATarget	WS	AAATCAAAAGTATACACAATAAAAATGTAAATCTAGAAAGATAAGCCGCCCCAATTTAGAGATTTATCAGTCCCTTTATCCATCTACCAATTTTGTTTTTGTAAATAATTTATACTTTAAGGTATTTGCAGTAGATGGCATTAGAAATGATTTTTTTTTTT
ath-miR5023	AT3G27710.1	AUUGGUAGUGGAUAAGGGGGC	CUCUUCUUAUUUAUUACCAAU	psRNATarget	WS	AGCAGCACAAAAAGAAATTCTGGTTAGGGTTATGGAATTGTTATCGGTTAAGGAGAACCAAGCTAGGACTCTTCTTATTTATTACCAATGGAACGTTGAGAAGTTGTTCTCTGTGTTTGCTGATCAAGGCAAAGATCGTATGTTTTCTTGTGCTGGTCT
ath-miR5023	AT5G24950.1	AUUGGUAGUGGAUAAGGGGGC	UCCCCCUUUUCCAUUACUAGU	psRNATarget	WS	AGATCACATGAAGAAGTTGAAGATATGAAGTACTTAAAAGCGGTTATTAAGGAGGGTCTTCGGTTACATCCCCCTTTTCCATTACTAGTACTAAGACTATTGACTCAAGATGTCAAATTAAAAGGATATGACATAGCTGCAGGCACACAGGTATTGGAT
ath-miR5023	AT4G34370.1	AUUGGUAGUGGAUAAGGGGGC	CUCUUCUUAUUCAUUACCAGU	psRNATarget	WS	TCTGATGCAGAGAGAAGATTTGCTAAGGGTGATGGAATTGTTATCAATAAAGGAGCACCATGCACGGACTCTTCTTATTCATTACCAGTGGGATGTGGAGAAGTTGTTTGCTGTGTTTGTTGAGAAAGGAAAAGATAGCTTGTTTTCTGGAGCTGGTGT
ath-miR5023	AT3G57600.1	AUUGGUAGUGGAUAAGGGGGC	UCUUCCUUCUUCACUAUCAAU	psRNATarget	WS	ATTATCATATCCTCTTCTTCCTTCTTCACTATCAATCTTCTTCTCCACTACAACACAAATGGAGAAATCATCCTCAATGAAACAATGGAAGAAGGGTCCTGCTCGGGGTAAAGGCGGTCCACAAAACGCTCTTTGTCAGTACCGTGGAGTCAGGCAAAG
ath-miR5023	AT2G15490.2	AUUGGUAGUGGAUAAGGGGGC	UCCUCCUUAACCAUUAUUAAU	psRNATarget	WS	GGCCTTGAAGGCTCTGGACAAAATTTCATTTGGGTGGTTAGCAAAAATGAAAACCAAGGTAATTTTTTTCCTCCTTAACCATTATTAATCAATGTAGTCTTTATTAGTATATTTCCAAAAATATTAACATTTGTGTATACATTTTCCTATTGCCAAATA
ath-miR5023	AT2G15490.1	AUUGGUAGUGGAUAAGGGGGC	UCCUCCUUAACCAUUAUUAAU	psRNATarget	WS	GGCCTTGAAGGCTCTGGACAAAATTTCATTTGGGTGGTTAGCAAAAATGAAAACCAAGGTAATTTTTTTCCTCCTTAACCATTATTAATCAATGTAGTCTTTATTAGTATATTTCCAAAAATATTAACATTTGTGTATACATTTTCCTATTGCCAAATA
ath-miR5023	AT2G27380.1	AUUGGUAGUGGAUAAGGGGGC	UCCCAUUUAUCCACCACCAAU	psRNATarget	WS	ACCCCAACTTATAGTCCTCCCATATATCCACCACCAATACAAAAGCCCCCGACACCAACTTACAGTCCTCCCATTTATCCACCACCAATACAAAAGCCTCCGACCCCAACTTATAGTCCTCCCATATATCCACCACCAATACAAAAGCCTCCGACACCA
ath-miR5023	AT4G38950.1	AUUGGUAGUGGAUAAGGGGGC	UUCUUCUUAUGCACUACUAAU	psRNATarget	WS	GACTATATATTTCAGGTACAGGCCTCGTTGCATAAGTAATTTTTTTCCAAAGTTAATGCTGGTATTTATTCTTCTTATGCACTACTAATTGGATCTGGATGCTGCAGCATGAAGAAAGGGCGTTTTCCGTGAAGTTTTCAGCTATAGAGATCTACAATG
ath-miR5023	AT4G38950.2	AUUGGUAGUGGAUAAGGGGGC	UUCUUCUUAUGCACUACUAAU	psRNATarget	WS	GACTATATATTTCAGGTACAGGCCTCGTTGCATAAGTAATTTTTTTCCAAAGTTAATGCTGGTATTTATTCTTCTTATGCACTACTAATTGGATCTGGATGCTGCAGCATGAAGAAAGGGCGTTTTCCGTGAAGTTTTCAGCTATAGAGATCTACAATG
ath-miR5023	AT4G27010.1	AUUGGUAGUGGAUAAGGGGGC	UCUUCCUUAUUCAAUAUCAAU	psRNATarget	WS	TGATGATGAAACTAAAAGACTAATCCTTCAGGTGATACTTTCTTTCCTTCATGTCATTTAGTGTTTGGTCTTCCTTATTCAATATCAATATAAGGTTAATGCTCATAATGTATTTATTTGGTCTGTAAACTATGGGTATCTTTTCTAAACCTTCAAGCC
ath-miR5023	AT4G27010.2	AUUGGUAGUGGAUAAGGGGGC	UCUUCCUUAUUCAAUAUCAAU	psRNATarget	WS	TGATGATGAAACTAAAAGACTAATCCTTCAGGTGATACTTTCTTTCCTTCATGTCATTTAGTGTTTGGTCTTCCTTATTCAATATCAATATAAGGTTAATGCTCATAATGTATTTATTTGGTCTGTAAACTATGGGTATCTTTTCTAAACCTTCAAGCC
ath-miR777	AT1G30060.1	UACGCAUUGAGUUUCGUUGCUU	AAUCAACGAAUCUCAAUGCGUC	psRNATarget	WS	ATGTCCCGAATCAACGAATCTCAATGCGTCTTTGTGAAGACTAGTATTGATACTCGTATGGGGCTTCTCCTTGACAGTGATGATAGTGTATCTGCTTTCAAAGGTGACTCTTCATAATCTCCTCCTTTTTTGTACTTTGGTAACTTTTTGTAGTAACTAAA
ath-miR855	AT5G43810.1	AGCAAAAGCUAAGGAAAAGGAA	UGCCUUUUUUUUAGUUUUUGCU	psRNATarget	WS	CTGATTTGCCTACCAAGGATTTGAATCAGTATGATGTAAGTTTTTATTAGAAAAAGTTAAGATTTTTTTTGCCTTTTTTTTAGTTTTTGCTGTAATGAGAAACAAAGCTTGAACCTTTAGATGGTTTCCTGAAAAAAGGTTTGAAATTTAATGAAGGAGAG
ath-miR855	AT3G60070.1	AGCAAAAGCUAAGGAAAAGGAA	CUCUUUUUCCUUUGUUUUUGCU	psRNATarget	WS	TATATCTGCAGCTTTGTTGTATCGGTTCTGCTTCAGGTTCGAAATTCTCATACATATGTTGTCAGCTTCTCTTTTTCCTTTGTTTTTGCTAAGTAATTACAACTATTCTTTGTGTGTAATCATGTTAGGAGATTCCATGGAACGGGAAACGCTTGAAGGC
ath-miR855	AT1G19650.1	AGCAAAAGCUAAGGAAAAGGAA	UUCUUUUUCUUUAUUUUUUGUU	psRNATarget	WS	ATTCCCAAATATCTTCATCGGATAAGCCAACTTATTCGGTAAGGTTTTTTGGTATTTGGAACATACGTTTTCTTTTTCTTTATTTTTTGTTTGGTGAATCAGACACTAATAGATATCCTCTCTTGGCTCAGTTGAAAGTTAGTGACACCTCAACAGCAAAG
ath-miR855	AT1G19650.2	AGCAAAAGCUAAGGAAAAGGAA	UUCUUUUUCUUUAUUUUUUGUU	psRNATarget	WS	ATTCCCAAATATCTTCATCGGATAAGCCAACTTATTCGGTAAGGTTTTTTGGTATTTGGAACATACGTTTTCTTTTTCTTTATTTTTTGTTTGGTGAATCAGACACTAATAGATATCCTCTCTTGGCTCAGTTGAAAGTTAGTGACACCTCAACAGCAAAG
ath-miR855	AT4G31630.1	AGCAAAAGCUAAGGAAAAGGAA	GUCUUUGUUCUUGGCUUUUGCU	psRNATarget	WS	AGGTTATTCGAGGAGGACCATCTCCAATTCTCAAGATCTGTTCCAAGGTTAACATAAAATCAGTTACAGTCTTTGTTCTTGGCTTTTGCTATTGTGAAATCGTTGTTTTAAAACGAATTGTGTTCAGGTGAAACAAGCAGCATCATCTGATGGCCATAAG
ath-miR855	AT1G07800.1	AGCAAAAGCUAAGGAAAAGGAA	UGCUUUUUCUUUAGCUUUUGGU	psRNATarget	WS	GGACTGGATAGTCCGAATTGTTCACGTGTATAGGGAGGCTAATCGTCTTGCGGATAGATTAGCAAACTATGCTTTTTCTTTAGCTTTTGGTTTGCACTTTTTTTACTCTATTCCGAATGTTGTTGAGTTACTTTGGCGAGAGGATGACCTTGGGATAGTTT
ath-miR855	AT5G03420.1	AGCAAAAGCUAAGGAAAAGGAA	GUUUUUUUUUUUGGUUUUUGCU	psRNATarget	WS	CACGAAGAAGCATAGTTTTATCTGTTTCGCATGTTCCACCAAACAAACCAGGTTCGAAATTTCTCGTCGTTTTTTTTTTTGGTTTTTGCTTCGATCTGTGGAAAATTGGAGACAGCAGACGTACTTCAATTATTGTTTTGGTTAATTGGTCTGCTTGAAT
ath-miR5655	AT5G01810.1	AAGUAGACACAUAAGAAGGAG	AUCCUUUUUAUGUGUCUUCUU	psRNATarget	WS	AGTCATGAAGGAGAGTATAAGACCGGCTTTGATCGACTTTGTATTAGCTTGGCACTGAAACATATTCTATCCTTTTTATGTGTCTTCTTCTTTTAGAATGTTTTTCTTGTTTTGTTTTGCCAATGTGTTTAGTTTATGTATTTTCTCTTGAGTCTCATC
ath-miR5655	AT3G47160.1	AAGUAGACACAUAAGAAGGAG	CUUUUUCUUGUGUGUUUGUUU	psRNATarget	WS	CACTCGGTCTGCTCAGAGTTCTGATTTACATGGTACGTTACAACTTCTCACTTCCTTATTCTTCTACTGCTTTTTCTTGTGTGTTTGTTTGATTAATCCGTTCAATGGAATCAGACCTATGCGGATGGGAAAACCACAATGTCGGTTTATGAGAGAAAAA
ath-miR5655	AT1G65370.1	AAGUAGACACAUAAGAAGGAG	CUCUGUUUUAUGUGUUUAUUU	psRNATarget	WS	CTAGGACTATTTGTGTTAAGCGTAGAACTGAATGTGAAGTTGTTTCCACCAAACGCTCTATCTATATTTAGGAATATCTCTTTGTCCATCATGCATATCTGACTATTGTATGACTACTCTGTTTTATGTGTTTATTTAATGAACTTCTTAGTTATTAATT
ath-miR5655	AT5G17210.2	AAGUAGACACAUAAGAAGGAG	UUUCUUUUUAUGUGUCGAUUU	psRNATarget	WS	TCTTTGGGTTATTACAGCCACAATGGTTTGTTGAAACTCTATCTAAAGGATTTTTGGGTTTTGTCTGCGTTTCTTTTTATGTGTCGATTTTGAAATTCATTGCCTGAAAATGCGTTTGAGATGAAAGCTTCAATCTTTGAGATGGGAGTTGAATAATAAT
ath-miR5655	AT5G17210.1	AAGUAGACACAUAAGAAGGAG	UUUCUUUUUAUGUGUCGAUUU	psRNATarget	WS	TCTTTGGGTTATTACAGCCACAATGGTTTGTTGAAACTCTATCTAAAGGATTTTTGGGTTTTGTCTGCGTTTCTTTTTATGTGTCGATTTTGAAATTCATTGCCTGAAAATGCGTTTGAGATGAAAGCTTCAATCTTTGAGATGGGAGTTGAATAATAAT
ath-miR5655	AT4G28640.2	AAGUAGACACAUAAGAAGGAG	ACCCUUUUUAUGUGUUUACUC	psRNATarget	WS	AGAAAGTGATTAATCCTGTATAGTGATTCTCTTGGTATCTGATTTTACAAGGCCCTGAAGTGTTTATAACCCTTTTTATGTGTTTACTCTTATTTGAGCAATTTGAAACCTTTGAAAATGGCAGGCAAGTTGTGGGATGGCCACCAATAAGGACTTACA
ath-miR5655	AT4G28640.1	AAGUAGACACAUAAGAAGGAG	ACCCUUUUUAUGUGUUUACUC	psRNATarget	WS	AGAAAGTGATTAATCCTGTATAGTGATTCTCTTGGTATCTGATTTTACAAGGCCCTGAAGTGTTTATAACCCTTTTTATGTGTTTACTCTTATTTGAGCAATTTGAAACCTTTGAAAATGGCAGGCAAGTTGTGGGATGGCCACCAATAAGGACTTACA
ath-miR5655	AT2G14260.2	AAGUAGACACAUAAGAAGGAG	CUUCUUCUUAAGUGUUUGUUU	psRNATarget	WS	TACCCTGATGGTAATTCTCTTTCTTGTATCCCTGTGTTGGAGTTTTGTGTGCAGTAGGTTCCATATTCTCTTCTTCTTAAGTGTTTGTTTCTTTGTTTAAAAGCTTGGGAGGAGTTCAGAGATCTTATTCCAGAAAACGAGAGAGGTAGTAGCCTTGTGG
ath-miR5655	AT2G14260.1	AAGUAGACACAUAAGAAGGAG	CUUCUUCUUAAGUGUUUGUUU	psRNATarget	WS	TACCCTGATGGTAATTCTCTTTCTTGTATCCCTGTGTTGGAGTTTTGTGTGCAGTAGGTTCCATATTCTCTTCTTCTTAAGTGTTTGTTTCTTTGTTTAAAAGCTTGGGAGGAGTTCAGAGATCTTATTCCAGAAAACGAGAGAGGTAGTAGCCTTGTGG
ath-miR5655	AT1G20640.1	AAGUAGACACAUAAGAAGGAG	UUUGUUUUUGUGUGUCUACUU	psRNATarget	WS	AGTTCGTTTTTTTTTGTGTTTCATTGAGCCATATTGTTTGACCAGCTTGAAGGATTCAAACAAAAAGTTTTTGTTTTTGTGTGTCTACTTTGGATTGTTTCATTTTGTCTTCATGAATTAGATTTAGACAAGATTTGTGCTTGATTCGTGTTAAGTTTTG
ath-miR5655	AT1G20640.2	AAGUAGACACAUAAGAAGGAG	UUUGUUUUUGUGUGUCUACUU	psRNATarget	WS	AGTTCGTTTTTTTTTGTGTTTCATTGAGCCATATTGTTTGACCAGCTTGAAGGATTCAAACAAAAAGTTTTTGTTTTTGTGTGTCTACTTTGGATTGTTTCATTTTGTCTTCATGAATTAGATTTAGACAAGATTTGTGCTTGATTCGTGTTAAGTTTTG
ath-miR5655	AT3G01100.2	AAGUAGACACAUAAGAAGGAG	UUCCUUUUUGUGUGUCAAUUU	psRNATarget	WS	ATTGATTCTGGGTTTATCAGTTCCTTACCACCATAGTACTCTCCATGTTCTTCTCAATTGTAAATTCCTTTCCTTTTTGTGTGTCAATTTACACATATCTGATATCTTCTTCGTGTTGCTCCCAAATTTTGCAGATTCTTGGCAGGCTTCTCTTGGTCTA
ath-miR5655	AT3G01100.1	AAGUAGACACAUAAGAAGGAG	UUCCUUUUUGUGUGUCAAUUU	psRNATarget	WS	ATTGATTCTGGGTTTATCAGTTCCTTACCACCATAGTACTCTCCATGTTCTTCTCAATTGTAAATTCCTTTCCTTTTTGTGTGTCAATTTACACATATCTGATATCTTCTTCGTGTTGCTCCCAAATTTTGCAGATTCTTGGCAGGCTTCTCTTGGTCTA
ath-miR5655	AT1G06470.2	AAGUAGACACAUAAGAAGGAG	CUUCUUUUUACGUGUUUGCUU	psRNATarget	WS	ATCATTGAGCTTTTCCTGATTTGGATTACATCTGATTTCGTGAAACTCAGATTCATTCGAATAGATTTCCTTCTTTTTACGTGTTTGCTTTTTCTAGGTTCCAATAGTGACGTATTAATCTCTTCTTGAAGCGGCCCTGTTAAAGAATGGTTTATGTATT
ath-miR5655	AT1G06470.1	AAGUAGACACAUAAGAAGGAG	CUUCUUUUUACGUGUUUGCUU	psRNATarget	WS	ATCATTGAGCTTTTCCTGATTTGGATTACATCTGATTTCGTGAAACTCAGATTCATTCGAATAGATTTCCTTCTTTTTACGTGTTTGCTTTTTCTAGGTTCCAATAGTGACGTATTAATCTCTTCTTGAAGCGGCCCTGTTAAAGAATGGTTTATGTATT
ath-miR5655	AT4G10960.1	AAGUAGACACAUAAGAAGGAG	CUCUUUUUUUUGUGUUUAUUU	psRNATarget	WS	GTGTAGTTGATGATTTCAACGAATTTGGGATTATGATTTGACTTGTTAATCATTGATTTGACTACGAGGCTCTTTTTTTTGTGTTTATTTATTTATTTAATTTTGGGCATAAATTCTCGTAATAAAATATCAGTTTTTCTAAAAGATTGTTTGATTCCAA
ath-miR5655	AT4G10955.1	AAGUAGACACAUAAGAAGGAG	CUCUUUUUUUUGUGUUUAUUU	psRNATarget	WS	GTGTAGTTGATGATTTCAACGAATTTGGGATTATGATTTGACTTGTTAATCATTGATTTGACTACGAGGCTCTTTTTTTTGTGTTTATTTATTTATTTAATTTTGGGCATAAATTCTCGTAATAAAATATCAGTTTTTCTAAAAGATTGTTTGATTCCAA
ath-miR5655	AT5G50550.1	AAGUAGACACAUAAGAAGGAG	GUUCUUCUUAUGUGUUUGGUU	psRNATarget	WS	GCTACTGGTGCAGAGGTAGGAAGGATCTTATATTCATTCTCTTGAGAAAGAAATAAACTTTGGTGGTGGTTCTTCTTATGTGTTTGGTTTTTGATGCAGTGCAGGATGGGACTTTGAGGGTTTTTGAATGGCCAAGCATGAAGACTTTACTTAATGAGT
ath-miR399d	AT2G26900.1	UGCCAAAGGAGAUUUGCCCCG	AUGGACAAAUCUUUUUUGGCA	psRNATarget	WS	GTTTTGTTGTAATGTTAGTAAACATTACAAAATTTGTGTTGAAAAACATGAAACAAAATGTGTTTAAGAGACATAGAAACAAGGGCGTGCATGATGACAACTTTGTGGTCAACCTTTTTTTTATTTCTCAATTAATGGACAAATCTTTTTTGGCACACC
ath-miR780.1	AT4G23010.1	UCUAGCAGCUGUUGAGCAGGU	UUCUGCUCAACAGUUGUUGGA	psRNATarget	WS	TACCGGTCTGTTTTGTTTCGTTTCTGAGATTAACTCTTGTTATGTGTGTTGTGCAGATGGAGATGCTTTTCTGCTCAACAGTTGTTGGATTACCGTTCTTGTTCGTTCCCATGGTTTTAACCGGAGAGGTTTTTCGTGCGTGGACTGCGTGTGCACAAG
ath-miR780.1	AT3G18520.1	UCUAGCAGCUGUUGAGCAGGU	ACCAGCUCGACAGCUGUUGGG	psRNATarget	WS	CCATGCTATTTAAGTAACTGTAAGCATGTTCACTTTTCTTTTAACTTGATATTAGGAAGCTCATCTGCAACCAGCTCGACAGCTGTTGGGTTCGACGAGAGAATGTTGCTACACTCAGAAGTATGATCTTGTTACTGTTATGTGTTATGTTTTCCTGAGA
ath-miR780.1	AT5G15700.1	UCUAGCAGCUGUUGAGCAGGU	CCCUUUUUAACAGUUGCUGGA	psRNATarget	WS	TATGTTCAAATGGTTCAGTATATATGGCATGTAGAAGACTGCTTCATGAACTGAGTTTGTTTTTTGTTCCCTTTTTAACAGTTGCTGGAGAGCTTTGAGCAATCGTTTCCTCATTTAGACTTTCCTCCTCTGCCAGAACGAGGAGATTTGGATTTAAAA
ath-miR780.1	AT2G23760.1	UCUAGCAGCUGUUGAGCAGGU	GUCUACUAAACAGUUGCUAGA	psRNATarget	WS	AATGTTGTCTGAAATGTTTGCTTACCCTGGCGGAGGTGGCGGCGGTTCCGGTGGAGAGATTCTTGATCAGTCTACTAAACAGTTGCTAGAGCAACAAAACCGTCACAACAACAACAATAACTCAACTCTTCATATGTTATTACCAAATCATCATCAAGGT
ath-miR780.1	AT2G23760.3	UCUAGCAGCUGUUGAGCAGGU	GUCUACUAAACAGUUGCUAGA	psRNATarget	WS	AATGTTGTCTGAAATGTTTGCTTACCCTGGCGGAGGTGGCGGCGGTTCCGGTGGAGAGATTCTTGATCAGTCTACTAAACAGTTGCTAGAGCAACAAAACCGTCACAACAACAACAATAACTCAACTCTTCATATGTTATTACCAAATCATCATCAAGGT
ath-miR780.1	AT2G23760.2	UCUAGCAGCUGUUGAGCAGGU	GUCUACUAAACAGUUGCUAGA	psRNATarget	WS	AATGTTGTCTGAAATGTTTGCTTACCCTGGCGGAGGTGGCGGCGGTTCCGGTGGAGAGATTCTTGATCAGTCTACTAAACAGTTGCTAGAGCAACAAAACCGTCACAACAACAACAATAACTCAACTCTTCATATGTTATTACCAAATCATCATCAAGGT
ath-miR868-5p	AT5G38140.1	UCAUGUCGUAAUAGUAGUCAC	AUGACUAUUAUUACGUUAUGA	psRNATarget	WS	CTCTTTATTCCAGAAAAGTTTGTTCACAATCTTTAAAAGGAATCTCTTAGTCATTGGTACACTCTTAAATGACTATTATTACGTTATGATTCTAGCTCCATATATAGAGAACCCTTGTTCTTGCCAAACTCTACATCTTCAAAGATTTTTCATCATCTG
ath-miR868-5p	AT5G45160.1	UCAUGUCGUAAUAGUAGUCAC	GUGACUAUUAUUAAGACAUCA	psRNATarget	WS	TGCATCTAGCTCTTGGGAAGAGGTAAACAGTCTAAGCAAGTGGTCTCTAGTATAATCTGGTTGAAAAATGTGACTATTATTAAGACATCACACTAAATGGAATACGAAATAATCCAATTTAGTCTACTTTACCAATTATTTATTTGTTCCGCCAAAATTA
ath-miR868-5p	AT4G35880.1	UCAUGUCGUAAUAGUAGUCAC	UUGAGUAUUGUUAUGACAUGA	psRNATarget	WS	ACATTATCTTCTTCAGTTCCATTCTCAGGCCCAAGATAAGCGCCATTCACCGGATTCAAGGATTCCATTTGAGTATTGTTATGACATGAGGTATGAGTTTGTATCTATCCACGCTCAATGTCTATTTTTCATTGTCACTCAAATCTTAACATTTTTCTT
ath-miR868-5p	AT4G19020.1	UCAUGUCGUAAUAGUAGUCAC	CUGACUACUAUUUUGAUAUGG	psRNATarget	WS	CAATCTGCATTTTAAGTGATTTTGTTTCATGACTTTGCAGGTCGGATTGAAGCCCAATTCTATAAAATCTGACTACTATTTTGATATGGAGTATTGTGTGGAGTATTCAACATTTCAAACCTTGAGAAATCGTAAGTGCTCATGTAATATGTTTATGAG
ath-miR868-5p	AT1G12160.1	UCAUGUCGUAAUAGUAGUCAC	AUGGUUAGUAUUACGACAUGU	psRNATarget	WS	GACCTCTCTACAAACATGTTTTCCCACCCGCACTTGCGCCTGGGATCTCCTTTATTGGTTTACCTTTCATGGTTAGTATTACGACATGTTAGATACATATGGCAGTTTTAAGAGATTAAGAATGTTAGGATAATCTTGAAATACATGGTTAATATTAAT
ath-miR868-5p	AT1G73720.1	UCAUGUCGUAAUAGUAGUCAC	UUAAAUAUUAUUAUGACAUGA	psRNATarget	WS	CAGTTATTGTATGATTAATTACCTGAAGGAACCAAGTGATGTTCTGGAATACTCTCTCTATTGCATGCTTAAATATTATTATGACATGAAAAGAAGTTATGACGAGAACTTATTTCCTGTTTAATGGTTATAGAGTTTTTGTTTTCTCTTGCTCAGTAT
ath-miR3434-3p	AT3G26840.1	UCAGAGUAUCAGCCAUGUGA	UCACAUGGUUGGUCUUCUGA	psRNATarget	WS	GACTATTTAAAAGTGAAAAGAGAGAGTGATCCCTACAGACACTTATTGCCTAGGATGTTGTATCAGGCCTCACATGGTTGGTCTTCTGAAATTCCAACGTTTGATCTCTAAGTCTCTCTTTGTACCCACCCATTTAATCATGATGAATAGAGGTTCTAA
ath-miR3434-3p	AT1G71060.1	UCAGAGUAUCAGCCAUGUGA	UCGUAUGCUUGAUACUUUGA	psRNATarget	WS	TAAAGAAGCTATAGGTGCGTTTCATAAGATGGAAGAGTTTGGGTTTAAGATGGAATCAAGTGATTTTAATCGTATGCTTGATACTTTGAGCAAATCTAGAAATGTTGGGGATGCACAGAAGGTGTTCGATAAAATGAAAAAGAAAAGGTTTGAGCCTGA
ath-miR3434-3p	AT3G14860.2	UCAGAGUAUCAGCCAUGUGA	UUAUGUCGCUGAUACUUUGA	psRNATarget	WS	AGATGGAAAACCGAGTGAGGCTCGTTTTAACCATCCGAGAGGCGTTACAATGGATGACAAAGGGAACGTTTATGTCGCTGATACTTTGAATCTCGCCATCCGAAAGATTGGTGATTCAGGTATACAAGTTTTCTATAGGTTTTACTTACATCAGCACTC
ath-miR3434-3p	AT3G14860.1	UCAGAGUAUCAGCCAUGUGA	UUAUGUCGCUGAUACUUUGA	psRNATarget	WS	AGATGGAAAACCGAGTGAGGCTCGTTTTAACCATCCGAGAGGCGTTACAATGGATGACAAAGGGAACGTTTATGTCGCTGATACTTTGAATCTCGCCATCCGAAAGATTGGTGATTCAGGTATACAAGTTTTCTATAGGTTTTACTTACATCAGCACTC
ath-miR3434-3p	AT5G36890.1	UCAGAGUAUCAGCCAUGUGA	UCGUAUGGAUGGUACUUUGA	psRNATarget	WS	CTACAACGATCTTATTAATACACTTCTTGAAAAAGGTATTTACTCTAATTGAAATGAGCTTTTTCCTCTTCGTATGGATGGTACTTTGACGGGATGATTGCTACTGCAGGTATTCAGCCGTATGTAACTCTGTACCATTGGGATCTCCCATCACATCTC
ath-miR3434-3p	AT5G36890.2	UCAGAGUAUCAGCCAUGUGA	UCGUAUGGAUGGUACUUUGA	psRNATarget	WS	CTACAACGATCTTATTAATACACTTCTTGAAAAAGGTATTTACTCTAATTGAAATGAGCTTTTTCCTCTTCGTATGGATGGTACTTTGACGGGATGATTGCTACTGCAGGTATTCAGCCGTATGTAACTCTGTACCATTGGGATCTCCCATCACATCTC
ath-miR3434-3p	AT3G02710.1	UCAGAGUAUCAGCCAUGUGA	GCACUUGGCAGAUACUCUGA	psRNATarget	WS	TCTATATGGTGAACGCGATGGTAAAATGCAGTTACCTCAAAGTTGTGTTTCCTCTCTCATTATTGTTTTGCACTTGGCAGATACTCTGATAGGGTTAGATCAGAGGCGGAAAGGTTAGACCAGCTTGAGCTTGATGACCTTGAGGTAATTTCACTTTTA
ath-miR5656	AT1G29170.1	ACUGAAGUAGAGAUUGGGUUU	AAAUCUAAUCUUUAUUUCAGA	psRNATarget	WS	ATTTTGGAGAAAGCAAACTCAATACGCCAGGTTCATCCTCTAACTTCTGCATCTATATATATCCAAAGCAAATCTAATCTTTATTTCAGAATCTAAGTACTTTTTGTCTTAAATCCAACACAACATTATCTATCACTCACTCTTTTCTTCTTTTCAGGCT
ath-miR5656	AT1G29170.2	ACUGAAGUAGAGAUUGGGUUU	AAAUCUAAUCUUUAUUUCAGA	psRNATarget	WS	ATTTTGGAGAAAGCAAACTCAATACGCCAGGTTCATCCTCTAACTTCTGCATCTATATATATCCAAAGCAAATCTAATCTTTATTTCAGAATCTAAGTACTTTTTGTCTTAAATCCAACACAACATTATCTATCACTCACTCTTTTCTTCTTTTCAGGCT
ath-miR5656	AT1G29170.3	ACUGAAGUAGAGAUUGGGUUU	AAAUCUAAUCUUUAUUUCAGA	psRNATarget	WS	ATTTTGGAGAAAGCAAACTCAATACGCCAGGTTCATCCTCTAACTTCTGCATCTATATATATCCAAAGCAAATCTAATCTTTATTTCAGAATCTAAGTACTTTTTGTCTTAAATCCAACACAACATTATCTATCACTCACTCTTTTCTTCTTTTCAGGCT
ath-miR5656	AT5G56700.1	ACUGAAGUAGAGAUUGGGUUU	AAACUCGAGUUCUACUUUAGU	psRNATarget	WS	TCCAACAAAAGAAGCAGTATCAACTAGTGTTTGTCGAAACAATGGGAGTTTCTTTGGATGTGGTTGTCCAAACTCGAGTTCTACTTTAGTGATGGTTCAGAGTCTGCATGCCTGAGGGATTTTATTGCCAAGAATCTGCCATTACACAAAGCTCCAATCA
ath-miR5656	AT5G23540.1	ACUGAAGUAGAGAUUGGGUUU	AAACCCAAGCUCUAAUUUAGU	psRNATarget	WS	GATACATCGGAGCAGGTTTACATCTCTTCTCTCGCTCTCCTCAAGATGCTTAAGCACGGTAATCAATCCAAACCCAAGCTCTAATTTAGTCTTCTCTTGCTTAGGGTTTTATGATTTTGTCTCGTTCTCTGTGATTTTACTCTCGTCCTCTTTTGCTCTG
ath-miR5656	AT5G23540.2	ACUGAAGUAGAGAUUGGGUUU	AAACCCAAGCUCUAAUUUAGU	psRNATarget	WS	GATACATCGGAGCAGGTTTACATCTCTTCTCTCGCTCTCCTCAAGATGCTTAAGCACGGTAATCAATCCAAACCCAAGCTCTAATTTAGTCTTCTCTTGCTTAGGGTTTTATGATTTTGTCTCGTTCTCTGTGATTTTACTCTCGTCCTCTTTTGCTCTG
ath-miR5656	ATMG00160.1	ACUGAAGUAGAGAUUGGGUUU	AAAUCAAAUCUCUAUUUUGGU	psRNATarget	WS	TGCTGATGTACCTCATAGTTGGGCTGTACCTTCCTCAGGTGTCAAATGTGATGCTGTACCTGGTCGTTTAAATCAAATCTCTATTTTGGTACAACGAGAAGGAGTTTACTATGGTCAGTGCAGTGAGATTTGTGGAACTAATCATGCCTTTACGCGTGCG
ath-miR5656	AT3G18810.1	ACUGAAGUAGAGAUUGGGUUU	UAACCUAGUUUCUACUUUAGA	psRNATarget	WS	TATTATGCAGGAAACGGCTACGCCACCGGCAAAGGTAAATACAAAACCCATCAAACCTAGCCGTTGCCTAACCTAGTTTCTACTTTAGAACATTTTCTTGTGCACCAAGCTAATCAATAAACTAGCATTTTCTTAAGAACCTTACTTCTAATCACATTC
ath-miR5656	AT5G58880.1	ACUGAAGUAGAGAUUGGGUUU	CAGCCCAGUUUCUGCUUCAGA	psRNATarget	WS	TTCTTTTGTCGTCATGAGAGCTTCTGTCGTTTTTCTCTGTTCTCACCAGAACATGTTCAGTGTATGAACAGCCCAGTTTCTGCTTCAGACATTTCAACTACTAGGAAACGTTTAGGTTATATCTCTAACATTTTCTGGTAATTAAATTTTGGTGTTTGT
ath-miR171a	AT3G05530.1	UGAUUGAGCCGCGCCAAUAUC	UAUGUUGGAGUUGCUCAAUCA	psRNATarget	WS	TTTGCTCAAATCACATTCTTTGGTTGAGAGTACAGTGAAGTCAGCGGAGACAGGGAAGTGCAGAGGACTATGTTGGAGTTGCTCAATCAACTTGACGGATTCAGTAGCGATGAACGTATTAAGGTGAGTGTCTTTATCCATTCTAAGGACTAATCATAC
ath-miR171a	AT5G14720.1	UGAUUGAGCCGCGCCAAUAUC	AAUAUUUGAGCGGUUCAAUUA	psRNATarget	WS	CACGAAAGAAGAGGACACTGCAGCACAAAACACTTCTTTACCACGTCATGTCATTTCTGAACAGAAAAAATATTTGAGCGGTTCAATTATACCAGAGAGTACTTTCTCTCCAAAAAGAATCACATCTGATGCTGATAGGTTAGCATTCTCAGTGCTTTA
ath-miR2934-5p	AT4G07846.1	UCUUUCUGCAAACGCCUUGGA	CCCGAGGAGUUUGGAGAAAGA	psRNATarget	WS	CTTTTCAACTGGGAGAGGATGATGTGATAATGGGAAGCTTGGATCATGGAGCTAAGGAGCAGCTTGAACCCGAGGAGTTTGGAGAAAGAAAGCAGCTTGAGGATGGAGAGCTTGGAGCTGAAAAGGATGAAGCATTGCATGTTCTTGAAGGTCCAATAA
ath-miR2934-5p	AT1G49770.1	UCUUUCUGCAAACGCCUUGGA	CCCAAGGCUUAUGCAGAGAGA	psRNATarget	WS	TATAAATCATAACTGGCTGCTTCGGTTTGAGTTTTAAGTATTTTCAGGGTTTGTTTTCTTTGCGAAGTCCCAAGGCTTATGCAGAGAGATTAGCTTGGACTTTTCACTTTAAACCCCATCATCAGAAGGAAAGAAAGAAAAAAAAAGGAATAAGAGAAG
ath-miR2934-5p	AT5G32433.1	UCUUUCUGCAAACGCCUUGGA	CCCGAGGAGUUUGGAGAAAGA	psRNATarget	WS	CTTTTCAAGTGGGAGAGGATGATGTGATAATGGGAAGCTTGGATCATGGAGGTAAGGAGCAGGTTGAACCCGAGGAGTTTGGAGAAAGAACGCAGCCTGAGGATGGAGAGCTTGGAGCTAAAGAGGATGAAGCATTGCATGTTCTTGAAGGTCCAATAA
ath-miR2934-5p	AT5G28845.1	UCUUUCUGCAAACGCCUUGGA	CCCGAGGAGUUUGGAGAAAGA	psRNATarget	WS	CTTTTCAAGTGGGAGAGGATGATGTGATAATGGGAAGCTTGGATCATGGAGCTAAGGAGAAGCTTGAACCCGAGGAGTTTGGAGAAAGAAAGCAGCTTGAGGATGGAGAGCTTGGAGCTAAAAAGGATGAAGCATTGCATGTTCTTGAAGGTCCAATAA
ath-miR2934-5p	AT4G07850.1	UCUUUCUGCAAACGCCUUGGA	CCCGAGGAGUUUGGAGAAAGA	psRNATarget	WS	CTTTTCAAGTGGGAGAGGATGATGTGATAATGGGAAGCTTGGATCATGGAGCTAAGGAGCAGCTTGAACCCGAGGAGTTTGGAGAAAGAAAGCAGCTTGAGGATGGAGAGCTTGGAGCTAAAAAGGATGAAGCATTGCATGTTCTTGAAGGTCCAATAA
ath-miR2934-5p	AT3G23725.1	UCUUUCUGCAAACGCCUUGGA	CCCGAGGAGUUUGGAGAAAGA	psRNATarget	WS	CTTTTCAAGTGGGAGAGGATGATGTGATAATGGGAAGCTTGGATCATGGAGCTAAGGAGCAGCTTGAACCCGAGGAGTTTGGAGAAAGAAAGCAGCTTGAGGATGGAGAGCTTGGAGCTAAAAAGGATGAAGCATTGCATGTTCTTGAAGGTCCAATAA
ath-miR2934-5p	AT1G56500.1	UCUUUCUGCAAACGCCUUGGA	UCCAACACGUUUGGAGAAAGA	psRNATarget	WS	TCTTGATGACGTGGTGGCGGCAGCTCTGACATATTATGGTGGAAAGAATGTATTAGACAGTACTCCGCTTCCAACACGTTTGGAGAAAGACAACGATCCACGTTTGGCCACGTCTCCGTTGAAATTTCCGGGAAAGTTGGCTATTGATACTCTTAATAAC
ath-miR393a	AT3G55734.1	UCCAAAGGGAUCGCAUUGAUCC	GGAUCA-UGCGAUCUCUUUGGA	psRNATarget	WS	AGAGAAAGGATCCAAAGGGATCGCATTGATCCTAATTAAGCTGATTTATTCCCCAATAATTGTTTTTTTTTTCCTTCTCAATCGAAAGATGGAAGAAAAACAAATTCCAAACATTTTGCTTACTTTTCCGGATCATGCGATCTCTTTGGATTCATTCTTT
ath-miR393a	AT5G27680.1	UCCAAAGGGAUCGCAUUGAUCC	AUAUUAAUGUGAUGCCUUUGGU	psRNATarget	WS	CAGTAAACTCAGGGAACAGGTAAATCTTCTGTTTCAACAAATTACATAGTGCATTATGTTCTTGATGATATTAATGTGATGCCTTTGGTTAGTGTAGTGTGAAAAATTCAAGGAAACAGATTGTCTTTGGTGGAAAGGTCTTGCCCGTATCATGGAAGC
ath-miR393a	AT2G38470.1	UCCAAAGGGAUCGCAUUGAUCC	UCAUCAGUCUGAUUCCUUUGGG	psRNATarget	WS	TGTACAATGCCAGTTTGGATCATAATCGTCAAGCTTCTTCTGATCAGCCTAATTCCAATAATAGCTTTCATCAGTCTGATTCCTTTGGGATGCAACAAGAGGATAATACTACTTCTGATTCTGTTGGTGACGATGAGTTCGAACAAGGCTCATCGATTG
ath-miR826	AT4G15233.1	UAGUCCGGUUUUGGAUACGUG	UACGUAUUCAAAUCUGGACUU	psRNATarget	WS	AGTAACTGGGATATGCTTAAAGCTTGCTCAAGGAGAGAATTTCTTCTGATGAAACGTAACTCTTTCGTTTACGTATTCAAATCTGGACTTGTAAGTTGTATTTACTTTGCCAAAAAGCTTTACTTATTTTTACCGATACATATTAAACCCATTTACCTTT
ath-miR826	AT4G15236.1	UAGUCCGGUUUUGGAUACGUG	UACGUAUUCAAAUCUGGACUU	psRNATarget	WS	AGTAACTGGGATATGTTTAAAGCTTGCTCAAGGAGAGAATTTCTTCTGATGAAACGTAACTCTTTCGTTTACGTATTCAAATCTGGACTTGTAAGTTGTATTTACTTTGCCAAAAAGCTTTACTTATTTATACCGATACATTCTAAACCCATTTACCTTT
ath-miR826	AT1G07330.1	UAGUCCGGUUUUGGAUACGUG	AACGUGUCCAAAACUUGACUG	psRNATarget	WS	GATTGCTACTTGCAATGTGTTTCTCAAAATGTTGAATTTGAATATATTCCTTGTACCGTTATGACAGGAACGTGTCCAAAACTTGACTGATGAGATGAAGATAAATGATGACTCTGATGAACCTGAAGCCTTTGAAAGAAGAACAAATCAAGAACCCCA
ath-miR826	AT3G23570.1	UAGUCCGGUUUUGGAUACGUG	AAUGUAUCUGAAACCAGACUA	psRNATarget	WS	ATGCTATCACTACTTATTGTTGATTGCAAAGCTAAGATTAAGTCAGTGTTTTTGTACTGTTCTGTGTCAATGTATCTGAAACCAGACTATGGATTTTGTAGGAGAAAGGGTTTGAGGAGTCAAAGCCAATAGTGGAGGCCTTGAAGAACAAAGGCATAA
ath-miR157d	AT3G18217.1	UGACAGAAG-AUAGAGAGCAC	GUGCUCUCUAUACUUCUGUCA	psRNATarget	WS	AGAAGATAGAGAGCACTAAGGATGACATGCAAGTACATACATATATATCATCACACCGCATGTGGATGATAAAATATGTATAACAAATTCAAAGAAAGAGAGGGAGAGAAAGAGAGAGAACCTGCATCTCTACTCTTTTGTGCTCTCTATACTTCTGTCA
ath-miR157d	AT1G48742.1	UGACAGAAG-AUAGAGAGCAC	GUGCUCUCUAUGCUUCUGUCA	psRNATarget	WS	AGAGAGCACTAAGGATGCTATGCAAAACAGACACAGATATGTGTTTCTAATTGTATTTCATACTTTAACCTCAAAGTTGATATAAAAAAAGAAAGAAAGATAGAAGAGCTAGAAGACTATCTGCATCTCTATTCCTATGTGCTCTCTATGCTTCTGTCAT
ath-miR398a	AT1G36078.1	UGUGUUCUCAGGUCACCCCUU	UGGGGGUGAUCUCAGGACAUA	psRNATarget	WS	AATTATTATATTCTTGTGGTTTCATAATAAACTTCTTCTCATATGTGGTTAGTTCTGGAATATTGCGTTGGGGGTGATCTCAGGACATATTGCAGCAGGTGTCGCTTGTAGTTTAGCTATCTTGCTTTCTTGTTTACCTTTATCTTCCATGTCTGGTTT
ath-miR398a	AT1G04980.1	UGUGUUCUCAGGUCACCCCUU	UACGGGUGAGCUUAGAACACA	psRNATarget	WS	AAGCTGAAGGAAGGAACAAGTATCTAGAGATGTTATTATCAGTTGCAGACAAGTTTAAGAAAGACCCTTACGGGTGAGCTTAGAACACATCTCTTCCCTCTTTGTTACTATCATCATATTCCAGCTGCGAGTTACTCTGTTTTTGCAGAAACTAGACAA
ath-miR5666	AT1G01320.1	AUGGGACAUCGAGCAUUUAAU	UUUAAAUGUUUGAUGUCUCUU	psRNATarget	WS	AGCATACAGAGCTGGCTCTCAAGTAAGTTTAGCACTCTTGATTTTAAAAGAATCGCGAGGTTAGATGGTTTAAATGTTTGATGTCTCTTTCCATCATCTAAACCTGGATATGATTGTTTTTGTTAGGTATGTTAAGCGTGCGTTGTATCTCTTACATCT
ath-miR5666	AT1G67070.1	AUGGGACAUCGAGCAUUUAAU	UUUAAAUCCUUGAUGGCCCAU	psRNATarget	WS	ACTATATACTATATATATTTATAAGCAATCATAGGGACCAATTCTCCAAAGTGTTAGGAAATGTGTTCTTTAAATCCTTGATGGCCCATTGCAAATTCAAGGAGTTGTCATTTTCCTATATTTAATTTTGATTTAAACGAACTATATATGTAAAATGAT
ath-miR413	AT4G35130.1	AUAGUUUCUCUUGUUCUGCAC	GUGCAGAACGGGAAGAACUAU	psRNATarget	WS	GCTGAGGTTATATTTGATCGAATGGCTGAAAAGAATGTGATCTCATGGAACTCGATTATTGCTGCCTATGTGCAGAACGGGAAGAACTATTCAGCCTTGGAGCTATTTCAAGAGCTCTGGGATTCATCGCTTGTACCTGATTCCACAACAATTGCTAGTA
ath-miR413	AT1G01020.2	AUAGUUUCUCUUGUUCUGCAC	UUGCAGAAGAAGAGAGAUUAU	psRNATarget	WS	GTTTTTCATCAAAGATCTCAGACTTCTGTCACCTGAAGATTGTTTATGTATAATTTTTTTTAAAAACTTTGCAGAAGAAGAGAGATTATGTTGGGGATATTCATCTCTAGTTACTTCAAGATATTTCTGCTTGCGATGTTGGTATGTTGTAGCTTTACC
ath-miR413	AT1G01020.1	AUAGUUUCUCUUGUUCUGCAC	UUGCAGAAGAAGAGAGAUUAU	psRNATarget	WS	GTTTTTCATCAAAGATCTCAGACTTCTGTCACCTGAAGATTGTTTATGTATAATTTTTTTTAAAAACTTTGCAGAAGAAGAGAGATTATGTTGGGGATATTCATCTCTAGTTACTTCAAGATATTTCTGCTTGCGATGTTGGTATGTTGTAGCTTTACC
ath-miR413	AT4G00440.1	AUAGUUUCUCUUGUUCUGCAC	UUGCAGAACGAGAGAAACAGU	psRNATarget	WS	GCTTTTCAAGTCCGGACATAGGAAATAGTCGTGGTTCGTCACCTGATTCTCATTTGATGGGAAACAAATTGCAGAACGAGAGAAACAGTTCACATTACTTTCTTTCTGAGATCAAGAGGAAACTAAAACATGCAATCAAAAAGGAGCAACCGGCCGGGG
ath-miR413	AT4G00440.3	AUAGUUUCUCUUGUUCUGCAC	UUGCAGAACGAGAGAAACAGU	psRNATarget	WS	GCTTTTCAAGTCCGGACATAGGAAATAGTCGTGGTTCGTCACCTGATTCTCATTTGATGGGAAACAAATTGCAGAACGAGAGAAACAGTTCACATTACTTTCTTTCTGAGATCAAGAGGAAACTAAAACATGCAATCAAAAAGGAGCAACCGGCCGGGG
ath-miR413	AT4G00440.2	AUAGUUUCUCUUGUUCUGCAC	UUGCAGAACGAGAGAAACAGU	psRNATarget	WS	GCTTTTCAAGTCCGGACATAGGAAATAGTCGTGGTTCGTCACCTGATTCTCATTTGATGGGAAACAAATTGCAGAACGAGAGAAACAGTTCACATTACTTTCTTTCTGAGATCAAGAGGAAACTAAAACATGCAATCAAAAAGGAGCAACCGGCCGGGG
ath-miR413	AT5G44780.1	AUAGUUUCUCUUGUUCUGCAC	AUGCAGAACGGUGGAAACUAU	psRNATarget	WS	GCGGTTACGGTCAAGGAACATCTGCAAACTTCAACCAAAGATTTCCAGTGAACCCCGCAAATTACAATATGCAGAACGGTGGAAACTATGGTCCTCCACATGGATTAGCAGGAAATCCAGGATTTAGACAAGGGTTTTCTGGACAAGGACAGAATCAAA
ath-miR413	AT1G39190.1	AUAGUUUCUCUUGUUCUGCAC	AUGCAGAACAAGACGGAUUAU	psRNATarget	WS	GTGCAAATAATCCATTGTACGATGGTTGTCGTGAAGGCCAGTCGCAATTATCCTTAGCATCTCGACTCATGCAGAACAAGACGGATTATAATATGAGTGAAAAGTTGGTGGATTCTGTTTGCGAAATGTTTACAGATTTTTTACCAGAAGGAAACCAGG
ath-miR413	AT3G42721.1	AUAGUUUCUCUUGUUCUGCAC	AUGCAGAACAAGGCAGAUUAU	psRNATarget	WS	GTGCAAATACTCCATTGTACGATGGTTGTCGTGAAGGCCAGTCGCAGTTATCCTTAGCATCTCGACTCATGCAGAACAAGGCAGATTATAATATGAGTGAAAAGTTAGTGGATTCTGTTTGCGAAATGTTTACAGATTTTTTACTAGAAGGAAACCAGG
ath-miR413	AT3G16890.1	AUAGUUUCUCUUGUUCUGCAC	UUGCAGAGCAAAAGAAAUUAA	psRNATarget	WS	CTAGAGAAGCTTCTTGTACATGGTTTCAAACCAGACGTGATCACTTTCAGTTTGATCATAAACTGTCTTTGCAGAGCAAAAGAAATTAAAGATGCATTTGACTGTTTCAAGGAGATGTTGGAATGGGGTATTGAGCCAAACGAGATCACATACAATATC
ath-miR413	AT3G02290.2	AUAGUUUCUCUUGUUCUGCAC	AAGCAGAAAAGGAGAAACUGU	psRNATarget	WS	AAGGAATATAATTTGTAAATTTGGCTTTGTTGGTTTGTGAATATTTTCATTTACAATGGTAAATATATGAAGCAGAAAAGGAGAAACTGTTACTCTGCAACAGTTTAAGTTCCTGAGAAAATTTAACTTCCATGAAACAAGAAGCAATGTTTCTTCTTT
ath-miR413	AT3G02290.1	AUAGUUUCUCUUGUUCUGCAC	AAGCAGAAAAGGAGAAACUGU	psRNATarget	WS	AGGAATATAATTTGTAAATTTGGCTTTGTTGGTTTGTGAATATTTTCATTTACAATGGTAAATATATGAAGCAGAAAAGGAGAAACTGTTACTCTGCAACAGTTTAAGTTCCTGAGAAAATTTAACTTCCATGAAACAAGAAGCAATGTTTCTTCTTTA
ath-miR413	AT4G03823.1	AUAGUUUCUCUUGUUCUGCAC	UUGGAGAACUAGAGAAAUUAU	psRNATarget	WS	CATTAAAAGCTTTGGGTTTGGTAAGGTTTGAGAAGGTTTAAAAAGGGGAAACAAAAGAATTGACAAAATTGGAGAACTAGAGAAATTATAAAGATGAAGAGAAGAGTGAATAAAGGAAAGCTCCCGACGCTGGTGAATCGGAGCTCCACCGACATCGCA
ath-miR447b	AT4G23360.1	UUGGGGACGAGAUGUUUUGUUG	GAAUAAAACAUCUCUUUCUUAA	psRNATarget	WS	AACTTTCAGCAAAAAAATTTATATGTTTACTGAGGATAAATTGAGTGCAAAATCACCTCAAAGTATAAGAATAAAACATCTCTTTCTTAACTGCATAATAATGTAATTATAAGATTAAGGAACACTGCTATCTCATTAGGACATATACCTATTTACTAGA
ath-miR447b	AT5G03260.1	UUGGGGACGAGAUGUUUUGUUG	UGGUAAAACAUCUCUUUCCUAA	psRNATarget	WS	TACGCAAGAGAAGGTGATCGAGTCATCATCAACGTAACCAACCATGTACAATACAACATGTCCATCCATTGGTAAAACATCTCTTTCCTAAGTCTCAAACCGGCGCAACCAGTTTAATCATTCTTTCTGAACCAAAATATAACGGTTTGTTTAACAGGCAT
ath-miR447b	AT4G03300.1	UUGGGGACGAGAUGUUUUGUUG	GCUCAGGACAUCUCGUUCCCGA	psRNATarget	WS	ACACGTGGCACTACGTGATAGGTTGATTGTTTTTAACAAAAAGGAAAAAAAGATCCTTTTTTTCTTTGCTCAGGACATCTCGTTCCCGATTTCGACAAAAAGCTCTATCTCTCCTGAATTTTTCCGGTTTCGTTCAGTGTGGTGAGTTAAATCGTCTGA
ath-miR2933b	AT5G27440.1	GAAAUCGGAGAGGAAAUUCGCC	CUCGAGUUUCUUCUUCGAUUUC	psRNATarget	WS	CTGACATCGCATCTCAGTAGGTTTCATTTTCTTAATCCACAAAAAAGTCTGAGACTTTCATCAATTTCTCGAGTTTCTTCTTCGATTTCACATCGGACCCAGTTTCAAAGTTTGGTTCTTTGTGCAAAGAAGAGGAAACAAAGAGTTGGGTATCGAAGA
ath-miR2933b	AT1G79940.3	GAAAUCGGAGAGGAAAUUCGCC	GGUGAGCUUCUUCUUCGAUUUC	psRNATarget	WS	AACTGCAACGCCGTTTGTTGCCGATCTGCAGCAGCGCGATCTCTCTGATTATAGAGAGCTATCATCCTAGGTGAGCTTCTTCTTCGATTTCCTCTTCTACAATATCCTTTCAAGTTCGATTTCATCTTCTTTCACCAATTATTGGTTTTGCTTCCTTCCCG
ath-miR2933b	AT1G79940.2	GAAAUCGGAGAGGAAAUUCGCC	GGUGAGCUUCUUCUUCGAUUUC	psRNATarget	WS	AACTGCAACGCCGTTTGTTGCCGATCTGCAGCAGCGCGATCTCTCTGATTATAGAGAGCTATCATCCTAGGTGAGCTTCTTCTTCGATTTCCTCTTCTACAATATCCTTTCAAGTTCGATTTCATCTTCTTTCACCAATTATTGGTTTTGCTTCCTTCCCG
ath-miR2933b	AT1G79940.1	GAAAUCGGAGAGGAAAUUCGCC	GGUGAGCUUCUUCUUCGAUUUC	psRNATarget	WS	AACTGCAACGCCGTTTGTTGCCGATCTGCAGCAGCGCGATCTCTCTGATTATAGAGAGCTATCATCCTAGGTGAGCTTCTTCTTCGATTTCCTCTTCTACAATATCCTTTCAAGTTCGATTTCATCTTCTTTCACCAATTATTGGTTTTGCTTCCTTCCCG
ath-miR2933b	AT4G33890.2	GAAAUCGGAGAGGAAAUUCGCC	UUUCAAUUUCUUCUUCGAUUUC	psRNATarget	WS	TGATCCATCTTCTTCTTCCCTCTTTCGATTCTCAATCTCACGAAATTACCTGTGACGCTTCGATCTCTTTCAATTTCTTCTTCGATTTCTCTATTCCTAGTTTATAATTGATTGCAATTTCGAAATCGTCCCAATTTTGATTATCGGAATCTGATTTTT
ath-miR2933b	AT4G33890.1	GAAAUCGGAGAGGAAAUUCGCC	UUUCAAUUUCUUCUUCGAUUUC	psRNATarget	WS	TGATCCATCTTCTTCTTCCCTCTTTCGATTCTCAATCTCACGAAATTACCTGTGACGCTTCGATCTCTTTCAATTTCTTCTTCGATTTCTCTATTCCTAGTTTATAATTGATTGCAATTTCGAAATCGTCCCAATTTTGATTATCGGAATCTGATTTTT
ath-miR2933b	AT5G20920.3	GAAAUCGGAGAGGAAAUUCGCC	UCCGAAUUACCUCUCUGAUUUA	psRNATarget	WS	TTATTTGGGTATTTTTTTTATTGGGAATCGAAAAGTTGTTCTGAATCTCGTTATGGTTTTGTTGCGTTCCGAATTACCTCTCTGATTTAGAAACCCTAATTTCGGACTTGCCTATGCTCATCGTTGTTACAGATTATGTTGATTCTAATATGTATATGT
ath-miR2933b	AT5G20920.2	GAAAUCGGAGAGGAAAUUCGCC	UCCGAAUUACCUCUCUGAUUUA	psRNATarget	WS	TTATTTGGGTATTTTTTTTATTGGGAATCGAAAAGTTGTTCTGAATCTCGTTATGGTTTTGTTGCGTTCCGAATTACCTCTCTGATTTAGAAACCCTAATTTCGGACTTGCCTATGCTCATCGTTGTTACAGATTATGTTGATTCTAATATGTATATGT
ath-miR2933b	AT5G20920.1	GAAAUCGGAGAGGAAAUUCGCC	UCCGAAUUACCUCUCUGAUUUA	psRNATarget	WS	TTATTTGGGTATTTTTTTTATTGGGAATCGAAAAGTTGTTCTGAATCTCGTTATGGTTTTGTTGCGTTCCGAATTACCTCTCTGATTTAGAAACCCTAATTTCGGACTTGCCTATGCTCATCGTTGTTACAGATTATGTTGATTCTAATATGTATATGT
ath-miR2933b	AT4G32390.1	GAAAUCGGAGAGGAAAUUCGCC	UUCGAGUUUCCACUUUGAUUUC	psRNATarget	WS	CTCCTTGTTGTTTGGTGTTCCTCTTCTTCCCTTGGATCTTCGTCGAGCTTCCGATTCTTAGGGAAACTTCGAGTTTCCACTTTGATTTCGTGATTTTTGGGACTAATTCCGTATGTGCATTTGCTTTGAACCTTGCTGTGTTCCTCCTCGTTGGAAAGA
ath-miR2933b	AT1G17580.1	GAAAUCGGAGAGGAAAUUCGCC	AGCGAACUUCCUCUUCCAUUUC	psRNATarget	WS	CAATTGCGAGTAGGGATACCCTGGCCAAGACAATATACTCTCACTTGTTTGACTGGTGAAGCTATTTAAGCGAACTTCCTCTTCCATTTCCTCATCTCGCATTTTTATATATATTTGCATAATACATTTTATTCTATCATTTACAGGATTGTGAACAAAA
ath-miR2933b	AT2G25520.1	GAAAUCGGAGAGGAAAUUCGCC	UUCGAGUUUCCAUUUCGAUUUC	psRNATarget	WS	CTCCTTGTTGTTTGGTTTTCCTCTCTGTTCCTTGGATCTTTGTGGAGTTTCCAGTTCTTAGAGATACTTCGAGTTTCCATTTCGATTTCGTGATCTTTGGAACCAATTCTGTTTGTGCGTTTGCTTTGAATCTTGCTGTGTTCTTGCTCGTTGGGAAAA
ath-miR5014b	AT1G73750.1	AUUUGUACACCUAGAUCUGUA	UAUACAUUUAUGUGUACAAAU	psRNATarget	WS	ATGAGAGTTAAGATCAACAAGAATGCAAATGAATTTTGATTCTTGTTTCTGTACATATAACATTCCATATATACATTTATGTGTACAAATCTTCATACAGTTAAACTCACAAGCACTGTATACAAATTAAATACAAATGATACCTTTAATTGATCTCGTG
ath-miR5014b	AT5G54390.1	AUUUGUACACCUAGAUCUGUA	GACAGAUUUUGGUGUACAAGC	psRNATarget	WS	CTTCCAATGATTCTCTGTATTAGTAGTTCAATAGTGTATCAAAGTTTTAAACTTTTGTTGATTCACTTGACAGATTTTGGTGTACAAGCAATTGTGAGCTGGGTTTTAGCTGAAGTGTTTGGTGATCAAAACCTTTCAATTGTTGCTGAAGAAGACACT
ath-miR5014b	AT5G03150.1	AUUUGUACACCUAGAUCUGUA	AACAGAUAUAGGUGUAUAUAU	psRNATarget	WS	GGATGAAAGCAATGCAAAACAATTCATGTGACAGTGTTAGAACCTAAAAGAATTGTGTAAAAAACTCAAACAGATATAGGTGTATATATCAAGTGTCGGCATGCATGAATGTGTGTGCAATGTCTTGTGATTTGTTATATCTGTTGCGAAAGTTGGAAT
ath-miR5997	AT4G20250.1	UGAAACCAAGUAGCUAAAUAG	AUGUUUAGUUAUUUGAUUUCA	psRNATarget	WS	TTATATTCATATTTTCATACTATTATAATGTATATTATTCTGTTTAACACAAATCAATGTATATTACTATGTTTAGTTATTTGATTTCATTGATCTATTATTAGGCTTTTGATTATCGTTGAGTTGGATATTGATTATCCTCGATTAAATTTCATTGAT
ath-miR5997	AT4G04430.1	UGAAACCAAGUAGCUAAAUAG	UUGUUUUGUUGUUUGGUUUCA	psRNATarget	WS	TCAAAGGCTACAATCGATCGATGGTATGAAACGTTTGCAGTAAGTTCTGTGCTCTTTTGATGTTTATGCTTGTTTTGTTGTTTGGTTTCATAGTCTGATGTTTGCTTTGTCTGTTTTGTAGCAAGTATATAACTGGGACCGTTCAATTAACAAAAGAGTA
ath-miR5997	AT1G34530.1	UGAAACCAAGUAGCUAAAUAG	UUGUUUUGUUGUUUGGUUUCA	psRNATarget	WS	GGCTACAATCGATCGATGGTATGAAACATTTGCGGTAAGTTCTGTGCTTTTTTTTTTTTATGTTTATGCTTGTTTTGTTGTTTGGTTTCATTTCTGATGTGTGCTTTGTCTGTTTTGTAGCAAGTATATAACTGGGACCGTTCAATTAACAAAAGAGTAA
ath-miR5997	AT2G06670.1	UGAAACCAAGUAGCUAAAUAG	UUGUUUUGUUGUUUGGUUUCA	psRNATarget	WS	GCAAATGTTGTGATCGATTGATGGTATGAAACGTTTGTAGTAAGTTATGTGCTCTTTTGATGTTTCTGCTTGTTTTGTTGTTTGGTTTCATTTCTGATATGTGCTCTGTCTATTTTGTAGCAAGTATATAACTGGGACCGTTTAATTAACAAAAGACTGA
ath-miR5997	AT1G74530.1	UGAAACCAAGUAGCUAAAUAG	UUUUUUAGCAAUUUGGUUUCA	psRNATarget	WS	CCGCTATTACCATATATGTGAATTATATATAATGCCGTTAATTGTATTTTCTTCTCTCATACTTTGTTTTTTTTTAGCAATTTGGTTTCAGGACTCTAAGATGTACCACTTCAGCATGTTTCATGCATCGAATCACATTTTCTCTGTTCCAGCTACTGAA
ath-miR5997	AT1G42410.1	UGAAACCAAGUAGCUAAAUAG	UUGUUUUGUUGUUUGGUUUCA	psRNATarget	WS	TCAAAGGCTCCAATCGATCGATGGTATGAAACGTTTGCAGTAAGTTTTGTGCTCTTTTGATGTTTATGCTTGTTTTGTTGTTTGGTTTCATAGTCTGATGTTTGCTTTGTCTATTTTGTAGCAAGTATATAACTGGGACCGTTCAATTAACAAAAGAGTA
ath-miR5997	AT5G29408.1	UGAAACCAAGUAGCUAAAUAG	UUGUUUUGUUGUUUGGUUUCA	psRNATarget	WS	TCAAAGGCTACAATCGATCGATGGTATGAAACGTTTGCGGTAAGTTATGTGCTCTTTTGATGTTTATGCTTGTTTTGTTGTTTGGTTTCATAGTTTGATGTTTGCTTTGTCTGTTTTGTAGCAAGTATATAACTGGGACCGTTCAATTAACAAAAGAGTA
ath-miR5997	AT1G74530.2	UGAAACCAAGUAGCUAAAUAG	UUUUUUAGCAAUUUGGUUUCA	psRNATarget	WS	CCGCTATTACCATATATGTGAATTATATATAATGCCGTTAATTGTATTTTCTTCTCTCATACTTTGTTTTTTTTTAGCAATTTGGTTTCAGGACTCTAAGATGTACCACTTCAGCATGTTTCATGCATCGAATCACATTTTCTCTGTTCCAGCTACTGAA
ath-miR5997	AT1G74530.3	UGAAACCAAGUAGCUAAAUAG	UUUUUUAGCAAUUUGGUUUCA	psRNATarget	WS	CCGCTATTACCATATATGTGAATTATATATAATGCCGTTAATTGTATTTTCTTCTCTCATACTTTGTTTTTTTTTAGCAATTTGGTTTCAGGACTCTAAGATGTACCACTTCAGCATGTTTCATGCATCGAATCACATTTTCTCTGTTCCAGCTACTGAA
ath-miR5997	AT3G49000.1	UGAAACCAAGUAGCUAAAUAG	UUAUUUUGUUAUUUGGUUUUG	psRNATarget	WS	ATTCATACATAGTTGGTATAGTAACTCCATTCAAAATCTAGTCAAATGATTCTTGTATTCAAAATAATATTATTTTGTTATTTGGTTTTGCAGATTATAAATCCATTATCAGCGTAGCACAGAAAGATGAGGTGCGTTTCATATTTTTCTTTTCTTGATA
ath-miR5997	AT1G66660.1	UGAAACCAAGUAGCUAAAUAG	AUAUUUAGCUAAUUGGUGUUA	psRNATarget	WS	TTGTAGATTCATAGCTTATTAGGTTAATGGAATTGCAGAATAAGAACATTTAGGTCACAGCTTATAATATATTTAGCTAATTGGTGTTAAAGGTTTTGGCTAACTCTCTGGTGGTTGTTGTGTAGTAAGACTGTTTTGGTGGTTGATGATTTATGGCTA
ath-miR5997	AT1G66660.2	UGAAACCAAGUAGCUAAAUAG	AUAUUUAGCUAAUUGGUGUUA	psRNATarget	WS	TTGTAGATTCATAGCTTATTAGGTTAATGGAATTGCAGAATAAGAACATTTAGGTCACAGCTTATAATATATTTAGCTAATTGGTGTTAAAGGTTTTGGCTAACTCTCTGGTGGTTGTTGTGTAGTAAGACTGTTTTGGTGGTTGATGATTTATGGCTA
ath-miR5997	AT1G03030.1	UGAAACCAAGUAGCUAAAUAG	AUAUUCAGUUACAUGGUUUCA	psRNATarget	WS	TGTGAATTACAGGTAAACCCCCAGATGTTGCTAAATGGCGGGTAAAAGCTCTGGCTCTACTCTACTTAATATTCAGTTACATGGTTTCAATGGTTTGTTCAAGGTAGCTAGCTGCTTCTTTTTTTCAAATTTGGATGGCAGGTGGATTATAATGACCGA
ath-miR869.2	AT5G52280.1	UCUGGUGUUGAGAUAGUUGAC	GUCAGCUAGUUCGACAUCAGA	psRNATarget	WS	ACGGTTACCTCAACGACATAACTCAGTTCCTGCAACAAGAAACGGGCATCGAAGATCAAACACAGACTGGTCAGCTAGTTCGACATCAGATGAAAGTTACATTGAGTCAAGAAATAGTCCTGAGAACAGTTTCCAAAGAGGTTTCTCTAGTGTTACTGAA
ath-miR869.2	AT5G39693.1	UCUGGUGUUGAGAUAGUUGAC	AUCACCUAUCUCAACUCCAGG	psRNATarget	WS	GCCCACCATACAGATTTCCATACGGTAGAAGAAAGTATCACCTATCTCAACTCCAGGATTGGACCAGTACTAGGCTCATCATAGTTAAGCCACAATCCACGATTCCTCATCAGCTATAAAAGCAAAACCTTCATATCTATCCTTGTTTCTAAACCAGTC
ath-miR869.2	AT1G68290.1	UCUGGUGUUGAGAUAGUUGAC	AUCUAUUAUUUCAGCAUCAGA	psRNATarget	WS	GTAACACCATCGAAGTACATTGGTACACGAGAAAAGCTAACCTCCACCATGTAAGAACTGCGAAACGCATCTATTATTTCAGCATCAGATAGTACAAAGTTTTAAACTTTAGATTCATACAGATATGGGATTCCAACATTATCGAAACAGCTGAAGCAG
ath-miR869.2	AT5G42490.1	UCUGGUGUUGAGAUAGUUGAC	CUCAAUUGACUCGACACCGGA	psRNATarget	WS	GATCCTGAGATGGGCAATAGCTTCCGTGAATTTGTAGCAGGGCTTGAGGAAATGGCAAAGAAGCATCACTCAATTGACTCGACACCGGAGCTAGATTATGGGATTCCATACGCTCCCACAAAAACCGAAAGAATGGAGATCAGACCGGAAAGCCCTGCA
ath-miR869.2	AT1G67120.1	UCUGGUGUUGAGAUAGUUGAC	UUCAACUAUAUCGACACCUGA	psRNATarget	WS	ATTTTCAGAGCTTCTTAACTTTTAATCTGCTTGCAGGAGATACGGATAGCAGAAACTTTCCAACTGTTTTCAACTATATCGACACCTGAATGCAGTGTGTCACACATCAGAGACGGTATGTCTTGCAGACACTTATTAGGTTGAAGGATATTGTAGTTG
ath-miR868-3p	AT5G61000.1	CUUCUUAAGUGCUGAUAAUGC	UAAUUGUCAGAACUUAAGAAG	psRNATarget	WS	TGTTCAGCTGATGAGCTCAACAAACTAAAATCAGAGGTAAGGAAACAAAACCCTACATGAGCTTTTATTAATTGTCAGAACTTAAGAAGTATAGTCATCATTTTGATGTTTACATTTGTTTACAGGAAGGTGAAGTAAATGAATATCAGACAAAACTGA
ath-miR868-3p	AT1G05790.1	CUUCUUAAGUGCUGAUAAUGC	CAAUUGUUAGUAUUUAAGAAG	psRNATarget	WS	TTTTTGGCAGGTTAATATCTGAAACTTATATAAGCTTGTTTGGTGTCGATGATTTTGTTTGTTGTTGTCAATTGTTAGTATTTAAGAAGGAAAAACGTGGAGAAGTCTCTCAGGCTTTGAAGTTTCAGTTTTTCTAATATTAGAGTACTGGGGTCTGGA
ath-miR868-3p	AT1G05790.2	CUUCUUAAGUGCUGAUAAUGC	CAAUUGUUAGUAUUUAAGAAG	psRNATarget	WS	TTTTTGGCAGGTTAATATCTGAAACTTATATAAGCTTGTTTGGTGTCGATGATTTTGTTTGTTGTTGTCAATTGTTAGTATTTAAGAAGGAAAAACGTGGAGAAGTCTCTCAGGCTTTGAAGTTTCAGTTTTTCTAATATTAGAGTACTGGGGTCTGGA
ath-miR868-3p	AT1G63640.1	CUUCUUAAGUGCUGAUAAUGC	UCAUUGUCAGCACUUGGGGAU	psRNATarget	WS	GAAGTGAGAGGGTTGATCGCTCTGAGGCAACCGGAGAGAGGCTCAAGGAAGCTCAGCATATCAACAAATCATTGTCAGCACTTGGGGATGTCATATTTGCTTTAGCGCACAAGAACCCTCATGTTCCTTACAGAAACAGCAAATTGACTCAAGTCCTTC
ath-miR868-3p	AT4G36050.1	CUUCUUAAGUGCUGAUAAUGC	ACAGUAUCGGUAUUUAAGAAG	psRNATarget	WS	TCATATTCTCAAGTTATTCCTGTCTCTATCGTTTTTTTATAATTTGCTTCACTTGTTTTTTTACTGTAACAGTATCGGTATTTAAGAAGAGGCGGGCCAATGAAGAAGCCAAAGCCATTGAGGTGTCATGTTCATCATCAACTCAAAGTAATACTTCAT
ath-miR868-3p	AT4G36050.2	CUUCUUAAGUGCUGAUAAUGC	ACAGUAUCGGUAUUUAAGAAG	psRNATarget	WS	TCATATTCTCAAGTTATTCCTGTCTCTATCGTTTTTTTATAATTTGCTTCACTTGTTTTTTTACTGTAACAGTATCGGTATTTAAGAAGAGGCGGGCCAATGAAGAAGCCAAAGCCATTGAGGTGTCATGTTCATCATCAACTCAAAGTAATACTTCAT
ath-miR868-3p	AT1G16720.1	CUUCUUAAGUGCUGAUAAUGC	GCUUUAUCUGUACUUGAGAAG	psRNATarget	WS	TCATCTGATAGTGTTTGTCTCTTTCAGGTGGCTCATTTGCCAGACAAGGCGAACAACTATCTGACTCCGGCTTTATCTGTACTTGAGAAGAACACATGAGAAGAAGAATCATTGATTCCATTTTGTATATTGTACACATCTCAAGCTCTGATACGCATTA
ath-miR868-3p	AT4G37570.1	CUUCUUAAGUGCUGAUAAUGC	CCAUUAACAGUACUUAAGUAG	psRNATarget	WS	ATGTATTTTGTAAGTTTATATCTTAAAAATCGTGGTCCATTAACAGTACTTAAGTAGACAGTACGTAGACACCAATATAGTGATGATGGTTTAGTTGGCTACATAAAATAATCAATGTGCTCACCAATAAATGTAATATATATTCAAAAAGAGTTTGGC
ath-miR868-3p	AT1G19540.1	CUUCUUAAGUGCUGAUAAUGC	CCAUUGUCAACACUGAAGAAG	psRNATarget	WS	ATCATCAGATACTTGTGCAAAATTTGCAGTTGTGGTTAAAGTCTGTGATTCTTTCCTTTTTGTTGTAGCCATTGTCAACACTGAAGAAGACATCGTTGCATATACATTGAAAGCTGTTGATGATCCGAGAACACTTAACAAGATTCTCTACATTCACCC
ath-miR868-3p	AT3G05510.1	CUUCUUAAGUGCUGAUAAUGC	ACAUUCUCAGCACUGAAGGAG	psRNATarget	WS	ATCTGTTTGATTTACGTCAAACATTTCGCAGGTGACAGTGATCATTGGAGACCCTATTCATTTTAATGACATTCTCAGCACTGAAGGAGCCCAACACGTCTCAAGGAAACACCTGTATGACGCCGTTTCGTCCAGAATTGGACAAAGACTGTACGATTT
ath-miR868-3p	AT3G05510.2	CUUCUUAAGUGCUGAUAAUGC	ACAUUCUCAGCACUGAAGGAG	psRNATarget	WS	ATCTGTTTGATTTACGTCAAACATTTCGCAGGTGACAGTGATCATTGGAGACCCTATTCATTTTAATGACATTCTCAGCACTGAAGGAGCCCAACACGTCTCAAGGAAACACCTGTATGACGCCGTTTCGTCCAGAATTGGACAAAGACTGTACGATTT
ath-miR868-3p	AT5G32875.1	CUUCUUAAGUGCUGAUAAUGC	UGAUUAACUGCACUUAAGAAG	psRNATarget	WS	ATTCCCAAAGGTGAAGATCATCATTCCTCCAGAGCTTGGAAAGGAAAGCGGGGAACACATCTAGGAGATGATTAACTGCACTTAAGAAGTTTTCCTACAAGATAAGGTTTCTAAAACCCCATCTAGAAGAAAACTTACCGTAGAAGTCGGGGCAGGATA
ath-miR3932a	AT2G34585.1	AACUUUGUGAUGACAACGAAG	UUUUGUUCUUAUUGCAAAGUU	psRNATarget	WS	TTGATTTGCTATCCTTTTGTAAAAGTTTGCCAATTTCAGTTGATTTGTGGTTGATTTGTGGTCGTTTTATTGAAAGCTTGTGTTTTTGTTCTTATTGCAAAGTTATAATTAAGAAACAAGACGAGATTTAGCCATATGAGTAAGGTTCTTGTTTTTGGGG
ath-miR3932a	AT5G24260.1	AACUUUGUGAUGACAACGAAG	CUUCGUUGACGUGAUAAAGUU	psRNATarget	WS	GAACCATTTTGATCATTGTTGTACCCATTGATGTCAAATTCAAGATATAATTGATTACTGTTTGTTAATCTTCGTTGACGTGATAAAGTTGACTCCTTTTTGTGTAGTGCAATTCAAAGGTAATGAAGATTCTTGTTGATGGTTATTTTGCAGTTTGTTG
ath-miR3932a	AT4G07795.1	AACUUUGUGAUGACAACGAAG	GUUUUUUGUUAUUAUAAAGUU	psRNATarget	WS	TAAAGGTAATGAAACGACTATGCTATTGGTTGATGAAAATGTGCTCTTATATTCTAATGTTATTCTTAGTTTTTTGTTATTATAAAGTTTGTATATTTTGTGTTAACCAAAGTGACGATCTATTGGTTGTTTTTTTCTTTAGTGCAACCGTATGGATGC
ath-miR3932a	AT3G55670.1	AACUUUGUGAUGACAACGAAG	GUUCUUUGUUAUCACAAUGUU	psRNATarget	WS	TCTTGGATCTTTCACTTCAGTCACACGTCTGTTATTGAATTTATCACCCTTGAAGGTAACCTTTCGGAGTTCTTTGTTATCACAATGTTTCTATATATATACACTATGGTCTCAGCGAAGTCAGAATTTTCATAAAGATGGTTTGGTTAGCGGCAAATG
ath-miR3932a	AT4G10940.1	AACUUUGUGAUGACAACGAAG	GUUUGUUGUUGUGAUAAAGUU	psRNATarget	WS	TGTTTGATTCAGGTGAAAGCAGCAAGGTCGATGAGGATTTGGTATCAGGGTACTATTTTTTTCCTTGTGTTTGTTGTTGTGATAAAGTTTGCTTGCCTGAACTATCTGAGCGGTCTCTTTGTCCTCAATTATTTGTGGCCTATAATGATAAATTTATAT
ath-miR3932a	AT5G41770.1	AACUUUGUGAUGACAACGAAG	GUUCUUUGUCAUCCCAAGGUU	psRNATarget	WS	TCTCGTTTATTAAGTTCGAACTTAGGTATAATGAAATTGAACGTGCTAGAACGATATACGAGAGATTTGTTCTTTGTCATCCCAAGGTTTCGGCTTATATTAGATATGCTAAGTTTGAGATGAAGGGTGGTGAAGTTGCTCGTTGTAGGAGTGTGTATG
ath-miR3932a	AT5G61120.1	AACUUUGUGAUGACAACGAAG	GUUCAUUGUUAUCACAAAAUU	psRNATarget	WS	CATTTTCCCAGATGACAAGAACACAAAAAGGTAATCAAGCCACTATGGCTACAAAGGAAAAGCTTCTTGTTCATTGTTATCACAAAATTTACGACGATTGCAGGTTTACAGCGGAACGTGATCATATCTTTGAGGCCATGAGGATTCGCAATGCCATGA
ath-miR3932a	AT1G45474.1	AACUUUGUGAUGACAACGAAG	UUUUGUUUUCUUCACAAGGUU	psRNATarget	WS	TTATGGGGTAATGAATCAAACTCATTATCTATCTTTATTGTTAACCAACAAAAGCTTAGAATGGTTCTGTTTTGTTTTCTTCACAAGGTTTGCTGAGACTAAAAGGTATATGGATTTTGTCTCTCCGGGATCACAAGCCAAAGAAGGATCGTTTTTCTTT
ath-miR3932a	AT3G17560.1	AACUUUGUGAUGACAACGAAG	UUUCGUUGUUAUAUCAGAGUU	psRNATarget	WS	GTGTTCCCTTTCATCAGGAAGCAGATTGTTTTGGTACTATGGCTCTCTCAGTTGTTAGAGAAGAACATCTTTCGTTGTTATATCAGAGTTGCGAGACTCTAAAGGTGGAAATATGGATGACCAAAGAGATTGATACAACATTTGTGTCATGGAAAAAGTT
ath-miR3932a	AT1G45474.2	AACUUUGUGAUGACAACGAAG	UUUUGUUUUCUUCACAAGGUU	psRNATarget	WS	TTATGGGGTAATGAATCAAACTCATTATCTATCTTTATTGTTAACCAACAAAAGCTTAGAATGGTTCTGTTTTGTTTTCTTCACAAGGTTTGCTGAGACTAAAAGGTATATGGATTTTGTCTCTCCGGGATCACAAGCCAAAGAAGGATCGTTTTTCTTT
ath-miR858b	AT5G05800.2	UUCGUUGUCUGUUCGACCUUG	GAAGAUCGGAUAGACAGUGAA	psRNATarget	WS	CATTATCAAAGATGCACGTAGATGAAGCAGAAACCTCCAGGCAAAATGGTTGTTATGCAGAGTCTCAAGAAGATCGGATAGACAGTGAAAACGCTCAACCATTGGATGATATGAAGTTAATGAATGACGTTATGTTGCAGGAAAGTCCGGTATTCGTTG
ath-miR858b	AT5G05800.1	UUCGUUGUCUGUUCGACCUUG	GAAGAUCGGAUAGACAGUGAA	psRNATarget	WS	CATTATCAAAGATGCACGTAGATGAAGCAGAAACCTCCAGGCAAAATGGTTGTTATGCAGAGTCTCAAGAAGATCGGATAGACAGTGAAAACGCTCAACCATTGGATGATATGAAGTTAATGAATGACGTTATGTTGCAGGAAAGTCCGGTATTCGTTG
ath-miR5647	AT4G10050.1	UCAAGUUUGAUGACGAUUCCA	UGGAUUCGUCUUCAAAUUUGA	psRNATarget	WS	AGTGATACTGAGAAGATCTGTGAGATTATTATATTCGATTTTGATCAGTTTCTAAAAAGCTTTCAACAATGGATTCGTCTTCAAATTTGAATCCTCTTCGTGAAGATACCTCAGAGGAACATTTAGAACCCATAGAAGCTCCGGCGTCTGTCTTCGCCGC
ath-miR5647	AT5G60430.1	UCAAGUUUGAUGACGAUUCCA	GCGAAUUGUCAUCAAUCUUGA	psRNATarget	WS	AGTTTACTTTTTGTTTAGTTAACTTTGATAAGCATTTAGAGATAGGTATAGTGCTTGGAGTTTCTACTGCGAATTGTCATCAATCTTGAGTATTCAAATGTCGATATTTATTGAATGTTGCTATCTTATTTGGCAGGACTGGCTTGAGAAACATGGAGA
ath-miR5647	AT5G60430.2	UCAAGUUUGAUGACGAUUCCA	GCGAAUUGUCAUCAAUCUUGA	psRNATarget	WS	AGTTTACTTTTTGTTTAGTTAACTTTGATAAGCATTTAGAGATAGGTATAGTGCTTGGAGTTTCTACTGCGAATTGTCATCAATCTTGAGTATTCAAATGTCGATATTTATTGAATGTTGCTATCTTATTTGGCAGGACTGGCTTGAGAAACATGGAGA
ath-miR5647	AT2G16650.1	UCAAGUUUGAUGACGAUUCCA	GCGAAUUGUCAUCAAUCUUGA	psRNATarget	WS	TAAGTCTTGGACATTAAATATTGCATGATAAGCATTTAGAGATAGGTACACTGGTTGGAGTTTTTGCTGCGAATTGTCATCAATCTTGAGTATTCAAATGTCGATATTTGTTGAATGTTGCTATCTTATTTGGCAGGACTGGCTTGAGAAACATGGAGA
ath-miR5647	AT1G66880.1	UCAAGUUUGAUGACGAUUCCA	GGGAAUCGUCCUCAAAUUUGC	psRNATarget	WS	AAGAACTCGGGTGGTGTGAAGCTAAGTTTCAGTGTGGGAACATCACCGCTGGTTTCCCTTTCTCCGGTGGGAATCGTCCTCAAATTTGCGGTCATCCATCGTTGGAGCTTCACTGCTATAACAACATGGCCTCTATAATCATCTCAGACCACTTTTACA
ath-miR5647	AT1G67230.1	UCAAGUUUGAUGACGAUUCCA	AGGAAACGUUGUCGGACUUGA	psRNATarget	WS	ACAATAAAGGTTTCCAGCACAGAGAAGAGAGAGAGAGATTGCTTAGGAAACGTTGTCGGACTTGAAACCAGTTTCGGTACCGGAATTTAGAAACTCCGTTCAAATCCGGAGCCAATCTCTAAAGGATAAAGCTTCCAACTTTATCCATTAATTGGAGAA
ath-miR393b	AT3G55734.1	UCCAAAGGGAUCGCAUUGAUCC	GGAUCA-UGCGAUCUCUUUGGA	psRNATarget	WS	AGAGAAAGGATCCAAAGGGATCGCATTGATCCTAATTAAGCTGATTTATTCCCCAATAATTGTTTTTTTTTTCCTTCTCAATCGAAAGATGGAAGAAAAACAAATTCCAAACATTTTGCTTACTTTTCCGGATCATGCGATCTCTTTGGATTCATTCTTT
ath-miR393b	AT5G27680.1	UCCAAAGGGAUCGCAUUGAUCC	AUAUUAAUGUGAUGCCUUUGGU	psRNATarget	WS	CAGTAAACTCAGGGAACAGGTAAATCTTCTGTTTCAACAAATTACATAGTGCATTATGTTCTTGATGATATTAATGTGATGCCTTTGGTTAGTGTAGTGTGAAAAATTCAAGGAAACAGATTGTCTTTGGTGGAAAGGTCTTGCCCGTATCATGGAAGC
ath-miR393b	AT2G38470.1	UCCAAAGGGAUCGCAUUGAUCC	UCAUCAGUCUGAUUCCUUUGGG	psRNATarget	WS	TGTACAATGCCAGTTTGGATCATAATCGTCAAGCTTCTTCTGATCAGCCTAATTCCAATAATAGCTTTCATCAGTCTGATTCCTTTGGGATGCAACAAGAGGATAATACTACTTCTGATTCTGTTGGTGACGATGAGTTCGAACAAGGCTCATCGATTG
ath-miR829.2	AT5G10230.1	CAAAUUAAAGCUUCAAGGUAG	UGACUUUGAGGUUUUAAUUUG	psRNATarget	WS	ATTCGTGCCGTTTATGCTGCTAACTACAATAAGGATCTTCTCAAGGAATTAGACAGAGAGCTTTCCGGTGACTTTGAGGTTTTAATTTGAGACAACATCTTTATATATTCGTCTTCTTTTGGTTTTAGTCTACTGATCTGTTTAACTATGTTTTCTTTT
ath-miR829.2	AT1G61560.1	CAAAUUAAAGCUUCAAGGUAG	AGCCCUUGAAGCUUUAAUUUC	psRNATarget	WS	ATTATTTAGTGATTTGTTAATATGCTAAATGAAACCAGTTCTTGTAAATTTTCTATACTATGTTTGTTAAAACCAGCCCTTGAAGCTTTAATTTCTCAATGTAAAAGTCTGATGATTTTGGATTTTAAGACTATGGAGATTCATGGGTAGTTGGTGAAG
ath-miR829.2	AT5G17530.2	CAAAUUAAAGCUUCAAGGUAG	UUACUUUGGAGUUUUCAUUUG	psRNATarget	WS	TTCCCTATTTTGCTTGGCAAAGAGATGTGGTGTTCCTTAAATCTCTTTTTTCTTGTTGAAATGGGTGCCTTACTTTGGAGTTTTCATTTGCAGCTACTTCGTCAAGTGCTACTGTGCCATCTCTTGACAAAAATGATTTTCTGAAGCTCCAAAACGGCAG
ath-miR829.2	AT5G17530.1	CAAAUUAAAGCUUCAAGGUAG	UUACUUUGGAGUUUUCAUUUG	psRNATarget	WS	TTCCCTATTTTGCTTGGCAAAGAGATGTGGTGTTCCTTAAATCTCTTTTTTCTTGTTGAAATGGGTGCCTTACTTTGGAGTTTTCATTTGCAGCTACTTCGTCAAGTGCTACTGTGCCATCTCTTGACAAAAATGATTTTCTGAAGCTCCAAAACGGCAG
ath-miR829.2	AT5G43460.1	CAAAUUAAAGCUUCAAGGUAG	GGAUCUUGAAGUUUUGGUUUG	psRNATarget	WS	TTTTCTTTCTGTTTTAGGATTCTTAGATTAGCTCATGATCTTATACTAATACTGTGATTTGATATTGGGGATCTTGAAGTTTTGGTTTGTTGAAACTGGAACCATGCAGCTACAGAACAATGATTTCATGACCTTGGAATCCAAACAGCTAAAACAGAA
ath-miR829.2	AT3G27980.1	CAAAUUAAAGCUUCAAGGUAG	AUAUUUUGAAGUUAUAAUUUG	psRNATarget	WS	TTCTTGGTTATTCCATGTTGACAAGAAAGATCTATATCTCAATGCTGAGGTAATAAAACAGAACCTTTATATTTTGAAGTTATAATTTGATAATCGTGAAAACCCATATTAAGGATTTACTTGATACTCAAGTAACAAATATTTAGGATTTTTATATTT
ath-miR829.2	AT1G07570.1	CAAAUUAAAGCUUCAAGGUAG	UUACCUUAAAGUUUUGAUUUU	psRNATarget	WS	CGTAGGAATCTTTTGGCTTCTGTTCCTCTGTTATTCTGTCAAGGCAAAGTACTTAGATTTGTTGTTTCATTACCTTAAAGTTTTGATTTTTCCAATCTGAGGTTAGGGTTTTAGGTGTTTCTGTCAGATTTGGTTCGAATGTATGACGAAACTAATACTT
ath-miR829.2	AT1G07570.2	CAAAUUAAAGCUUCAAGGUAG	UUACCUUAAAGUUUUGAUUUU	psRNATarget	WS	CGTAGGAATCTTTTGGCTTCTGTTCCTCTGTTATTCTGTCAAGGCAAAGTACTTAGATTTGTTGTTTCATTACCTTAAAGTTTTGATTTTTCCAATCTGAGGTTAGGGTTTTAGGTGTTTCTGTCAGATTTGGTTCGAATGTATGACGAAACTAATACTT
ath-miR829.2	AT2G28510.1	CAAAUUAAAGCUUCAAGGUAG	CUUCUUUGAUGUUUUAAUUUG	psRNATarget	WS	TTTTTTTAGTTTCCCAATTTTTCTTGTTGAGACGAAGACCTATAAGAGTTCTTCTATGAAAACTATAGAAAAAAGTTTCTTCTTTGATGTTTTAATTTGTAATTTAATGGTGTCTAGGGTGGTTAATTATTTGTTACATGCAATGGATCCTACTTTTCCT
ath-miR829.2	AT5G03460.1	CAAAUUAAAGCUUCAAGGUAG	AUUCCUUGAAGUUUUGAUUUU	psRNATarget	WS	TCCCGCTCATCAATTTAATGCCTCGAATCATCGATTATTTCATGGTAATTGACTCGTGCTTTCTTAATATTCCTTGAAGTTTTGATTTTTCCTTGGAATTTTGATGGGAAGAATGATCAGATTTCATGGGAAATTAAATGTCAGGATCCAAATTTCGAA
ath-miR829.2	AT2G38500.1	CAAAUUAAAGCUUCAAGGUAG	AUUUCUUGAAUCUUUAAUUUG	psRNATarget	WS	CATTTTAGAAATTTTTGATGAACATTGCATTTGCAAAAAAATAATTAGTGATTGAGAATTTGGTTCCAATTTCTTGAATCTTTAATTTGGTTGCAGCCAAGAAATGGAGAATGTAGCTGATAAACTTGAAGATATAGCGAGGAAACTAGGGCAAATAAT
ath-miR829.2	AT1G48020.1	CAAAUUAAAGCUUCAAGGUAG	UUAUAAUGAAGCUUUAGUUUG	psRNATarget	WS	TTCATCATGTGTTTGCTCTGATTAATTGTAATTGTTTGCAAGAAGACAAACTAAATTAATATACTTCTATTATAATGAAGCTTTAGTTTGATAATATCCAACGTAACCCATGCCAATACAAAAAGGCTTCAAAAAATGTAATGATTGATAATTAAGTAAT
ath-miR3434-5p	AT2G19870.1	ACUUGGCUGAUUCUAUUAUU	GAUGAUAGAAUCAGUGAAGU	psRNATarget	WS	TCTGATAGGAGAAGTAGATCCAGAGGTTATGGTGAGACGAGGAATCGAGATTCTTTTCGTGGTCGAAGAGATGATAGAATCAGTGAAGTGGAAGAAGAGAGTAAGAAAGGTGGAGGGAATTCAATTTGGGTGGCTAATGATGATAAACCGGCGAAAGAG
ath-miR3434-5p	AT4G38810.2	ACUUGGCUGAUUCUAUUAUU	AAUAAUAGAAUCAGUUAGUU	psRNATarget	WS	ATTCATCCTATATATTTTTTTTTTTCTAATATTAAAATGTGTTTTTCTTTACAGTAAACTAGGTCAAAAAATAATAGAATCAGTTAGTTGTTTTAAAGAAATGATAATAGCTTTGGTCGGTGACCTTATCCTCTATCATATCTCAAACTAGCCCCTCGT
ath-miR3434-5p	AT4G24710.1	ACUUGGCUGAUUCUAUUAUU	AAUGAUAGAAACAGCUAAGA	psRNATarget	WS	GCTTCCGTTTTTAGCGCACGCAGCACTTGCAGATCCATATAGCCATGATCCAAGTAATTTCTTGTGTACAATGATAGAAACAGCTAAGAGAGAGAAGTCTGAACAACCTGAATGACCATTTTTGTGAGGTCATAAACAAATAACAATGAAGTTGTGTTG
ath-miR3434-5p	AT2G14510.1	ACUUGGCUGAUUCUAUUAUU	CAUAGUAGAAUGGGCCAAGU	psRNATarget	WS	CTTTGGAATTGTGTTACTTGAAAGTATCACTGGTCAACCTGTGATTGAACAATCGCGTGATAAGTCTTACATAGTAGAATGGGCCAAGTCTATGCTTGCAAATGGTGATATTGAAAGTATTATGGATCCGAATCTCCATCAAGATTACGACTCAAGTTC
ath-miR3434-5p	AT2G14440.1	ACUUGGCUGAUUCUAUUAUU	CAUAGUAGAAUGGGCCAAGU	psRNATarget	WS	CTTTGGGATTGTGTTACTTGAAATCATCACTGGCCAACCTGTGATTGAACAATCGCGTGATAAGTCTTACATAGTAGAATGGGCCAAGTCTATGCTTGCAAATGGTGATATTGAAAGTATTATGGATCGAAATCTCCATCAAGATTACGACACAAGTTC
ath-miR3434-5p	AT5G50340.1	ACUUGGCUGAUUCUAUUAUU	AAUAAAAGAAUCAGCUAAUU	psRNATarget	WS	TTTCCAATTCCTCACGGTGTAGCATTCATTGGCGAGATTGGTCTTGGGGGAGAGGTTCGCACGGTAAGCAATAAAAGAATCAGCTAATTGTTATCTAGCAGTTAGATGAAAATGACTGAAGGATAATGGTACAGGTACCAAGAATGGAGAAAAGGGTGA
ath-miR3434-5p	AT3G24460.1	ACUUGGCUGAUUCUAUUAUU	AGUAGUAGAACUAGUCAAGU	psRNATarget	WS	AGATTTTTAAATTTATTTTGTGGTTTAGGTAACTTCTCTAAAGTTAGTATGGTTTAGGAATTAGGAGTTAGTAGTAGAACTAGTCAAGTAGGATTAGGAAATATAGTTGGTTTTGGGAGTCTTTAGCCACTATATATATGGTGGAGAAGATAGGCCAAG
ath-miR3434-5p	AT5G44800.1	ACUUGGCUGAUUCUAUUAUU	AAUAAAAGCGUCAGCCAAGU	psRNATarget	WS	CAATCACCCATATCTCATACCAGGTACTGAGCCAGAGTCTGGGTCATTGGAGTTTCTTCACGATATGAGAATAAAAGCGTCAGCCAAGTTGACTCTGTTGCACTCTATGCTTAAGGTGCTACATAAGGAAGGCCATAGAGTTCTGATATTTTCACAGAT
ath-miR5662	AT4G09950.1	AGAGGUGACCAUUGGAGAUG	CAUCUCUAAUGGUUGUCUCU	psRNATarget	WS	TCCTGGTGAGTTTGTTTATCAATTCACACATATTCTTATAACATATATACACTACAATGAGATTAAGACCATCTCTAATGGTTGTCTCTATTTTTTCTTCTAAATATAGAGGAAAAAATAGAAATCTCTATTTTTACTCCTACGGTTCCTAAAAAATAA
ath-miR5662	AT3G06180.1	AGAGGUGACCAUUGGAGAUG	UGUUUUCAAUGGUCAUUUCU	psRNATarget	WS	TTCGTCGAGAATCTACATTTCATGTATATAACTTTGAGATTCCACTTTCATATACTGGAACTTGGACCTTGTTTTCAATGGTCATTTCTGGCTCCCTTGACTTCAACCTTGAGTATTATTATACAGCCTAGCACCAACAATATCTAAAAATTGGAGATT
ath-miR5662	AT3G22710.1	AGAGGUGACCAUUGGAGAUG	AAUCUAUAAUGGUCAUCUCU	psRNATarget	WS	GGAGAGGACAATGGATATTACACAGAAATCCTTTTCCTACTCCCTATAAACATACATTGGGTTCTACTTGACCGTAATAAAAAATGGTATTCATCTATTTTCAATTATGTTCCGCGTTTGGTTCAAATCTATAATGGTCATCTCTTATTTTTTTCTTAA
ath-miR5662	AT1G32370.3	AGAGGUGACCAUUGGAGAUG	UAUCUCCGCUGGUCACUUUU	psRNATarget	WS	ACAACAGAGAGAAATATATGGTTGTGACTTAGTTTTTGATTTCCGTCTGCGTACCCATTGTGCGGAATCTGATTCCATAATAGCTCTGGTTGGTTGCTAGCTAGATATCTCCGCTGGTCACTTTTGGGATCAGATTTAGTTGGCTTGATTCTTCATGAT
ath-miR5662	AT1G32370.4	AGAGGUGACCAUUGGAGAUG	UAUCUCCGCUGGUCACUUUU	psRNATarget	WS	TGATTTCCGTCTGCGTACCCATTGTGCGGAATCTGATTCCATAATAGCTCTGGTTGGTTGCTAGCTAGATATCTCCGCTGGTCACTTTTGGGATCAGATTTAGTTGGCTTGATTCTTCATGATGACTGCATATTCACGATTAAGAATGAATATGTGAAT
ath-miR5662	AT1G32370.2	AGAGGUGACCAUUGGAGAUG	UAUCUCCGCUGGUCACUUUU	psRNATarget	WS	TGATTTCCGTCTGCGTACCCATTGTGCGGAATCTGATTCCATAATAGCTCTGGTTGGTTGCTAGCTAGATATCTCCGCTGGTCACTTTTGGGATCAGATTTAGTTGGCTTGATTCTTCATGATGACTGCATATTCACGATTAAGAATGAATATGTGAAT
ath-miR5662	AT1G51940.1	AGAGGUGACCAUUGGAGAUG	CAUCUCCGGAGGUUACUUCU	psRNATarget	WS	AAACCAAAACCAATCTTTCTCTGTAATCCAAAGCATGTTCGATGTATTACCACAAGACATAACCGCCGACATCTCCGGAGGTTACTTCTTTATTAAAAAGAACTGTTCTTGTCTTACTACGACTCATCAATACACAACAAACACAACATTCACAATCAG
ath-miR5662	AT1G03280.1	AGAGGUGACCAUUGGAGAUG	CAUCUCCGUUGGUUACUUUU	psRNATarget	WS	AATTCTTCTCATCGATGGCTCTGGGTTTTGAAATTGAGTTCGTTGTTTCTATGATTTTTGAGCAAATATCATCTCCGTTGGTTACTTTTAGTGTGTTTAAGTTTTTGAACAGCTAATCTCTGTTAGTTACTTATACGGTGATTGATCTGTTTTCAGTTT
ath-miR841b-3p	AT3G28705.1	CAAUUUCUAGUGGGUCGUAUU	UAUACGACUUACAAGAAAUUG	psRNATarget	WS	TTCATCTTATGTGCTGAGGCTCTGGTACATATCATGAACAAGGCGGAACATGAAGGACGGATAAGCGGTATACGACTTACAAGAAATTGTCCCTCAGTACAACACTAACTTTTCGCTGACGATAGCTTGTTCATGTGTCGGGCTAATTTTAAAGAAGGA
ath-miR841b-3p	AT2G11180.1	CAAUUUCUAGUGGGUCGUAUU	UAUACGGUCUACUAGAAAAUG	psRNATarget	WS	ACCATGAATTGACTATGAAGAGACATGGTGACTTGATTTACGTTTGATGGATGTTGTCACAACCTATTTATACGGTCTACTAGAAAATGACATTTATATGAAAGTCCGAGAAGGATTAAAAATGCCTCAAGCAGTAAATTCAAATTCTCGAGAACAATA
ath-miR841b-3p	AT3G31935.1	CAAUUUCUAGUGGGUCGUAUU	GAUAGGACCCAUUAGAAGUUA	psRNATarget	WS	TAATGCCGCGAATTATGAGGGCATTTTGGAACCAAATGACAGCTAAGACTTAGGTTGCGACTCCGAGTGGATAGGACCCATTAGAAGTTACATATCCGAGGGGAAAGTGCCCTGCGATAAATGGGAAGCTCGAAAACTAAAAACTCAGGCTGCACGCTTC
ath-miR841b-3p	AT1G61500.1	CAAUUUCUAGUGGGUCGUAUU	CAUGUCACCCAUUAGAAGUUG	psRNATarget	WS	ACAACAGGCGTGGGAATCTTGGTCTGAATACAGAGGAATTGATCTTTTGGACCAAGATCTTGCTGATTCATGTCACCCATTAGAAGTTGGGAGATGTATTCAAATCGGCTTGCTCTGTGTACAACACCAACCTGCAGACAGACCCAACACACTTGAGTT
ath-miR841b-3p	AT1G61480.1	CAAUUUCUAGUGGGUCGUAUU	CAUGUCACCCAUUAGAAGUUG	psRNATarget	WS	ACAACAGGCATGGGAATCTTGGTGTGAAAGTGGAGGAATCGATCTTTTGGATAAAGATGTTGCTGATTCATGTCACCCATTAGAAGTTGAGAGATGTGTGCAGATTGGTTTGCTATGTGTTCAACACCAACCTGCTGATAGACCAAACACAATGGAGTT
ath-miR5638b	AT2G19530.1	ACAGUGGUCAUCUGGUGGGCU	AGUACACCAAAUGACCAUUGU	psRNATarget	WS	TTCGTGATTGGGACAAATTCTTCTCCAAGTAGAACGAATACAGAAACTAGTGTGTACTTGTTTTTTGTTAGTACACCAAATGACCATTGTTGGCTTTTTAGTTTTACTACTCTGATTGTTACTCTAATCAACGAATAGTTTAAATGTGATTTCTTGGGGG
ath-miR5638b	AT1G24320.1	ACAGUGGUCAUCUGGUGGGCU	AGACCACUAGACGACUACUGU	psRNATarget	WS	TGATTCTATACACAACTTTCACCAAACTGTATTATGTGTATGTGAATCAGTTATTCTGTTAAAAGTCAAAGACCACTAGACGACTACTGTTACAGAGGATTTGAAGGAATTGATTTGTTTTTCTGTGTTGTCATATATAAGCACTAAAAGAGCTAGTGTT
ath-miR156h	AT2G03750.1	UGACAGAAGAAAGAGAGCAC	GUGUUUUUUUUCUUUUGUCA	psRNATarget	WS	AAAACCTTTGATGAGATTATTGACTATAGACTAGGAGACTCCGGTTTGATATTTCAATAAGGTTGTGTTGTGTTTTTTTTCTTTTGTCATCCGAAAATAAATTAGGACTCAAACGAGTCATTCTTGAGAAATGTTATGTTGTATTCTTAGCTTTGAAAT
ath-miR156h	AT1G03830.1	UGACAGAAGAAAGAGAGCAC	GUGCUUUUUUUUUUCUGUCU	psRNATarget	WS	GAAGATATGGGCAAGAAATTATGGGCCTTGCCTTGTTCACAAGATGCTAATATAGGCGATATGATCAAGGTGCTTTTTTTTTTCTGTCTTAAACTGACTTTTCCATCACAGTATAGTAGACATAGTAAAGCCTCATGCAGAGCAACTCTTAGCCATTAC
ath-miR156h	AT3G28690.3	UGACAGAAGAAAGAGAGCAC	GUGCUCACUUUCUUUUGUUA	psRNATarget	WS	CTATCTGCTTCACCTTTTATCTTACTGCTTGAGTGTGGGACTTGGTTTCGTCTATACTTCAATTCTTTAGTGCTCACTTTCTTTTGTTATATATATTTTACAGCAGAACCTAAGAAAGTTATTGAGAAGCTTGAAGGTCATCCAGCTCCGACTAAAGAC
ath-miR156h	AT3G28690.2	UGACAGAAGAAAGAGAGCAC	GUGCUCACUUUCUUUUGUUA	psRNATarget	WS	CTATCTGCTTCACCTTTTATCTTACTGCTTGAGTGTGGGACTTGGTTTCGTCTATACTTCAATTCTTTAGTGCTCACTTTCTTTTGTTATATATATTTTACAGCAGAACCTAAGAAAGTTATTGAGAAGCTTGAAGGTCATCCAGCTCCGACTAAAGAC
ath-miR156h	AT3G28690.1	UGACAGAAGAAAGAGAGCAC	GUGCUCACUUUCUUUUGUUA	psRNATarget	WS	CTATCTGCTTCACCTTTTATCTTACTGCTTGAGTGTGGGACTTGGTTTCGTCTATACTTCAATTCTTTAGTGCTCACTTTCTTTTGTTATATATATTTTACAGCAGAACCTAAGAAAGTTATTGAGAAGCTTGAAGGTCATCCAGCTCCGACTAAAGAC
ath-miR156h	AT3G05165.2	UGACAGAAGAAAGAGAGCAC	GUGUUUUUUUUUUUCUGUUA	psRNATarget	WS	TCTCTCTTTCTCTCGCTCTCTATCTCTCTCTCCTCTGTTTGTTATATCAATTAATCAAGAAGATTTCTTGTGTTTTTTTTTTTCTGTTAAAGAAGATTTCTTGGGAGAAAATAAGGTGGATTGAAGGATTAGTCTTTAGGAATGGTGGTGGAGGAGGAG
ath-miR169b	AT5G39635.1	CAGCCAAGGAUGACUUGCCGG	CCGGCAAGUCAUCUAUGGCUA	psRNATarget	WS	AATATAATACGAAAAAGTATTTACTTATTTATATATGTGTGTTGGGGCAAGAAGTGTAACCAAGCTAGCCCGGCAAGTCATCTATGGCTATGCAACTGTCTCTTCCTCTCATTCTAGGCTTACGATGACACGTAAAAAATCCCAAATATCACTAATATGA
ath-miR169b	AT3G20910.1	CAGCCAAGGAUGACUUGCCGG	GCGGCAAUUCAUUCUUGGCUU	psRNATarget	WS	AGCAATGGAACAGCCTTTCCTCAAACCATCCTTCTCAAGCTCGTCTAGCCATTAAATGACCTCACAAGGCGGCAATTCATTCTTGGCTTTCTCTTTGTTGGCTTATTCGGTAGCAGCCATGAAAGAGTATTTTCTCTCGTTTTTTTTTCTTCTGATTTT
ath-miR169b	AT1G72830.2	CAGCCAAGGAUGACUUGCCGG	AGGGGAAGUCAUCCUUGGCUA	psRNATarget	WS	CATGCACCATTTCTCTGTCCATATCTGAGACAGTGGATCTTGGTGCTGTGTTCATGTTCCCACCAAGAAGGGGAAGTCATCCTTGGCTACTACTAGTTCTTTCGCTTGTTGTAACTTCAGTGTTTTTATTTCATATTATGTCTGTGTTAGACATCACAA
ath-miR169b	AT1G72830.1	CAGCCAAGGAUGACUUGCCGG	AGGGGAAGUCAUCCUUGGCUA	psRNATarget	WS	CATGCACCATTTCTCTGTCCATATCTGAGACAGTGGATCTTGGTGCTGTGTTCATGTTCCCACCAAGAAGGGGAAGTCATCCTTGGCTACTACTAGTTCTTTCGCTTGTTGTAACTTCAGTGTTTTTATTTCATATTATGTCTGTGTTAGACATCACAA
ath-miR169b	AT5G44980.1	CAGCCAAGGAUGACUUGCCGG	AUGUCAAGUUAUCUUUGGUUG	psRNATarget	WS	TCATATTCATCTTCTATCTACCTAAAGAGCTACAAGAAGCTTCTTACATCAACAAAGCTTTCTCCCACATGTCAAGTTATCTTTGGTTGTTGAACATTGTTTCAGTGACGTTATTCCTGTAGTTTGGCTTTTTGTTGCTTTGATTTCAATTTCAGGACA
ath-miR861-3p	AT2G01350.4	GAUGGAUAUGUCUUCAAGGAC	CUCCUUGAAGGUGUUUCCAUC	psRNATarget	WS	TTGGCCAAGGAAGATGGTATTGTTGCTGGAGTTGCTCTTGCTGACATGATTTTTGAACATGTTGATCCCTCCTTGAAGGTGTTTCCATCATCTTACTTGAAGTCTTTTGATTTGTTTTGTATGTGTCTTTTAGCTTGAAGTGATTTAGTTTCTAATATC
ath-miR861-3p	AT2G01350.2	GAUGGAUAUGUCUUCAAGGAC	CUCCUUGAAGGUGUUUCCAUC	psRNATarget	WS	TTGGCCAAGGAAGATGGTATTGTTGCTGGAGTTGCTCTTGCTGACATGATTTTTGAACATGTTGATCCCTCCTTGAAGGTGTTTCCATCATCTTACTTGAAGTCTTTTGATTTGTTTTGTATGTGTCTTTTAGCTTGAAGTGATTTAGTTTCTAATATC
ath-miR861-3p	AT2G01350.3	GAUGGAUAUGUCUUCAAGGAC	CUCCUUGAAGGUGUUUCCAUC	psRNATarget	WS	TTGGCCAAGGAAGATGGTATTGTTGCTGGAGTTGCTCTTGCTGACATGATTTTTGAACATGTTGATCCCTCCTTGAAGGTGTTTCCATCATCTTACTTGAAGTCTTTTGATTTGTTTTGTATGTGTCTTTTAGCTTGAAGTGATTTAGTTTCTAATATC
ath-miR861-3p	AT2G01350.1	GAUGGAUAUGUCUUCAAGGAC	CUCCUUGAAGGUGUUUCCAUC	psRNATarget	WS	TTGGCCAAGGAAGATGGTATTGTTGCTGGAGTTGCTCTTGCTGACATGATTTTTGAACATGTTGATCCCTCCTTGAAGGTGTTTCCATCATCTTACTTGAAGTCTTTTGATTTGTTTTGTATGTGTCTTTTAGCTTGAAGTGATTTAGTTTCTAATATC
ath-miR861-3p	AT4G34450.1	GAUGGAUAUGUCUUCAAGGAC	AUCCUUGAAGGUAUAGUCAUC	psRNATarget	WS	CATCTAGAAAACGCCACTGTCCGGGCTGCTGCTGTTTCCACACTTGCAAAGTTTGGGTTTATGGTTGAATCCTTGAAGGTATAGTCATCATAACAACCATTATTTTTATTTTCCGTTTATCTTCTTTGACTGATGATAATGCTCGACAGCCCCGGATTA
ath-miR861-3p	AT4G15530.5	GAUGGAUAUGUCUUCAAGGAC	AUUUUUGAUGACGUAUCCAUC	psRNATarget	WS	CAATTATATTACAATTTAGCATTTCGAGGTTGGAATTTTGGAATGATCTCTTGATAAGATAATAATGTATTTTTGATGACGTATCCATCAAAACTATAAATGATTTATATTAAATATGAAATTTCGACTGTATACAAGTTTTTATATTATAAAATTATT
ath-miR861-3p	AT4G15530.6	GAUGGAUAUGUCUUCAAGGAC	AUUUUUGAUGACGUAUCCAUC	psRNATarget	WS	CAATTATATTACAATTTAGCATTTCGAGGTTGGAATTTTGGAATGATCTCTTGATAAGATAATAATGTATTTTTGATGACGTATCCATCAAAACTATAAATGATTTATATTAAATATGAAATTTCGACTGTATACAAGTTTTTATATTATAAAATTATT
ath-miR861-3p	AT4G15530.3	GAUGGAUAUGUCUUCAAGGAC	AUUUUUGAUGACGUAUCCAUC	psRNATarget	WS	CAATTATATTACAATTTAGCATTTCGAGGTTGGAATTTTGGAATGATCTCTTGATAAGATAATAATGTATTTTTGATGACGTATCCATCAAAACTATAAATGATTTATATTAAATATGAAATTTCGACTGTATACAAGTTTTTATATTATAAAATTATT
ath-miR861-3p	AT4G15530.4	GAUGGAUAUGUCUUCAAGGAC	AUUUUUGAUGACGUAUCCAUC	psRNATarget	WS	CAATTATATTACAATTTAGCATTTCGAGGTTGGAATTTTGGAATGATCTCTTGATAAGATAATAATGTATTTTTGATGACGTATCCATCAAAACTATAAATGATTTATATTAAATATGAAATTTCGACTGTATACAAGTTTTTATATTATAAAATTATT
ath-miR861-3p	AT4G15530.1	GAUGGAUAUGUCUUCAAGGAC	AUUUUUGAUGACGUAUCCAUC	psRNATarget	WS	CAATTATATTACAATTTAGCATTTCGAGGTTGGAATTTTGGAATGATCTCTTGATAAGATAATAATGTATTTTTGATGACGTATCCATCAAAACTATAAATGATTTATATTAAATATGAAATTTCGACTGTATACAAGTTTTTATATTATAAAATTATT
ath-miR861-3p	AT1G71990.1	GAUGGAUAUGUCUUCAAGGAC	GGCCGUGAAGAUAUAUUCAUC	psRNATarget	WS	TTTCCTTAGAGACGTGTTGGAGATCCGCTCCGTGTGTACATGGAGCTAGAGGCCGGAAGAAAACGCTCAGGCCGTGAAGATATATTCATCAGCTACCATGCGAAAGACGATGTCCAAACAACTTACGCCGGTTCGCTCTTTCATAATAACAGAAACTATC
ath-miR861-3p	AT1G24880.1	GAUGGAUAUGUCUUCAAGGAC	UUUCUUGGAGACCUAUCCAUG	psRNATarget	WS	TGTTATTGACTTGGTCTGTTGTGTATGATGATGAACTTTACAGGTGCCTGCTATAGGCTGCCAATGGTTTTCTTGGAGACCTATCCATGAGTCTTCTTTTGCAAAGGATATCGCATCATCAAGAACCTTCTGTGTCTATGAAGAGGTTAGTTAGATCCA
ath-miR861-3p	AT1G24793.2	GAUGGAUAUGUCUUCAAGGAC	UUUCUUGGAGACCUAUCCAUG	psRNATarget	WS	TGTTATTGACTTGGTCTGTTGTGTATGATGATGAACTTTACAGGTGCCTGCTATAGGCTGCCAATGGTTTTCTTGGAGACCTATCCATGAGTCTTCTTTTGCAAAGGATATCGCATCATCAAGAACCTTCTGTGTCTATGAAGAGGTTAGTTAGATCCA
[truncated: 3,379 more rows]
