# Supplementary material for: Plant microRNA-Target Interaction Identification Model Based on the Integration of Prediction Tools and Support Vector Machine
Source: PLoS One. 2014 Jul 22;9(7):e103181. doi: 10.1371/journal.pone.0103181 (PMC4106887; doi:10.1371/journal.pone.0103181)
Supplement: Table S3 — Coefficient matrix C used in our PCA analysis. (XLSX) [file pone.0103181.s004.xlsx]

## Sheet: Sheet1
Table S3	Matrix F1	coefficient marix C used in our PCA
-0.169796	0.171628	-0.0226251	0.130458	-0.0691516	0.0990041	0.0442974	0.126446	-0.0368605	0.0703239	-0.00664323	-0.0544027	0.0610186	-0.109555	0.0547325	0.114441	-0.00335296	-0.0281024	0.0550169	-0.127086	0.230177	-0.308013	-0.109815	-0.291521	-0.046687
-0.196881	-0.0363546	0.0356031	0.00288399	0.0628771	-0.0728068	-0.0362825	-0.165598	0.0621654	0.122915	0.00894424	0.0572785	-6.93817e-05	-0.0172128	-0.00964742	-0.083592	0.00974427	-0.0265098	-0.0493179	0.148916	-0.18254	0.250046	0.134964	0.168709	-0.0248813
-0.326675	0.152021	-0.00842446	0.167722	0.01385	0.0233284	0.00284852	-0.0775632	0.054537	0.250653	0.0150561	0.0063829	0.0580123	-0.152964	0.0615808	0.0151146	-0.00228698	-0.0556352	-0.00602141	0.0641181	0.0150421	-0.0185191	0.0604127	-0.118653	-0.0802669
-0.0390955	-0.126599	0.0730575	-0.125731	0.0223448	-0.046839	-0.0173593	0.0233603	-0.120991	-0.13184	-0.0823025	0.0226755	0.0495767	0.136191	-0.120564	0.0515782	0.107703	0.0254728	0.0264425	-0.13772	0.0990016	0.0674484	-0.109617	0.117418	0.033267
-0.0400293	-0.0445795	0.0329096	-0.149569	-0.145513	0.0184469	0.0332336	0.119645	0.0927702	-0.260679	0.102451	-0.0193736	-0.174518	0.0256844	0.0886564	-0.13432	-0.189132	-0.0196029	-0.0323223	0.133132	-0.250022	-0.128781	0.102747	0.0344701	0.0513034
-0.0551072	-0.14443	0.0862213	-0.185559	-0.0358606	-0.0394602	-0.00406584	0.0712183	-0.0838829	-0.236112	-0.041322	0.014926	-0.0202304	0.146465	-0.0851016	-0.00214984	0.0320502	0.0176317	0.0135136	-0.084467	-0.00100734	0.0159358	-0.0685185	0.131206	0.0537883
-0.1429	0.272203	-0.009294	0.0742084	-0.0462122	0.04632	-0.162473	-0.0819214	-0.00209472	-0.286219	-0.155969	0.121485	-0.115126	-0.0615664	-0.196405	0.0735606	0.126752	0.093562	0.305901	0.0335393	-0.137217	0.171746	0.160894	-0.00645303	0.167461
-0.198206	-0.183779	-0.179902	-0.328248	0.0421193	-0.0332802	0.0833144	0.0473173	-0.0282493	0.246713	0.147354	-0.0546816	0.101189	0.00429738	0.104754	-0.0202717	-0.0452926	-0.0670331	-0.221742	-0.0683566	0.0643071	-0.0961893	-0.0679409	0.00661967	-0.123606
-0.341107	0.0884238	-0.189196	-0.254039	-0.00409283	0.0130398	-0.0791583	-0.0346041	-0.0303441	-0.0395066	-0.00861528	0.0668035	-0.0139363	-0.057269	-0.0916508	0.0532889	0.0814597	0.0265289	0.0841592	-0.0348173	-0.0729103	0.0755563	0.092953	0.000166542	0.043855
-0.0158706	-0.0576089	0.0657493	0.0798957	-0.0394052	0.0206717	0.0649761	-0.0440211	-0.00376041	0.0129134	-0.0541674	-0.00131099	0.0477997	0.00972008	-0.0631872	0.0150601	-0.0168418	-0.106191	-0.0208915	0.0116472	0.0924004	-0.152849	-0.134321	0.00746053	-0.114618
-0.0372076	-0.0348367	0.301865	0.234461	0.0322312	-0.0747649	0.0194472	0.10842	0.00713801	0.0617015	0.0547753	-0.0662754	0.0058779	0.0615751	0.196976	-0.0830763	-0.0522819	0.0624881	-0.0836633	0.00423184	-0.00818294	0.112064	0.0498928	0.00738784	0.0664276
-0.0406757	-0.0808334	0.266993	0.236203	-0.0179177	-0.0291716	0.0779409	0.0282592	0.000998307	0.0540478	-0.0176505	-0.0454945	0.0517182	0.05077	0.0681299	-0.0403241	-0.0516965	-0.0645324	-0.0766671	0.0144684	0.0869451	-0.0781397	-0.101059	0.0123858	-0.0703335
-0.134747	0.170217	-0.00967818	0.00791072	-0.0905224	0.0205747	0.0491433	0.0943628	-0.207568	0.0186023	0.00129609	0.0974518	-0.0630629	0.0966103	0.0607299	-0.137121	-0.0745079	0.0456339	-0.104363	-0.0503834	-0.100806	0.02245	-0.0328895	0.179855	-0.0850366
-0.199242	-0.0374782	0.206641	-0.133491	0.00194517	-0.0314359	-0.0545799	-0.0382758	0.221262	0.0202308	0.00248226	-0.0477717	0.106962	-0.0692807	-0.0722768	0.106104	0.08523	-0.0742637	0.0784164	0.00761897	0.125445	-0.025048	-0.030949	-0.104702	0.0880614
-0.237976	0.225978	0.251539	-0.194775	-0.125839	-0.0167625	-0.00634216	0.0725763	0.0386755	0.0440388	0.0323033	0.0729526	0.0471508	0.0620647	-0.0105527	-0.0718933	0.00225366	-0.0414586	-0.0629389	-0.0390487	0.0236838	0.0139923	-0.116652	0.114967	0.00142916
-0.0523168	-0.143487	0.0244203	0.10829	0.102358	-0.0550599	-0.0168143	-0.0341929	-0.15295	0.0148353	-0.0680592	0.03756	0.0790337	-0.045624	-0.0289209	0.145252	0.124741	-0.122602	-0.00120079	0.0116076	-0.145714	-0.0134321	0.183156	-0.0693331	-0.130641
-0.124759	-0.102137	-0.270221	0.0936112	0.00200513	0.0759418	0.029917	-0.0609931	0.115811	-0.0604537	0.0129405	-0.121641	-0.120549	-0.0312814	0.0217533	-0.0823556	-0.132588	0.171895	0.0976797	0.00967094	0.185544	-0.00428675	-0.10174	-0.0451109	0.14009
-0.143806	-0.218387	-0.173742	0.176938	0.103828	0.00063074	0.00512485	-0.0789212	-0.0680213	-0.0294976	-0.0585691	-0.0516437	-0.00936884	-0.0685637	-0.0129682	0.0848581	0.0275095	0.00345509	0.070431	0.0186998	-0.00964905	-0.0165756	0.108546	-0.102414	-0.0279077
-0.204145	0.264725	-0.0242872	0.078764	-0.105531	0.0653011	0.021007	0.093337	-0.174129	-0.0211425	-0.0347543	0.0783233	-0.0441909	0.0161761	0.0213447	-0.0391881	-0.0245027	0.0299035	0.00533991	-0.0778491	-0.00773716	-0.0741451	-0.042833	0.00271285	-0.0604438
-0.195075	-0.0884401	0.11201	-0.165084	0.0496401	-0.0650337	-0.0411254	-0.101636	0.198021	0.128854	0.0480422	-0.0239935	0.0922688	-0.0582734	-0.0300889	0.0276286	0.0508596	-0.0729949	-0.0175389	0.071627	0.00975703	0.0906021	0.0339428	0.00898094	0.0344829
-0.237656	0.268931	0.0571299	-0.113993	-0.0660302	0.017664	-0.0294622	-0.00485946	0.0632221	0.15128	0.0461711	0.0638569	0.0356378	-0.0581737	0.0103954	-0.031471	0.0104815	-0.0279679	-0.0262217	0.00941466	-0.0110513	0.0267029	-0.006345	0.00553583	-0.0146118
-0.0795944	-0.237695	0.101362	0.0377353	0.0863624	-0.0728575	0.00166651	-0.0309732	-0.21943	-0.0761658	-0.140738	0.0483704	0.124878	0.0628235	-0.139068	0.16746	0.177263	-0.132854	0.0097835	-0.0828383	-0.0135192	-0.0279911	0.0170926	0.0290837	-0.137183
-0.154197	-0.136436	-0.11581	0.126439	-0.0480512	0.0469397	0.0515809	0.0446451	0.159037	-0.145295	0.076961	-0.155718	-0.18737	0.00271382	0.148231	-0.171603	-0.234847	0.184475	0.0496167	0.0699718	0.0688109	-0.0132124	-0.0295835	-0.0311465	0.187603
-0.144126	-0.26134	0.020667	0.0961562	0.0440196	-0.0337958	0.0282449	-0.00148541	-0.0925679	-0.136739	-0.0724369	-0.0425479	0.00214412	0.0516747	-0.0339163	0.0444358	0.0192817	-0.0100356	0.0337138	-0.0297635	0.025086	-0.0292863	-0.00176082	0.00701651	-0.0118667
-0.0866304	-0.209434	-0.292555	0.272133	-0.567254	-0.374654	0.0229714	0.0661986	0.063028	-0.0401462	0.231863	0.310793	0.0483446	-0.128348	0.042294	-0.0396631	0.23691	-0.118522	-0.00800887	-0.0723041	-0.0313945	0.118088	-0.124057	0.0121255	0.00373095
-0.0763441	0.0471621	0.0110149	-0.0652599	-0.166782	0.0397956	-0.0678676	-0.181321	0.0930788	-0.347757	-0.173073	0.0198482	-0.200062	0.0520454	-0.0558989	0.0727896	-0.235858	-0.225405	-0.257683	-0.110838	0.463818	0.231826	-0.0945575	0.0626407	-0.296133
-0.0665494	-0.0185158	-0.0673921	0.0128746	-0.0115765	0.0407758	-0.01517	0.284672	-0.0130245	0.0269855	-0.157491	-0.152734	0.166143	-0.180705	0.134903	0.135001	0.0930094	-0.00937378	0.133586	-0.19332	0.195633	-0.175894	0.0184329	0.611415	0.350794
-0.0835561	0.0156287	0.0220967	0.0274094	0.0351256	0.0993373	0.116793	-0.0825122	-0.136708	-0.0955701	0.169127	-0.00352416	0.222709	0.231777	-0.253281	-0.18057	0.0516432	0.0838692	-0.270355	-0.409052	-0.0695256	0.055514	-0.0946471	-0.325312	0.452142
-0.0613686	-0.068579	0.0613746	-0.10567	0.115502	-0.0603791	0.0428607	0.217367	-0.0650421	0.0683694	0.0544745	0.0280415	-0.105975	0.0955265	-0.128665	-0.102059	-0.0414672	-0.0876259	0.525777	0.126049	-0.105231	0.0653075	-0.620926	-0.0892005	-0.109023
-0.0831891	0.0648608	0.0772302	-0.0640224	-0.0795617	-0.109977	-0.0169428	-0.263363	-0.0111622	-0.234307	0.172411	-0.0504465	-0.0833096	0.176356	-0.0146054	-0.036631	0.383374	0.219534	-0.0683353	0.301078	0.055253	-0.597221	-0.0160388	0.0642724	-0.0897881
-0.0720419	-0.170691	0.096976	-0.186519	-0.21359	-0.115915	-0.200341	0.0809884	-0.174889	0.0917698	-0.174326	0.223229	-0.0991208	0.236543	0.247342	0.0949816	-0.332975	-0.0713953	0.231801	-0.154476	-0.0210943	-0.249993	0.324412	-0.264685	0.0778136
-0.106919	-0.0377648	0.0627938	-0.0761387	-0.0339654	0.185135	0.237865	0.514218	0.0162636	-0.329667	0.0261527	-0.136382	0.0378727	-0.325312	-0.0448983	0.148656	0.0563136	0.079895	-0.161261	-0.00641586	-0.228539	0.0216983	0.103797	-0.181839	-0.265683
-0.105288	0.0472541	0.272225	0.307314	0.0317685	-0.282398	-0.161548	0.179071	-0.150163	0.0574681	0.263618	-0.0569796	-0.0576483	-0.0143183	-0.404221	0.0798654	-0.259922	0.244718	0.0209739	0.0430064	0.184893	0.0188885	0.147975	0.0985316	-0.0620499
-0.0677767	-0.064165	0.270157	0.166389	-0.14439	0.22263	0.164899	-0.0654981	0.218562	0.00698208	-0.264708	0.0503342	0.0924059	0.175905	0.269422	-0.228991	0.268076	0.261015	0.213089	-0.207069	0.0102831	0.132478	0.0520012	-0.0116511	-0.217542
-0.0759919	0.104222	0.183553	0.229218	0.0520617	-0.00209813	0.00302357	-0.0666951	-0.0637386	-0.201439	-0.153664	-0.0070424	-0.042528	-0.0805631	0.205972	0.086654	-0.019649	-0.499577	-0.137271	0.22936	-0.163958	-0.061191	-0.207938	-0.0636368	0.35067
-0.0866543	-0.0789552	-0.0511207	-0.0891668	-0.0553226	0.0744221	0.0709749	-0.0114499	-0.538201	0.00699982	-0.235203	0.110642	0.190836	-0.138717	0.127916	-0.176645	-0.0103636	0.268099	-0.0982661	0.471745	0.244739	0.1878	-0.0559076	-0.0766176	0.0829333
-0.0780649	0.0095599	-0.0252995	0.0153867	0.102711	-0.143159	-0.187436	-0.14009	-0.259645	-0.0435545	-0.0623973	-0.350579	-0.152805	-0.292734	3.24749e-05	-0.581033	0.0591563	-0.205204	0.0742262	-0.304948	-0.0807522	-0.0986908	0.0658643	0.0329855	-0.167657
-0.129142	0.224379	-0.293031	0.0832502	0.215754	-0.519867	0.250306	0.13727	0.141308	-0.00745636	-0.430912	-0.130922	0.0333202	0.343051	0.00204495	0.033536	-0.0513104	0.0894353	-0.132408	0.0111987	-0.119445	-0.0216786	-0.0214893	-0.0151986	-0.0718729
-0.0910029	0.0619864	0.059142	-0.0204761	0.193771	-0.105102	0.183832	-0.277532	-0.249723	-0.0567319	0.286727	-0.0155164	-0.294347	-0.0819999	0.420641	0.419014	0.0134097	0.213038	0.0384789	-0.264175	-0.0796313	0.147297	-0.155537	0.0595284	-0.0324148
-0.0862386	-0.1719	0.0406332	0.0806394	-0.0278698	0.202674	0.321841	-0.194424	0.0347116	0.217372	-0.261881	0.329953	-0.294593	-0.205342	-0.346873	0.00394536	-0.191554	0.101525	-0.122394	-0.0904617	-0.201694	-0.259167	-0.0983479	0.188296	0.0425515
-0.108655	0.0518312	-0.149899	0.104967	0.163128	0.250103	0.430163	0.067127	-0.110656	-0.0251041	0.302345	0.0966041	-0.074847	0.319618	-0.0538307	-0.103409	0.0543972	-0.383228	0.214095	0.10014	0.206185	0.031767	0.329619	0.130218	-0.0375837
-0.0942834	0.0135447	-0.12847	0.126939	-0.248317	0.230317	-0.0986237	-0.259721	-0.0841505	-0.0764672	0.0809484	-0.284064	0.47873	0.188218	-0.0229825	0.151171	-0.35353	0.00766563	0.10719	0.0322138	-0.322943	-0.0317007	-0.109291	0.191986	-0.18467
-0.116236	-0.105982	-0.109316	0.121722	-0.124709	0.310481	-0.372018	0.206732	-0.0825981	0.277589	-0.0662594	-0.249973	-0.416457	0.319642	-0.0394832	0.143354	0.283073	-0.00997715	-0.233438	0.0628045	-0.0945704	0.100568	-0.0861311	0.00149684	0.00516516
-0.125918	-0.0500949	-0.133252	0.160957	0.47288	0.149292	-0.427306	0.137614	0.128945	-0.191656	0.0937025	0.496107	0.153878	0.0349593	0.166588	-0.118662	-0.0573463	0.072944	-0.132217	-0.0624507	-0.0170379	-0.121654	-0.11982	0.0818833	-0.132539
-0.16285	-0.186686	0.187536	-0.0688944	0.00948982	-0.0954116	0.0605337	0.0665584	0.0358033	-0.0222165	0.0942498	-0.00167116	-0.0255485	0.0882427	0.07528	-0.122895	-0.0502077	-0.0102206	-0.122923	0.0761366	-0.148059	0.0656139	0.0544924	0.157522	0.0631751
-0.234598	-0.128616	-0.0325172	0.0159394	0.0873775	0.0475102	-0.0290405	-0.0934717	0.14848	-0.0550317	-0.0469143	-0.118044	0.0196665	-0.0431729	-0.072537	0.100174	-0.00214545	0.0220249	0.110663	0.0251727	0.108064	0.000932745	0.0161359	-0.137634	0.0500981
-0.203753	-0.247403	0.0687398	-0.0428335	0.098739	-0.0387619	0.0160155	-0.0559288	0.142833	-0.0406837	0.0148458	-0.129801	-0.00183892	-0.0137536	0.0065656	-0.0286489	-0.0358987	0.0197241	0.0061056	0.0925059	0.0159473	0.0590855	0.0382034	-0.0281118	0.069408
-0.0834922	0.0636659	0.0208104	0.00932984	-0.0306677	-0.0143125	0.00707921	0.0192984	-0.0319974	0.029655	-0.0143824	0.00587294	0.00669769	0.0561509	0.0264422	0.044076	0.0132611	-0.012485	-0.0204773	0.0150615	0.0623399	0.00464775	0.0354618	0.00185871	0.1065
