# Supplementary material for: Plant microRNA-Target Interaction Identification Model Based on the Integration of Prediction Tools and Support Vector Machine
Source: PLoS One. 2014 Jul 22;9(7):e103181. doi: 10.1371/journal.pone.0103181 (PMC4106887; doi:10.1371/journal.pone.0103181)
Supplement: Table S4 — Credible Arabidopsis thaliana miRNA target interactions gained by our classification filter. (XLSX) [file pone.0103181.s005.xlsx]

## Sheet: Sheet1
Table S4	2214 credible Arabidopsis thaliana miRNA target interactions results
miRNA	Transcript	miRNA sequence(5'-3')	Transcript sequence(5'-3')	Target site context
ath-miR5021	AT3G05550.1	UGAGAAGAAGAAGAAGAAAA	GUUUCUUCUUCUUCUUCUCA	AGACCAAATTTGAAGAAATCAGAAAATGGGTCTCCGATCACAAACTTCGTACCGTCGGTAATTATCCTTGTTTCTTCTTCTTCTTCTCAACATTCCTTTTCTCTTGGGTCGTTTATTGTGATCTTAGATTTCATCGCCTTAATGTCATATAGTAGAATT
ath-miR5021	AT4G02180.1	UGAGAAGAAGAAGAAGAAAA	UUUUCUUCUUCUUCUUCUCU	ACAAGAGAAGACTTTTGAGAGATAAAAAAACGTGAAAGGAGCATAGCTTTCAGATTTGAGATCCAACGTTTTTCTTCTTCTTCTTCTCTTCATCTTCTTTTTCTTCTTCTTCTAAATCTCGTAGTATATGACCATGGATTCTGAGGGAGTGTTAATGCC
ath-miR5021	AT5G24750.1	UGAGAAGAAGAAGAAGAAAA	UUUUCUUCUUCUUCUUCUCU	GCAGTTTTCGCTCGTGTTCAACAACACTACACTGTGGTTTTGATGTCACATTTGGCTCATGAGGTTCGGTTTTCTTCTTCTTCTTCTCTTAAAGTTCTCGACTTGCAGAAACTACGTTCTCAAAGATATAGATGTTGATTTGTTGCAGAACCTAAGCTC
ath-miR5021	AT5G40530.2	UGAGAAGAAGAAGAAGAAAA	UUUUCUUCUUCUUUUUUUCA	AGCAGACCCAAAAGACTTTGTGAAAGCCGTTTGTGATCTTGGATTTACTTCGGTTTTAAAGGTGCAATCTTTTCTTCTTCTTTTTTTCATTTCCACTATAAGAAAGAAACTCATTTGGTTCTTTGAGCAGGACTTCTCCAATAAGATGTTCATCTTATT
ath-miR5021	AT5G40530.1	UGAGAAGAAGAAGAAGAAAA	UUUUCUUCUUCUUUUUUUCA	AGCAGACCCAAAAGACTTTGTGAAAGCCGTTTGTGATCTTGGATTTACTTCGGTTTTAAAGGTGCAATCTTTTCTTCTTCTTTTTTTCATTTCCACTATAAGAAAGAAACTCATTTGGTTCTTTGAGCAGGACTTCTCCAATAAGATGTTCATCTTATT
ath-miR5021	AT5G06900.1	UGAGAAGAAGAAGAAGAAAA	UUUUCUUUUUCUUCUUUUCA	CCTACTCTAATAATATTCAATACATTCAGCATTTACATGGTATCAGAGCTTCGATATCCTAAAACCTACTTTTCTTTTTCTTCTTTTCAAAACCAAGCATTTACAGCACTGCAACATTCATGTTGTGATATAACATTTTCACAAGCCTAATTCATTGTT
ath-miR5021	AT4G26190.1	UGAGAAGAAGAAGAAGAAAA	UUUUCUUCUUCUUCUUCUCC	GCCGCGCCTCTTCGTCTCCTTCACAGAGATACTCTTCGTCAATTTGAAAACTTCCAGGTAATCTCATCTTTTTCTTCTTCTTCTTCTCCTTCTATTTGTATTAAGCGTAGCCTGAGAAATCTCCTGGTCGGTTTTGAGACAGTGCCCTGTGCTCTAATT
ath-miR5021	AT1G19980.1	UGAGAAGAAGAAGAAGAAAA	UUUUUUUCUUCUUCUUCUUA	GTCTTGCAACTTCTAATTCTTCTAACGGTCTTATATCTCTCTAGAAAATCTCTCTCTCTCTCTCTACAATTTTTTTCTTCTTCTTCTTAAAATTCTTCTGTGAAGTGTGCTTCTTCAATTGGTAATTCGAATTTGGGTTTTTTGAGATGGTTGTGAAAT
ath-miR5021	AT2G04560.1	UGAGAAGAAGAAGAAGAAAA	UUUUCUUCUUCUUCUUCUUG	ATGGGGTTGAAGCAACGTTTGTTGGACATCCTGTTCTTGAGGATGCTTCTGAGTTCGACCTTGTATGCGTTTTCTTCTTCTTCTTCTTGAATTACCTCAGTTTCTATGACACTCTGTCAGAATTCTAAGTGAAATGGTGCTCTTTTCTGCCACAGGTGA
ath-miR5021	AT5G01220.1	UGAGAAGAAGAAGAAGAAAA	UUUUCUUCUUCUUUUUUUCA	GCAACTGCAGGTGAAGAAAGATCATACATTACATTTTTGTACAAGCTCTATGATTGTTCAAAACTTACATTTTCTTCTTCTTTTTTTCATATATTGAAGCTAATCAACTTCGACTTTGGAATAAGGGTGTCGATTCAGAAAGCTTCAATCCCCGTTTCC
ath-miR5021	AT5G48100.1	UGAGAAGAAGAAGAAGAAAA	UUUUUUUCUUCUUCUUCUUA	CATAATTTTGGGTAAATGGACAAAATATTTTCATTTTCAGATTTCTATTGTATATTGTTACACAAATATTTTTTTTCTTCTTCTTCTTAAAATTTTTTTTATGCGATTCATCAGGTGAGTGGTGGAAGAGGGATGTGAGAGAGGTCGTTGAGGAGTTCG
ath-miR5021	AT1G72520.1	UGAGAAGAAGAAGAAGAAAA	UUUUUUUCUUCUUCUUUUCA	TGGGCATAGTAATAGATTGTTGTAGTGACTAGTGAGATAGATATTTTGTTGTCTGGTTAAATTTGGATTTTTTTTTCTTCTTCTTTTCATATACAATTTGAATCTAACAATTTTTTTTGTTAAATTTTTTATTTCATTTTTAGGGGGATGGCTGTTCCA
ath-miR5021	AT5G23870.2	UGAGAAGAAGAAGAAGAAAA	UUUUCUUUUUCUUCUUCUUA	TTTTCTTTTGTTATTCAAGGCTTCTAATGCTTCAGGTTCAGGCCATAACTCTCGCGGTACACACTTGACTTTTCTTTTTCTTCTTCTTAACTTTTTCTTCTTCTTTGTAATTAGTAAATTTAGTAAAAAAGATTATGTTACGTAGCATCAAGCAAGAAC
ath-miR5665	AT1G65480.1	UUGGUGGACAAGAUCUGGGAU	AUCCCAAAUUUUUUCCACCAA	TTTTCATGAAGATGGACCCATAAAATATTTCTTCCTATCCTAAATTAAATAGAGATAAATTTATGATCTATCCCAAATTTTTTCCACCAACTTCTTGCATAAGTGATTATTATTTAGGATAAGAATCTTGGGATTTTTCTTTGTTCCTCCTACCTAATAA
ath-miR5665	AT3G54910.1	UUGGUGGACAAGAUCUGGGAU	AUUCUAUAUGUUGUCCACCAA	GGGCTCGTATGGTTTGTCTTCAACCTGAAAATTTGTTTTCGTCAACCATCTTTTTCTATGTTTTCCGTTTTTTTTGTATGTGATAAAAACTTTATTCTATATGTTGTCCACCAAAAAACAAATTATGTTGATTGGAGAAGTTATATGATAAGTTTTAATC
ath-miR5665	AT3G54910.2	UUGGUGGACAAGAUCUGGGAU	AUUCUAUAUGUUGUCCACCAA	GGGCTCGTATGGTTTGTCTTCAACCTGAAAATTTGTTTTCGTCAACCATCTTTTTCTATGTTTTCCGTTTTTTTTGTATGTGATAAAAACTTTATTCTATATGTTGTCCACCAAAAAACAAATTATGTTGATTGGAGAAGTTATATGATAAGTTTTAATC
ath-miR5665	AT3G54910.3	UUGGUGGACAAGAUCUGGGAU	AUUCUAUAUGUUGUCCACCAA	GGGCTCGTATGGTTTGTCTTCAACCTGAAAATTTGTTTTCGTCAACCATCTTTTTCTATGTTTTCCGTTTTTTTTGTATGTGATAAAAACTTTATTCTATATGTTGTCCACCAAAAAACAAATTATGTTGATTGGAGAAGTTATATGATAAGTTTTAATC
ath-miR5014a-5p	AT3G25230.1	ACACUUAGUUUUGUACAACAU	AUGUU-UGCGAAACUAAGUGU	CTAGAGCAGAAAAGGTTGAAGGAGAAAATGAAGGAATTCAATAAAAAGGAAGCCAAATTTTATGGAAACATGTTTGCGAAACTAAGTGTAAGTATCTCAATGGTTTGATCATATGTTATAAGTAGATGATAGTAGTTAGTGGGAATATGATGATAACCA
ath-miR5014a-5p	AT3G25230.2	ACACUUAGUUUUGUACAACAU	AUGUU-UGCGAAACUAAGUGU	CTAGAGCAGAAAAGGTTGAAGGAGAAAATGAAGGAATTCAATAAAAAGGAAGCCAAATTTTATGGAAACATGTTTGCGAAACTAAGTGTAAGTATCTCAATGGTTTGATCATATGTTATAAGTAGATGATAGTAGTTAGTGGGAATATGATGATAACCA
ath-miR5643b	AT5G31702.1	AGGCUUUUAAGAUCUGGUUGC	GCAAUCGGAUCUUAAAAGCCU	CTTGGTTAGTGTTTTGGAGTCAAATATGACTAGATGTCATGTGTATGACTTTGTATAACAACTAGACCCGCAATCGGATCTTAAAAGCCTAAGTTTTGTATTATTGTTAGAAGATACAAAGAAGAAGACTCATACGGACTACGACTACACCATCAAAGTT
ath-miR5643b	AT2G08986.1	AGGCUUUUAAGAUCUGGUUGC	GCAACCGGAUCUUAAAAGCCU	GGTTGGTTAGTGTTTTGGAGTGAATATGACTTGATCTCATGTGTATGATTGAGTATAAGAATTTTAACCGCAACCGGATCTTAAAAGCCTAAGTAGTGTTTCCTTGTTAGAAGACACAAAGCCAAAGACTCATATGGACTTTGGTTACACCATGAAAGCT
ath-miR161.2	AT1G63080.1	UCAAUGCAUUGAAAGUGACUA	UAGUCACUUUCAACUCAUUGA	ATTACGGAAGATGGAGTGATGCTTCTCGACTACTCAGTGATATGCTTGAGAGGAAAATCAATCCAAATGTAGTCACTTTCAACTCATTGATCGATGCGTTTGCGAAGGAGGGGAAGCTTATAGAGGCTGAGAAATTGTTTGATGAGATGATCCAAAGGTC
ath-miR5024-3p	AT2G33490.1	CCGUAUCUUGG-CCUUGUCAUU	AAUGACAAGGACCAAGAUGCGG	ATTGAAAACAATGAGAACGATGGTTCTGAGGTGCATGATGATGGAGAGTTGAGTTTTGAATATAGAGTTAATGACAAGGACCAAGATGCGGATTCTTCAGCTGGTGGCTCCTCAGAGGTGATGGTTTCATATGTTTACGGTTCTGATGATATTTCCTGTTT
ath-miR167d	AT3G61310.1	UGAAGCUGCCAGC-AUGAUCUGG	AAAGGUCAUUGUUGGCAGCUUCA	GCTTGTTATCAAATTCCTTAGATGAATTTAGATTTCTTATGCTTAACTATGTGTGTTTGCCTCCTTAAAAGGTCATTGTTGGCAGCTTCATTTGGGCAATTCCGAAAGGGAAGATTAAAAAACGTGAAGAAACTTCTGAAGATGTCCAAGATACTGATGC
ath-miR834	AT5G05840.1	UGGUAGCAGUAGCGGUGGUAA	AACCUACCGCUACUGCUACCG	GCCTGAGGAGTTATTTGCTGCGTCCAAGACAAAACCTGGATGGAACCAAATGAAATCTTACTGGTCAAAACCTACCGCTACTGCTACCGGAACCGCAACAGCCACAAACATGACAAGACTCTTTGGTGGTCGTAATGCAGAGATCCAGCTCCTTCTCGG
ath-miR169a	AT5G39635.1	CAGCCAAGGAUGACUUGCCGA	CCGGCAAGUCAUCUAUGGCUA	ATATAATACGAAAAAGTATTTACTTATTTATATATGTGTGTTGGGGCAAGAAGTGTAACCAAGCTAGCCCGGCAAGTCATCTATGGCTATGCAACTGTCTCTTCCTCTCATTCTAGGCTTACGATGACACGTAAAAAATCCCAAATATCACTAATATGA
ath-miR169a	AT3G20910.1	CAGCCAAGGAUGACUUGCCGA	GCGGCAAUUCAUUCUUGGCUU	AGCAATGGAACAGCCTTTCCTCAAACCATCCTTCTCAAGCTCGTCTAGCCATTAAATGACCTCACAAGGCGGCAATTCATTCTTGGCTTTCTCTTTGTTGGCTTATTCGGTAGCAGCCATGAAAGAGTATTTTCTCTCGTTTTTTTTTCTTCTGATTTT
ath-miR169a	AT5G12840.1	CAGCCAAGGAUGACUUGCCGA	CCGGCAAAUCAUUCUUGGCUU	TAAAAAAAGCCAAAGCTCTGAGAGGAGAGAGAGACACACACTTTGGCTAATATAATCATTGCCTCAAACCGGCAAATCATTCTTGGCTTTTTCGTTTTTGTGTTTGCTAGTTGTTCTTGTCAGAGTCTCATATTGTGTGGGTTTAACAGTTATGATGAA
ath-miR169a	AT5G12840.3	CAGCCAAGGAUGACUUGCCGA	CCGGCAAAUCAUUCUUGGCUU	TAAAAAAAGCCAAAGCTCTGAGAGGAGAGAGAGACACACACTTTGGCTAATATAATCATTGCCTCAAACCGGCAAATCATTCTTGGCTTTTTCGTTTTTGTGTTTGCTAGTTGTTCTTGTCAGAGTCTCATATTGTGTGGGTTTAACAGTTATGATGAA
ath-miR169a	AT5G12840.4	CAGCCAAGGAUGACUUGCCGA	CCGGCAAAUCAUUCUUGGCUU	TAAAAAAAGCCAAAGCTCTGAGAGGAGAGAGAGACACACACTTTGGCTAATATAATCATTGCCTCAAACCGGCAAATCATTCTTGGCTTTTTCGTTTTTGTGTTTGCTAGTTGTTCTTGTCAGAGTCTCATATTGTGTGGGTTTAACAGTTATGATGAA
ath-miR169a	AT5G12840.2	CAGCCAAGGAUGACUUGCCGA	CCGGCAAAUCAUUCUUGGCUU	TAAAAAAAGCCAAAGCTCTGAGAGGAGAGAGAGACACACACTTTGGCTAATATAATCATTGCCTCAAACCGGCAAATCATTCTTGGCTTTTTCGTTTTTGTGTTTGCTAGTTGTTCTTGTCAGAGTCTCATATTGTGTGGGTTTAACAGTTATGATGAA
ath-miR169a	AT5G42120.1	CAGCCAAGGAUGACUUGCCGA	CUGGAAGGUUAUCCUUGGCUG	CTCATTGATTTGTGGCAAGAAAAGGATTAGTGAGGAAGCTGATTCGAATTCGGGGCTTGTTCGGATGCCTGGAAGGTTATCCTTGGCTGAGATCAAATCCGCGACGTCGGGTTTCAATGAGAACGCAATCGTTGGTCAAGGAGCTTCTGCTACTGTCTA
ath-miR169a	AT1G72830.1	CAGCCAAGGAUGACUUGCCGA	AGGGGAAGUCAUCCUUGGCUA	CATGCACCATTTCTCTGTCCATATCTGAGACAGTGGATCTTGGTGCTGTGTTCATGTTCCCACCAAGAAGGGGAAGTCATCCTTGGCTACTACTAGTTCTTTCGCTTGTTGTAACTTCAGTGTTTTTATTTCATATTATGTCTGTGTTAGACATCACAA
ath-miR169a	AT1G72830.2	CAGCCAAGGAUGACUUGCCGA	AGGGGAAGUCAUCCUUGGCUA	CATGCACCATTTCTCTGTCCATATCTGAGACAGTGGATCTTGGTGCTGTGTTCATGTTCCCACCAAGAAGGGGAAGTCATCCTTGGCTACTACTAGTTCTTTCGCTTGTTGTAACTTCAGTGTTTTTATTTCATATTATGTCTGTGTTAGACATCACAA
ath-miR399a	AT2G33770.1	UGCCAAAGGAGAUUUGCCCUG	UAGGGCAAAUCUUCUUUGGCA	CCGATCTTGTTTCTCACTTCGTTTGAACTCTGTCCTGTTTCCCATTTATACTTCAGATTCTAGCTCCTTTAGGGCAAATCTTCTTTGGCAAAAGTAACAATTAAGCAGCAGCAGCAGAAGTGAAGTTTCTCCCGTTAGGTGGCTTTGATACAAGTCTTGG
ath-miR157b	AT1G53160.2	UUGACAGAAGAUAGAGAGCAC	CUGCUCUCUCUCUUCUGUCAU	GGGTAGAGATGACACTTCCTATGCCAAACTCATCATTCAAGCGACCACAGATTAGATAGAGAAGCTGTCTGCTCTCTCTCTTCTGTCATCTAAACTTCTCTCTTAGAATCCTAAAATTGTGGTATCTAACAATGTTATAGAGAAATAAATAACTACCAC
ath-miR157b	AT1G48742.1	UUGACAGAAG-AUAGAGAGCAC	GUGCUCUCUAUGCUUCUGUCAU	TAGAGAGCACTAAGGATGCTATGCAAAACAGACACAGATATGTGTTTCTAATTGTATTTCATACTTTAACCTCAAAGTTGATATAAAAAAAGAAAGAAAGATAGAAGAGCTAGAAGACTATCTGCATCTCTATTCCTATGTGCTCTCTATGCTTCTGTCAT
ath-miR167b	AT3G61310.1	UGAAGCUGCCAGC-AUGAUCUA	AAGGUCAUUGUUGGCAGCUUCA	GCTTGTTATCAAATTCCTTAGATGAATTTAGATTTCTTATGCTTAACTATGTGTGTTTGCCTCCTTAAAAGGTCATTGTTGGCAGCTTCATTTGGGCAATTCCGAAAGGGAAGATTAAAAAACGTGAAGAAACTTCTGAAGATGTCCAAGATACTGATGC
ath-miR163	AT1G66690.1	UUGAAGAGGACUUGGAACUUCGAU	AUCGA-GUUCCAAGUCCUCUUCAA	GTCCAAAACATAATAGATGCCGTGGAAGAGAAGTATCTTAGAGAAACCGGACAAAACCCGGAGGATAACATCGAGTTCCAAGTCCTCTTCAACGACTTAAGAATCAATGACTTCAACACTCTCTTCCAGACACTCCCTCCGGGGAGAAGATACTTTAGCGCC
ath-miR163	AT1G66700.3	UUGAAGAGGACUUGGAACUUCGAU	AUCGA-GUUCCAAGUCCUCUUCAA	GTTCAAAACATAATAGATGCGGTAGAAGAAAAGTACCGTAGAGAAACCGGACAAAACCCGGCAGATAACATCGAGTTCCAAGTCCTCTTCAATGATTTCAGCCTCAATGATTTCAACACTCTCTTCCAGACACTTCCACCCGGAAGAAGATACTTCAGCGCT
ath-miR163	AT1G66700.1	UUGAAGAGGACUUGGAACUUCGAU	AUCGA-GUUCCAAGUCCUCUUCAA	GTTCAAAACATAATAGATGCGGTAGAAGAAAAGTACCGTAGAGAAACCGGACAAAACCCGGCAGATAACATCGAGTTCCAAGTCCTCTTCAATGATTTCAGCCTCAATGATTTCAACACTCTCTTCCAGACACTTCCACCCGGAAGAAGATACTTCAGCGCT
ath-miR163	AT1G66720.1	UUGAAGAGGACUUGGAACUUCGAU	AUCGA-GUUCCAGGUCCUCUUCAA	GTCCAAAACATAATAGATGCCGTGGAAGAGAAGTATCTTAGAGAAACCGGACAAAACCCGGACGATAACATCGAGTTCCAGGTCCTCTTCAACGACTTAAGCAATAACGATTTCAACACTCTCTTCCAGGGACTTCCTTCTGGCAGGAGATACTATAGTGCT
ath-miR163	AT3G44870.1	UUGAAGAGGACUUGGAACUUCGAU	AUCGA-GUUCCAAGUUUUCUUCAA	CCAAACACTTTCACAGCGGTGCAAACCTTAATCGATGCTGTGGAAAACAAGTATAAGAAAGAAAGTAATATCGAGTTCCAAGTTTTCTTCAATGATTCTTCGAACAATGATTTCAACACTCTTTTCAAAACACTTCCTCCGGCTAGACTGTATTTCGCAAGT
ath-miR163	AT3G44860.1	UUGAAGAGGACUUGGAACUUCGAU	AUCGA-GUUCCAAGUUUUCUUCAA	TTCACCGCGGTACAAACCTTAATTGATGCTGTGGAAAACAAGTATAAGAAAGAAAGTAATATTGAGGGAATCGAGTTCCAAGTTTTCTTCAATGATTCTTCAAACAACGATTTTAACACTCTCTTCAAGACACTTCCTCCGGCTAGACTGTATTTCGCAAGT
ath-miR163	AT4G05635.1	UUGAAGAGGACUUGGAACUUCGAU	UGCGGAGUUC-AAGUCCUCUUCAA	AACACAATTCGTTTGGTTCCTCAAGCACACCATCCCTCCATTTTGCGGAGTTCAAGTCCTCTTCAAATGCAGTTTTTCCACAAAGTTATCTTTGCAGTTGTTTTTTTCTACCATATCCTCAATTTTTCTGTTGCTTTATTTGCATCTCCCAATGAAAGAG
ath-miR394b	AT3G48460.1	UUGGCAUUCUGUCCACCUCC	GGAUGUGUGCAGAGUGCCAA	GGACATCCAGCAACTGGATGCTTAACGTTAGCAATGTCGTTGGCCGCAGAAGATGATCGGGACAGTCTAGGATGTGTGCAGAGTGCCAATAACCAAAGTTACACTCACAATCTTGCCCTTCAATCCAAACTTAAACAACTTAGGTCAGTTGTGTAAAGA
ath-miR157a	AT1G53160.2	UUGACAGAAGAUAGAGAGCAC	CUGCUCUCUCUCUUCUGUCAU	GGGTAGAGATGACACTTCCTATGCCAAACTCATCATTCAAGCGACCACAGATTAGATAGAGAAGCTGTCTGCTCTCTCTCTTCTGTCATCTAAACTTCTCTCTTAGAATCCTAAAATTGTGGTATCTAACAATGTTATAGAGAAATAAATAACTACCAC
ath-miR157a	AT1G48742.1	UUGACAGAAG-AUAGAGAGCAC	GUGCUCUCUAUGCUUCUGUCAU	TAGAGAGCACTAAGGATGCTATGCAAAACAGACACAGATATGTGTTTCTAATTGTATTTCATACTTTAACCTCAAAGTTGATATAAAAAAAGAAAGAAAGATAGAAGAGCTAGAAGACTATCTGCATCTCTATTCCTATGTGCTCTCTATGCTTCTGTCAT
ath-miR5654-5p	AT5G06340.1	AUAAAUCCCAACA-UCUUCCA	CGGAAGAAUGUUGGGAUUUGU	CACTGGTCGTTTTATCCGTTGCCTTATCGTCGCCGGCAAGAACAGTTGAGTCTCCGCCTGTTGGTTACCGGAAGAATGTTGGGATTTGTCTCGTTAGCCCATGTAGAAAGGTAACTTCTTTCTTCTTCTCCTTCCTCTCTCATCGCTTTATGTGATTTG
ath-miR319b	AT5G06100.1	UUGGACUGAAGGGAGCUCCCU	CUGGAGCUCCCUUCAUUCCAA	TTCCAGATAGCCATACCCCTACGGATGGCATTGTTCCTTATTCTAAGCCCTTATATGGGGCAGTGAAGCTGGAGCTCCCTTCATTCCAATATTCAGAAACAACATTTGACCAGTGGAAGAAATCGTCATCTCCTCCACACTCTGATCTCCTTGATCCCT
ath-miR319b	AT5G06100.2	UUGGACUGAAGGGAGCUCCCU	CUGGAGCUCCCUUCAUUCCAA	TTCCAGATAGCCATACCCCTACGGATGGCATTGTTCCTTATTCTAAGCCCTTATATGGGGCAGTGAAGCTGGAGCTCCCTTCATTCCAATATTCAGAAACAACATTTGACCAGTGGAAGAAATCGTCATCTCCTCCACACTCTGATCTCCTTGATCCCT
ath-miR5012	AT3G29739.1	UUUUACUGCUACUUGUGUUCC	UCAACACUAGUAGCAGUAAAG	ATTTGTTGTTCATATACTGGAATTCTGATGGATATACTTTTGAATTTTCAATTGTTAGAATGGTAGTATCAACACTAGTAGCAGTAAAGGTGAAAAGAAGAAATGTTTATTGTTAGATATCGATAAAACTGAGAAGGTAGTTGCAACTGGTCGAGTTTC
ath-miR319a	AT5G06100.1	UUGGACUGAAGGGAGCUCCCU	CUGGAGCUCCCUUCAUUCCAA	TTCCAGATAGCCATACCCCTACGGATGGCATTGTTCCTTATTCTAAGCCCTTATATGGGGCAGTGAAGCTGGAGCTCCCTTCATTCCAATATTCAGAAACAACATTTGACCAGTGGAAGAAATCGTCATCTCCTCCACACTCTGATCTCCTTGATCCCT
ath-miR319a	AT5G06100.2	UUGGACUGAAGGGAGCUCCCU	CUGGAGCUCCCUUCAUUCCAA	TTCCAGATAGCCATACCCCTACGGATGGCATTGTTCCTTATTCTAAGCCCTTATATGGGGCAGTGAAGCTGGAGCTCCCTTCATTCCAATATTCAGAAACAACATTTGACCAGTGGAAGAAATCGTCATCTCCTCCACACTCTGATCTCCTTGATCCCT
ath-miR399b	AT2G33770.1	UGCCAAAGGAGAGUUGCCCUG	UAGGGCAAAUCUUCUUUGGCA	CCGATCTTGTTTCTCACTTCGTTTGAACTCTGTCCTGTTTCCCATTTATACTTCAGATTCTAGCTCCTTTAGGGCAAATCTTCTTTGGCAAAAGTAACAATTAAGCAGCAGCAGCAGAAGTGAAGTTTCTCCCGTTAGGTGGCTTTGATACAAGTCTTGG
ath-miR169h	AT5G39635.1	UAGCCAAGGAUGACUUGCCUG	CCGGCAAGUCAUCUAUGGCUA	AATATAATACGAAAAAGTATTTACTTATTTATATATGTGTGTTGGGGCAAGAAGTGTAACCAAGCTAGCCCGGCAAGTCATCTATGGCTATGCAACTGTCTCTTCCTCTCATTCTAGGCTTACGATGACACGTAAAAAATCCCAAATATCACTAATATGA
ath-miR846	AT1G52110.1	UUGAAUUGAAGUGCUUGAAUU	CAUUCAGGCACUUCGAUUCAA	TAACATGTTTACAAGGAATATCTGGTGTCAGTTGAGGGTTACTACAATGATCATGACGAATCTGGAGTCATTCAGGCACTTCGATTCAAGACTAATATCAAGACCTCTGAACTAATGGGATCCAACACGGGTAAGAAGTTTAGACTTGCAGCCAGTGAA
ath-miR846	AT1G57570.1	UUGAAUUGAAGUGCUUGAAUU	UAUUCAAGCCCUUCAAUUCAA	GAGATTGACCATCTCAACAATGAACATCTGGTATGTGTAGAAGGATACTACGACGATGAATCTGGTGTTATTCAAGCCCTTCAATTCAAAACTAACATCAAGACTTCAGAGCTTCTTGGGTATAAAAAGGGTAAGAAATTTTCACTTGTAGACAAGAGG
ath-miR2111a-5p	AT2G34110.1	UAAUCUGCAUCCUGAGGUUUA	UUAACCUCAUGAAGCAGAUUA	GGGAATCAGAATCATTAGAGATAACATTGAAGATATCTAGGACATTCTGTATATATAAAAGCAGAGTAGTTAACCTCATGAAGCAGATTATTGCCTTCACTTGACATGTAAAACACTCTCTTTATCTTCGATGGGAGAGCGGAAGTAGAACAATGTCTCT
ath-miR167a	AT3G61310.1	UGAAGCUGCCAGC-AUGAUCUA	AAGGUCAUUGUUGGCAGCUUCA	GCTTGTTATCAAATTCCTTAGATGAATTTAGATTTCTTATGCTTAACTATGTGTGTTTGCCTCCTTAAAAGGTCATTGTTGGCAGCTTCATTTGGGCAATTCCGAAAGGGAAGATTAAAAAACGTGAAGAAACTTCTGAAGATGTCCAAGATACTGATGC
ath-miR172b-5p	AT3G57330.1	GCAGCACCAUUAAGAUUCAC	GUGAAACUAAAUGGUGUUGC	ATGAGGACTGAGTGGGGAAAGTTGATGGATACTCTGAGTGAGGGTGGAGAGGATGAGACCCCTCTGCAGGTGAAACTAAATGGTGTTGCAACAATCATAGGTAAGATTGGTTTAGGCTTTGCAGTGCTTACGTTTGTGGTGTTGTGCATAAGGTTCGTT
ath-miR5643a	AT5G31702.1	AGGCUUUUAAGAUCUGGUUGC	GCAAUCGGAUCUUAAAAGCCU	CTTGGTTAGTGTTTTGGAGTCAAATATGACTAGATGTCATGTGTATGACTTTGTATAACAACTAGACCCGCAATCGGATCTTAAAAGCCTAAGTTTTGTATTATTGTTAGAAGATACAAAGAAGAAGACTCATACGGACTACGACTACACCATCAAAGTT
ath-miR5643a	AT2G08986.1	AGGCUUUUAAGAUCUGGUUGC	GCAACCGGAUCUUAAAAGCCU	GGTTGGTTAGTGTTTTGGAGTGAATATGACTTGATCTCATGTGTATGATTGAGTATAAGAATTTTAACCGCAACCGGATCTTAAAAGCCTAAGTAGTGTTTCCTTGTTAGAAGACACAAAGCCAAAGACTCATATGGACTTTGGTTACACCATGAAAGCT
ath-miR829.1	AT2G04600.1	AGCUCUGAUACCAAAUGAUGGAAU	AUCAUAUCAUGUGGUAUCAGAGCA	CGTCTCTATTTCGAGAATATCCACTCCAGATCTTTCAAGTGCCGAAATTGGGATTGATTCCTCACCAGGATCATATCATGTGGTATCAGAGCACAAAGGACAAAGGACTTGGAATTTGATCAAGAGCTTGTAGCCGAGGAAGAGCTTGAAGCAGAGGAGCAGC
ath-miR169k	AT5G39635.1	UAGCCAAGGAUGACUUGCCUG	CCGGCAAGUCAUCUAUGGCUA	AATATAATACGAAAAAGTATTTACTTATTTATATATGTGTGTTGGGGCAAGAAGTGTAACCAAGCTAGCCCGGCAAGTCATCTATGGCTATGCAACTGTCTCTTCCTCTCATTCTAGGCTTACGATGACACGTAAAAAATCCCAAATATCACTAATATGA
ath-miR2938	AT4G08262.1	GAUCUUUUGAGAGGGUUCCAG	CUGCAAUCCCCUCAAAAGAUC	TGGAGATCCAAAGTCAGCTCCCAGACCCTTTAGGGAGACAAGAATCCCAGGAAGTCTTCCTACCAACCCCTGCAATCCCCTCAAAAGATCAGATACTTGGTGAACTAAGAGATGTTACAGTTCAATACATCACTTGTGCAGACCCAACTGAGAGTGCTGT
ath-miR852	AT5G62670.1	AAGAUAAGCGCCUUAGUUCUG	CAUAAGUCAGGCGCUUAUCUU	AACCCTGGAGAAAACAGCACATGATGATTTCCGGAAGCTTGCCTCGGCAATATACCTGCAAGTCAGCATCATAAGTCAGGCGCTTATCTTTGTGACCCGATCACGGAGTTGGTCTTATGTAGAACGTCCTGGGATGTTGCTTGTGGTAGCCTTTATCCTT
ath-miR396a	AT3G52910.1	UUCCACA-GCUUUCUUGAACUG	CCGUUCAAGAAAGCCUGUGGAA	ATGGAGATGTTCAAGGGATGTTGTAGCGGGCCACAAGTATTGTGACCGCCACATTCACCGTGGAAGAAACCGTTCAAGAAAGCCTGTGGAAACCGCCACAACCACCATCACAACGACAGCCACAACAACCGCATCTTCTTTTGTCTTAGGTGAGGAGCTTG
ath-miR396a	AT2G36400.1	UUCCACA-GCUUUCUUGAACUG	CCGUUCAAGAAAGCCUGUGGAA	GTGGAGATGTTCAAGAGACGTCTTCGCTGGCCACAAGTATTGCGAGCGCCACATGCACCGTGGCCGCAACCGTTCAAGAAAGCCTGTGGAAACTCCAACCACCGTCAATGCAACTGCCACGTCCATGGCTTCATCAGTAGCAGCCGCAGCCACCACTACAA
ath-miR5648-3p	AT1G61140.2	AUCUGAAGAAAAUAGCGGCAU	AUGCCGGUAGUUUCUUCAGAA	GATTCTGACGTCTGCATAATAGAACCTTATGGTCAATCTGCAATCCCACATCGACCTCTAGCTATGAAAATGCCGGTAGTTTCTTCAGAATATTCTACAGTTAGTCATAATTTTAATCAATCTGGAGGCCTGAAGCTTCAGTCAAATAAAGAAAATATGA
ath-miR5648-3p	AT1G61140.1	AUCUGAAGAAAAUAGCGGCAU	AUGCCGGUAGUUUCUUCAGAA	GATTCTGACGTCTGCATAATAGAACCTTATGGTCAATCTGCAATCCCACATCGACCTCTAGCTATGAAAATGCCGGTAGTTTCTTCAGAATATTCTACAGTTAGTCATAATTTTAATCAATCTGGAGGCCTGAAGCTTCAGTCAAATAAAGAAAATATGA
ath-miR159b	AT5G06100.1	UUUGGAUUGAAGGGAGCUCUU	UGGAGCUCCCUUCAUUCCAAU	TCCAGATAGCCATACCCCTACGGATGGCATTGTTCCTTATTCTAAGCCCTTATATGGGGCAGTGAAGCTGGAGCTCCCTTCATTCCAATATTCAGAAACAACATTTGACCAGTGGAAGAAATCGTCATCTCCTCCACACTCTGATCTCCTTGATCCCTT
ath-miR159b	AT5G06100.2	UUUGGAUUGAAGGGAGCUCUU	UGGAGCUCCCUUCAUUCCAAU	TCCAGATAGCCATACCCCTACGGATGGCATTGTTCCTTATTCTAAGCCCTTATATGGGGCAGTGAAGCTGGAGCTCCCTTCATTCCAATATTCAGAAACAACATTTGACCAGTGGAAGAAATCGTCATCTCCTCCACACTCTGATCTCCTTGATCCCTT
ath-miR159b	AT2G34010.1	UUUGGAUUGAAGGGAGCUCUU	UAGAGCCCCCUUCAAACCAAA	ATGGTCATGATTTATGCAGATGAATCTACCGAATCCATCTCCAGGAGCAGGAAGATTTTATCAATTCATAGAGCCCCCTTCAAACCAAAGATCTTGCGTCGATTCTGTGTCTCAGTTTCTTGAAGAAGAAAATAAAAAGGCAAGATTTTTTATTGAGAT
ath-miR157c	AT1G53160.2	UUGACAGAAGAUAGAGAGCAC	CUGCUCUCUCUCUUCUGUCAU	GGGTAGAGATGACACTTCCTATGCCAAACTCATCATTCAAGCGACCACAGATTAGATAGAGAAGCTGTCTGCTCTCTCTCTTCTGTCATCTAAACTTCTCTCTTAGAATCCTAAAATTGTGGTATCTAACAATGTTATAGAGAAATAAATAACTACCAC
ath-miR157c	AT1G48742.1	UUGACAGAAG-AUAGAGAGCAC	GUGCUCUCUAUGCUUCUGUCAU	TAGAGAGCACTAAGGATGCTATGCAAAACAGACACAGATATGTGTTTCTAATTGTATTTCATACTTTAACCTCAAAGTTGATATAAAAAAAGAAAGAAAGATAGAAGAGCTAGAAGACTATCTGCATCTCTATTCCTATGTGCTCTCTATGCTTCTGTCAT
ath-miR169l	AT5G39635.1	UAGCCAAGGAUGACUUGCCUG	CCGGCAAGUCAUCUAUGGCUA	AATATAATACGAAAAAGTATTTACTTATTTATATATGTGTGTTGGGGCAAGAAGTGTAACCAAGCTAGCCCGGCAAGTCATCTATGGCTATGCAACTGTCTCTTCCTCTCATTCTAGGCTTACGATGACACGTAAAAAATCCCAAATATCACTAATATGA
ath-miR415	AT2G30070.1	AACAGAGCAGAAACAGAACAU	AUGUUCUGUUUCAACUCUGUU	GGTATTTCTCAACAGGTCAGTTTTTTTTTCTTCTGTGTTTCTCATAGTAACCAAATCCTCTGTTTTATCATGTTCTGTTTCAACTCTGTTCTGTCTGTTGCAATGAGAATTTTCTCAAAAATCACTTTTTTCTTCTGGGTTTTTGATTTTGGGAACAATG
ath-miR415	AT4G21940.1	AACAGAGCAGAAACAGAACAU	UGGUUCUGUUUCUGAUCUGUU	AGCTAGCTCTAAAGGTAAAAACAAATTTCTATCTAGAAGTAGCATTTTCTTCTATATTCCCTGATCATTGGTTCTGTTTCTGATCTGTTTTGCAGGTTATTGCAGAGAGTCTCTCGGAAGAGGAAATTAAAGGTCTTAAAACCATGTTTGCGAATATGG
ath-miR5650	AT1G04625.1	UUGUUUUGGAUCUUAGAUACA	UGAAUUUAAUAUCCAAAACAA	AGCTCCAGGTGAAAAATATTCGAAAAAGCTTACCGAGTGAAATCGAACCAAATCATATATAATTATATGTGAATTTAATATCCAAAACAATAAAATTTTGAAAACAAGAGTTCTTGAAAATGAAAAAAAGAGTAAAACCTTTTCAGAAAATAAATAAAAT
ath-miR5650	AT3G21985.1	UUGUUUUGGAUCUUAGAUACA	UAGAUCAAAGAUCCAAAACAA	AGTCTCGTATAAAAACATTAAAACTCTTTAAGATGTCATCTAATGTTAAAAGACCCTCTCCTAAGAAATAGATCAAAGATCCAAAACAATGTTTTCAACTTTTGGATCGGTCCCTATCTTAACCGTGGTGGCCATACAACTCTTTCTTATACGCAATGT
ath-miR5636	AT2G21330.1	CGUAGUUGCAGAGCUUGACGG	GCGUCAAGCACUGCGACUAUG	CGATTGTTTATCGTAGTGCGTTACAAGCGTTTTAAGCTCTCACTAGCAAGCAAGTACTAGCAACAATGGCGTCAAGCACTGCGACTATGCTCAAAGCCTCACCGGTGAAATCTGATTGGGTTAAGGGACAGAGTCTTCTCCTCCGTCAACCTTCCTCTG
ath-miR5636	AT2G21330.2	CGUAGUUGCAGAGCUUGACGG	GCGUCAAGCACUGCGACUAUG	CGATTGTTTATCGTAGTGCGTTACAAGCGTTTTAAGCTCTCACTAGCAAGCAAGTACTAGCAACAATGGCGTCAAGCACTGCGACTATGCTCAAAGCCTCACCGGTGAAATCTGATTGGGTTAAGGGACAGAGTCTTCTCCTCCGTCAACCTTCCTCTG
ath-miR399c	AT2G33770.1	UGCCAAAGGAGAGUUGCCCUG	UAGGGCAAAUCUUCUUUGGCA	CCGATCTTGTTTCTCACTTCGTTTGAACTCTGTCCTGTTTCCCATTTATACTTCAGATTCTAGCTCCTTTAGGGCAAATCTTCTTTGGCAAAAGTAACAATTAAGCAGCAGCAGCAGAAGTGAAGTTTCTCCCGTTAGGTGGCTTTGATACAAGTCTTGG
ath-miR159c	AT5G06100.1	UUUGGAUUGAAGGGAGCUCCU	UGGAGCUCCCUUCAUUCCAAU	TCCAGATAGCCATACCCCTACGGATGGCATTGTTCCTTATTCTAAGCCCTTATATGGGGCAGTGAAGCTGGAGCTCCCTTCATTCCAATATTCAGAAACAACATTTGACCAGTGGAAGAAATCGTCATCTCCTCCACACTCTGATCTCCTTGATCCCTT
ath-miR159c	AT5G06100.2	UUUGGAUUGAAGGGAGCUCCU	UGGAGCUCCCUUCAUUCCAAU	TCCAGATAGCCATACCCCTACGGATGGCATTGTTCCTTATTCTAAGCCCTTATATGGGGCAGTGAAGCTGGAGCTCCCTTCATTCCAATATTCAGAAACAACATTTGACCAGTGGAAGAAATCGTCATCTCCTCCACACTCTGATCTCCTTGATCCCTT
ath-miR159c	AT1G35870.1	UUUGGAUUGAAGGGAGCUCCU	AGGAUCUCCUUUCAUUCCAAA	GTAGAAGAGTGGGGATTACAGTGTGAGAGAAGGGTTGTTATACAGAAAAGGACGATTAGTCATTCCTAAAGGATCTCCTTTCATTCCAAAGCTATTACAAGAATTCCACACCAGTCCATGGGTGGTCACGAAGGAGCTCTGAAGACCTTTAAGAGACTAA
ath-miR159c	AT2G32460.2	UUUGGAUUGAAGGGAGCUCCU	UAGAGCUUCCUUCAAACCAAA	TTCATTGCTTATGGGAGATCTTGAGATAAGATCGAGTTCTTTCCCTTTAGGACTAGACAATAGCGTCCTAGAGCTTCCTTCAAACCAAAGACCGACCCATTCGTTCAGTTCTAGTCCTATTATTGACAATGGTGTCCATCTTGAGCCACCTTCTGGCAA
ath-miR169c	AT5G39635.1	CAGCCAAGGAUGACUUGCCGG	CCGGCAAGUCAUCUAUGGCUA	AATATAATACGAAAAAGTATTTACTTATTTATATATGTGTGTTGGGGCAAGAAGTGTAACCAAGCTAGCCCGGCAAGTCATCTATGGCTATGCAACTGTCTCTTCCTCTCATTCTAGGCTTACGATGACACGTAAAAAATCCCAAATATCACTAATATGA
ath-miR169c	AT3G20910.1	CAGCCAAGGAUGACUUGCCGG	GCGGCAAUUCAUUCUUGGCUU	AGCAATGGAACAGCCTTTCCTCAAACCATCCTTCTCAAGCTCGTCTAGCCATTAAATGACCTCACAAGGCGGCAATTCATTCTTGGCTTTCTCTTTGTTGGCTTATTCGGTAGCAGCCATGAAAGAGTATTTTCTCTCGTTTTTTTTTCTTCTGATTTT
ath-miR169c	AT1G72830.2	CAGCCAAGGAUGACUUGCCGG	AGGGGAAGUCAUCCUUGGCUA	CATGCACCATTTCTCTGTCCATATCTGAGACAGTGGATCTTGGTGCTGTGTTCATGTTCCCACCAAGAAGGGGAAGTCATCCTTGGCTACTACTAGTTCTTTCGCTTGTTGTAACTTCAGTGTTTTTATTTCATATTATGTCTGTGTTAGACATCACAA
ath-miR169c	AT1G72830.1	CAGCCAAGGAUGACUUGCCGG	AGGGGAAGUCAUCCUUGGCUA	CATGCACCATTTCTCTGTCCATATCTGAGACAGTGGATCTTGGTGCTGTGTTCATGTTCCCACCAAGAAGGGGAAGTCATCCTTGGCTACTACTAGTTCTTTCGCTTGTTGTAACTTCAGTGTTTTTATTTCATATTATGTCTGTGTTAGACATCACAA
ath-miR3440b-5p	AT5G08695.1	UUUUCUUGGCCCAUCCACUUC	CAAGUAUAUGGGCCAAGAAAA	TCTTTGCAGGTGCTCGAGTGGGCTCGTGATGACGAGAGCATGGAAGCGATTCAAAAATCTTGTGCTGCCAAGTATATGGGCCAAGAAAACGATAATCCAAAGAAAAGGAAAAGCTCGACAGTTGTTGGTAGTGGTAGAGAGACGTCAAAGAAAAGGTTA
ath-miR5020b	AT5G51450.1	AUGGCAUGA-AAGAAGGUGAGA	UCUCACCUUUUUCUCAUGCCAU	TGAGGACCAAGCTTGTGCCCCCATTGATTTTCTTTTTAAAGACTGGCTTTCTTAAACGGGATTAGCAGTTCTCACCTTTTTCTCATGCCATATAGGAATTCAGAGGTGGATCCAAGCTGGCTGCAAACATGGTCAGATCAGGGTGTTGATGTTGTGGGTTC
ath-miR414	AT3G49140.1	UCAUCUUCAUCAUCAUCGUCA	UGAUGAUGAUGAUGAGGAUGA	CACTATTTATTCTTGACTTCAGGAATGGGTTGCTATTTTAGAGGATGAAGATGAAGACGATGATGATGATGATGATGATGATGAGGATGATGATGATTCTGATTCTGATGAATCGCTGGGAGACTGGGCAAATTTGGAAACAATGAGGAGTTGTCATCCC
ath-miR414	AT1G16150.1	UCAUCUUCAUCAUCAUCGUCA	UGAUGAUGAUGAUGAGGAUGA	AGTTGAGCTGGAGAGGATTCGTTCATCATCTTATAAGTCAGAGATTCATAATGATGATGATGATGATGATGATGATGATGATGAGGATGATCAAGCCATGGAACTCAACATTGAAGAGACTTGGGATGTTGGTATGACTGCTCCAGCCTCTATGTTTAAT
ath-miR414	AT4G38480.1	UCAUCUUCAUCAUCAUCGUCA	UGAUGAUGAUGAUGAGGAUGA	AGAGGAGGAGAATGGTGAAGTTGATGTTGAGATTACGAAGGATGATGATAATGATCATGGGGATGATGATGATGATGATGATGAGGATGATGATGGGGATGGGGATGGGGATGAGGGATGAGATTTGTATAGACATGTATTTATCTAAACACAAAATAAA
ath-miR414	AT3G28850.1	UCAUCUUCAUCAUCAUCGUCA	UGAUGAUGAUGAUGAAGGUGA	TGTAAGGTTTGTGCCGTGTGAGACATGTTCAGGGAGCTGCAAAGTGTACTATGAATATGAAGATGATGATGATGATGATGATGAAGGTGATGATGATGAAAGTGTTAAGGAAGAAAGAGAGTATGGGTTTCAAACATGTCCTGATTGTAATGAGAATGGT
ath-miR414	AT1G49900.1	UCAUCUUCAUCAUCAUCGUCA	UGAUGAUGGUGAUGAGGAUGA	TATTGAACAATCAAAATCAAAACCAAAGCCAAAGTCTTGTTCTTATTATGATGATGATGATGATGATGATGATGATGGTGATGAGGATGATGATGATGATGATGATGATGTTGATCCTTCCTCCAAAGACATACGTTTAGAAGAAGAAAACGAGTGTGAA
ath-miR841a	AT2G38810.3	UACGAGCCACUUGAAACUGAA	UUCAGUUUCCAGUGGGUCGUA	GATTAATGGGAAGCCTTTCTCTGTGCCCTAAAGTTATGTGCTTATTTTGTTTTCTCAATGTGGTATTCTTTCAGTTTCCAGTGGGTCGTATTCATCGTCAACTCAAGCAAAGAGTTTCAGCACATGGAAGAGTTGGTGCCACTGCTGCTGTTTACACTGC
ath-miR841a	AT2G38810.1	UACGAGCCACUUGAAACUGAA	UUCAGUUUCCAGUGGGUCGUA	GATTAATGGGAAGCCTTTCTCTGTGCCCTAAAGTTATGTGCTTATTTTGTTTTCTCAATGTGGTATTCTTTCAGTTTCCAGTGGGTCGTATTCATCGTCAACTCAAGCAAAGAGTTTCAGCACATGGAAGAGTTGGTGCCACTGCTGCTGTTTACACTGC
ath-miR778	AT4G18250.1	UGGCUUGGUUUAUGUACACCG	UGGUGUAUACAAACCAAUCCA	TTAGAAGATCATATAATCGAAGAAGAAGAAGAAGAGAAGATAGTGAAGAGAATGACATTAGTGGGTTTGTGGTGTATACAAACCAATCCATCTGATCGTCCACCAATGAGAAAAGTTGTTGAAATGTTAGAGGGCAGTCGTCTAGAAGCTCTACAGGTTC
ath-miR395f	AT5G13630.1	CUGAAGUGUUUGGGGGGACUC	GAGUUUUCUCAAACGCUUCAG	ATTTTGTAAGGAAACACGCGTTGGAACAAGCAGAGGCGCTTGGCATTGATATTAGAGAGGCAGCGACAAGAGTTTTCTCAAACGCTTCAGGGTCATACTCAGCCAACATCAGTCTTGCTGTTGAAAACTCGTCATGGAACGATGAGAAACAGCTTCAGGA
ath-miR395f	AT5G13630.2	CUGAAGUGUUUGGGGGGACUC	GAGUUUUCUCAAACGCUUCAG	ATTTTGTAAGGAAACACGCGTTGGAACAAGCAGAGGCGCTTGGCATTGATATTAGAGAGGCAGCGACAAGAGTTTTCTCAAACGCTTCAGGGTCATACTCAGCCAACATCAGTCTTGCTGTTGAAAACTCGTCATGGAACGATGAGAAACAGCTTCAGGA
ath-miR773a	AT4G14140.1	UUUGC-UUCCAGCUUUUGUCUC	GAGACAAAAGCUGGAAAGCAAA	ATGGAAATGGAGACAAAAGCTGGAAAGCAAAAGAAGAGAAGTGTTGACTCGGATGATGATGTCTCTAAGGAAAGGAGACCAAAGCGAGCAGCAGCTTGCACAAACTTCAAGGAGAAATCTCTCCGTATCTCTGACAAATCTGAAACTGTTGAAGCTAAGAA
ath-miR773a	AT4G08990.1	UUUGCUU-CCAGCUUUUGUCUC	GAGACAAAAGUUGGGAAGCAAA	ATGGAGACAAAAGTTGGGAAGCAAAAGAAGAGAAGTGTTGACTCAAATGATGATGTCTCTAAGGAAAGGAGACCAAAGCGAGCAGCAGCTTGCAGAAACTTCAAGGAGAAACCTCTTCGTATCTCTGACAAATCTGAAACCGTTGAAGCTAAGAAAGAGCA
ath-miR395c	AT5G13630.1	CUGAAGUGUUUGGGGGGACUC	GAGUUUUCUCAAACGCUUCAG	ATTTTGTAAGGAAACACGCGTTGGAACAAGCAGAGGCGCTTGGCATTGATATTAGAGAGGCAGCGACAAGAGTTTTCTCAAACGCTTCAGGGTCATACTCAGCCAACATCAGTCTTGCTGTTGAAAACTCGTCATGGAACGATGAGAAACAGCTTCAGGA
ath-miR395c	AT5G13630.2	CUGAAGUGUUUGGGGGGACUC	GAGUUUUCUCAAACGCUUCAG	ATTTTGTAAGGAAACACGCGTTGGAACAAGCAGAGGCGCTTGGCATTGATATTAGAGAGGCAGCGACAAGAGTTTTCTCAAACGCTTCAGGGTCATACTCAGCCAACATCAGTCTTGCTGTTGAAAACTCGTCATGGAACGATGAGAAACAGCTTCAGGA
ath-miR173-3p	AT4G38960.2	UGAUUCUCUGUGUAAGCGAAA	UUUUGCUGAGACAGAGAAUCG	GTAGTTCTCTTTGTCTGCAATGTGACATGGTAGTACATGTTGGTGGCAAGAGAACACACGGTCGGTTTCTTTTGCTGAGACAGAGAATCGAGGTTTGAATTAACTAATTGTTTCTTTCTCACGCAGACACACAATCATTTTGAGTCGATTTCTTAGTTTT
ath-miR1888a	AT1G18670.1	UAAGUUAAGAUUUGUG-AAGAA	UUCUUAUGCAAAUCUUAACUUA	ATACTAGAGACCAAGTATACTTAGTTTTGCACATCTCTACTGAGAGAAATTAAGAACCTAGCTTTACCTTTCTTATGCAAATCTTAACTTATATAAATCTGAAGTTATGATTTCTTGAAATTTGTGATATGCTAGTTATGTTAAGCTGTCTTGCTAATGGC
ath-miR169m	AT5G39635.1	UAGCCAAGGAUGACUUGCCUG	CCGGCAAGUCAUCUAUGGCUA	AATATAATACGAAAAAGTATTTACTTATTTATATATGTGTGTTGGGGCAAGAAGTGTAACCAAGCTAGCCCGGCAAGTCATCTATGGCTATGCAACTGTCTCTTCCTCTCATTCTAGGCTTACGATGACACGTAAAAAATCCCAAATATCACTAATATGA
ath-miR5023	AT2G44470.3	AUUGGUAG-UGGAUAAGGGGGC	GUCCCUUUAUCCAUCUACCAAU	AAATCAAAAGTATACACAATAAAAATGTAAATCTAGAAAGATAAGCCGCCCCAATTTAGAGATTTATCAGTCCCTTTATCCATCTACCAATTTTGTTTTTGTAAATAATTTATACTTTAAGGTATTTGCAGTAGATGGCATTAGAAATGATTTTTTTTTTT
ath-miR777	AT1G30060.1	UACGCAUUGAGUUUCGUUGCUU	AAUCAACGAAUCUCAAUGCGUC	ATGTCCCGAATCAACGAATCTCAATGCGTCTTTGTGAAGACTAGTATTGATACTCGTATGGGGCTTCTCCTTGACAGTGATGATAGTGTATCTGCTTTCAAAGGTGACTCTTCATAATCTCCTCCTTTTTTGTACTTTGGTAACTTTTTGTAGTAACTAAA
ath-miR393a	AT3G55734.1	UCCAAAGGGAUCGCAUUGAUCC	GGAUCA-UGCGAUCUCUUUGGA	AGAGAAAGGATCCAAAGGGATCGCATTGATCCTAATTAAGCTGATTTATTCCCCAATAATTGTTTTTTTTTTCCTTCTCAATCGAAAGATGGAAGAAAAACAAATTCCAAACATTTTGCTTACTTTTCCGGATCATGCGATCTCTTTGGATTCATTCTTT
ath-miR157d	AT3G18217.1	UGACAGAAG-AUAGAGAGCAC	GUGCUCUCUAUACUUCUGUCA	AGAAGATAGAGAGCACTAAGGATGACATGCAAGTACATACATATATATCATCACACCGCATGTGGATGATAAAATATGTATAACAAATTCAAAGAAAGAGAGGGAGAGAAAGAGAGAGAACCTGCATCTCTACTCTTTTGTGCTCTCTATACTTCTGTCA
ath-miR157d	AT1G48742.1	UGACAGAAG-AUAGAGAGCAC	GUGCUCUCUAUGCUUCUGUCA	AGAGAGCACTAAGGATGCTATGCAAAACAGACACAGATATGTGTTTCTAATTGTATTTCATACTTTAACCTCAAAGTTGATATAAAAAAAGAAAGAAAGATAGAAGAGCTAGAAGACTATCTGCATCTCTATTCCTATGTGCTCTCTATGCTTCTGTCAT
ath-miR2933b	AT1G79940.3	GAAAUCGGAGAGGAAAUUCGCC	GGUGAGCUUCUUCUUCGAUUUC	AACTGCAACGCCGTTTGTTGCCGATCTGCAGCAGCGCGATCTCTCTGATTATAGAGAGCTATCATCCTAGGTGAGCTTCTTCTTCGATTTCCTCTTCTACAATATCCTTTCAAGTTCGATTTCATCTTCTTTCACCAATTATTGGTTTTGCTTCCTTCCCG
ath-miR2933b	AT1G79940.2	GAAAUCGGAGAGGAAAUUCGCC	GGUGAGCUUCUUCUUCGAUUUC	AACTGCAACGCCGTTTGTTGCCGATCTGCAGCAGCGCGATCTCTCTGATTATAGAGAGCTATCATCCTAGGTGAGCTTCTTCTTCGATTTCCTCTTCTACAATATCCTTTCAAGTTCGATTTCATCTTCTTTCACCAATTATTGGTTTTGCTTCCTTCCCG
ath-miR2933b	AT1G79940.1	GAAAUCGGAGAGGAAAUUCGCC	GGUGAGCUUCUUCUUCGAUUUC	AACTGCAACGCCGTTTGTTGCCGATCTGCAGCAGCGCGATCTCTCTGATTATAGAGAGCTATCATCCTAGGTGAGCTTCTTCTTCGATTTCCTCTTCTACAATATCCTTTCAAGTTCGATTTCATCTTCTTTCACCAATTATTGGTTTTGCTTCCTTCCCG
ath-miR393b	AT3G55734.1	UCCAAAGGGAUCGCAUUGAUCC	GGAUCA-UGCGAUCUCUUUGGA	AGAGAAAGGATCCAAAGGGATCGCATTGATCCTAATTAAGCTGATTTATTCCCCAATAATTGTTTTTTTTTTCCTTCTCAATCGAAAGATGGAAGAAAAACAAATTCCAAACATTTTGCTTACTTTTCCGGATCATGCGATCTCTTTGGATTCATTCTTT
ath-miR169b	AT5G39635.1	CAGCCAAGGAUGACUUGCCGG	CCGGCAAGUCAUCUAUGGCUA	AATATAATACGAAAAAGTATTTACTTATTTATATATGTGTGTTGGGGCAAGAAGTGTAACCAAGCTAGCCCGGCAAGTCATCTATGGCTATGCAACTGTCTCTTCCTCTCATTCTAGGCTTACGATGACACGTAAAAAATCCCAAATATCACTAATATGA
ath-miR169b	AT3G20910.1	CAGCCAAGGAUGACUUGCCGG	GCGGCAAUUCAUUCUUGGCUU	AGCAATGGAACAGCCTTTCCTCAAACCATCCTTCTCAAGCTCGTCTAGCCATTAAATGACCTCACAAGGCGGCAATTCATTCTTGGCTTTCTCTTTGTTGGCTTATTCGGTAGCAGCCATGAAAGAGTATTTTCTCTCGTTTTTTTTTCTTCTGATTTT
ath-miR169b	AT1G72830.2	CAGCCAAGGAUGACUUGCCGG	AGGGGAAGUCAUCCUUGGCUA	CATGCACCATTTCTCTGTCCATATCTGAGACAGTGGATCTTGGTGCTGTGTTCATGTTCCCACCAAGAAGGGGAAGTCATCCTTGGCTACTACTAGTTCTTTCGCTTGTTGTAACTTCAGTGTTTTTATTTCATATTATGTCTGTGTTAGACATCACAA
ath-miR169b	AT1G72830.1	CAGCCAAGGAUGACUUGCCGG	AGGGGAAGUCAUCCUUGGCUA	CATGCACCATTTCTCTGTCCATATCTGAGACAGTGGATCTTGGTGCTGTGTTCATGTTCCCACCAAGAAGGGGAAGTCATCCTTGGCTACTACTAGTTCTTTCGCTTGTTGTAACTTCAGTGTTTTTATTTCATATTATGTCTGTGTTAGACATCACAA
ath-miR5653	AT3G44540.2	UGGGUUGAGUUGAGUUGAGUUGGC	GUCAACUUAACUCAAUUCAAACCA	TTATTTTCAAAAAACAATCATACAGTCATAGACACCTCTAAGGGTGTCAAAATTGATCAAGATTCATGGGTCAACTTAACTCAATTCAAACCATAAACCCTAATGACTTGAAATTTTTGACTCAAATGAACTGATGGATCAAATGAGTTATTGGATCAATTGG
ath-miR5653	AT3G44540.1	UGGGUUGAGUUGAGUUGAGUUGGC	GUCAACUUAACUCAAUUCAAACCA	TTATTTTCAAAAAACAATCATACAGTCATAGACACCTCTAAGGGTGTCAAAATTGATCAAGATTCATGGGTCAACTTAACTCAATTCAAACCATAAACCCTAATGACTTGAAATTTTTGACTCAAATGAACTGATGGATCAAATGAGTTATTGGATCAATTGG
ath-miR5653	AT5G36090.1	UGGGUUGAGUUGAGUUGAGUUGGC	GGUAACCCAACUCAACUCAACUCA	CTTCTCCTACACAAAAAAATTCAGATTTGTATTCATTTTCTGTAAATGATGATTAGGGATGTCAAAATGGGTAACCCAACTCAACTCAACTCATAATCAAATGAGTTTAGGGTTAAATGAGTTATGGGTTGACCCAACTCATTTTGTTAAATGGGTTAGGTCA
ath-miR783	AT3G09070.1	AAGCUUU-GCUCGUUCAUGUUC	GGAUAUGGACGAGCCAAAGCUU	GTCAAGGAGGCGGAAAAGTCTCGACAGGTCTAGTAGCTCCATGAGGAAAACGGCTGCAGCCGTTGTGGCGGATATGGACGAGCCAAAGCTTTCAGTGTCGTCGGCTATATCAATTGACGCTTACTCAGGATCACTGAGAGATAACAACAACTACGCCGTGG
ath-miR169n	AT5G39635.1	UAGCCAAGGAUGACUUGCCUG	CCGGCAAGUCAUCUAUGGCUA	AATATAATACGAAAAAGTATTTACTTATTTATATATGTGTGTTGGGGCAAGAAGTGTAACCAAGCTAGCCCGGCAAGTCATCTATGGCTATGCAACTGTCTCTTCCTCTCATTCTAGGCTTACGATGACACGTAAAAAATCCCAAATATCACTAATATGA
ath-miR401	AT5G32628.1	CGAAACUGGUGUCGACCGACA	UCUCGAUCGACACCAGUUUUG	TATATTATGCAATGGGACAACAATGGAGATAAGGAGACATTTTGGAGCAAGAGCTAAAGGAAAGGAAGCTAAGGACGATTTTGGATTCAGGAATCAGCGAGGAGTGTCGATAGACACACTGTTGGTCTCGATCGACACCAGTTTTGGCCCAACAAAAGTC
ath-miR169i	AT5G39635.1	UAGCCAAGGAUGACUUGCCUG	CCGGCAAGUCAUCUAUGGCUA	AATATAATACGAAAAAGTATTTACTTATTTATATATGTGTGTTGGGGCAAGAAGTGTAACCAAGCTAGCCCGGCAAGTCATCTATGGCTATGCAACTGTCTCTTCCTCTCATTCTAGGCTTACGATGACACGTAAAAAATCCCAAATATCACTAATATGA
ath-miR5020c	AT5G51450.1	UGGCAUG-GAAGAAGGUGAGAC	UUCUCACCUUUUUCUCAUGCCA	TGAGGACCAAGCTTGTGCCCCCATTGATTTTCTTTTTAAAGACTGGCTTTCTTAAACGGGATTAGCAGTTCTCACCTTTTTCTCATGCCATATAGGAATTCAGAGGTGGATCCAAGCTGGCTGCAAACATGGTCAGATCAGGGTGTTGATGTTGTGGGTT
ath-miR395b	AT5G13630.1	CUGAAGUGUUUGGGGGGACUC	GAGUUUUCUCAAACGCUUCAG	ATTTTGTAAGGAAACACGCGTTGGAACAAGCAGAGGCGCTTGGCATTGATATTAGAGAGGCAGCGACAAGAGTTTTCTCAAACGCTTCAGGGTCATACTCAGCCAACATCAGTCTTGCTGTTGAAAACTCGTCATGGAACGATGAGAAACAGCTTCAGGA
ath-miR395b	AT5G13630.2	CUGAAGUGUUUGGGGGGACUC	GAGUUUUCUCAAACGCUUCAG	ATTTTGTAAGGAAACACGCGTTGGAACAAGCAGAGGCGCTTGGCATTGATATTAGAGAGGCAGCGACAAGAGTTTTCTCAAACGCTTCAGGGTCATACTCAGCCAACATCAGTCTTGCTGTTGAAAACTCGTCATGGAACGATGAGAAACAGCTTCAGGA
ath-miR2111b-5p	AT2G34110.1	UAAUCUGCAUCCUGAGGUUUA	UUAACCUCAUGAAGCAGAUUA	GGGAATCAGAATCATTAGAGATAACATTGAAGATATCTAGGACATTCTGTATATATAAAAGCAGAGTAGTTAACCTCATGAAGCAGATTATTGCCTTCACTTGACATGTAAAACACTCTCTTTATCTTCGATGGGAGAGCGGAAGTAGAACAATGTCTCT
ath-miR5996	AT3G59230.1	UGACAUCCAGAUAGAAGCUUUG	CUAAGCUUCUUUCUGGUUGUCA	TTTCCCTTCCAAAGCTCAAGACTCTCTATCTTGATTCGGTTGAGTTAGATTACCAGATAATTTGTTTGGCTAAGCTTCTTTCTGGTTGTCATGTGCTTGAGGAATTAGTTATGATTGATGTGGTGTGGAATTTTTGGGAGTCTTGCTCTGCGTCTATCCCA
ath-miR2933a	AT1G79940.3	GAAAUCGGAGAGGAAAUUCGCC	GGUGAGCUUCUUCUUCGAUUUC	AACTGCAACGCCGTTTGTTGCCGATCTGCAGCAGCGCGATCTCTCTGATTATAGAGAGCTATCATCCTAGGTGAGCTTCTTCTTCGATTTCCTCTTCTACAATATCCTTTCAAGTTCGATTTCATCTTCTTTCACCAATTATTGGTTTTGCTTCCTTCCCG
ath-miR2933a	AT1G79940.2	GAAAUCGGAGAGGAAAUUCGCC	GGUGAGCUUCUUCUUCGAUUUC	AACTGCAACGCCGTTTGTTGCCGATCTGCAGCAGCGCGATCTCTCTGATTATAGAGAGCTATCATCCTAGGTGAGCTTCTTCTTCGATTTCCTCTTCTACAATATCCTTTCAAGTTCGATTTCATCTTCTTTCACCAATTATTGGTTTTGCTTCCTTCCCG
ath-miR2933a	AT1G79940.1	GAAAUCGGAGAGGAAAUUCGCC	GGUGAGCUUCUUCUUCGAUUUC	AACTGCAACGCCGTTTGTTGCCGATCTGCAGCAGCGCGATCTCTCTGATTATAGAGAGCTATCATCCTAGGTGAGCTTCTTCTTCGATTTCCTCTTCTACAATATCCTTTCAAGTTCGATTTCATCTTCTTTCACCAATTATTGGTTTTGCTTCCTTCCCG
ath-miR164a	AT5G48800.1	UGGAGAAGCAGGGCACGUGCA	UGAACAUGCUUUGCUUCUCCA	CTTTGCTCTGCATAAGGTATATGCATACTTAGAACACAACCATCACTGCTTTCTCAAGTAAACCATTACTGAACATGCTTTGCTTCTCCATTTCTCAGTTCCCTTTAGTCTCTAGAAGTGGAAGAATCCGAAGAATAGTTGCAGAACATAGAGATTCAGA
ath-miR169j	AT5G39635.1	UAGCCAAGGAUGACUUGCCUG	CCGGCAAGUCAUCUAUGGCUA	AATATAATACGAAAAAGTATTTACTTATTTATATATGTGTGTTGGGGCAAGAAGTGTAACCAAGCTAGCCCGGCAAGTCATCTATGGCTATGCAACTGTCTCTTCCTCTCATTCTAGGCTTACGATGACACGTAAAAAATCCCAAATATCACTAATATGA
ath-miR319c	AT5G06100.1	UUGGACUGAAGGGAGCUCCUU	CUGGAGCUCCCUUCAUUCCAA	TTCCAGATAGCCATACCCCTACGGATGGCATTGTTCCTTATTCTAAGCCCTTATATGGGGCAGTGAAGCTGGAGCTCCCTTCATTCCAATATTCAGAAACAACATTTGACCAGTGGAAGAAATCGTCATCTCCTCCACACTCTGATCTCCTTGATCCCT
ath-miR319c	AT5G06100.2	UUGGACUGAAGGGAGCUCCUU	CUGGAGCUCCCUUCAUUCCAA	TTCCAGATAGCCATACCCCTACGGATGGCATTGTTCCTTATTCTAAGCCCTTATATGGGGCAGTGAAGCTGGAGCTCCCTTCATTCCAATATTCAGAAACAACATTTGACCAGTGGAAGAAATCGTCATCTCCTCCACACTCTGATCTCCTTGATCCCT
ath-miR319c	AT3G33076.1	UUGGACUGAAGGGAGCUCCUU	UAGGAUCUCCCUUCAUUCCAA	CCACCATGATTCTGACTTCACTGTGGCAGATGGCTTGATTTACAGAAAAGGCTGTTTGGTAATTCCTGTAGGATCTCCCTTCATTCCAAAGATGCTAGAGAAGTTCCACACCAGTCCTATTGGAGGTCATGAAGGTGCCCTTAAGACATTCAAACGACT
ath-miR319c	AT4G22415.1	UUGGACUGAAGGGAGCUCCUU	CAGGAUCUCCCUUCAUUCCAA	GAGTACAGAATCTGAATTTTCAGTGAAAGCTGGGTTGGTTTACAGGAAGGGAGCCTTGGTTATCCCTACAGGATCTCCCTTCATTCCAAAGCTACTAGAGAAGTTTCACACTAGTGCAATGGGTGGCCACGAAGGAGCGTTGAAGACTTTCAAGAGACT
ath-miR5013	AT3G09350.3	UUUGUGACAUCUAGGUGCUUU	GAAUCACCUUGAUGUCACAAG	ACGATGGAAGTAGCAGCATAGATAAAAGCGATGAGAAACTGAGGCAGCTACTAGAAGAACGGATCAAAGGAATCACCTTGATGTCACAAGAGGATCTTGAAACGGTTAAAGAAGAGAGACAGCTCGTGGATTTACTGTGGAGCATTTGCTACAATGAACC
ath-miR5643b	AT2G07981.1	AGGCUUUUAAGAUCUGGUUGC	GCAACCCGAUCUUAAAAGCCU	GTTGGTTAGCGTTTTGGAGTCGAATATGACTTGATGTCATGTGAATGATTGAGTATAAGAACTTAAACCGCAACCCGATCTTAAAAGCCTAAGTAGTGTTTCCTTGTTAAAAGATACAAAGCCAAAGACTCATACGGACTTTGACTACACCATGAAAGCT
ath-miR5643b	AT2G07981.1	AGGCUUUUAAGAUCUGGUUGC	GCAACCCGAUCUUAAAAGCCU	GTTGGCTTAGTGTTTTGGAGTGAATATGACTTGATGTCATGTGTATGATTGAGTATAAGAATTTTTACCGCAACCCGATCTTAAAAGCCTAAGTAGTGTTTCCTTGTTAGAAGACACAAAGCCAAAGACTCATATGGACTTTGGTTACACCATGAAAGCT
ath-miR5643b	AT2G07981.1	AGGCUUUUAAGAUCUGGUUGC	GCAACCUGAUCUUAAAAGCCU	GTTGGTTAGTGTTTTGGAGTCAAATATGACTTGTTGTCATGTGTAAGATTCATTATAACAACTTAAACTGCAACCTGATCTTAAAAGCCTAAGTAGTGTTTCCGTGTTAGAAGACACAAAGCCAAAGACTCATATAGACTTTGGCCACACCATGAAAGCT
ath-miR161.2	AT1G62910.1	UCAAUGCAUUGAAAGUGACUA	UAGUCACUUUCAGCGCAUUGA	ATTACGGAAGATGGAGTGATGCTTCTCGACTACTCAGTGATATGATTGAGAGGAAAATCAATCCAAATTTAGTCACTTTCAGCGCATTGATTGATGCATTTGTGAAGAAGGGGAAGCTTGTAAAGGCTGAGAAATTGTACGAGGAGATGATCAAAAGGTC
ath-miR5643a	AT2G07981.1	AGGCUUUUAAGAUCUGGUUGC	GCAACCCGAUCUUAAAAGCCU	GTTGGTTAGCGTTTTGGAGTCGAATATGACTTGATGTCATGTGAATGATTGAGTATAAGAACTTAAACCGCAACCCGATCTTAAAAGCCTAAGTAGTGTTTCCTTGTTAAAAGATACAAAGCCAAAGACTCATACGGACTTTGACTACACCATGAAAGCT
ath-miR5643a	AT2G07981.1	AGGCUUUUAAGAUCUGGUUGC	GCAACCCGAUCUUAAAAGCCU	GTTGGCTTAGTGTTTTGGAGTGAATATGACTTGATGTCATGTGTATGATTGAGTATAAGAATTTTTACCGCAACCCGATCTTAAAAGCCTAAGTAGTGTTTCCTTGTTAGAAGACACAAAGCCAAAGACTCATATGGACTTTGGTTACACCATGAAAGCT
ath-miR5643a	AT2G07981.1	AGGCUUUUAAGAUCUGGUUGC	GCAACCUGAUCUUAAAAGCCU	GTTGGTTAGTGTTTTGGAGTCAAATATGACTTGTTGTCATGTGTAAGATTCATTATAACAACTTAAACTGCAACCTGATCTTAAAAGCCTAAGTAGTGTTTCCGTGTTAGAAGACACAAAGCCAAAGACTCATATAGACTTTGGCCACACCATGAAAGCT
ath-miR1888b	AT3G47350.1	UUAGGCUAAGAUUUGUGAAGA	UCUUCACAAAUCUUAGUUUAA	GATTTGTAAAAAAAGGGCTCTTATATAAGAGCTTTTAGGCTTATATTTAAGCTTTTATATAAGAACCCTTTCTTCACAAATCTTAGTTTAAGATTTGGCTAAGATACCATCAATAATGGTGGTCTTACACGCTTTTTTTTTATATGTTATCTTTTTACATA
ath-miR169g-3p	AT5G24825.1	UCCGGCAAGUUGACCUUGGCU	AGCCAAGGAUGACUUGCCGGA	CCCAACGGAGTAGAATTGCATGAAGTGGAGTAGAGTATAATGCAGCCAAGGATGACTTGCCGGAACGTTGTTAACCATGCATATGAATAATGTGATGATTAATTATGTGATGAACATATTTCTGGCAAGTTGTCCTTCGGCTACATTTTGCTCTCTTCTTC
ath-miR398c	AT5G14550.1	UGUGUUCUCAGGUCACCCCUG	CAGGGGUGACCUGAGAACACA	AACTTACACCATTTGGTAAATGAGTAAAAGCCAGCCTTGATAAAAGATGGACGGTAGAGAAAGAGCTCAGCAGGGGTGACCTGAGAACACATGAAAACGAGAGCTGTAACAATGACGTAGCGTCATTACAGCCGTTGATTACTCGTGTGTTCTCATATCAA
ath-miR830-5p	AT1G14071.1	UCUUCUCCAAAUAGUUUAGGUU	AACCU-AACUAUUUUGAGAAGA	TCTCCTCTTCTCCAAATAGTTTAGGTTAGCTGACATATAATAATTCAATAGACCCCAGTTTCTCCAGATAACCTAACTATTTTGAGAAGAAGTGA
ath-miR5658	AT4G39420.1	AUGAUGAUGAUGAUGAUGAAA	UUUCAUCAUCAUCUUCAUCAU	GACGGAGGAAACCACCAATGATTTCTCCATCTCACGTCGTCAAATGTTTCATCATCATCTTCATCATCTTTCGTACGACTTCTTTTTTTTTTTTTTTGGTTTTTTTTTCCCTTCCCAATCGAAGTAGCGATGCCTTCGCGATAGCTCTCTGCTTCATCTCG
ath-miR5658	AT4G36870.1	AUGAUGAUGAUGAUGAUGAAA	UAUCAUCAUCAUCAUCAUCAU	AATAACTAAAACTTCTCCTAATACTACAATTCTCTTGAAGACTTTTCACAATAATTCTATGTCCCAAGATTATCATCATCATCATCATCATAATCAACACCAAGGAGGTATCTTCAACTTCTCTAATGGATTCGACCGATCAGATTCTCCCAATTTAACAA
ath-miR5658	AT2G20840.1	AUGAUGAUGAUGAUGAUGAAA	UCUCAUCAUCAUCAUCAUCAU	AATGTCTCGCTACCAGTCTCATTCCTTTGATGACGGAGAAATTAATCCTTTTGCGGTAAGCTTGATTCAATCTCATCATCATCATCATCATCTGGGGATCTACTTTTTATTCGATTTTGTTGAATCGCATTGTTTCTGATCTGATTTCTCACATTCCTGTT
ath-miR5658	AT1G08320.1	AUGAUGAUGAUGAUGAUGAAA	ACUCAUCAUCAUCAUCAUCAU	AGTTCAACATCTGGACTTCCTTCCACTTCTCGAACTTTAGCTCCTCCTAAACCTTCGGAAGATAAGGTACTCATCATCATCATCATCATCATCATCATCATCATCACTTTTTAAAATTTAATTTTAGAAAGAGATATATGCATGGTACGTACTTGGAGTCA
ath-miR5658	AT1G08320.3	AUGAUGAUGAUGAUGAUGAAA	ACUCAUCAUCAUCAUCAUCAU	AGTTCAACATCTGGACTTCCTTCCACTTCTCGAACTTTAGCTCCTCCTAAACCTTCGGAAGATAAGGTACTCATCATCATCATCATCATCATCATCATCATCATCACTTTTTAAAATTTAATTTTAGAAAGAGATATATGCATGGTACGTACTTGGAGTCA
ath-miR5658	AT5G59450.1	AUGAUGAUGAUGAUGAUGAAA	UUUCUUCAUCAUCAUCAUCAU	AAAAAAAGCTCTTAACTTTTTTTTCTTCTTTAGGTAAAATTTGACAAAAGCTCTCAACTTTCAAACTCTGTTTCTTCATCATCATCATCATCACCATGGACGCCCTGCTTCAAGTTTCAGTTGATGGGTTTAGATTTGAGAACGGATCTGGATCTTGCTGC
ath-miR5658	AT2G32310.1	AUGAUGAUGAUGAUGAUGAAA	UAUCAUCAUCAUCAUCAUCAU	ATTCGGTAAATCCTCTGAAATTTGCAATAAAGCTTACAGATTTGATATATTAATCACACTTGTCATTAGGTATCATCATCATCATCATCATCATCATCATCATCAGAAAACCAACAAGATCATCATGAACAAGTTGTACCACCAAATGAACTTGATCCATT
ath-miR5658	AT2G32310.2	AUGAUGAUGAUGAUGAUGAAA	UAUCAUCAUCAUCAUCAUCAU	ATTCGGTAAATCCTCTGAAATTTGCAATAAAGCTTACAGATTTGATATATTAATCACACTTGTCATTAGGTATCATCATCATCATCATCATCATCATCATCATCAGAAAACCAACAAGATCATCATGAACAAGTTGTACCACCAAATGAACTTGATCCATT
ath-miR5658	AT5G18190.2	AUGAUGAUGAUGAUGAUGAAA	GGUCAUCAUCAUCAUCAUCAU	TATTGATGGTTTCTGATTGGTATCTTGAGTAGTGAATCGACTTTCTTCACAGATTCTTTTGATGTGTTGGTCATCATCATCATCATCATCGAAGAGCCTTTGATGGCGTTTTCTCGAGAGTAACGATGATTTTGTTACTCTTGAACCAAAGTTGATGAGTG
ath-miR5658	AT1G08320.2	AUGAUGAUGAUGAUGAUGAAA	ACUCAUCAUCAUCAUCAUCAU	AGTTCAACATCTGGACTTCCTTCCACTTCTCGAACTTTAGCTCCTCCTAAACCTTCGGAAGATAAGGTACTCATCATCATCATCATCATCATCATCATCATCATCACTTTTTAAAATTTAATTTTAGAAAGAGATATATGCATGGTACGTACTTGGAGTCA
ath-miR5658	AT2G44750.1	AUGAUGAUGAUGAUGAUGAAA	UUCCAUCAUCAUCAUCAUCAU	ATACCCATTGGAACTCCATCTGCCAATACCACTACCTCAGGGCTTAAATGGGATCTCAGTAAGTAACATCTTCCATCATCATCATCATCATCATTATCAGATCGATCTAATTATTCTGGTTTTTTTTTATAATCGTCTTACAGGCAACACTGAGATGAGAT
ath-miR5658	AT2G44750.2	AUGAUGAUGAUGAUGAUGAAA	UUCCAUCAUCAUCAUCAUCAU	ATACCCATTGGAACTCCATCTGCCAATACCACTACCTCAGGGCTTAAATGGGATCTCAGTAAGTAACATCTTCCATCATCATCATCATCATCATTATCAGATCGATCTAATTATTCTGGTTTTTTTTTATAATCGTCTTACAGGCAACACTGAGATGAGAT
ath-miR5658	AT1G74710.1	AUGAUGAUGAUGAUGAUGAAA	CAUCAUCAUCAUCAUCAUCAU	GTCTCTGAACTCAAATCTCAACCTCCGTCGTTTTCCTCCGGCGTCGTTCGGTTACAGGTACATCACTACATCATCATCATCATCATCATCCTCTGTTTTTTTCTTCTAAGACACAATCCGATTTGCTGCTGTATGTGAAAGAATGAGATCACGCCACGTGG
ath-miR5658	AT1G74710.2	AUGAUGAUGAUGAUGAUGAAA	CAUCAUCAUCAUCAUCAUCAU	GTCTCTGAACTCAAATCTCAACCTCCGTCGTTTTCCTCCGGCGTCGTTCGGTTACAGGTACATCACTACATCATCATCATCATCATCATCCTCTGTTTTTTTCTTCTAAGACACAATCCGATTTGCTGCTGTATGTGAAAGAATGAGATCACGCCACGTGG
ath-miR5658	AT3G04605.1	AUGAUGAUGAUGAUGAUGAAA	GAUCAUCAUCAUCAUCAUCAU	TTGATTTAGGAAATCCTCATGATGATCATGAGCTAGACTTAGGAAATAGTGAAGATCAGGATGGAGAGGATCATCATCATCATCATCATCACGATTATATGAACGAGAATGAAATCTCGGTTGATCAGAAGCCTGGACACGACGATGTTGATCCTGATCTG
ath-miR5658	AT1G02205.2	AUGAUGAUGAUGAUGAUGAAA	CCUCAUCAUCAUCAUCAUCAU	GCTGAGAGAAACTCCTTCAACAAGCTCAACTTGCAGTCTTGGGTGATACCTAGATATAATCTACAGGTCCTCATCATCATCATCATCATCATCATATATATAGGCTGGTTAACTTGCTGATGCATATATATTAATGGTGATATATATATGATGCATGCAGT
ath-miR5658	AT1G02205.1	AUGAUGAUGAUGAUGAUGAAA	CCUCAUCAUCAUCAUCAUCAU	GCTGAGAGAAACTCCTTCAACAAGCTCAACTTGCAGTCTTGGGTGATACCTAGATATAATCTACAGGTCCTCATCATCATCATCATCATCATCATATATATAGGCTGGTTAACTTGCTGATGCATATATATTAATGGTGATATATATATGATGCATGCAGT
ath-miR5658	AT1G17540.1	AUGAUGAUGAUGAUGAUGAAA	CAUCAUCAUCAUCAUCAUCAU	AGAATATCATCATCGATTCTCCAAACTGTATCCTTCTCCATGTTCAAACCAAACTGAGTACGTAATGGCATCATCATCATCATCATCATTGTTATCAATCCATCAATCTAATGAAAACTCTTGAAACAGGATTTGGGGCAGGAGAAAACACAGAAGCACCA
ath-miR5658	AT1G63057.2	AUGAUGAUGAUGAUGAUGAAA	CGUCAUCAUCAUCAUCAUCAU	AAATTGTAGCCTTGTTAATGGTGGTGATGATGGTAACAATGGGAATGGAGAACATTTTGGTTCAGGCTCGTCATCATCATCATCATCATCATCATTCTCCTTCCCCTTCTCCTTCATCTGATTTTGATGATAGTGGTTCAAAATCTCCTTCTCCTTCACCA
ath-miR5658	AT3G01500.2	AUGAUGAUGAUGAUGAUGAAA	CAUCAUCAUCAUCAUCAUCAU	CAAGGGTGCTTTTGAGCTTTGGGGACTTGAATTTGGCCTCTCCGAAACTAGCTCTGTATGAACCAATCCATCATCATCATCATCATCATGACCATCCATCATCATCATCATTATTATCATCGTATATAATATATATCTACCCCATATGTAATTTGTAATGT
ath-miR5658	AT3G01500.1	AUGAUGAUGAUGAUGAUGAAA	CAUCAUCAUCAUCAUCAUCAU	CAAGGGTGCTTTTGAGCTTTGGGGACTTGAATTTGGCCTCTCCGAAACTAGCTCTGTATGAACCAATCCATCATCATCATCATCATCATGACCATCCATCATCATCATCATTATTATCATCGTATATAATATATATCTACCCCATATGTAATTTGTAATGT
ath-miR5658	AT2G47830.1	AUGAUGAUGAUGAUGAUGAAA	CAUCAUCAUCAUCAUCAUCAU	ATTTCAAATCCTGAATCCGACGAGGATTTGTAGGTCTACTATATATTATATGTCTTGCCGTTATCTGCCATCATCATCATCATCATCATCACCACTCCGAGTATCTTCTTCTTCATCGCAAAAACCTAGTTTCGATTTCTCCAGAAGGTGGCATTTTGGTC
ath-miR5658	AT5G14850.1	AUGAUGAUGAUGAUGAUGAAA	GUUCAUCAUCAUCAUCAUCAG	TTGTCCTGCCTGTGCTACCCATAGCTTTGATATTCTCTGGGTATGCATTTGCTCAAATGGAAGTATCTGGTTCATCATCATCATCATCAGTCACTAAAAAGAAGCAAGTCCCTCGACAGAACCATACCAAGTGGTCTCCCAAACTAAGACTTTCAGTCTAT
ath-miR5658	AT1G60940.1	AUGAUGAUGAUGAUGAUGAAA	CAUCAUCAUCAUCAUCAUCAU	AAGAGCCATCGTGACTTCGAGAGAAGAAGCCAGCAAGGAACGATGGAGATTATTACGGCATCATCATCATCATCATCATCATTGTAATTCGTAATCATATCTTCTTTTGGAATTTCTTCACGGATAAGAAAAAAGGATATCGACAATTTCGCTTTTGCTTT
ath-miR5658	AT2G43970.1	AUGAUGAUGAUGAUGAUGAAA	AAUCAUCAUCAUCAUCAUCAU	CACACCAGAACCAAAACCAGAACAACAACCACAGCCATAACCAAAACCACAACCACAATGGGCGAGGAAATCATCATCATCATCATCATCATCAAGTGGGAACACAACCTTCGAACAATCCAATGAACAACATGGAGCAACCAGGCATGGGGAAACAGCAA
ath-miR5658	AT2G43970.2	AUGAUGAUGAUGAUGAUGAAA	AAUCAUCAUCAUCAUCAUCAU	CACACCAGAACCAAAACCAGAACAACAACCACAGCCATAACCAAAACCACAACCACAATGGGCGAGGAAATCATCATCATCATCATCATCATCAAGTGGGAACACAACCTTCGAACAATCCAATGAACAACATGGAGCAACCAGGCATGGGGAAACAGCAA
ath-miR5658	AT4G38360.1	AUGAUGAUGAUGAUGAUGAAA	AUUCAUCAUCAUCAUCAUCAC	ATGTCATTAGGTCCTCCGATCATTCTTCGAATCGGTTTTTGTGTGGCGGATCCAGTTTAATCATCATCAATTCATCATCATCATCATCACTGGTCGCAGCTGAATTCGATTCTTTGATTGGGCTTGTGGGATGGGAACTTGTTCCTGATGGATATATTAAA
ath-miR5658	AT1G62680.1	AUGAUGAUGAUGAUGAUGAAA	CGUCAUCAUCAUCAUCAUCAU	ATAGGAGATTCTGGATATGGGTTTTGCAACTCAAAGGGATTCACTAAAAGTGTTTTCTGCTCCATCATCGTCATCATCATCATCATCATCATCATCATCATCGGCAGCTCTATTGGTGGCGCGGATAAGCATTGCTTCATCATCTCCTTCTGATCTCGATG
ath-miR5658	AT5G25310.1	AUGAUGAUGAUGAUGAUGAAA	CAUCAUCAUCAUCAUCAUCAU	TAATCATCGTTGATCTTCAAAATTTGAAACTGAGAATTTCTCATCAGCATCATCACCATCATTACCACCATCATCATCATCATCATCATCATCATCATCATTAGCATCGTCCAAAATCTGATGATCCTGCATTTTTTGGCTAATCATCATCGGAAATTGTT
ath-miR5658	AT1G80960.2	AUGAUGAUGAUGAUGAUGAAA	GAUCAUCAUCAUCAUCAUCAU	ATCTTAGAATCAGCTACAGAATCAGACGCTTCAAAAATCTGAGGGAATCTTCCGTGCCAATATGGAGAGATCATCATCATCATCATCATCGTCATGTGATAAGGTAATATTGACTGGATCAGCAAATTCGCCGACGAATTAGAGTGGAATCTCAGAGGGAA
ath-miR5658	AT1G80960.3	AUGAUGAUGAUGAUGAUGAAA	GAUCAUCAUCAUCAUCAUCAU	ATCTTAGAATCAGCTACAGAATCAGACGCTTCAAAAATCTGAGGGAATCTTCCGTGCCAATATGGAGAGATCATCATCATCATCATCATCGTCATGTGATAAGGTAATATTGACTGGATCAGCAAATTCGCCGACGAATTAGAGTGGAATCTCAGAGGGAA
ath-miR5658	AT2G04620.1	AUGAUGAUGAUGAUGAUGAAA	GAUCAUCAUCAUCAUCAUCAU	ATGGTGGATCATCATCATCATCATCATCATCAACATCGACCTAATCGTCTTTCAGTACCACAACCAACAATCGGAAGAACATACCCATCATTCCCTTACACTCCAACTCCAACCCCTTCCAAAACCCGTCTCTCTTCTTCTTCTTCCTACAGATCGATCCA
ath-miR5658	AT5G59760.1	AUGAUGAUGAUGAUGAUGAAA	UAUCAUCAUCAUCAUCAUCAU	CAGAGTATAACAAAACACAGACACTGATCAATGGATGTCTTATATTCTTCTAATTGGCTTCATCAAGAGGTATCATCATCATCATCATCATCATCATCATCATCATCATTACTTTTCTTTAATATATATACTCATATGAAACTCTTTTTGAAATGCAGAGC
ath-miR5658	AT3G60790.1	AUGAUGAUGAUGAUGAUGAAA	AAUCAUCAUCAUCAUCAUCAU	ATGACGACACAATCATCATCATCATCATCATCATTGCCCTCGTCACTATCATCAACACCACCACTATTAGCATCAAATGCAAGATGCAAAGTTTTAAGGACAGGAGCATCATCTAAAGGAAAAGGAAAAGGGATCAAATATCCGGTCGATCGGATAAGCAT
ath-miR5658	AT1G80960.1	AUGAUGAUGAUGAUGAUGAAA	GAUCAUCAUCAUCAUCAUCAU	ATCTTAGAATCAGCTACAGAATCAGACGCTTCAAAAATCTGAGGGAATCTTCCGTGCCAATATGGAGAGATCATCATCATCATCATCATCGTCATGTGATAAGGTAATATTGACTGGATCAGCAAATTCGCCGACGAATTAGAGTGGAATCTCAGAGGGAA
ath-miR5658	AT2G06850.1	AUGAUGAUGAUGAUGAUGAAA	CAUCAUCAUCAUCAUCAUCAU	TATATAAAGCCAACCACACCCCTTTAGCTTCTCTCACCATCATCATCATCATCATCATCATCATTTCTCTCTATCTCTTTCTAAAACACAACCATGACTGTTTCTTCATCTCCATGGGCTCTCATGGCTCTCTTTCTAATGGTTTCTTCAACAATGGTAAT
ath-miR5658	AT1G54230.1	AUGAUGAUGAUGAUGAUGAAA	CAUCAUCAUCAUCAUCAUCAU	TTCCGAATGCATAATCTTGGAGTTAGCCGTAGAAATCCTTAACCGATGTAATGTCCAACTCTTATCCACATCATCATCATCATCATCATAACCATCATCATCATCATCACTGGCCTTTTGCTTTGTTCCTTGCAGGTGCTAATGGTCAAATGATTTTCCTC
ath-miR5658	AT1G03850.1	AUGAUGAUGAUGAUGAUGAAA	CAUCAUCAUCAUCAUCAUCAU	ATACGAGTCACCGTGGACGAAGACCGTGCCGGGCAATAGCATTTTCCTTTTAAAGAATGAAGATAAACCATCATCATCATCATCATCATTATCATGGTTAACATCAGGATCACCAAAGCCAACATCTATAAGCAATAAGAGATCAAGCAACCTAGTTGTGA
ath-miR5658	AT1G69690.1	AUGAUGAUGAUGAUGAUGAAA	GAUCAUCAUCAUCAUCAUCAU	AACTATGGCTCACATAAAGATCTAACAGAGACAGTAGTATAGTCCCACTTCCCCACCACCAAAGCTTCGATCATCATCATCATCATCATCATGGATCCGGATCCGGATCATAACCATCGACCCAACTTCCCTCTCCAGCTTCTTGATTCTTCTACCTCCTC
ath-miR5658	AT3G19470.2	AUGAUGAUGAUGAUGAUGAAA	AAUCAUCAUCAUCAUCAUCAU	TATGGTGGTCTTGATGATGAATTTTAGGGTTTATTTGATGAGAGTCAATCTTCAAAACAACGTTGTTGAATCATCATCATCATCATCATCATCATCATCATCATGTATAAAACGTGAAGCTAAACTTATTAGCTTAGGCGATGAAGAAGCTGATATATCTC
ath-miR5658	AT3G19470.1	AUGAUGAUGAUGAUGAUGAAA	AAUCAUCAUCAUCAUCAUCAU	TATGGTGGTCTTGATGATGAATTTTAGGGTTTATTTGATGAGAGTCAATCTTCAAAACAACGTTGTTGAATCATCATCATCATCATCATCATCATCATCATCATGTATAAAACGTGAAGCTAAACTTATTAGCTTAGGCGATGAAGAAGCTGATATATCTC
ath-miR5658	AT4G23680.1	AUGAUGAUGAUGAUGAUGAAA	CGUCAUCAUCAUCAUCAUCAU	CAAGAGCTTGGTTGCTGACATGGGAAACCACGTTAGCAAAACTTAATCATCATTCCCACAGTCGTCGTCGTCATCATCATCATCATCATCATCACTATCTCGATTTATAAGTTATGATGTTTTCAGTATAATAAATGGGGTCTTGTGGATCGTTAATTTCT
ath-miR5643b	AT1G38790.1	AGGCUUUUAAGAUCUGGUUGC	GCAACAUGAUCUUAAAAGCCU	AAGCTTGGTTAGTTTTCTAGTCAAATATGACAAGATGTCTTGTGTATGATTGAGTATAAGACTTAGAATCGCAACATGATCTTAAAAGCCTAGTGTTTCCTTGTTAGAAGATACAAAGCCAAATATTCATACAGATTTCGGCTACGCCATCAAAGCTTGGA
ath-miR860	AT5G26030.1	UCAAUAGAUUGGACUAUGUAU	AUAUAUAGUCCAAUCUAUUGA	CGGAACCTATAGAATCTCGTTGGTTTTGTGTTAAGTCTTTTCTTGGAGAAATGTCTTGGTTAAATTCAATATATATAGTCCAATCTATTGAAGTACTAGTACACCAGCTCTAATAAGCTGATGTGGGTAAGTAGTTCAATAGATTGGACTATGTATATTAA
ath-miR860	AT5G26030.2	UCAAUAGAUUGGACUAUGUAU	AUAUAUAGUCCAAUCUAUUGA	CGGAACCTATAGAATCTCGTTGGTTTTGTGTTAAGTCTTTTCTTGGAGAAATGTCTTGGTTAAATTCAATATATATAGTCCAATCTATTGAAGTACTAGTACACCAGCTCTAATAAGCTGATGTGGGTAAGTAGTTCAATAGATTGGACTATGTATATTAA
ath-miR156i	AT1G35516.1	UGACAGAAGAGAGAGAGCAG	CUUCUCUCUCUCUUCUCUCA	AGCATTCTATGCGTTTTGAATGGAAAAGAAGGTTTTGTAGGCTTCTCTCTCTCTTCTCTCATTTGCATCTTTTAGAGAGAGAAAGCATCTGATCTTCTTTTTCCGGCAACAATAGCTTCTTTAGTGTTTGTTGGCCAGTTCTCTGTCCAGAATCTTATGG
ath-miR156i	AT2G19420.1	UGACAGAAGAGAGAGAGCAG	GUGCUCACUCUCUUCUGUCG	AGCAGGAGACAAGAAGAGAGTAAGCACGCAGAGCTTTCGAGCATGAGCATGCTAGAAAAAGAGCCATGTGTGCTCACTCTCTTCTGTCGCCTTCGTTATTGCTATTCCCTTACCTCCTTTAGTTGACTTGCTTCATCTTCTTGCATGCATATGATTTTGA
ath-miR169a	AT1G70700.2	CAGCCAAGGAUGACUUGCCGA	UCGGAAAG-CAUCCUUGGCUC	TAATCAAGATTTTTGCTTCCTCAAATCATATGTCTAAACTCGAAAATTGCTTTTTTCCAGTCCCTCAAGCTCGGAAAGCATCCTTGGCTCGGTTCTTGGAGAAGCGCAAAGAGAGGTTTGATTTTGTATTTTTTTTCTTTATAGAAAATTTTGAGGTTTTT
ath-miR169a	AT1G70700.1	CAGCCAAGGAUGACUUGCCGA	UCGGAAAG-CAUCCUUGGCUC	TAATCAAGATTTTTGCTTCCTCAAATCATATGTCTAAACTCGAAAATTGCTTTTTTCCAGTCCCTCAAGCTCGGAAAGCATCCTTGGCTCGGTTCTTGGAGAAGCGCAAAGAGAGGTTTGATTTTGTATTTTTTTTCTTTATAGAAAATTTTGAGGTTTTT
ath-miR843	AT2G15510.1	UUUAGGUCGAGCUUCAUUGGA	UCCAAU-AAGCUCGAUCUAAU	TTTCTGGGTTTGGCTTCACGCAAAGACTGGGGAGTACTCTGTGAAATCGGGTTATTGGCTAGCCTTCCAATCCAATAAGCTCGATCTAATCCAGCAGGCTAATCTCCTTCCGTCAACCAACGGCCTTAAGGAACAGGTTTGGTCCACTAAATCCTCTCCAA
ath-miR447c-3p	AT2G03550.1	UUGGGGACGACAUC-UUUUGUUG	CCACAAAACGGUGUCGUCUCCAA	GTTTCGAGTCTACAAGAGTGGCCGCATTGAGCGTCTCTTAGGAGAAACAACCGTCCCACCATCTCTTACACCACAAAACGGTGTCGTCTCCAAAGATATCATCCATTCACCGGAGAAAAACCTCTCCCTCCGCATCTACCTACCGGAGAAAGTCACTGTTAAA
ath-miR167b	AT1G51760.1	UGAAGCUGCCAGCAU--GAUCUA	UAGAUCCGAUACUGGCAGCUUCA	GCTGGTAGTGGCTTTTTCAAAGCTAAGATAAGCGGGAAAGGAGGCCACGCAGCTCTTCCGCAGCATACCATAGATCCGATACTGGCAGCTTCAAATGTTATTGTTAGCTTACAACACCTCGTTTCACGAGAGGCAGATCCTTTAGACTCTCAGGTAATAAATA
ath-miR167b	AT3G61310.1	UGAAGCUGCCAGCA-UGAUCUA	AAGGUCAUUGUUGGCAGCUUCA	CGCTTGTTATCAAATTCCTTAGATGAATTTAGATTTCTTATGCTTAACTATGTGTGTTTGCCTCCTTAAAAGGTCATTGTTGGCAGCTTCATTTGGGCAATTCCGAAAGGGAAGATTAAAAAACGTGAAGAAACTTCTGAAGATGTCCAAGATACTGATGCT
ath-miR405d	AT5G36090.1	AUGAGUUGGGUCUAACCCAUAACU	AGUUAUGGGUU-GACCCAACUCAU	TGATTAGGGATGTCAAAATGGGTAACCCAACTCAACTCAACTCATAATCAAATGAGTTTAGGGTTAAATGAGTTATGGGTTGACCCAACTCATTTTGTTAAATGGGTTAGGTCAACCCATAACTCATTTAATTTGATTGGTTGAGTTGTTAAATGGGTTAACTC
ath-miR405d	AT5G36010.1	AUGAGUUGGGUCUAACCCAUAACU	AGUUAUGGGUU-GACCCAACUCAU	ATGTCAAAATGGGTAACTCAACTCAACTCAACTCATAATCAAATGAGTTTAAGGTTAAATGAGTTATGGGTTGACCCAACTCATTTTGTTAAATGGGTTGGATCAACCCATAACTCATTTAATTTGATGGGTTGAGTTGTTAAATGAGTTAACCCATTTAAGTA
ath-miR163	AT1G66700.1	UUGAAGAGGACUUGGAACUUCGAU	AUCG-AGUUCCAAGUCCUCUUCAA	AGTTCAAAACATAATAGATGCGGTAGAAGAAAAGTACCGTAGAGAAACCGGACAAAACCCGGCAGATAACATCGAGTTCCAAGTCCTCTTCAATGATTTCAGCCTCAATGATTTCAACACTCTCTTCCAGACACTTCCACCCGGAAGAAGATACTTCAGCGCTG
ath-miR156e	AT2G19420.1	UGACAGAAGAGAGUGAGCAC	GUGCUCACUCUCUUCUGUCG	GAGCAGGAGACAAGAAGAGAGTAAGCACGCAGAGCTTTCGAGCATGAGCATGCTAGAAAAAGAGCCATGTGTGCTCACTCTCTTCTGTCGCCTTCGTTATTGCTATTCCCTTACCTCCTTTAGTTGACTTGCTTCATCTTCTTGCATGCATATGATTTTG
ath-miR156e	AT5G10946.1	UGACAGAA-GAGAGUGAGCAC	GUGCUCACUCUCUUUUUGUCA	GAAGTTGACAGAAGAGAGTGAGCACACAAAGGGGAAGTTGTATAAAAGTTTTGTATATGGTTGCTTTTGCGTGCTCACTCTCTTTTTGTCATAACTTCTCCTTCATGAATCTTCCTTATTCCATTGTTCTAGTTATGATTTTGTGTTCTTATCTGTCTCTG
ath-miR842	AT1G61224.1	UCAUGGUCAGAUCCGUCAUCC	GGAUGAUGAAUCCGACCAUGA	AAGCGGGATGATGAATCCGACCATGATGGTGTTGCAGAAATTTATGTATGATGTAGTTATTGTCCAGGGATCGAAACACCATCATGGTCAGATCCGTCATCCCACTT
ath-miR5664	AT1G62780.1	AUAGUCAAUUUUAUCGGUCUG	CAAACCG-UAAAAUUGACUAU	TTCTTGCTCGAACCCATTTTTCCAAAACGTGAAACTCAAGTAACCCGAATCAAACCGGAAAATCGAATGCCAAACCGTAAAATTGACTATATGATAAAGCTTTTAATCATCGTATGAAATTCATATGTATTTGTTGCAGAAAGAAGCAGGAGATTACATGG
ath-miR167a	AT1G51760.1	UGAAGCUGCCAGCAU--GAUCUA	UAGAUCCGAUACUGGCAGCUUCA	GCTGGTAGTGGCTTTTTCAAAGCTAAGATAAGCGGGAAAGGAGGCCACGCAGCTCTTCCGCAGCATACCATAGATCCGATACTGGCAGCTTCAAATGTTATTGTTAGCTTACAACACCTCGTTTCACGAGAGGCAGATCCTTTAGACTCTCAGGTAATAAATA
ath-miR167a	AT3G61310.1	UGAAGCUGCCAGCA-UGAUCUA	AAGGUCAUUGUUGGCAGCUUCA	CGCTTGTTATCAAATTCCTTAGATGAATTTAGATTTCTTATGCTTAACTATGTGTGTTTGCCTCCTTAAAAGGTCATTGTTGGCAGCTTCATTTGGGCAATTCCGAAAGGGAAGATTAAAAAACGTGAAGAAACTTCTGAAGATGTCCAAGATACTGATGCT
ath-miR5643a	AT1G38790.1	AGGCUUUUAAGAUCUGGUUGC	GCAACAUGAUCUUAAAAGCCU	AAGCTTGGTTAGTTTTCTAGTCAAATATGACAAGATGTCTTGTGTATGATTGAGTATAAGACTTAGAATCGCAACATGATCTTAAAAGCCTAGTGTTTCCTTGTTAGAAGATACAAAGCCAAATATTCATACAGATTTCGGCTACGCCATCAAAGCTTGGA
ath-miR5643a	AT3G51850.1	AGGCUUUUAAGAUCUGGUUGC	GCAAAAAGUUCUUAAAAGCCU	GCTATTTGTTTGATGATAACCAAACCATTTGAATTTACAGTTTTACACATAGGTAATGGAAACATGCTTTGCAAAAAGTTCTTAAAAGCCTGAGGACAAAACATGTAGCTTTAAACACTTTTTTTCAGTTTTATTCTTTTGGCATTTGTCTGTTGTGTAAG
ath-miR2936	AT1G76710.1	CUUGAGAGAGAGAACACAGACG	CGUC-GCGUUCUCUCUCUCAAA	AACGCCGTCTATTGTTCTTCGTCCTCGCTCGTCGTCGCGTTCTCTCTCTCAAACTCTCAGGTAAGCTTCTTCAGTTTCCCACTTTCCCTCTTACACCAATATCCAATTTTGTGTGTTTGCAAATAAATATGTGTTAAGTAATGTGGTTTCGTTTCTAGCTGC
ath-miR2936	AT1G27910.1	CUUGAGAGAGAGAACAC-AGACG	UGUCUCGUUUUCUCUCUCUCAAU	GCCCAAAAAGTTGGAGCCATGGCTCTCTTTAACTTGGCTGTGGACAACAACAGGTATGTGAGCAAACGATGTCTCGTTTTCTCTCTCTCAATGATCAAGCACCTAACTTAAATTAGTCTACTAACACATTCGGTTATCTTGAGAATATTGCAAAACTATAGAT
ath-miR405a	AT5G36090.1	AUGAGUUGGGUCUAACCCAUAACU	AGUUAUGGGUU-GACCCAACUCAU	TGATTAGGGATGTCAAAATGGGTAACCCAACTCAACTCAACTCATAATCAAATGAGTTTAGGGTTAAATGAGTTATGGGTTGACCCAACTCATTTTGTTAAATGGGTTAGGTCAACCCATAACTCATTTAATTTGATTGGTTGAGTTGTTAAATGGGTTAACTC
ath-miR405a	AT5G36010.1	AUGAGUUGGGUCUAACCCAUAACU	AGUUAUGGGUU-GACCCAACUCAU	ATGTCAAAATGGGTAACTCAACTCAACTCAACTCATAATCAAATGAGTTTAAGGTTAAATGAGTTATGGGTTGACCCAACTCATTTTGTTAAATGGGTTGGATCAACCCATAACTCATTTAATTTGATGGGTTGAGTTGTTAAATGAGTTAACCCATTTAAGTA
ath-miR852	AT4G14500.1	AAGAUAAGCGCCUUAGUUCUG	CAGAGCUAAGGCGCUUAUCUU	AAATAGTATCCAACATCTGTTTATCCTAAACATCCTATTAAGTTTTTATGCTGAAACAAAGCTCAAAGCTCAGAGCTAAGGCGCTTATCTTCTTTGATATTGCATGGAGTATGCTTCTACTTCTCTAGGAGATGCGTTTTATGGAAATATCAAAGAAGATA
ath-miR852	AT4G14500.2	AAGAUAAGCGCCUUAGUUCUG	CAGAGCUAAGGCGCUUAUCUU	AAATAGTATCCAACATCTGTTTATCCTAAACATCCTATTAAGTTTTTATGCTGAAACAAAGCTCAAAGCTCAGAGCTAAGGCGCTTATCTTCTTTGATATTGCATGGAGTATGCTTCTACTTCTCTAGGAGATGCGTTTTATGGAAATATCAAAGAAGATA
ath-miR5648-3p	AT1G75940.1	AUCUGAAGAAAAUAGC-GGCAU	AUGCCAAUUAUUUUCUUCAGAU	TCTCTTGAGCTTGCACGAAGCAATTTGGTATGTTAAAAAATCATATTTTGAGTTTTAATTCGATGAAAATATGCCAATTATTTTCTTCAGATGGACTAATGTTTTTTTTGTTCGTGTGTTTTAATGCAGCGATGATAAAGTAAACGTTACAGGGTATTTTCA
ath-miR156j	AT2G19420.1	UGACAGAAGAGAGAGAGCAC	GUGCUCACUCUCUUCUGUCG	GAGCAGGAGACAAGAAGAGAGTAAGCACGCAGAGCTTTCGAGCATGAGCATGCTAGAAAAAGAGCCATGTGTGCTCACTCTCTTCTGTCGCCTTCGTTATTGCTATTCCCTTACCTCCTTTAGTTGACTTGCTTCATCTTCTTGCATGCATATGATTTTG
ath-miR156j	AT3G47170.1	UGACAGAAGAGAGAGAGCAC	GUGCACUCUCUCUUCUCUCA	CGAGCGACCAGACACTCCAATTAGATTGTACGCAAGGCGATGGAGTCCCCTTGATAAAGGCAACGGCCTCGTGCACTCTCTCTTCTCTCAATTACTTGGAGAGTGGTAATCACTTGGAAGCAACATACCAACTTGTTCCTTCACACGACACTTTGAAAGG
ath-miR1886.1	AT5G23480.1	UGAGAGAAGUGAGAUGAAAUC	GAUUU-AUUUCACUUCUCUCA	ACTAATATTTGTATTTCTTGACATTTACTCTTGCAAGTTGCTCCCATAGTCTGTTTATTCTAGTGCTTCTGATTTATTTCACTTCTCTCATCTAATCTACTCTAACCGTGGACAGGTTGATATGGAAGAAAAGGCTCGAAGTTTGCATGAAGATGTGACAA
ath-miR1886.1	AT5G22770.3	UGAGAGAAGUGAGAU-GAAAUC	GAUUUCGAUCUCACCUCUCUCG	CTTCTCCAAAGATCAGTCTCTCCTTTTGAATTTCTTCGATTGAAGGTGCCATTTTCCGTTTCTAGATTGGGATTTCGATCTCACCTCTCTCGAATTGCTTATGCTTCAGCTTTAGTCTGTGGTTTATCTCGTAGTTAGATCCGGTGCCGCGAGTTTGGATCT
ath-miR1886.1	AT5G22770.1	UGAGAGAAGUGAGAU-GAAAUC	GAUUUCGAUCUCACCUCUCUCG	CTTCTCCAAAGATCAGTCTCTCCTTTTGAATTTCTTCGATTGAAGGTGCCATTTTCCGTTTCTAGATTGGGATTTCGATCTCACCTCTCTCGAATTGCTTATGCTTCAGCTTTAGTCTGTGGTTTATCTCGTAGTTAGATCCGGTGCCGCGAGTTTGGATCT
ath-miR1886.1	AT5G22770.2	UGAGAGAAGUGAGAU-GAAAUC	GAUUUCGAUCUCACCUCUCUCG	CTTCTCCAAAGATCAGTCTCTCCTTTTGAATTTCTTCGATTGAAGGTGCCATTTTCCGTTTCTAGATTGGGATTTCGATCTCACCTCTCTCGAATTGCTTATGCTTCAGCTTTAGTCTGTGGTTTATCTCGTAGTTAGATCCGGTGCCGCGAGTTTGGATCT
ath-miR164c	AT3G33142.1	UGGAGAAGCAGGGCACGUGCG	ACCACG-GUCCUGCUUCUCCA	TGTTCCAAAACAGCAATTTCAAGAGAACTACCAGAAGCAACCACCACCTGGGTTTGCACCTCGGCAACACCACGGTCCTGCTTCTCCAAACGCTGATATGAAACAAATGCTACAACAGCTGCTCCAAGGACAAGCATATGGCTCCATGGAGATTGCTAAGA
ath-miR390b	AT2G38325.1	AAGCUCAGGAGGGAUAGCGCC	GGCGCUAUCCAUCCUGAGUUU	GTAGAGAAGAATCTGTAAAGCTCAGGAGGGATAGCGCCATGATGATCACATTCGTTATCTATTTTTTGGCGCTATCCATCCTGAGTTTCATTGGCTCTTCTTACTAC
ath-miR415	AT2G07050.1	AACAGAGCAGAAACAGAACAU	AUGUCGUCUUUCUGCUCUGUU	CTGTTAATGTTATCATTTCTTTACAGGTTAGATTTGGTTTCTAATACAGATTGGTGCTTCGATCAGTCATATGTCGTCTTTCTGCTCTGTTGACCTTTTGTTTTTTAAATGCATATTTTGAAAACCAAAACAGTTTCCTTGTCTAATCAGCTGAAAATTTC
ath-miR415	AT1G11310.2	AACAGAGCAGAAA-CAGAACAU	UUGCUCUGCUUUCUGCUCUGUU	CATTCTATTCACAAAATTGGAACCGTAAGTCTCTTTATATTTCTCCTTATTTCAAGATTCCCCTGTTTCTTGCTCTGCTTTCTGCTCTGTTTCTTTAATTACTGCTCTGTTTTTTTGGATTTGTTTAGTTCTTCTCCTATCACTATCAACACTACTAAATCT
ath-miR415	AT1G11310.1	AACAGAGCAGAAA-CAGAACAU	UUGCUCUGCUUUCUGCUCUGUU	CATTCTATTCACAAAATTGGAACCGTAAGTCTCTTTATATTTCTCCTTATTTCAAGATTCCCCTGTTTCTTGCTCTGCTTTCTGCTCTGTTTCTTTAATTACTGCTCTGTTTTTTTGGATTTGTTTAGTTCTTCTCCTATCACTATCAACACTACTAAATCT
ath-miR5650	AT2G48140.1	UUGUUUUGGAUCUUAGAUACA	UGUAUCUAAGAUUCAAAACAA	GCGCATATAAATTTGTTTTGGATCTTAGATACACATATAGTTTGCTTTTCCTTTATAAACAAACTATATGTGTATCTAAGATTCAAAACAAACTATTTGCATGTGTATATAAGTTCCAGTTGATTCCATGCATAGATTTATATACATATATGTATTGGGCA
ath-miR5636	AT4G01525.1	CGUAGUUGCAGAGCUUGACGG	GUGUCGGCCUCUGCAACUACG	GTTGCTACGATTCCCTTCGGTTGTGGACGCCGGTTGGTGTAGCGATTTCTTCTCGTGGCTCAGCCGTCGTGTCGGCCTCTGCAACTACGGCGGAAGTCGATCGAGAGAAGGTGGGTAGTGCCAATTCGCCATGGAGGTTAACGGTGGATCTTCCTAGATTT
ath-miR156f	AT2G19420.1	UGACAGAAGAGAGUGAGCAC	GUGCUCACUCUCUUCUGUCG	GAGCAGGAGACAAGAAGAGAGTAAGCACGCAGAGCTTTCGAGCATGAGCATGCTAGAAAAAGAGCCATGTGTGCTCACTCTCTTCTGTCGCCTTCGTTATTGCTATTCCCTTACCTCCTTTAGTTGACTTGCTTCATCTTCTTGCATGCATATGATTTTG
ath-miR156f	AT5G10946.1	UGACAGAA-GAGAGUGAGCAC	GUGCUCACUCUCUUUUUGUCA	GAAGTTGACAGAAGAGAGTGAGCACACAAAGGGGAAGTTGTATAAAAGTTTTGTATATGGTTGCTTTTGCGTGCTCACTCTCTTTTTGTCATAACTTCTCCTTCATGAATCTTCCTTATTCCATTGTTCTAGTTATGATTTTGTGTTCTTATCTGTCTCTG
ath-miR159c	AT1G08030.1	UUUGGAUUGAAG-GGAGCUCCU	ACAAGCUCCACUUCAAUCCAAG	TGTTTGTGCTCTTGTAGTTTTTTGAGGAAGTTGTATGATAGCTCTGAGGAATGTCCTCGATCTTACGACAAGCTCCACTTCAATCCAAGGTATCTTAATTTCATCAGTGCTCTCGCTAATTGTACGTCTTTATTTGATGCCAAAGACTCTTTCTTGTGGAAA
ath-miR5663	AT1G50440.3	AGCUAAGGAUUUGCAUUCUCA	UGAGAAUGCAAAUCCUUAGCU	CATTCTCATGATTGAGTTTAGTGTTTATAGACTTTCTTCTATAATGTTACTATATACTAGAATTCAATCATGAGAATGCAAATCCTTAGCTATAATTGCCACATAGCAGTTTATGACCAAACTATTGGTTTCTTATCGCATTTGAACACCGAAACAGGAGA
ath-miR5663	AT1G50440.2	AGCUAAGGAUUUGCAUUCUCA	UGAGAAUGCAAAUCCUUAGCU	CATTCTCATGATTGAGTTTAGTGTTTATAGACTTTCTTCTATAATGTTACTATATACTAGAATTCAATCATGAGAATGCAAATCCTTAGCTATAATTGCCACATAGCAGTTTATGACCAAACTATTGGTTTCTTATCGCATTTGAACACCGAAACAGGAGA
ath-miR5663	AT1G50440.1	AGCUAAGGAUUUGCAUUCUCA	UGAGAAUGCAAAUCCUUAGCU	CATTCTCATGATTGAGTTTAGTGTTTATAGACTTTCTTCTATAATGTTACTATATACTAGAATTCAATCATGAGAATGCAAATCCTTAGCTATAATTGCCACATAGCAGTTTATGACCAAACTATTGGTTTCTTATCGCATTTGAACACCGAAACAGGAGA
ath-miR156g	AT2G19420.1	CGACAGAAGAGAGUGAGCAC	GUGCUCACUCUCUUCUGUCG	GAGCAGGAGACAAGAAGAGAGTAAGCACGCAGAGCTTTCGAGCATGAGCATGCTAGAAAAAGAGCCATGTGTGCTCACTCTCTTCTGTCGCCTTCGTTATTGCTATTCCCTTACCTCCTTTAGTTGACTTGCTTCATCTTCTTGCATGCATATGATTTTG
ath-miR156g	AT1G53160.2	CGACAGAAGAGAGUGAGCAC	CUGCUCUCUCUCUUCUGUCA	AGGGTAGAGATGACACTTCCTATGCCAAACTCATCATTCAAGCGACCACAGATTAGATAGAGAAGCTGTCTGCTCTCTCTCTTCTGTCATCTAAACTTCTCTCTTAGAATCCTAAAATTGTGGTATCTAACAATGTTATAGAGAAATAAATAACTACCAC
ath-miR156g	AT2G21840.1	CGACAGAAGAGAGUGAGCAC	GGGUUCAAUCUCUUCUGUCG	TTTGACCCTTCTACCAAATACCCCTAGATGGTTTAGAAGGAAGTGTGAGTCATGCAAAGACGATATAGGCGGGTTCAATCTCTTCTGTCGTATATGCAATTTCATCATCGACATCAACTGCGCTTTGAAAGATAAAAAAATGCATGGTGCATTACAAAGG
ath-miR414	AT5G04980.1	UCAUCUUCAUCAUCAUCGUCA	UGACGAUGAUGAUGAAGACGA	GTTTCAGATGTCCTGAAGGTCTAGTTAACCAATCCGGTGTACTTTCTGATGACGAAGAAGATGAAGATGATGACGATGATGATGAAGACGAGGATGAAGGAGGAGGAAAAGTTGCTTCTCTTGTAAGCAACCAAATGACGATGAAGTATGGCTTAGTAGCA
ath-miR414	AT3G49140.1	UCAUCUUCAUCAUCAUCGUCA	AGACGAUGAUGAUGAUGAUGA	TGTCTTAGCATATTTCACTATTTATTCTTGACTTCAGGAATGGGTTGCTATTTTAGAGGATGAAGATGAAGACGATGATGATGATGATGATGATGATGAGGATGATGATGATTCTGATTCTGATGAATCGCTGGGAGACTGGGCAAATTTGGAAACAATGA
ath-miR414	AT3G48860.2	UCAUCUUCAUCAUCAUCGUCA	AGACGAAGAUGAUGAAGAUGA	GAACGTAGCTGCCAAAGCCGCGGCACAGCGATTAGCTAAGGTCATGGCCTTACAGAACAAAGACAACGGAGACGAAGATGATGAAGATGAAGATGAAGATCTAAGTCTCAGATTCGCATCTGCTTCTTTAAAACCTGCTCGTCATGCACCTTCTTCTATCT
ath-miR414	AT1G70200.1	UCAUCUUCAUCAUCAUCGUCA	AGACGAUGAUGAUGAAGAAGA	AAGGAGTAATGGGTTTTGTTCATTCGCTGTAAACAAGCGTAGAAGTGGCGATTCCGTTATTGTGGAGTCAGACGATGATGATGAAGAAGATGATGAAGATTGGGGTGAATTTGATGGAGAAGATGAAGGAGAAGAAGAAGAAGAAGATGAAGGAGAGTTCT
ath-miR414	AT4G29420.1	UCAUCUUCAUCAUCAUCGUCA	AGACGAUGAUGAUGAUGAUGA	TTTTTTTCTCCATCATCATTTCCTCTAGTTTCGTTTCGGATTCGTTTGAAATAGAAGTTTTTTATTGGAAGACGATGATGATGATGATGATGATGATGATGATATATGATAGTAACTAGATTAAGTCTATTTGTATCTTGCAGGTAGTAAGTTAGTGAAAC
ath-miR414	AT2G11910.1	UCAUCUUCAUCAUCAUCGUCA	AGACGAUGAUGAGGAAGAUGA	TGATGAAGATGACGATGATGAGGAGGGTGATAATGATGACGAGGATGAGGACAATGAAGATGAGGAAGAAGACGATGATGAGGAAGATGATGATGATGTTCGCCAGCCGCCATCGAAGAAGAGAAAATGATGATGATGAGTTCATGAGTGTTTGTGGTTTA
ath-miR414	AT1G78265.1	UCAUCUUCAUCAUCAUCGUCA	UGACGAUGAUGAUGAUGAUGG	GGTTGATGTGGCCTTGTGCTGGATAAGGTATGCACATTGCGTGAGGTTTCTGTGAGCTAGAACCGCCATGTTGTTCCATCCTTTTGACGATGACGATGATGATGATGATGGATTCCGCAACGTTGAGTCACTCAACTTGAGTGTATCGTCCCATAATTGAT
ath-miR414	AT5G08430.1	UCAUCUUCAUCAUCAUCGUCA	GAGCGAUGAUGAUGAAGAUGA	GTATACCAGTAAATAATGTCGACAACGGATCTCAAGTTCAACCAAATCCATCAGAAGTAATCGAACTGAGCGATGATGATGAAGATGACAACGGTGATGGAGAGACCCTGGACCCTAAAGTTGAAGACGTCCGGGTTCTGTCTTATGATAAAGAGAAGTTA
ath-miR414	AT3G50550.1	UCAUCUUCAUCAUCAUCGUCA	AGACGAUGAUGAUGAUGAUGA	TTTTGAAATTTCCATGGCGGACGAAAAGGAGATCGTCGATATTTATAGCTCAGATGAGGAATACGACGAAGACGATGATGATGATGATGATACCGATGGCGAGAGTAGCGACGAAGACGATGAAGAAGAAGATCGGAATCTGAGGTATTTGCGTATTTCAC
ath-miR414	AT3G50550.2	UCAUCUUCAUCAUCAUCGUCA	AGACGAUGAUGAUGAUGAUGA	TTTTGAAATTTCCATGGCGGACGAAAAGGAGATCGTCGATATTTATAGCTCAGATGAGGAATACGACGAAGACGATGATGATGATGATGATACCGATGGCGAGAGTAGCGACGAAGACGATGAAGAAGAAGATCGGAATCTGAGGTATTTGCGTATTTCAC
ath-miR414	AT3G42140.1	UCAUCUUCAUCAUCAUCGUCA	GGACGAUGAUGAUGAUGAUGA	TACCACTTGTGGAATGCTGAGTCATGATGCCTCCGAATGTCCAACTTCCGGGAACCAAGGTCCTCATGCGGACGATGATGATGATGATGATGATAATGACGCAAATGAAGACCATCCCGATGTTCCTGGAGACAACCCTGACCAAGTTCATGGTCCAATGA
ath-miR414	AT5G15725.1	UCAUCUUCAUCAUCAUCGUCA	UGAUGAUGAUGAUGAAGAUGC	TCTTCTTCAAGGGCCTCGAGGTTTGAATCTACTCATTCTTTTGATGGTCATATGATGTTGATGTTGATGATGATGATGATGATGAAGATGCATATACATATACTGTTTACTTGCATGGTTCTAATATCCTTGAATATGATATATGTTTCTTCTCTTCGTAC
ath-miR414	AT3G17160.1	UCAUCUUCAUCAUCAUCGUCA	AGACGAUGAUGAUGAUGAUGA	AGAAGTTACCGGCGGCGACGGTGAAGGAGAGGCTAATGTAGAAGAGGAAGACGACGAAGCAGAAAATGAAGACGATGATGATGATGATGATGATGATGATGACGACGACGAGGACGAGGACGATGAAGAAGGGGTATGAATCTCTTTAGTTTTTATTTATT
ath-miR405b	AT5G36090.1	AUGAGUUGGGUCUAACCCAUAACU	AGUUAUGGGUU-GACCCAACUCAU	TGATTAGGGATGTCAAAATGGGTAACCCAACTCAACTCAACTCATAATCAAATGAGTTTAGGGTTAAATGAGTTATGGGTTGACCCAACTCATTTTGTTAAATGGGTTAGGTCAACCCATAACTCATTTAATTTGATTGGTTGAGTTGTTAAATGGGTTAACTC
ath-miR405b	AT5G36010.1	AUGAGUUGGGUCUAACCCAUAACU	AGUUAUGGGUU-GACCCAACUCAU	ATGTCAAAATGGGTAACTCAACTCAACTCAACTCATAATCAAATGAGTTTAAGGTTAAATGAGTTATGGGTTGACCCAACTCATTTTGTTAAATGGGTTGGATCAACCCATAACTCATTTAATTTGATGGGTTGAGTTGTTAAATGAGTTAACCCATTTAAGTA
ath-miR841a	AT4G13570.1	UACGAGCCACUUGAAACUGAA	UUCAGUUUCAAGUGGCUCGUA	AAACAAAGAAATTTCATTTTTTGTAGTATAATTTGATAAAATTTTATACTGATATTGTTTCTTTGTTTCTTTCAGTTTCAAGTGGCTCGTATTCACAAGCAACTTAAGAACAGAGTTTCTGCACATAGTAGTGTTGGTGCGACTGATGTTGTCTACATGAC
ath-miR396b	AT3G33106.1	UUCCACAGCUUUCUUGAACUU	ACGUUCAAGAAAGCU-UGGAA	GGCCGCTATAATCGAGAGAATGATAAAACAATTCAAGCCAGCTCCATCACCTTCACTTGCTCTTCCATGGACGTTCAAGAAAGCTTGGAAAAGCATATATGAATCTCTTGCAGAAAAATAACTTCATGAGATGGAAGTTGTGATGCCATTAATAGAAGTCC
ath-miR778	AT2G41616.1	UGGCUUGGUUUAUGUACACCG	CGGUGUACAUAGACCAAACCA	CCGCCTTGGCTTGGTTTATGTACACCGAGTATGTTCAGCTCCATCCTATACAGATTTTGGGACATGTGCCTAGGGTTGAGGTTTCATATATAGAAAGAACTGAACAAACTCGGTGTACATAGACCAAACCAAGGCGGT
ath-miR156d	AT2G19420.1	UGACAGAAGAGAGUGAGCAC	GUGCUCACUCUCUUCUGUCG	GAGCAGGAGACAAGAAGAGAGTAAGCACGCAGAGCTTTCGAGCATGAGCATGCTAGAAAAAGAGCCATGTGTGCTCACTCTCTTCTGTCGCCTTCGTTATTGCTATTCCCTTACCTCCTTTAGTTGACTTGCTTCATCTTCTTGCATGCATATGATTTTG
ath-miR156d	AT5G10946.1	UGACAGAA-GAGAGUGAGCAC	GUGCUCACUCUCUUUUUGUCA	GAAGTTGACAGAAGAGAGTGAGCACACAAAGGGGAAGTTGTATAAAAGTTTTGTATATGGTTGCTTTTGCGTGCTCACTCTCTTTTTGTCATAACTTCTCCTTCATGAATCTTCCTTATTCCATTGTTCTAGTTATGATTTTGTGTTCTTATCTGTCTCTG
ath-miR5651	AT2G43018.1	UUGUGC-GGUUCAAAUAGUAAC	GUUAUUUUUUGAACCUGCACAA	CATTTTGAGAAAGTCTTTTGGCCGAAAGTAGAGTTTCTAGGAGTGGTAGCTGAAACCTCCTACGGTTGCAGTTATTTTTTGAACCTGCACAAGGCCACGGGTCATCCGGTTCTGGTTTACATGCCGGCTGGTCAGCTTGCCAAAGACATTGAGAAAATGTCT
ath-miR5651	AT2G43020.1	UUGUGC-GGUUCAAAUAGUAAC	GUUAUUUUUUGAACCUGCACAA	CATTTTGAGAAAGTCTTTTGGCCGAAAGTAGAGTTTCTAGGAGTGGTAGCTGAAACCTCCTACGGTTGCAGTTATTTTTTGAACCTGCACAAGGCCACGGGTCATCCGGTTCTGGTTTACATGCCGGCTGGTCAGCTTGCCAAAGACATTGAGAAAATGTCT
ath-miR773a	AT4G08990.1	UUUGCUUCC-AGCUUUUGUCUC	GAGACAAAAGUUGGGAAGCAAA	ATGGAGACAAAAGTTGGGAAGCAAAAGAAGAGAAGTGTTGACTCAAATGATGATGTCTCTAAGGAAAGGAGACCAAAGCGAGCAGCAGCTTGCAGAAACTTCAAGGAGAAACCTCTTCGTATCTCTGACAAATCTGAAACCGTTGAAGCTAAGAAAGAGCAG
ath-miR773a	AT1G79950.1	UUUGCUUCCAGCUUUUGUCUC	GCGACCAACGCUGGAAGCAAA	AACTGCTCCTAAACTCATTGGTACAGTTGAGGAGGCTGCAGTGTTCCTGGAGGAGGAAAAACAACGAACAGCGACCAACGCTGGAAGCAAACTAGAAATCATTGCTGACATGCTTAAGCTGATCTTTAGAGAAAATGGAAGTAACCATGCAGATGTTTATC
ath-miR1886.2	AT2G37160.2	UGAGAUGAAAUCUUUGAUUGG	CCAAUUAAAGAUUUCAUCUUA	GTGAGATGAAATCTTTGATTGGAAATTTCATGTAGACGATGCTATCACCCCATATGACCAAAAGAAATTCCCAATTAAAGATTTCATCTTACTTCCCTCATGTGGCTTTTGCCAGATTACGGGTATAGATTTGTTAATCTGCTGGGTAGAAATTTGTTAGA
ath-miR1886.2	AT2G37160.1	UGAGAUGAAAUCUUUGAUUGG	CCAAUUAAAGAUUUCAUCUUA	GTGAGATGAAATCTTTGATTGGAAATTTCATGTAGACGATGCTATCACCCCATATGACCAAAAGAAATTCCCAATTAAAGATTTCATCTTACTTCCCTCATGTGGCTTTTGCCAGATTACGGGTATAGATTTGTTAATCTGCTGGGTAGAAATTTGTTAGA
ath-miR5633	AT1G79990.3	UAUGAUCAUCAGAAAACAGUG	CACUG-GUUCUGAUGAUCAUA	CTTTGGATGCACATCTCAAAGGGGTAAACTGTGTAGACTACTTTACTGGTGGGGATAAACCATACCTAATCACTGGTTCTGATGATCATACTGCTAAGGTCTGTACTGAGCTTTCTTGCTTCTTTGCAAGTTGTTTGCTACATATGTGTGCTTGTATGTAT
ath-miR5633	AT1G79990.1	UAUGAUCAUCAGAAAACAGUG	CACUG-GUUCUGAUGAUCAUA	CTTTGGATGCACATCTCAAAGGGGTAAACTGTGTAGACTACTTTACTGGTGGGGATAAACCATACCTAATCACTGGTTCTGATGATCATACTGCTAAGGTCTGTACTGAGCTTTCTTGCTTCTTTGCAAGTTGTTTGCTACATATGTGTGCTTGTATGTAT
ath-miR400	AT1G32583.1	UAUGAGAGUAUUAUAAGUCAC	GUGACUUAUGAUAAUCUCAUG	TCTGAGGATTGTTTATGAGAGTATTATAAGTCACTACATTTGGTAAGCAAAGTGTTGTTTCTCAAACGAAGTGACTTATGATAATCTCATGAATGGATTTTGCAACTCTTAAAGAGAGCATAGTTCTTGTGGTGCGGCTTCTTGATATTAGGATCTAGAGC
ath-miR866-3p	AT3G43240.1	ACAAAAUCCGUCUUUGAAGA	UCUUCAGCAACGGAUUUUGU	TGCTTTTTTCATGTTGTAGTTTCAGGTACTGAATAATCCTACGCCGGAGGAGTTCCAGGTTGCTGTTAACTCTTCAGCAACGGATTTTGTGTACTTGCAAGGGGAACATAGTGGAGATAGTGATGAAGTTGGTCCCTTAGTGTTGGGATATACTGATTTT
ath-miR169g-5p	AT1G70700.2	UGAGCCAAGGAUGACUUGCCG	CGGAAAG-CAUCCUUGGCUCG	AATCAAGATTTTTGCTTCCTCAAATCATATGTCTAAACTCGAAAATTGCTTTTTTCCAGTCCCTCAAGCTCGGAAAGCATCCTTGGCTCGGTTCTTGGAGAAGCGCAAAGAGAGGTTTGATTTTGTATTTTTTTTCTTTATAGAAAATTTTGAGGTTTTTC
ath-miR169g-5p	AT1G70700.1	UGAGCCAAGGAUGACUUGCCG	CGGAAAG-CAUCCUUGGCUCG	AATCAAGATTTTTGCTTCCTCAAATCATATGTCTAAACTCGAAAATTGCTTTTTTCCAGTCCCTCAAGCTCGGAAAGCATCCTTGGCTCGGTTCTTGGAGAAGCGCAAAGAGAGGTTTGATTTTGTATTTTTTTTCTTTATAGAAAATTTTGAGGTTTTTC
ath-miR5645b	AT3G02810.1	AUUUGAGUCAUGUCG--UUAAG	CUUAAGCCGACAUGAUUCAAAU	TGCCTACAGAAGATGGTATTCCCACAACAGTTCCTATCTTATCCTTCAAAGACAAGAGCATGTCTATAGCCTTAAGCCGACATGATTCAAATCTTGTATCTCCTCCTCCTGAGCTAGCTACGGAAGATGACAAATCTAGTACCTCATCAGGCGAAGAATCAT
ath-miR169d	AT1G70700.2	UGAGCCAAGGAUGACUUGCCG	CGGAAAG-CAUCCUUGGCUCG	AATCAAGATTTTTGCTTCCTCAAATCATATGTCTAAACTCGAAAATTGCTTTTTTCCAGTCCCTCAAGCTCGGAAAGCATCCTTGGCTCGGTTCTTGGAGAAGCGCAAAGAGAGGTTTGATTTTGTATTTTTTTTCTTTATAGAAAATTTTGAGGTTTTTC
ath-miR169d	AT1G70700.1	UGAGCCAAGGAUGACUUGCCG	CGGAAAG-CAUCCUUGGCUCG	AATCAAGATTTTTGCTTCCTCAAATCATATGTCTAAACTCGAAAATTGCTTTTTTCCAGTCCCTCAAGCTCGGAAAGCATCCTTGGCTCGGTTCTTGGAGAAGCGCAAAGAGAGGTTTGATTTTGTATTTTTTTTCTTTATAGAAAATTTTGAGGTTTTTC
ath-miR5645f	AT3G02810.1	AUUUGAGUCAUGUCG--UUAAG	CUUAAGCCGACAUGAUUCAAAU	TGCCTACAGAAGATGGTATTCCCACAACAGTTCCTATCTTATCCTTCAAAGACAAGAGCATGTCTATAGCCTTAAGCCGACATGATTCAAATCTTGTATCTCCTCCTCCTGAGCTAGCTACGGAAGATGACAAATCTAGTACCTCATCAGGCGAAGAATCAT
ath-miR1888a	AT3G47350.1	UAAGUUAAGAUUUGUGAAGAA	UUCUUCACAAAUCUUAGUUUA	AGATTTGTAAAAAAAGGGCTCTTATATAAGAGCTTTTAGGCTTATATTTAAGCTTTTATATAAGAACCCTTTCTTCACAAATCTTAGTTTAAGATTTGGCTAAGATACCATCAATAATGGTGGTCTTACACGCTTTTTTTTTATATGTTATCTTTTTACAT
ath-miR4243	AT5G02570.1	UUGAAAUUGUAGAUUUCGUAC	GUACAAGAUCUACAUUUUCAA	AGATCGCGAAAGAAGGAGGAACGAGCGAGATTGTCAAGAAGAAGAAGAAGACGAAGAAGAGCACAGAGACGTACAAGATCTACATTTTCAAGGTATTGAAACAGGTTCATCCAGATATTGGAATCTCTGGTAAAGCGATGGGAATCATGAACAGTTTCATC
ath-miR777	AT2G29730.1	UACGCAUUGAGUUUCGUUGCUU	GAGCAAC--AACUCAAUGCGUU	TGTGGATGGAACTCAATAGTAGAGAGTTTGTGGTTTGGCGTGCCAATTGTGACATGGCCAATGTATGCAGAGCAACAACTCAATGCGTTTCTGATGGTGAAGGAACTGAAGCTAGCTGTGGAGCTGAAGCTTGATTACAGGGTACATAGTGATGAGATAGTA
ath-miR855	AT1G36250.1	AGCAAAAGCUAAGGAAAAGGAA	UUCC-UUUCCUUAGCUUUUGCU	AACTTGAAAGCGTCTTTAGTGTGTCGATAGACACTCCTCGCTGATTCCTGAATCCAAAATCGTCCTTGGCTTCCTTTCCTTAGCTTTTGCTCCAGGATGTCTCCTTATCTCCATTATTGTCCCACTGCATAGAATACTTGAAAAGACATTAAAAAGACTCGA
ath-miR855	AT4G15430.1	AGCAAAAGCUAAG-GAAAAGGAA	UUGCUUUUCUCUUAGCUUUUGCU	CTTTTTCACAGTCTCATGGCTACAATAAACGATATTGGAGTAGCAGCAGCAATCAATATAGTCACAGCATTTGCTTTTCTCTTAGCTTTTGCTATATTCAGGATTCAACCAGTAAATGACAGAGTCTATTTCCCTAAATGGTATCTCAAGGGCTTAAGAAGTA
ath-miR855	AT4G15430.2	AGCAAAAGCUAAG-GAAAAGGAA	UUGCUUUUCUCUUAGCUUUUGCU	CTTTTTCACAGTCTCATGGCTACAATAAACGATATTGGAGTAGCAGCAGCAATCAATATAGTCACAGCATTTGCTTTTCTCTTAGCTTTTGCTATATTCAGGATTCAACCAGTAAATGACAGAGTCTATTTCCCTAAATGGTATCTCAAGGGCTTAAGAAGTA
ath-miR171a	AT1G11735.1	UGAUUGAGCCGCGCCAAUAUC	GAUAUUAGUGCGGUUCAAUCA	TGCAAGGTAACGCGAGATATTAGTGCGGTTCAATCAAATAGTCGTCCTCTTAACTCATGGAGAACGGTGTTGTTCGATTGAGCCGTGCCAATATCACGCGGTAAACCAAAAATGGCA
ath-miR157d	AT3G13490.1	UGACAGAAGAUAGAGAGCAC	GUGAGCUCUAUCUUCUGUCU	CAAAGTCTCTCCTTCCACTTCCAGACAAATATCATGGTCTAACTGATATTGATAAACGTTACCGCCAACGGTGAGCTCTATCTTCTGTCTATGTAAATCCCTGTTTCTAATTCTTAAAGAAAGCTCATAAGTTTTATTTGTGTTCCGCTTGCTGTTGTTC
ath-miR398a	AT5G14550.1	UGUGUUCUCAGGUCACCCCUU	CAGGGGUGACCUGAGAACACA	ACTTACACCATTTGGTAAATGAGTAAAAGCCAGCCTTGATAAAAGATGGACGGTAGAGAAAGAGCTCAGCAGGGGTGACCTGAGAACACATGAAAACGAGAGCTGTAACAATGACGTAGCGTCATTACAGCCGTTGATTACTCGTGTGTTCTCATATCAAC
ath-miR156a	AT2G19420.1	UGACAGAAGAGAGUGAGCAC	GUGCUCACUCUCUUCUGUCG	GAGCAGGAGACAAGAAGAGAGTAAGCACGCAGAGCTTTCGAGCATGAGCATGCTAGAAAAAGAGCCATGTGTGCTCACTCTCTTCTGTCGCCTTCGTTATTGCTATTCCCTTACCTCCTTTAGTTGACTTGCTTCATCTTCTTGCATGCATATGATTTTG
ath-miR156a	AT5G10946.1	UGACAGAA-GAGAGUGAGCAC	GUGCUCACUCUCUUUUUGUCA	GAAGTTGACAGAAGAGAGTGAGCACACAAAGGGGAAGTTGTATAAAAGTTTTGTATATGGTTGCTTTTGCGTGCTCACTCTCTTTTTGTCATAACTTCTCCTTCATGAATCTTCCTTATTCCATTGTTCTAGTTATGATTTTGTGTTCTTATCTGTCTCTG
ath-miR858b	AT1G66230.1	UUCGUUGUCUGUUCGACCUUG	CCAGGAAGAACAGACAACGAA	TTTCGATATGTTCTGTTTTTGAGATTTTGTTTTTTGTATGTAAAGGTGGTCAAAGATAGCTTCTCATTTACCAGGAAGAACAGACAACGAAATCAAGAATCATTGGAACACTCACATCAAGAAGAAGTTGAGGAAAATGGGGATTGATCCTCTTACACATA
ath-miR858b	AT3G61250.1	UUCGUUGUCUGUUCGACCUUG	CCAGGAAGAACAGACAACGAG	TCTTCTTCTTCATTGTCTGAATTCTGCTTTTTTTTGTTTCCTCAGGTGGGCTGCTATTGCAGCACAGCTTCCAGGAAGAACAGACAACGAGATCAAGAACTTATGGAACACTCATTTGAAGAAACGTCTTTTATCTATGGGTCTTGATCCCAGAACTCATG
ath-miR858b	AT3G62610.1	UUCGUUGUCUGUUCGACCUUG	CCGGGAAGAACAGACAACGAA	CAACAAAAAATAAGAATAGCGTCAACGCTAATTAAATTGCAGGTGGTCAACAATTGCGAGCAATCTACCGGGAAGAACAGACAACGAAATAAAAAACTATTGGAATTCTCATCTCAGCCGTAAACTCCACGGTTACTTCAGAAAACCAACTGTCGCCAATA
ath-miR858b	AT3G24310.1	UUCGUUGUCUGUUCGACCUUG	CCGGGAAGAACAGACAACGAA	TCCTTATTCTAAGGTTTTTTGTCTGATGATTTGTATTTGTAGGTGGTCCACGATTGCACGTAGTTTACCGGGAAGAACAGACAACGAAATCAAGAACTATTGGCGAACCCATTTCAAGAAGAAGACGAAGTCTCCAACTAACAGTGCGGAGAAGACAAAGA
ath-miR841b-3p	AT4G13570.1	CAAUUUCUAGUGGGUCGUAUU	AAUACGACCCACUAGAAAUUG	AGCCATGTAGTCAACAACAATAGCACCAAGTCGACCATGTTGTAGATACTCTAGTCTTGAGTTGCATGTGAATACGACCCACTAGAAATTGAAATAAACAAAGAAATTTCATTTTTTGTAGTATAATTTGATAAAATTTTATACTGATATTGTTTCTTTGT
ath-miR156h	AT1G26890.1	UGACAGAAGAAAGAGAGCAC	GAGAUCUCUUUCUUCUGUCA	TGATAGAGAATATTTCTTGCCTTCATATAGCAAAACTCGGCTATGTTCATAACCCCGATCACAAGTTTCTGAGATCTCTTTCTTCTGTCATACATATGTACTTGTATTTGACCAAGCCAATGGTACCGATTACATATCTCCGATCCTCTTCTTTTCCTTG
ath-miR156h	AT5G25230.1	UGACAGAAGAAAGA-GAGCAC	GUGAUCAUCUUUCUUCUGUCA	TGGATGACACCCTTCCAACTGAGGTGGACAGGAACTTGATGATGGGAGTGAAAGACTCCATTGTTCAAGGGTGATCATCTTTCTTCTGTCACACTTTTCTTTGTCTCGATTTTGTTGGCTTTAGCTAAGTGGCTTCGTTTATATTCCTTTTGCAGGTTCCA
ath-miR156h	AT3G11960.1	UGACAG-AAGAAAGAGAGCAC	GUGGUCUCUUUCUUGCUGUCA	ATGTTAAAGCTTACATTTTTTGTATCTTGAATAGCAACCAGTAATTTTGACTCCTGTAATGCATTTTGCAGTGGTCTCTTTCTTGCTGTCAGTGCGTATCATGACCGTTTTGCTCTGTTTTCCCTCTCAACATCGTCTATGGGTGATATTATTCATCAGGT
ath-miR156h	AT3G11960.2	UGACAG-AAGAAAGAGAGCAC	GUGGUCUCUUUCUUGCUGUCA	ATGTTAAAGCTTACATTTTTTGTATCTTGAATAGCAACCAGTAATTTTGACTCCTGTAATGCATTTTGCAGTGGTCTCTTTCTTGCTGTCAGTGCGTATCATGACCGTTTTGCTCTGTTTTCCCTCTCAACATCGTCTATGGGTGATATTATTCATCAGGT
ath-miR5645d	AT3G02810.1	AUUUGAGUCAUGUCG--UUAAG	CUUAAGCCGACAUGAUUCAAAU	TGCCTACAGAAGATGGTATTCCCACAACAGTTCCTATCTTATCCTTCAAAGACAAGAGCATGTCTATAGCCTTAAGCCGACATGATTCAAATCTTGTATCTCCTCCTCCTGAGCTAGCTACGGAAGATGACAAATCTAGTACCTCATCAGGCGAAGAATCAT
ath-miR841b-5p	AT4G13570.1	UACGAGCCACUGGAAACUGAA	UUCAGUUUCAAGUGGCUCGUA	AAACAAAGAAATTTCATTTTTTGTAGTATAATTTGATAAAATTTTATACTGATATTGTTTCTTTGTTTCTTTCAGTTTCAAGTGGCTCGTATTCACAAGCAACTTAAGAACAGAGTTTCTGCACATAGTAGTGTTGGTGCGACTGATGTTGTCTACATGAC
ath-miR783	AT2G12950.1	AAGCUUUGCUCGUUCAUGUUC	GAACAU-AACGAGUAAAGCUC	CATGCAAAGTTTGTAAAGCCTCTCGTTGGAAAGAAACAACTTAAGTAAAGAGTACATGAACTTGATCAGAGAACATAACGAGTAAAGCTCCTGCAATTTTTGCGTTATTTTCCTCTAAAGCCCCGACCTCAACGTTTATTCATGTCATCAAAAATTGTATC
ath-miR401	AT3G42350.1	CGAAACUGGUGUCGACCGACA	UGUCGAUCAACACCAGUUUCG	TACTATGCAATGAGACAACAATGGATATAAGGAGACATTTTGGAGCAAGAGCTAAAGGAAAGGAAGCTAAAGACGATTTTGGATTCAGGAATCAGCGAGGAGTGTTGATCGACACACTCTTGGTGTCGATCAACACCAGTTTCGGCCCAGCAAAGTCCTAG
ath-miR390a	AT2G38325.1	AAGCUCAGGAGGGAUAGCGCC	GGCGCUAUCCAUCCUGAGUUU	GTAGAGAAGAATCTGTAAAGCTCAGGAGGGATAGCGCCATGATGATCACATTCGTTATCTATTTTTTGGCGCTATCCATCCTGAGTTTCATTGGCTCTTCTTACTAC
ath-miR4228	AT4G22790.1	AUAGCCUUGAACGCCGUCGUU	AACUUUGGCGUUCAAGGCUAA	CAGCGAAACCGTCTCTTGGAATGTATGCAAATCTTAGTGGATTCTATCTATTGGCTTTGCCTTTAGGGGCAACTTTGGCGTTCAAGGCTAAACAAGGGCTTCAAGGGTTCTTGATCGGGTTATTTGTTGGTATATCTCTCTGTCTCTCGATATTGCTCATC
ath-miR833a-3p	AT2G01560.1	UAGACCGAUGUCAACAAACAAG	UUUGUUUGUUGACAU-GGUCUU	ATTTCTCCTATTCATTCTTGTAATTAAACTTCTCTTGTTTCTTATTGTGGTTTCCGAAATCTAGATAAATTTGTTTGTTGACATGGTCTTTGCTTCTGTTAGTGATCGAGACTGCTCCAAATGATGCATCATCACAAGTGCCTCAAGAAGCAGCTACTGCTA
ath-miR417	AT1G30890.2	GAAGGUAGUGAA-UUUGUUCGA	UCGAGCAAACAUCACUACCUUC	TCTATGCACTGGGATTTTCTTGGTGAAGACGATGAAACGTGTTCTGTTTGCTGAAGTAAGAAGTTACGATTCGAGCAAACATCACTACCTTCTTCTGTTTTTAGCCTTGGTCCAGTTCCCACTTTTGATATGGCTTGGTAACATTAGTGTTAATTGGCTTCT
ath-miR417	AT1G30890.1	GAAGGUAGUGAA-UUUGUUCGA	UCGAGCAAACAUCACUACCUUC	TCTATGCACTGGGATTTTCTTGGTGAAGACGATGAAACGTGTTCTGTTTGCTGAAGTAAGAAGTTACGATTCGAGCAAACATCACTACCTTCTTCTGTTTTTAGCCTTGGTCCAGTTCCCACTTTTGATATGGCTTGGTAACATTAGTGTTAATTGGCTTCT
ath-miR156c	AT2G19420.1	UGACAGAAGAGAGUGAGCAC	GUGCUCACUCUCUUCUGUCG	GAGCAGGAGACAAGAAGAGAGTAAGCACGCAGAGCTTTCGAGCATGAGCATGCTAGAAAAAGAGCCATGTGTGCTCACTCTCTTCTGTCGCCTTCGTTATTGCTATTCCCTTACCTCCTTTAGTTGACTTGCTTCATCTTCTTGCATGCATATGATTTTG
ath-miR156c	AT5G10946.1	UGACAGAA-GAGAGUGAGCAC	GUGCUCACUCUCUUUUUGUCA	GAAGTTGACAGAAGAGAGTGAGCACACAAAGGGGAAGTTGTATAAAAGTTTTGTATATGGTTGCTTTTGCGTGCTCACTCTCTTTTTGTCATAACTTCTCCTTCATGAATCTTCCTTATTCCATTGTTCTAGTTATGATTTTGTGTTCTTATCTGTCTCTG
ath-miR1886.3	AT2G37160.2	AAUUAAAGAUUUCAUCUUACU	AGUGAGAUGAAAUCUUUGAUU	TTTCTATTAGTTTAACAGGATACAGATTGTAGAATGATTCTAGTGTAGGGGAGCGATAAAGAGTGAGAGAAGTGAGATGAAATCTTTGATTGGAAATTTCATGTAGACGATGCTATCACCCCATATGACCAAAAGAAATTCCCAATTAAAGATTTCATCTT
ath-miR1886.3	AT2G37160.1	AAUUAAAGAUUUCAUCUUACU	AGUGAGAUGAAAUCUUUGAUU	TTTCTATTAGTTTAACAGGATACAGATTGTAGAATGATTCTAGTGTAGGGGAGCGATAAAGAGTGAGAGAAGTGAGATGAAATCTTTGATTGGAAATTTCATGTAGACGATGCTATCACCCCATATGACCAAAAGAAATTCCCAATTAAAGATTTCATCTT
ath-miR169e	AT1G70700.2	UGAGCCAAGGAUGACUUGCCG	CGGAAAG-CAUCCUUGGCUCG	AATCAAGATTTTTGCTTCCTCAAATCATATGTCTAAACTCGAAAATTGCTTTTTTCCAGTCCCTCAAGCTCGGAAAGCATCCTTGGCTCGGTTCTTGGAGAAGCGCAAAGAGAGGTTTGATTTTGTATTTTTTTTCTTTATAGAAAATTTTGAGGTTTTTC
ath-miR169e	AT1G70700.1	UGAGCCAAGGAUGACUUGCCG	CGGAAAG-CAUCCUUGGCUCG	AATCAAGATTTTTGCTTCCTCAAATCATATGTCTAAACTCGAAAATTGCTTTTTTCCAGTCCCTCAAGCTCGGAAAGCATCCTTGGCTCGGTTCTTGGAGAAGCGCAAAGAGAGGTTTGATTTTGTATTTTTTTTCTTTATAGAAAATTTTGAGGTTTTTC
ath-miR408	AT2G47020.2	AUGCACUGCCUCUUCCCUGGC	GCCAGGGAAGAGGCAGUGCAU	GTAGCAATAAAATTCCATTGAAAGCTGTGAAATGAAAGGAGAGAGAGAAATATAGAGAAAAAAAGAGGGAGCCAGGGAAGAGGCAGTGCATGGGTAGAGACAAAACAGAGTCGTTTAATGTTTTAGTAAACTCAATCCATGCTCTGCTTGTTCCCTGTCTC
ath-miR408	AT5G13990.1	AUGCACUGCCUCUUCCCUGGC	GCCAGG--AGGGGCAGUGCAU	GAGAGACTGCGATTCACATTTTCTGTGATCTGGAGCACTCCATCAAATCAGATTCAAGCAAGACCCCTGTGCCAGGAGGGGCAGTGCATCCATTGACGAGGTACACCATGAACTACCTCAAGTACTCGTGCGAATACAAGGACACATTGGAACAAGTGTTC
ath-miR399e	AT2G10440.1	UGCCAAAGGAGAUUUGCCUCG	CGAGG-AAAUCUCCUUUGACA	TGCAGGCACAGATTCAACCTTTACGCTTACTATTTCCTATGGATTATCCGTATAGTTCTCCGATAGTTCTCGAGGAAATCTCCTTTGACACTAGGTATGAATCTTTCTTAGAAATCAAGTAACAACGATTGGAGTAAATATATATGATCTTAAGGATTTAT
ath-miR399e	AT2G10440.2	UGCCAAAGGAGAUUUGCCUCG	CGAGG-AAAUCUCCUUUGACA	TGCAGGCACAGATTCAACCTTTACGCTTACTATTTCCTATGGATTATCCGTATAGTTCTCCGATAGTTCTCGAGGAAATCTCCTTTGACACTAGGTATGAATCTTTCTTAGAAATCAAGTAACAACGATTGGAGTAAATATATATGATCTTAAGGATTTAT
ath-miR170	AT1G62035.1	UGAUUGAGCCGUGUCAAUAUC	GAUAUUGGUGCGGUUCAAUCA	TGAGCGCACTATCGGACATCAAATACGAGATATTGGTGCGGTTCAATCAGAAAACCGTACTCTTTTGTTTTAAAGATCGGTTTATTTGATTGAGCCGTGCCAATATCACGCGTTTA
ath-miR844-3p	AT3G05560.3	UUAUAAGCCAUCUUACUAGUU	AGCUAG-AAAAUGGCUUAUAA	GTTAGATTGAAAGTCGAATCTGCGATACAGATCTCACTTCCCATTTTCCAGGTTTTGAGTTAGTCATAGTAGCTAGAAAATGGCTTATAAAGTATATAGAGAATATAGGCTTCTTTATTTGTATCAGTATGATTTGTCAATGATCTATAGACACAGTCTTA
ath-miR844-3p	AT3G05560.2	UUAUAAGCCAUCUUACUAGUU	AGCUAG-AAAAUGGCUUAUAA	GTTAGATTGAAAGTCGAATCTGCGATACAGATCTCACTTCCCATTTTCCAGGTTTTGAGTTAGTCATAGTAGCTAGAAAATGGCTTATAAAGTATATAGAGAATATAGGCTTCTTTATTTGTATCAGTATGATTTGTCAATGATCTATAGACACAGTCTTA
ath-miR844-3p	AT3G05560.1	UUAUAAGCCAUCUUACUAGUU	AGCUAG-AAAAUGGCUUAUAA	GTTAGATTGAAAGTCGAATCTGCGATACAGATCTCACTTCCCATTTTCCAGGTTTTGAGTTAGTCATAGTAGCTAGAAAATGGCTTATAAAGTATATAGAGAATATAGGCTTCTTTATTTGTATCAGTATGATTTGTCAATGATCTATAGACACAGTCTTA
ath-miR844-3p	AT3G46540.1	UUAUAAGCCAUCUUACUAGUU	AACU-GGAGGAUGGCUUAUAA	TACTGAGATTTGGAGCATTTGTTGTTGTTATTGTTTGGTGTAAATTAGATTGGCAAAGTTCGATAAGAGAAACTGGAGGATGGCTTATAACTCACTAATAGTTGTTGAGCATTTACTCACTCATGGACCAGAGAGTGTTTCCGATGAGTTTCAAGGTGATA
ath-miR319c	AT4G18390.1	UUGGACUGAAGGGAGCUCCUU	CAGGGGGACCCUUCAGUCCAA	TATGTCAACACCCTCCGGCGCCGGAGCTGCCGTCTCCGCCGCATCAGGTGGTGGCTTCAGTGGTTTCAACAGGGGGACCCTTCAGTCCAATTCAACAAATCAGCATCAGTCATTCCTCGCTAATCTACAGAGGTTTCCAACATCAGAAAGTGGAGGAGGTC
ath-miR319c	AT1G30210.1	UUGGACUGAAGGGAGCUCCUU	UAGGGGGACCCUUCAGUCCAA	CTCCTTTGTACCTGATTACAACTTTGGAATCTCTTCTTCTTCTTCTGCCATTAATGGTGGTTACAGTAGTAGGGGGACCCTTCAGTCCAATTCACAATCTCTCTTTCTGAATAACAACAACAACATTACTCAAAGGTCATCGATTTCTTCGTCTTCTTCTT
ath-miR156b	AT2G19420.1	UGACAGAAGAGAGUGAGCAC	GUGCUCACUCUCUUCUGUCG	GAGCAGGAGACAAGAAGAGAGTAAGCACGCAGAGCTTTCGAGCATGAGCATGCTAGAAAAAGAGCCATGTGTGCTCACTCTCTTCTGTCGCCTTCGTTATTGCTATTCCCTTACCTCCTTTAGTTGACTTGCTTCATCTTCTTGCATGCATATGATTTTG
ath-miR156b	AT5G10946.1	UGACAGAA-GAGAGUGAGCAC	GUGCUCACUCUCUUUUUGUCA	GAAGTTGACAGAAGAGAGTGAGCACACAAAGGGGAAGTTGTATAAAAGTTTTGTATATGGTTGCTTTTGCGTGCTCACTCTCTTTTTGTCATAACTTCTCCTTCATGAATCTTCCTTATTCCATTGTTCTAGTTATGATTTTGTGTTCTTATCTGTCTCTG
ath-miR5645e	AT3G02810.1	AUUUGAGUCAUGUCG--UUAAG	CUUAAGCCGACAUGAUUCAAAU	TGCCTACAGAAGATGGTATTCCCACAACAGTTCCTATCTTATCCTTCAAAGACAAGAGCATGTCTATAGCCTTAAGCCGACATGATTCAAATCTTGTATCTCCTCCTCCTGAGCTAGCTACGGAAGATGACAAATCTAGTACCTCATCAGGCGAAGAATCAT
ath-miR398b	AT5G14550.1	UGUGUUCUCAGGUCACCCCUG	CAGGGGUGACCUGAGAACACA	AACTTACACCATTTGGTAAATGAGTAAAAGCCAGCCTTGATAAAAGATGGACGGTAGAGAAAGAGCTCAGCAGGGGTGACCTGAGAACACATGAAAACGAGAGCTGTAACAATGACGTAGCGTCATTACAGCCGTTGATTACTCGTGTGTTCTCATATCAA
ath-miR5645a	AT3G02810.1	AUUUGAGUCAUGUCG--UUAAG	CUUAAGCCGACAUGAUUCAAAU	TGCCTACAGAAGATGGTATTCCCACAACAGTTCCTATCTTATCCTTCAAAGACAAGAGCATGTCTATAGCCTTAAGCCGACATGATTCAAATCTTGTATCTCCTCCTCCTGAGCTAGCTACGGAAGATGACAAATCTAGTACCTCATCAGGCGAAGAATCAT
ath-miR169f	AT1G70700.2	UGAGCCAAGGAUGACUUGCCG	CGGAAAG-CAUCCUUGGCUCG	AATCAAGATTTTTGCTTCCTCAAATCATATGTCTAAACTCGAAAATTGCTTTTTTCCAGTCCCTCAAGCTCGGAAAGCATCCTTGGCTCGGTTCTTGGAGAAGCGCAAAGAGAGGTTTGATTTTGTATTTTTTTTCTTTATAGAAAATTTTGAGGTTTTTC
ath-miR169f	AT1G70700.1	UGAGCCAAGGAUGACUUGCCG	CGGAAAG-CAUCCUUGGCUCG	AATCAAGATTTTTGCTTCCTCAAATCATATGTCTAAACTCGAAAATTGCTTTTTTCCAGTCCCTCAAGCTCGGAAAGCATCCTTGGCTCGGTTCTTGGAGAAGCGCAAAGAGAGGTTTGATTTTGTATTTTTTTTCTTTATAGAAAATTTTGAGGTTTTTC
ath-miR5658	AT5G35555.1	AUGAUGAUGAUGAUGAUGAAA	CAUCAUCAUCAUCAUCAUCAU	ACCTGCTCCATTAGATTTTGTTGACTCATTGCCATTAATAGATGAAGATACATTGATTCCTACTGCACCATCATCATCATCATCATCATCATCATCATCATCATCATCATCATCATCATCATCATCATCTGCATCATCATCATCATCATCTATATTAGTCC
ath-miR5658	AT3G59220.1	AUGAUGAUGAUGAUGAUGAAA	CAUCAUCAUCAUCAUCAUCAU	GCTTTTCTTCGTTTATCATCACCATCACCATCATCATCATCATCATCATCGTCATCATCATCATCATCATCATGACGTATGAGAACAATAGTGTACCAAGAATTGTAATCAAGAAAGTTCTAGCAAAGCTTGAGAAGGAAGGTGAAGGAGCTGTCGTTAGA
ath-miR5643b	AT2G08986.1	AGGCUUUUAAGAUCUGGUUGC	GCAACCCGAUCUUAAAAGCCU	GGTTGGTTAGTGTTTTGGAGTCGAATATGACTTGATGTCATGTGTATGATTGAGTATAAAAACTTAAACCGCAACCCGATCTTAAAAGCCTAAGTAGTGTTTCCTTGTTAGAAGATACAAAGCCAAAGACTCATACGGACTTTGGCTACACCATGAAAGCT
ath-miR859	AT3G13624.1	UCUCUCUGUUGUGAAGUCAAA	UUUGAUUUUACAACUGAGAGA	TACATACATCTTGGCTCAAGGGAAAATAAGAGTGGATAGTAGATGGAAGATTGAGGCTATTTTACTCTCGTTTGATTTTACAACTGAGAGATTTGGACCGCGGTTGCAGCTTCCGTTTGGCTTTTATTATCCACAAGATTTGTTCTCTTTATCTTGTGTCA
ath-miR5643a	AT2G08986.1	AGGCUUUUAAGAUCUGGUUGC	GCAACCCGAUCUUAAAAGCCU	GGTTGGTTAGTGTTTTGGAGTCGAATATGACTTGATGTCATGTGTATGATTGAGTATAAAAACTTAAACCGCAACCCGATCTTAAAAGCCTAAGTAGTGTTTCCTTGTTAGAAGATACAAAGCCAAAGACTCATACGGACTTTGGCTACACCATGAAAGCT
ath-miR5021	AT3G51550.1	UGAGAAGAAGAAGAAGAAAA	UCUUCUUCUUCUUCUUCUCA	AGAAGAAGATCTTCCCGGAGAAGTGCTCTTGATCGATGAAGATCACAGAGGGACGATTCCGTCTCTCTCTTCTTCTTCTTCTTCTTCTCATATCTGCAGCAACTTTAATCTCAGCTGCTGATTACTCTCCAACAGAGAAAATCCTATTGAATTGCGGTGG
ath-miR5021	AT4G05020.1	UGAGAAGAAGAAGAAGAAAA	UCUUCUUCUUCUUCUUCUCA	TAGATCTCTCTCTCTTTTCCTCCTTAGATTAAAATTTCTCCAGGTTTCTTGGCGTTACTGTGTGAAAAATTCTTCTTCTTCTTCTTCTCAGCGATTGAATCGAACCAAGAGCGAAAATGAGAAATTTCAGTGTCTTCGAGAGATTCTCTAAAGCTTTTAA
ath-miR5021	AT1G55570.1	UGAGAAGAAGAAGAAGAAAA	UUUUCUUCUUCUUCUUCUAA	ATTTGACTTAAAACGATATTGTTATTCATATGTACATGAACTGAAATGTATGTATGTTTATTCCTTGAGTTTTTCTTCTTCTTCTTCTAAACGATGAATCAGCTAATCCTTGTTAGTTGAATTCATTTTTCTACGTTCCTCTACTTTATTTTAATAAATC
ath-miR5021	AT3G06660.1	UGAGAAGAAGAAGAAGAAAA	UCUUCUUCUUCUUCUUCUCA	CCTTCACTTAAAGCCAATCCTCTCTCGAGAGACTTCTTCTTCTTCTTCTTCTTCTTCTTCTTCTTCTTCTTCTTCTTCTTCTTCTTCTCAACTCCATTATCTAATTCTAGGGTTTTTCTCTCCTTCTTCTTCGCACTTCTCTTTCTCTCTCCCGCCGCTT
ath-miR5021	AT1G73740.1	UGAGAAGAAGAAGAAGAAAA	UCUUCUUCUUCUUCUUCUCA	ATCGGTTCTTCTATCTTGTCTCTGACCATTCTTCTTCTTCTTCTTCTCAACAACACTTCTGATAATTTAACATTGCATCTCCTACTCATTCTCATCGTCTTCGTCTTCAATCTTCTACACGAATGTCGCAGTGAAATTTTTTGACTCTTTCAGCTTCTTC
ath-miR5021	AT5G26670.2	UGAGAAGAAGAAGAAGAAAA	UCUUCUUCUUCUUCUUCUCA	GCTCTGCTCTTGCCTCTGTCTCTTTCTTCTTCTTCTTCTTCTTCTCATTAAAAGCTGAACACAAAGATCTATTCTTTCACTAACACATTACCAGTTTCTGCATTTGTATTATATCCTTTTCTAAAACTTTTAACCATTCTTTCTCCATTCCCAGTTCTTA
ath-miR5021	AT5G18760.1	UGAGAAGAAGAAGAAGAAAA	UCUUCUUCUUCUUCUUCUCA	GATGGAAGGCTCTTCAATTCAACCGCCCAGAAATTTTGTTCTCGCTAAAGATTCTTCTACTGGTTCTTCTTCTTCTTCTTCTTCTTCTCAGGTTAAAGAACAATCTGTTGAAGATGTATCCAGATCTCAGCCAAGTGGAAGCCAATTGGATGTTTCTATC
ath-miR5021	AT1G50780.1	UGAGAAGAAGAAGAAGAAAA	UCUUCUUCUUCUUCUUCUCA	GAAAGAAAAATCATACTCTGTTTCTAAATCTGATCAAAACCCTAAGAACAACGGTGGGTCTTCTTCTTCTTCTTCTTCTTCTTCTTCTCAAATTGCTTCTGATTTTGGTCAAAACCCTAGTACCTCTTCTCCGTTTTTTGATCACCACTCTTACTCCTCG
ath-miR5021	AT4G32590.4	UGAGAAGAAGAAGAAGAAAA	UCUUCUUCUUCUUCUUCUCA	CAATGCACAAATTCAGCAGCATCGAAAAGTTTCCGGAGGTGGAAGAGCTCGCGTAATCTCCTGTAACAGCTCTTCTTCTTCTTCTTCTCAAGCATCATCTCCTCAGGGGATTTCTGCAGTGACGCCTCTTGAGATAGAGCTCGAGTTCTTCGGTCCGAAG
ath-miR5021	AT1G28420.1	UGAGAAGAAGAAGAAGAAAA	GUUUCUUCUUCUUCUUCUCU	TTGTTTGTTCAATAGAAAGCCCTAGTTTTTGTTTTTGTGTTCTTTGATTCTTCTTGCGGCCGTTTCTGGGTTTCTTCTTCTTCTTCTCTTTCCATGGAGATGGGTTCTGACGGTGAAGATCAGAAGATCAGGAGCGTCGTTGGTGATGCTAATCTTAATA
ath-miR5021	AT4G00440.3	UGAGAAGAAGAAGAAGAAAA	UUUUCUUCUUCUUCUUCUUC	TTTATAAGCTATCATTTTGCTTAATCTTCTTCATTCTCTTCTCTCGGCCTTGGCTTTGAAGAAATCTCAATTTTCTTCTTCTTCTTCTTCTACCGTTTTGTCCGGCGATCAGAGCTGGTTCAGGAGAAACCTTAAGTCTTGGTATCAAAAGAAAGAAAGT
ath-miR5021	AT5G56240.1	UGAGAAGAAGAAGAAGAAAA	CUUUCUUCUUCUUCUUCUCC	CGAAGAGGCAAATAGTAACAGTGGAAGAATCAAATGTTCTTATCCACTGAGAACCCACCAAATGACCCACTTTCTTCTTCTTCTTCTCCTTTCTTACAACATCTCACCTCTTCTTCCCATGAGTTAGGTCAATCCCATCTCTCCAATTTCTCCATCAGAG
ath-miR5021	AT5G57870.2	UGAGAAGAAGAAGAAGAAAA	ACUUCUUCUUCUUCUUCUCA	GGAAAAAAACCCTAATAAAGAGAAGGGATTGTGTCTCCTTCTCGACTTCTTCTTCTTCTTCTCATTTCTCAATCTCAACTTTTCTCTTCTCTTCTCTTCTTCGCTAACGGCAGGAGAGAGAGAGACCCAGAAATCCGATCCCTCCTCTCCTTGGATTATC
ath-miR5021	AT2G19170.1	UGAGAAGAAGAAGAAGAAAA	UUUUCUUCUUCUUCUUCUUC	AAACCCAGAAACAAAAATGTTTCTCTTTAATCACTCAATTAGAGAGATCTGAATAAACTTGTTCTCTTGTTTTTCTTCTTCTTCTTCTTCAAATGTGACTAAATTTATAATCTTTCGGTTTTGATTCAATCGTACATTCACCATTTCGTCTCTCACAGAA
ath-miR5021	AT2G41900.1	UGAGAAGAAGAAGAAGAAAA	AUUUCUUCUUCUUCUUCUCU	GAGCTTGGGAAATGGAGATTGTAGAAGAACAAGCTCCTCTCACCATTTCTTCTTCTTCTTCTCTCTAAAAGAAAAGAGACTTCACCGATTCTTTTTTATTATTCCTTCCCAGATTTTCTCGGGAAATTAATTCTTTTCCTCCTCTTTCTTCTCACTTGTT
ath-miR5021	AT3G20770.1	UGAGAAGAAGAAGAAGAAAA	UUUUCUUCUUCUUCUUCUUC	ACAGAGAGACTCCACAAAGAAACGCAAATAAACAAAAGTCGCTTTCTAGCCACGTGATCTTTCGTCGACTTTTCTTCTTCTTCTTCTTCTTCCTCTTCCTCATCTCGTATCTCTAACTTTTGTCGAAGTTCTTTTGATGAAACTAGGGTTTATTATCTTC
ath-miR5021	AT5G67030.2	UGAGAAGAAGAAGAAGAAAA	AUUUCUUCUUCUUCUUCUCU	ATTTGCCTCCTTCTTCTTCAAACCAATTTCTTCTTCTTCTTCTCTCAGGTTTGAGTCTGAGGCATCACAACAGATAAAGTCTTGAACTTTGATCAAGAATTCTAAACGGAGTTTTTGCTCTTCTCGTCGGTGAAAGAAAAATCGAGATGGGTTCAACTCC
ath-miR5021	AT4G32250.3	UGAGAAGAAGAAGAAGAAAA	CCUUCUUCUUCUUCUUCUCA	TTCCTTCTTCTTCTTCTTCTCACGCTCACGGCCTTTGGAGTTTTGTGTTACCATTTTCGCTCGCGTCATTACTGGTGTTAGGGTTTTCTTCAAAAGCTTCTTAATCCGTCGAAATTGCTCTTTTCTCTCCCTCATTACAGAGATAAATGGCTTCAAAGAT
ath-miR5021	AT3G12080.2	UGAGAAGAAGAAGAAGAAAA	AUUUCUUCUUCUUCUUCUCU	GTGATAAACCTCTCTGGCAATTTCTTCTTCTTCTTCTCTTTTTCTTTGCTCTGCCAAAAATGGCGAGTCTACTCGATTCGTTGACAACCAGAGGGTTCTTCACCATGCCCTCAATTTCTAGGATTTATTCTCCTCTAGCTTCTTCAACTTCATTGACTTC
ath-miR5021	AT2G19600.1	UGAGAAGAAGAAGAAGAAAA	CUUUCUUCUUCUUCUUCUCC	GGTGTAAAAACAACACTGACAAATTCTCTGTGATAACGATGAGGCTTCTAACGCTTCTTCTGATCTGTACTTTCTTCTTCTTCTTCTCCTTTGCTTATTCCGCCGAGTCAGATAACGAGACTGACTCAGTTGTTACACGTGAGATCAATGGAACCGTCGT
ath-miR5021	AT1G33980.2	UGAGAAGAAGAAGAAGAAAA	UUUUCUUCUUCUUCUUCUUC	GGGAAGAGAGGAAACAAAAATTAGGGCAAAATTAGCGTATTGATGTGTTTCACTTTTCTTCTTCTTCTTCTTCATCGTGTTCGTGTTTGATTTGCGACTTTCTCCAAGGAAAATTTAGGGTTTTCGATGAAGGAACCTTTGCAGAAGAAGAAGGTGGTTG
ath-miR5021	AT3G60680.1	UGAGAAGAAGAAGAAGAAAA	UUUUCUUCUUCUUCUUCUUC	CTGTTATTAACTCTTAGGTTGGTCAATCAGAATCAAGTCTTTTTCGTTTCCCAATTCGATTTGGATTTTGTTTTCTTCTTCTTCTTCTTCTTCTTCTCGAGATTGCGTATTTTGAGCGATGCGGGAAGTGGAAACAACGGCAATCACAGCAGCTCCTCCA
ath-miR5021	AT3G26370.1	UGAGAAGAAGAAGAAGAAAA	UUUUCUUCUUCUUCUUCUUC	TTGATGATGATGCTTTTGTTTGGTCTTGGATTTTGTCTGATGAGGAGCAACAAACTATAGAGATTCGTAGTTTTCTTCTTCTTCTTCTTCTTTTTTGACCTTTCAAATCTTTGAAGTCTTCATTTACCATCTTTGTAATCATTTTGATATTATGTAAAGT
ath-miR5021	AT2G40520.4	UGAGAAGAAGAAGAAGAAAA	UUUUCUUCUUCUUCUUCUUC	TTGCCTAATAACCTTAGGGTTTATCGTCTCGCATTCTTACCAACATTAAACAATGACAAAGAGTTTTTCTTTTTCTTCTTCTTCTTCTTCTTCTTCTTCTTCTATTGGTGGTGTATTGGAAGTTGCAAAGGTTGCAGCAGATGCTTCATTAGGATTGTAA
ath-miR5021	AT3G21070.1	UGAGAAGAAGAAGAAGAAAA	CUUUCUUCUUCUUCUUCUCU	GAGATTGGAAACATATCTCAAGCTTCTTCTTCGTGTTACGCACTTTCTTCTTCTTCTTCTCTCTCTCTCTTTCTTCTTCGTCTTCGATCACAGAAGACAGAATTCAATGTCGTCGACCTACAAGCTCAATCACACTGATTCATTTGCAAATGGAGATGCA
ath-miR5021	AT3G50910.1	UGAGAAGAAGAAGAAGAAAA	UUUUCUUCUUCUUCUUCUUC	AAACAGAGCGTTTCAAATATTTGCGGAGATACAAAGCTGAGAAGAGATAAAAAAAGCCTTGGAGAAGAGGTTTTCTTCTTCTTCTTCTTCTTCTTCTTCTTCTTCCCTCCTCTCCTCTTAACGATGTCGTATCACGCTTCTTCTTATCTTCTCCGCCGTC
ath-miR5021	AT1G67410.1	UGAGAAGAAGAAGAAGAAAA	CUUUCUUCUUCUUCUUCUCU	CAATCACCAAGCAACGAAAAAACCCAAAACAGAGACCGTTGGATCTAAATCTCTCACTTTCTTCTTCTTCTTCTCTGTATCATCTCTCTCGAAGAAGAAATGTACGGCAAAACAATATGTACAATCGTCTTCTTCATCTTCCTCGTTGCTTCATTCTCAA
ath-miR5021	AT3G48160.2	UGAGAAGAAGAAGAAGAAAA	UUUUCUUCUUCUUCUUCUUC	AAGACATGGTTCAGCGAAGTCACCCAGGAGAATCCATTACCTAATACATCACAACACCGTTAGATCTTCTTTTTCTTCTTCTTCTTCTTCTTCTTCTTCTTCTTCTTCTTCTTCTCTTACCTGTGAACATCAATCATCATTCGTGTAGAGAGCTTCAAGA
ath-miR5021	AT5G67420.1	UGAGAAGAAGAAGAAGAAAA	CUUUCUUCUUCUUCUUCUCC	GTGGTCTTGTCTATCTTCATAAAACATTTTAATCTCTCTTCTCTTTTTTTTGTCTGTGCAAAGATATCACTTTCTTCTTCTTCTTCTCCCAGACATCAGCAAGATTCAGGAGATTAAAACCTTAAATTAAAACAATACAAACTCCAAATTCACCGGAGGA
ath-miR5021	AT3G25110.1	UGAGAAGAAGAAGAAGAAAA	GUUUCUUCUUCUUCUUCUCC	CATCGGAGAGAAGATACTACTAGAAGAGATTCATTCACAGTGTTGAAATTAAAAAACCGAAACTTTCTCGTTTCTTCTTCTTCTTCTCCAATTTTCAAAATTCGAAAAGATGTTGAAGCTTTCGTGTAATGTGACTGATTCTAAGTTACAGAGAAGCTTA
ath-miR5021	AT3G48070.2	UGAGAAGAAGAAGAAGAAAA	GUUUCUUCUUCUUCUUCUCU	CAGACACAACAAACAAAGCAAAAAAAAATAAAAAATCGCACGTTTCTTCTTCTTCTTCTCTCTCGCAACAAATCTGTATTAGGGTTTTTGAGAAATCTTCATTTCGTGATTTTGAAATTTATTTGTATTTGATTTTGTTGTTGCTTTGGAATCATCTGCA
ath-miR5021	AT2G27770.1	UGAGAAGAAGAAGAAGAAAA	CAUUCUUCUUCUUCUUCUCA	CAGAGAAGAAATAAAAAGAAAGCAACTCAAATCTTTAACCTACAAAAACCCAGATTTGTTAACTCTCTCATTCTTCTTCTTCTTCTCAACAACATTTGATCTTTTTGATTCTCAAAGTATTCTCAAAGTAAAAGAGAAACACACTTTGTTGTCTCAACAA
ath-miR5021	AT2G01290.1	UGAGAAGAAGAAGAAGAAAA	UUUUCUUCUUCUUCUUCUUC	AAAACACAAACCCTATCTTTTCTTCTTCTTCTTCTTCGTTCAGTCTTCACTTTCTTTTCTTTTCTCCGCCACCACACAAATACATTCTTCATTCTTTGTAACTTTCACGCTATTCTTCCTCAATATATTCATTCGACCTCCTCTCTTCATTCTTAATTTC
ath-miR5021	AT1G05800.1	UGAGAAGAAGAAGAAGAAAA	CCUUCUUCUUCUUCUUCUCA	CCTCTAAAAGACTCGTTGTCTCTTCTTCTACAATGTCCCCTCCGATTTCATCTTCTCCACTCTCTCTTCCTTCTTCTTCTTCTTCTCAGGCCATTCCTCCTTCTCGAGCACCTGCAGTGACTCTACCGTTGTCTCGGGTTTGGAGAGAGATACAAGGGAG
ath-miR5021	AT3G10260.3	UGAGAAGAAGAAGAAGAAAA	UCUUCUUCUUCUUCUUCUCC	TCGTGATTGAGAGAATCTTCAACGAAAGAAAGCAACTTTTTTTGGGTGAAATTCACAGAACAACCAAGGTTTTTCTTCTTCTTCTTCTTCTCCAGTTCCTACAGGTTTACTCTTACTCATCTTCATCTTTGTCTCGTTCTTGCTCTTCAATTTCTGGTCT
ath-miR5021	AT5G38220.3	UGAGAAGAAGAAGAAGAAAA	UUUUCUUCUUCUUCUUCUUU	ACTTTTCCTTTTCTTCTTCTTCTTCTTTATCTTTCTCACTTCTCCTTTCTCCATCGTTCTATCATTTTCTCCTTTCCTTCACCTCAAGATCTCAAAAACACAAAAAGAGAAATCAATCAAAACCTTAGGGTTTTCTACTAATTTATCTGTGTGATGTTAA
ath-miR5021	AT1G16060.1	UGAGAAGAAGAAGAAGAAAA	UUUUCUUCUUCUUCUUCUUC	ATTCCATCAATTTCTCATCCTTGTTGTTTTCTTCTTCTTCTTCTTCCTCTTCTTTTATGTTCATCGCCGTCGAAGTTTCTCCGGTAATGGAAGACATCACACGGCAGAGCAAAAAAACTTCGGTTGAGAATGAAACCGGCGATGATCAGTCAGCAACATC
ath-miR5021	AT5G25810.1	UGAGAAGAAGAAGAAGAAAA	UUUUCUUCUUCUUCUUCUUU	TAGCTCGCTTAGCCCTCGAGACATCCAGGTCGCGGCTCTCAAAGCCGCACACATGGAGACCTCACAGTCTTTTTCTTCTTCTTCTTCTTTAACGTTTTCATCTTCACAGTCTTCTTCTTCGCTAGAGTCTCTCGTGTCTTCCTCCGCGACCGGCTCCGAG
ath-miR5021	AT5G10946.1	UGAGAAGAAGAAGAAGAAAA	UUUUCUUCUUCUUCUUCUUC	ATCATCTCTGTTTCACCTTTTTTCTTCTTCTTCTTCTTCTTTCATTTAATCTAAAATGTAAAATGTTGTTGGATTCATTCTTCATTCTAGGGTTTTCTCTATTTAATCACTTCTCACTTTCGCTATATAGAGAGAGAAGTAAAGCAGCCGACACATGTAT
ath-miR5021	AT4G38600.1	UGAGAAGAAGAAGAAGAAAA	UCUUCUUCUUCUUCUUCUCC	ATGGAAACTCGGAGCCGCAAGCGGGCGGAGGCGACCTCAGCTGCCCCATCTTCTTCTTCTTCTTCTCCTCCTCCTCCTCCCTCTGCCTCTGGTCCCACCACCCGCAGCAAACGCGCTCGTCTTTCTTCTTCTTCTTCTTCCTCACTTGCCCCCACTCCTC
ath-miR5021	AT3G23890.2	UGAGAAGAAGAAGAAGAAAA	UCUUCUUCUUCUUCUUCUCC	TCCTTTGTACGCTCTTCTTCTTCTTCTTCTTCTTCTTCTTCTTCTTCTTCTTCTTCTTCTTCTCCTCTCTGTACTTTCGCGAAAACCCTAATTTTCTAGATCTGTTTCTCTATAATCGCCTCTCTCACTTTGTAGATCCTTCAGATCTACTCTCCAGTTT
ath-miR5021	AT1G19835.1	UGAGAAGAAGAAGAAGAAAA	UCUUCUUCUUCUUCUUCUCU	ATAGATAGATTATTTTCACCATCAACATCACCATCACCGCCACTATCACACCATAACCCACCACTCTTCTTCTTCTTCTTCTTCTTCTCTCTCTTTCTCTGTATCTAGAAACAGAGAGTTTTTGATTCTCTCTGTTTTCAAATCTGTTCCACTAAGCTCT
ath-miR5021	AT1G80410.1	UGAGAAGAAGAAGAAGAAAA	UCUUCUUCUUCUUCUUCUCC	CGCAGTAGGGTTGAAGCGGATAGTACGCCACCTCTATCTCTCTCTCACCCTATCGAACTCGCGAAGAACATCTTCTTCTTCTTCTTCTCCGTCTTCGTCTTCGCGAGCTCTCTCAGTAGCGCAATAAAATGGGGGCTTCGCTTCCTCCTAAGGAGGCCAA
ath-miR5021	AT2G17550.2	UGAGAAGAAGAAGAAGAAAA	UCUUCUUCUUCUUCUUCUCU	AAAGCGACCGGAGTTCCGTACTTTGGATGAGATGTGTTTCGTCAGTTTCCTTACTACTAATCACCATTAGTCTTCTTCTTCTTCTTCTCTCTCTCTCTCTCTGTCTGAAAACGACTTTCCTCTGTTCTTCTCTCCCCCAATTCTTCTTCTTCTTCTCTCA
ath-miR5021	AT1G65920.1	UGAGAAGAAGAAGAAGAAAA	UCUUCUUCUUCUUCUUCUCU	ACACAAATTTGTTTCACATTCCTCTAAATTCCAAACAAATTGTTTATAGAGACACCAATCTTCTTCTTCTTCTTCTTCTCTGACAAAGTTATGGGCGAACAACAAATCTCAGTTACAGTGCCTCGTGATAGAACTGATGAACAGGCAATCTTGGCTTTGA
ath-miR5021	AT1G69440.1	UGAGAAGAAGAAGAAGAAAA	UCUUCUUCUUCUUCUUCUCU	GCCTCTTTTATCTCTCTCTCTCATAAACCCACACTCTCTTCTTCTTCTTCTTCTTCTTCTTCTTCTTCTCTCTCTCTTTCTTCTGCTTTTCCAAAGCTTTCCAAAGCCAACAAAGGTCTCTCTCTGTAGCTCCTTTTCCTCTCAGCAGCCATGGAAGAAA
ath-miR5021	AT1G77500.1	UGAGAAGAAGAAGAAGAAAA	UUUUCUUCUUCUUCUUCGCC	TTACTTCCAGTCTCTCTCCGACGTCGGTGAAGCTATTCAACGTTTCGTTGACGACGAAGTCGTAGCTGGTTTTTCTTCTTCTTCTTCGCCGGATTCTCCAGTTCTTACACTTCCGTCCGACGAAGGGAAACCGACGAAACACAAGAGGATTTCTCCTTCT
ath-miR5021	AT4G13550.1	UGAGAAGAAGAAGAAGAAAA	UCUUCUUCUUCUUCUUCUCC	CAATCAGCTCCACAGAATTCTCCAGAAGAACACAAATCCTCTTCTTCTTCTTCTTCTCCAAATTTCTCGAATTCAAATTTCAAACGATGACATCTCTGCAATTACACTTCTCTGTTCACTTCCTCCGTCCAAAACACCGTCTCCGCTACTCTCCTATCTT
ath-miR5021	AT4G19610.1	UGAGAAGAAGAAGAAGAAAA	UCUUCUUCUUCUUCUUCUCC	AACCTAAAGAAGGAACAACAAAAGACCTAAAAACCCTCTCGTCTTCTCTTCTTCTTCTTCTTCTTCTCCTTGCTCTCTCTTGTCGTCGGCGGCAGATTATTCAATCGTTAGGCTATCGTTCCGACACTCTACAGTCATTACAAACATTTCAATACAACAA
ath-miR5021	AT5G61010.2	UGAGAAGAAGAAGAAGAAAA	UUUUCUUCUUCUUCUUCCCG	AAATCTGTTCTTTGAGACTTTGATCACACAGTTATCAAAATCATAATCTCTTCTTTCCTGGTTTTTTTTTTTTTCTTCTTCTTCTTCCCGTTTCACGAAACAAGAAGTTTTTTTGGGAAAGCCGTTGACTTGACTTTTTCTTTGGGGTGTTGTGTGGGAG
ath-miR5021	AT4G21880.1	UGAGAAGAAGAAGAAGAAAA	UCUUCUUCUUCUUCUUCUCC	TAATTACATAAGTGCCACTACCACAAAATCTTGCAGGGTTTATCAAACACTTGTTCCGAATGATTCATCTTCTTCTTCTTCTTCTTCTCCGATCTCATGTTATTGGGGGATTTCGTTCTAGGCCTTGATTCGATTTTGTTAACTGTTGTAAATGTGAAAA
ath-miR5021	AT3G07060.1	UGAGAAGAAGAAGAAGAAAA	UCUUCUUCUUCUUCUUCUCC	ATCCAAGACATTGGTCGAACAACGTTTCTCTCGCGGATTTGCATCAGTACGACGAGTATCTCGAGCTTCTTCTTCTTCTTCTTCTTCTCCTTCCTCTCCACATGTTGATTTGCTCTCTTTTATTAAAGCTTCACTTGATAAACTTGAAGGTCCTTCCCAT
ath-miR5021	AT1G08520.1	UGAGAAGAAGAAGAAGAAAA	UCUUCUUCUUCUUCUUCUCC	AAAGATAGAGAAGCAAAAGTAAGCTGATAAGGTTTGATACAGTAGAAAATACTATCTCTTAACTTCTTCTTCTTCTTCTTCTTCTTCTCCTATCTTTGAAAATGGCGATGACTCCGGTCGCGTCATCATCTCCAGTTTCAACCTGCAGACTCTTTCGCTG
ath-miR5021	AT3G16000.1	UGAGAAGAAGAAGAAGAAAA	UCUUCUUCUUCUUCUUCUCC	TTTCCTGATAGGGGGCTCTTGCTTCGTCCCTTCTGTTCCTCTACACTCTCGATTCCTTTCATCTCCTTCTTCTTCTTCTTCTTCTTCTCCTTCTTCGTCTCAGTTTGGGCTTCTGTGTTCGAGTAATGTCGCCAAGTTCAAGCGCCGACGACCAACATTG
ath-miR5021	AT1G12860.1	UGAGAAGAAGAAGAAGAAAA	UCUUCUUCUUCUUCUUCUCC	CAGATTCAATGGTGGCTTTCCTTTAAACCCCTCAGAGAATCTGCTTCTTCTTCTTCAGCAATCGATTGATTCTTCTTCTTCTTCTTCTCCGTTATTACATCCTTTCACACTCGACGCTGCTTCACAGCAACAACAACAACAACAACAACAACAGGAACAG
ath-miR5021	AT1G22530.1	UGAGAAGAAGAAGAAGAAAA	UCUUCUUCUUCUUCUUCUCU	ATCTCCTCCATTTTCTCTCTTCTCTCTTTTTATAAGAACTCTTCTTCTTCTTCTTCTCTCTCAATTCCATCTCTCTCTCTCTTTCTAGTTCTTGTTCCCTTTCGAATCAAGTGATCATGGCTCAAGAAGAGATACAGAAACCTACTGCCTCTGTTCCAGT
ath-miR5021	AT3G21320.1	UGAGAAGAAGAAGAAGAAAA	CUUUCUUCUUCUUCUUCUUA	GCTTTTTGTCGTCCCCTCGTATGGAATCCATTGTGGGACGACACAAAAATATCTTCTTTTGCTTCTCTGCTTTCTTCTTCTTCTTCTTAAAATTTGTTTCTTTCAGGTGGATTTGATCTCCATCTACGTAAAACAAAAACAAAGTTTATAATCTTTTTGG
ath-miR5021	AT5G11390.1	UGAGAAGAAGAAGAAGAAAA	UCUUCUUCUUCUUCUUCUCG	ACAAATCCGAGTCCTTCTTCTTCTTCTTCTTCTCGATCTCTGTATCTCTCGATCATTTCCTTCTAAAGGAAGCGTCTTTGATCTTAATCGTCGTGTCGTTCGTTTCTAACTTTATATTGAAAGATGGAAACAGAAACGGAACATGATAGAACTGTCTCTG
ath-miR5021	AT3G24550.1	UGAGAAGAAGAAGAAGAAAA	UUCUCUUCUUCUUCUUCUCG	TATCAAAAAAAAACTCTACTCTCGGTGGCACCAGATCACTCCTCCTCTCTCTTCTCCTACCTTTTTCACATTCTCTTCTTCTTCTTCTCGTGAGAAAAAGAAAGAGAGATTCTTTATTCATTAGATCGAAGCAAAAATGTCCACAGCGCCGTCTCCAGGC
ath-miR5021	AT2G23300.1	UGAGAAGAAGAAGAAGAAAA	UCUUCUUCUUCUUCUUCUCU	ATGAAAACACAATCAGCTTCACCGTTCTTCTTCGTCTCCTTCTTCTTCTTCTTCTTCTTCTTCTCTTCTCTGTTTCTTCTCTCCTCTGCTTTAAACTCTGATGGAGTTCTCTTACTGAGTTTCAAATACTCTGTTCTTCTTGATCCTCTCTCTTTATTAC
ath-miR5021	AT2G27030.2	UGAGAAGAAGAAGAAGAAAA	UCUUCUUCUUCUUCUUCUCU	ACACACACCAACGTTGATTCTTCTTCTTCTTCTTCTTCTCTCTTTCTCATCTAAACCAAAAAATGGCAGATCAGCTCACCGATGATCAGATCTCTGAGTTCAAGGAAGCTTTTAGCCTTTTCGACAAAGACGGAGATGGTTCTTCTCTCTCAGATCTTTC
ath-miR5021	AT3G27580.2	UGAGAAGAAGAAGAAGAAAA	UCUUCUUCUUCUUCUUCUCU	ATCTTCTTCATTCACCTGAAGAAAGCAAATTTAAAGAATACGAAAGAAAGAAACATCTTCTTCTTCTTCTTCTTCTCTCTCGGACACTAATCGGATCGGATCTAACAAAACTCGTCAAAGAGAAAGAAAATATTTTCATAAACCACTGATTTGTCTATGA
ath-miR5021	AT5G12120.1	UGAGAAGAAGAAGAAGAAAA	UCUUCUUCUUCUUCUUCUCC	CTCATCGCCTTGAAGCTCTCTCACCTTCTTCTTCTTCTTCTTCTTCTTCTCCGGATCTCGCTTCTCCGTCAACGACTCCGATCAACCTACCAGGATAACTTTGTGTTGAGAAGATGTCTAGTGCATCCAAGATGAAATCGAGAGACAAGAAGGTCATGAA
ath-miR5021	AT5G23610.2	UGAGAAGAAGAAGAAGAAAA	UUGUCUUCUUCUUCUUCUCU	GCTCTCTCTCAGTCTCTCTCTACTCCCGTCGTCCGCTTCTTTTTCCATTTCCCTCTCTGCGCTCTCGTCTTTGTCTTCTTCTTCTTCTCTATCCCGATTCTACGGTGGCGCTCTGATCCCTAAATTTCTAGGTTTTACCATTTTCTGTTTCCAATTTCAA
ath-miR5021	AT2G43070.1	UGAGAAGAAGAAGAAGAAAA	UCUUCUUCUUCUUCUUCUCU	TCCGATATATCCCAGAAAGATTTTAACAGCAACTCTTTGTCTCTTCTTCTTCTTCTTCTTCTTCTTCTCTCCGATTTGCTCAGTCGATTGCGTCATGTCGTCGTTTGATCCGCCGAATCACCGATATTCAGCCTTAGTACTTATTCTTCTCCTGCTTGGT
ath-miR5021	AT4G19670.2	UGAGAAGAAGAAGAAGAAAA	UCUUCUUCUUCUUCUUCUCU	ACGCCATTCGAAGAGAGAGCAAAACCAGAAGAACCGATGATTCTTCTTCTTCTTCTTCTTCTCTCCACAAAAACTCAGTAGAAACATCCAAAACAATGCGTTTATTTTCTTTTTTTTCCTGGAAAAAAACAGAGATTTTGAAGATGTTATTATAGCTTAG
ath-miR5021	AT4G37650.1	UGAGAAGAAGAAGAAGAAAA	CUUUCCUCUUCUUCUUCUCA	TATCACTACAACTTTCCACAAAACGACGTCGTCGAAGAATGCTTCAACTTTTTCATGGATGAAGAAGACCTTTCCTCTTCTTCTTCTCACCACAACCATCACAACCACAACAATCCTAATACTTACTACTCTCCTTTCACTACTCCCACCCAATACCATC
ath-miR5021	AT3G15095.3	UGAGAAGAAGAAGAAGAAAA	UCUUCUUCUUCUUCUUCUCC	ATCTCTCCAATGGCTATGGTTACTACTACACTCTTCTTCTTCTTCTTCTTCTTCTTCTCCTTCTTCTCACTGTAAAAAAGAAAAAAAAATGGCGGAAACTGAGAGACCCCACCGGTCTTCAAGTATTAACAGTAGTAGCAACAACAACAGTGGTTCATCA
ath-miR5021	AT3G55660.1	UGAGAAGAAGAAGAAGAAAA	UAUUCUUCUUCUUCUUCUCU	CAATAATTACTATTCTTCTTCTTCTTCTCTATGATCTCTGCTTCCTTTTTTCTGGGTATCTAAAAAAACTCAATCTTTATTTCTTTTTGTTAGCGAAAATGGAGGATAATAGCTGTATCGGGTTTGAGGGATCGAAAAGATTTGGTGAGACTAGTAAACG
ath-miR5021	AT2G34500.1	UGAGAAGAAGAAGAAGAAAA	UCUUCUUCUUCUUCUUCUCG	TTCTGCAAAACCCACCAAACAAAGAACACCAAGAAAGACAAAAGGCAGGCAAGACTACAAAGCAAAACCTTCTTCTTCTTCTTCTTCTCGTTACTCAAATCATTTCCATATATACGCAAAAACCATTAAGACAAGCTAGAAACAAAGAAACATGGTTTTC
ath-miR5021	AT4G36580.1	UGAGAAGAAGAAGAAGAAAA	UUUUCUUCUUCUCCUUCUCC	TGCGTTCACTTCAATGTCAATGTCTCAGAACCGTGCTTACGCCGATTCTTCTCGATTCCGGTTTCCTTTCTTTTCTTCTTCTCCTTCTCCTCCTCCGTCAGATTCTCCGGCGAATCAATCTTCATCGAAGTCTAAAGCAGAGCCTGATGAGCCTAAAGGA
ath-miR5021	AT5G22400.1	UGAGAAGAAGAAGAAGAAAA	UCUUCUUCUUCUUCUUCUCC	TGCCAAAATCTGAAGCGCCATGACTGAAGTTCTTCACTTTCCTTCATCTCCAAGCGCTTCTCATTCATCTTCTTCTTCTTCTTCTTCTCCTTCACCTTCTTCTTTATCTTACGCCTCTCGCTCTAATGCGACTCTCTTGATTAGCTCTGACCACAACCGG
ath-miR5021	AT5G55970.2	UGAGAAGAAGAAGAAGAAAA	UCUUCUUCUUCUUCUUCUCU	TTGCTATCAAAAACATTGCTTCATAAACAAAACCTCAGGTGTTAGATTAGGCCAACCGTTATCTTCTATATCTTCTTCTTCTTCTTCTCTTTGATTCTTCAAACCAAAGCATTAACAAATAAAGATTCCTTTTTGTTATGGTTTGATTTATTGGTCGCCA
ath-miR5021	AT3G57400.1	UGAGAAGAAGAAGAAGAAAA	UCUUCUUCUUCUUCUUCUCC	CAACACTAGAGGAATGGGTTTGCTCTTAGTCTTCTTCCCCGACCACCACAACAACAACGACGACTCTCCTTCTTCTTCTTCTTCTTCTCCGGCAACAACAACTCTCTTCCGCTCCAGATCTTCTCGTCTTCTCCTCTCCAAAGCTCAATCCACAATCTCA
ath-miR5021	AT3G19380.1	UGAGAAGAAGAAGAAGAAAA	UCUUCUUCUUCUUCUUCUCU	GTGTGGGCTCATACCCAGATAAGCTCTCGTTCCTCATACTCTTAACGCTCACAACAAACAATCTCACCTTTCTTCTTCTTCTTCTTCTCTCTGTTTCTCAAGTTTCTTAATGCCTAGGAATATAGAACCATTGGATCTTGGAATCCAAATACCATATCAT
ath-miR5021	AT3G09010.1	UGAGAAGAAGAAGAAGAAAA	UCUUCUUCUUCUUCUUCUCU	GCAGTCTCATGATTTCTCTTTGATTAACTCAATATAGATTTCTTCTTCGCACTAGCAAATAAACACATTATCTTCTTCTTCTTCTTCTCTCATCGTTACTTTATAGATTTAGTATCGAGGAGACAGGTCGAAATTGAGGTTCTTTTAAAGAAAAGTTCCA
ath-miR5021	AT4G02130.3	UGAGAAGAAGAAGAAGAAAA	UCUUCUUCUUCUUCUUCUCC	CTCTTTCCTCGTCTTCTTCTTCTTCTTCTTTTTTTTTCGTAAAAATTCTTCTTCTTCTTCTTCTTCTCCGAGCTCCGTCCGAGCAGAGAAGAAGAGTAAGGTAAGTTTTAGAGTGCACTTGTGTGGCACTCTCATTTCTTATCCTGCGCCTCTTACGATT
ath-miR5021	AT3G52870.1	UGAGAAGAAGAAGAAGAAAA	UCUUCUUCUUCUUCUUCUCU	AACACTGATAGCAGAACAAACACTTTTGGATCTTCTTCTTCTTCTTCTCTCTCAATACTCACAAATCCTCCATTTTCTCTGAGTTTAGTTTCTTCTTCAGACACTAAGATTCAAGTCCTCTCTTTGGTCGGAGAAGATGCAGGTAGTCTCGAGCTTCGAT
ath-miR5021	AT2G02800.2	UGAGAAGAAGAAGAAGAAAA	UCUUCUUCUUCUUCUUCUCU	TGTTCCTTCTTCCTTCCTTCTTCTTCTTCTTCTTCTCTAATTCTGGTTTCAAAAATCTTCTTTTTCTTTTCTTTAGTTGGATAATTTAGTGATTATAATTATTACAATCAGCTTTTGCGCCGCAGAGTAAACAAAAAAAAAGCTCGTTGGCTTTGTTCCT
ath-miR5021	AT3G52340.3	UGAGAAGAAGAAGAAGAAAA	UCUUCUUCUUCUUCUUCUCC	GTTATTCTCCTTCTCCTTCTTCTTCTTCTTCTTCTCCAGAAAAAACAAAACTTTTTTCTTTTCTCTCTCAACTTGCAGAAGAAGCGATTTACACAAGGTTTTGTGATTCTTCTCACTTATATATAATCTTCTGTATGCTTGGAATTGGTATCAAAATCGA
ath-miR5021	AT3G07870.1	UGAGAAGAAGAAGAAGAAAA	UCUUCUUCUUCUUCUUCUCC	CATCATCTTCTTCTTCTTCTTCTTCTTCTTCTCCTCTCTCTCTCTCCATCTCGATATCAAAAACTCTTGCTTCTGATTCTCTTCATTCATGGCTTCAGAGAAGAGTTTCAAGAAGAGAAAGATCACCGATGATGTAGACGGAGTAGGAGTAGGAGGAGGA
ath-miR5021	AT1G68460.1	UGAGAAGAAGAAGAAGAAAA	UCUUCUUCUUCUUCUUCUCU	CCACCTCCTCCCAATAATCTCCGATCGCTTCACGACGACGACGACAACATCACCGTCGTTCTCGTCACATTCTTCTTCTTCTTCTTCTCTTCTCTCTTTCACCAAACGAAGACGAAAACACCAACCTTTAGTATCATCCATACGCATGGAACAGTCACGG
ath-miR5021	AT3G44610.1	UGAGAAGAAGAAGAAGAAAA	UCUUCUUCUUCUUCUUCUCU	CTCTTTCTCTCCCTCTCTTCTTCTTCTTCTTCTTCTCTCTCTCGTCGTCACTCTCAGTAGATCGGAAAATGGAGCCATGGATTGACGAATTAACCGACGACTTACAGAGTGTAAGCTTTACATCAGCCGGAACCACCGTGAATCGAAGCACAAGCTCCGG
ath-miR5021	AT5G46560.1	UGAGAAGAAGAAGAAGAAAA	UCUUCUUCUUCUUCUUCUCC	ATGGATTCGATACCACGGAAGCGACCCAAATCGGAAACCAGAACGGGCAGAACCCCTAAATCTTCTTCTTCTTCTTCTCCGATCAGATCAATGCTCGAGCCACCACAAAGCTTATTTCCTTCCAAGGGAGAGTTCTTCACACTATTGAAGGTTTTGCTTG
ath-miR5021	AT1G09795.1	UGAGAAGAAGAAGAAGAAAA	UCUUCUUCUUCUUCUUCUCU	CCGAGGGAGAGCAACCATGCCAATCTCAATTCCCCTTAACGCCACTCTACAATACTCGTCTCCTTCTTCTTCTTCTTCTTCTTCTTCTCTCGTACCTTCTTCCCCTCTTTTCTCTCCGATTCCTTCAACCACTGTTTCCCTTACCGGAATTCGCCAGCGA
ath-miR5021	AT3G60220.1	UGAGAAGAAGAAGAAGAAAA	UCUUCUUCUUCUUCUUCUCU	CCTCTCTCACTCTCACGTGCCTCTCTTCTCCTCCGTCATTAATATAAAACAGTTGGGGAATTTATAACTTTCTTCTTCTTCTTCTTCTCTCTCTGTTTCTCTCTGTGCGAGCTCTCTCCTCTCATCAATGGAATCTCTCATCAATCCCAGCCATGGCGGA
ath-miR5021	AT2G31690.1	UGAGAAGAAGAAGAAGAAAA	UCUUCUUCUUCUUCUUCUCU	ACTCTTTATTCCGTATACTCTTTCTCTCCCTATTTCTTACCAAAACCCCAAAAGACTTAAAACTGCTAATTCTTCTTCTTCTTCTTCTCTATTAGCACCAGTGATTCTAAATTCTCCGGTTGCTTCTTCTTCTCCTCCTCCGATATATTGTGCACCAAAG
ath-miR5021	AT3G63140.1	UGAGAAGAAGAAGAAGAAAA	UCUUCUUCUUCUUCUUCUCU	GATCCCGCCATCTCTCCACCGCTTCTCTCTACCCTCTTCATCTTCCTCCTTTTCCTCTCTCTCTTCTTCTTCTTCTTCTTCTTCTTCTCTCTTGACATTCTCTCTGAGGACTTCTCGAAGGTTATCTCCTCAAAAATTTACCGTTAAGGCCAGCTCCGTC
ath-miR5021	AT1G14260.2	UGAGAAGAAGAAGAAGAAAA	AUCUCUUCUUCUUCUUCUCA	AATATTTCATCAGAAAAAAGATTCATGAACTGCTGTTAAAAGAGTGGTTTACAGTAAGTAGAAAGAAGAATCTCTTCTTCTTCTTCTCACTTCTTGCAAAGCTATTGAAACTATCTTTTCTGATGAAATCATTGAATCATATGTGGTGTTAATCAAGATT
ath-miR5021	AT1G65560.1	UGAGAAGAAGAAGAAGAAAA	UCUUCUUCUUCUUCUUCUCC	CACTCGTCTTACCAAACTCTCTCCTACACAACCAAAACCATCTCTTTGCAACAAAACTTGTTGTAACTCATCTTCTTCTTCTTCTTCTCCATCACAGACTCATAACAAATGGGAGAAGTTTCAGTGGTGGAGAACAAGAAAGTGATACTAAAGAATTATG
ath-miR5021	AT3G49070.1	UGAGAAGAAGAAGAAGAAAA	UCUUCUUCUUCUUCUUCUCC	CTTTCGTACGGAATCATACAATCACTTTTGGACACGTGTCGTACAGCTAAGCCGCAAAAAGTCCGCAGTGTCTTCTTCTTCTTCTTCTCCACCAATCGAATCATCCTCCACGTCAGCTCGTCTCATGTCTTATCGCCTATTCGCGCACAATCTTCTAGAC
ath-miR5021	AT5G44820.1	UGAGAAGAAGAAGAAGAAAA	UCUUCUUCUUCUUCUUCUCG	GAAGAAAAAACACTTCCAAACAAAATAATGAGTTCTTCGTCTTCCTCATCCTCTTCTTCTTCTTCTTCTCGCAGTAAATTTATGGATTCAGGATTTATAATCGGGCGAAAAGAACTAACAAGAATTTTGATACTGTTTCTTGGTTTAACCGCTTCATGTC
ath-miR5021	AT1G74020.1	UGAGAAGAAGAAGAAGAAAA	UUCUCUUCUUCUUCUUCUCU	AAAGTCTCATTTGAGAATAATTGAGCGATAAAGAAACGGTATGACGTCGTTTTGCTCCATGATTTCTCTTCTTCTTCTTCTCTCTCTTTCATCGGCGGTTTTCTCCGATGACGCTTCTTTCCAGAAACTTCCGGTGCCGGAAACTAGGTCAGGTCCCGAA
ath-miR5021	AT2G18840.1	UGAGAAGAAGAAGAAGAAAA	UCUUCUUCUUCUUCUUCUCC	CCAATCAGGTCCCGGAACCGTTCTCGCCGCTCGTCCACCGAGCCCAACCAGACCTTCGATTCCAGTATCTTCTTCTTCTTCTTCTTCTCCGTTTATGCAATCGAATCTTCCACCGCTTCATCCGTCGTCATCAGCTCAGAAAGTGACACATGTCCCCGTT
ath-miR5021	AT4G01883.1	UGAGAAGAAGAAGAAGAAAA	UUUCCUUCUUCUUCUUCUCC	CTTAGTCACCGGATTTGGTAATCGGACATTTCATTCCCGGAGCAACTTTGCTAAACCCAGTTCGAGATTGTTTCCTTCTTCTTCTTCTCCGATGAAGCCTTTGACCCTTGCTTCTAGATTCTCTCCTTTGATTTCAACAAATAGATCCTTTAAATCTTCA
ath-miR5021	AT3G50060.1	UGAGAAGAAGAAGAAGAAAA	UCUUCUUCUUCUUCUUCUCU	ACCTTCTTCTTCTTCTTCTTCTTCTCTACAACAAACAAACAAAAGATCTGTTTCAATGGCGGATCGTGTTAAAGGTCCATGGAGTCAAGAAGAAGATGAGCAGCTACGAAGGATGGTTGAGAAATACGGACCGAGGAATTGGTCTGCGATTAGCAAATCG
ath-miR5021	AT3G23400.1	UGAGAAGAAGAAGAAGAAAA	UCUUCUUCUUCUUCUUCUCU	ACATAATAATTAAAGTCTTCTTCTTCTTCTTCTTCTCTACAAATTATCTCACTCTCTTCGTTTTTTTTTCCTTCTCAACAATGGCGACTTCTTCTACTTTCTCGTCACTACTACCTTCACCACCAGCTCTTCTTTCCGACCACCGTTCTCCTCCACCATC
ath-miR5021	AT1G74410.1	UGAGAAGAAGAAGAAGAAAA	UUUUUUUCUUCUUCUUCUCU	ACCAAAAAGCTTCTTCTCCTTTTCTAAAATTTCATCAAACCCTATAGGGTTTTCTCAATACAATTGATTTTTTTTTTCTTCTTCTTCTCTATGGATACGACCCTTTCTCCCGCCGTGGAGGCGGAACAAATCGCCGACTCAACGATCGACACTGTTTCTC
ath-miR5021	AT4G32260.1	UGAGAAGAAGAAGAAGAAAA	UCUUCUUCUUCUUCUUCUCU	TATTTTTGTTAACTGTGTAATTCTCTGTCTCTCTATCTCAAAACTTATTTACAAGAAATTACTGTAAATCTCTTCTTCTTCTTCTTCTCTGTTTCTTGGATTGTTCGTCGTTCAAAGAAGAACAATTTTTATTTTGTAAGTTTATAAATAATTAGCTCTC
ath-miR5021	AT5G01430.1	UGAGAAGAAGAAGAAGAAAA	AUUUCUUCUUCUACUUCUCA	AAACGTTTCTTCGAAAGATCAATTAACAAAACAATCATCTTCTTCCTCAATTTCTTCTTCTACTTCTCATCTCTTTTCTGTTCTTCTTTGTTAAACCCAATCTGGGTCTATCATCGTCTTCGAGGAGCCTGCGTGCTAGGGTTTCTCCGCCTTCTTCCTT
ath-miR5021	AT2G17880.1	UGAGAAGAAGAAGAAGAAAA	UCUUCUUCUUCUUCUUCUCC	CAAACAAAAACGCCGTCGTTTCACGATGCTTTCTTCTTCCCCAACCTTCTTCGCTACTCCATTTCTCTCTTCTTCTTCTTCTTCTTCTCCGTCGTTCTCTTCTACTTCACCACCGTCACGCATTTCCCGGATCTCGCCGTCGCTTTCTACAACCACCGCG
ath-miR5021	AT2G12250.1	UGAGAAGAAGAAGAAGAAAA	UCUUCUUCUUCUUCUUCUCC	TCTTCCTATAAGATCGATCGATCTTCTTCGATCTCTCACCTTCAACCTCTCCGATCTCCGATCTGCTTTGTCTTCTTCTTCTTCTTCTCCGATCTGCTTCGTCTTCTTCTTCTTCTTCTCTTCAATCTCTTCATTTGGCTCACTATCATGCCTATCGCCG
ath-miR5021	AT1G04555.1	UGAGAAGAAGAAGAAGAAAA	UCUUCUUCUUCUUCUUCUCG	TCTCACTGTCATCAACGTTCTCATCTTCCTCTTCCTCCTTCAGGGCTTTTTCACTTCCTCCTCTTCTCCATCTTCTTCTTCTTCTTCTCGCCGACTCATTTCAGCTCAGCTTCGGTATATCAAGGAAGCCGAAGAACTTAGGCTCAAGATGCAACCTTTA
ath-miR5021	AT2G01818.1	UGAGAAGAAGAAGAAGAAAA	UCUUCUUCUUCUUCUUCUCC	AAATCACATCTCTCTTCTTCTTTTTGCTTTTGGCCTTCTTCTTCTTCTTCTTCTCCTCCAAGAACACTAAAATATTTTTGGATGATTTTGATCGGAGAAATATAAAATCTTCTCATCTGATCTATCAAAGGAACTCAGTTTCTCATACCAAAATGAATCT
ath-miR5021	AT2G18910.1	UGAGAAGAAGAAGAAGAAAA	CUUUCUUCUUCUUCUUCUUA	TCTCCCCTGAAACTAATCTTCCACTTTTTCACTGTCTGCAACTTGCAACTACAACTAGCAAGCAAGAACCTTTCTTCTTCTTCTTCTTAATCTCAGATTCTTGTCTGAAAACTTTCTCTTTCATTTTCTCTCAATTTAACACTTTCAAGATGCCGATCAA
ath-miR5021	AT5G66440.1	UGAGAAGAAGAAGAAGAAAA	UUUUCUUCUUCUUCUUUUCU	ACTTTTTCTTCTTCTTCTTTTCTCAATCTTTCTCTTTCTCTCTGTTCTTGCACTCGCAAATCGCAATGGATTCGTTTGATTTCGATAACGTGAAAGCAGAGAAAGCCAAGGCGTTGCGGCGTTTCAACCGCTTCTGTAGAATTGGCCGTTTCTTCCGTGC
ath-miR5021	AT3G17350.1	UGAGAAGAAGAAGAAGAAAA	UCUUCUUCUUCUUCUUCUCC	GATAAAGAAAAACAACAATGACGAAGCTCTTCTTCTTCTTCTTCTCCTTCCTCTACACAATCACAACCCTAACATTTCCGCCATTAACAACCTCAGCAGCAACATCATGCCGAACATTATGCGGCAACATCCCAATAAACTACCCGTTCGGCATCGACGG
ath-miR5021	AT5G64816.2	UGAGAAGAAGAAGAAGAAAA	UCUUCUUCUUCUUCUUCUCG	CCAGCATCAAGTTGCTAATTGGAATGACATTTGTCTCAGAAGATGTCAAAGTGAATGTCTTAAGCTCTCTTCTTCTTCTTCTTCTTCTCGCTATTCTTGAATTTGAAATGCTATGATTTGTTGTTGTTGTTGTTGTTATCTTTTGAAATGGGAATGGTAT
ath-miR5021	AT3G16850.1	UGAG-AAGAAGAAGAAGAAAA	UUUUCUUCUUCUUCUUCCUCA	TAACATGTACTTGTTTCGCAACTCTCTCTTCATCTCCTCTTCCTCTGGTCTTTTTTTCTTTTGTTGCGACTTTTCTTCTTCTTCTTCCTCAGGAACTTAAGTTTCTGAGTCCATGAAGATGCCAGTGGCATTGGTCTGGCTACTGGCATTCACTATTCTAC
ath-miR5638a	AT3G16940.1	AUACCAAAACUCUCUC-ACUUU	AAAGUCGAGAGAGUUUUGGAAG	GGCACTGCAGAGCATGGGAATGCGACAGTGGCTGATGGATCTCTTGATGCTTTGCTTAACGATGGTCCACAAAGTCGAGAGAGTTTTGGAAGGTGGATGAATTCATTTATCAGCGAATCTAATGGCTCACTGGAGGATCCTTCCTTTGAACCCATGGTTATG
ath-miR2111b-3p	AT2G23380.1	AUCCUCGGGAUACAGUUU-ACC	GGUGAAACUGUAUCUCGAGGAA	AATGAGGTTGCGTCAGAGCTTGATGCGCCGGGTAGTGATGAAAGTCTAAGGAAAGAAGAGTTTATGGGTGAAACTGTATCTCGAGGAAGATTGGCTACAAATAAGTTGTGGAGACCACTTGAGAAAAGCCTTTTTGATAAAGGTGTTGAGATTTTTGGAATG
ath-miR5665	AT5G62480.2	UUGGUGGACAAGAUCUGGGAU	AUCCCGGUUCUUGUCCACAAC	CCAATTCGTGCAAGAAGATCTCCAGAACAAGAGCCAAACCCTGCTCCGGTATAACCCGGTTCACAAGAAGATCCCGGTTCTTGTCCACAACGAAGACCCTTATAGAAGATCTAAAGTCCGGTTTTGGGCTAACTACATCCAATTACATCTTTACGATTTGG
ath-miR5658	AT5G59450.1	AUGAUGAUGAUGAUGAUGAAA	CUUCAUCAUCAUCAUCAUCAC	AAAAAAAGCTCTTAACTTTTTTTTCTTCTTTAGGTAAAATTTGACAAAAGCTCTCAACTTTCAAACTCTGTTTCTTCATCATCATCATCATCACCATGGACGCCCTGCTTCAAGTTTCAGTTGATGGGTTTAGATTTGAGAACGGATCTGGATCTTGCTGC
ath-miR5658	AT3G04605.1	AUGAUGAUGAUGAUGAUGAAA	CAUCAUCAUCAUCAUCAUCAC	TTGATTTAGGAAATCCTCATGATGATCATGAGCTAGACTTAGGAAATAGTGAAGATCAGGATGGAGAGGATCATCATCATCATCATCATCACGATTATATGAACGAGAATGAAATCTCGGTTGATCAGAAGCCTGGACACGACGATGTTGATCCTGATCTG
ath-miR5658	AT2G04620.1	AUGAUGAUGAUGAUGAUGAAA	CAUCAUCAUCAUCAUCAUCAU	ATGGTGGATCATCATCATCATCATCATCATCAACATCGACCTAATCGTCTTTCAGTACCACAACCAACAATCGGAAGAACATACCCATCATTCCCTTACACTCCAACTCCAACCCCTTCCAAAACCCGTCTCTCTTCTTCTTCTTCCTACAGATCGATCCA
ath-miR5658	AT1G62680.1	AUGAUGAUGAUGAUGAUGAAA	CAUCAUCAUCAUCAUCAUCAU	ATAGGAGATTCTGGATATGGGTTTTGCAACTCAAAGGGATTCACTAAAAGTGTTTTCTGCTCCATCATCGTCATCATCATCATCATCATCATCATCATCATCGGCAGCTCTATTGGTGGCGCGGATAAGCATTGCTTCATCATCTCCTTCTGATCTCGATG
ath-miR5658	AT2G43970.2	AUGAUGAUGAUGAUGAUGAAA	CAUCAUCAUCAUCAUCAUCAU	CACACCAGAACCAAAACCAGAACAACAACCACAGCCATAACCAAAACCACAACCACAATGGGCGAGGAAATCATCATCATCATCATCATCATCAAGTGGGAACACAACCTTCGAACAATCCAATGAACAACATGGAGCAACCAGGCATGGGGAAACAGCAA
ath-miR5658	AT1G80960.3	AUGAUGAUGAUGAUGAUGAAA	CAUCAUCAUCAUCAUCGUCAU	AATCTATAATCAGCTACAGAATCAGACGCTTCAAAAATCTGAGGGAATCTTCCGTGCCAATATGGAGAGATCATCATCATCATCATCATCGTCATGTGATAAGGTTTGGAATCTTGGTTTACCTTACCCAACTTTTACATTGGCCAATGACGATAAGCCCT
ath-miR5658	AT1G69690.1	AUGAUGAUGAUGAUGAUGAAA	CAUCAUCAUCAUCAUCAUCAU	AACTATGGCTCACATAAAGATCTAACAGAGACAGTAGTATAGTCCCACTTCCCCACCACCAAAGCTTCGATCATCATCATCATCATCATCATGGATCCGGATCCGGATCATAACCATCGACCCAACTTCCCTCTCCAGCTTCTTGATTCTTCTACCTCCTC
ath-miR5658	AT3G60790.1	AUGAUGAUGAUGAUGAUGAAA	CAUCAUCAUCAUCAUCAUCAU	ATGACGACACAATCATCATCATCATCATCATCATTGCCCTCGTCACTATCATCAACACCACCACTATTAGCATCAAATGCAAGATGCAAAGTTTTAAGGACAGGAGCATCATCTAAAGGAAAAGGAAAAGGGATCAAATATCCGGTCGATCGGATAAGCAT
ath-miR5658	AT3G19470.2	AUGAUGAUGAUGAUGAUGAAA	CAUCAUCAUCAUCAUCAUCAU	TATGGTGGTCTTGATGATGAATTTTAGGGTTTATTTGATGAGAGTCAATCTTCAAAACAACGTTGTTGAATCATCATCATCATCATCATCATCATCATCATCATGTATAAAACGTGAAGCTAAACTTATTAGCTTAGGCGATGAAGAAGCTGATATATCTC
ath-miR5658	AT2G06850.1	AUGAUGAUGAUGAUGAUGAAA	UCUCACCAUCAUCAUCAUCAU	TATATAAAGCCAACCACACCCCTTTAGCTTCTCTCACCATCATCATCATCATCATCATCATCATTTCTCTCTATCTCTTTCTAAAACACAACCATGACTGTTTCTTCATCTCCATGGGCTCTCATGGCTCTCTTTCTAATGGTTTCTTCAACAATGGTAAT
ath-miR5658	AT3G22770.1	AUGAUGAUGAUGAUGAUGAAA	CAUCAUCAUCAUCAUCAUCAU	ATGGTGGTCATGATGATGAATTTTAGGGTTTATTTGATGAGAGTCAATCTTGATAACAACGTCGTTGAATCATCATCATCATCATCATCATCATGTATAAAACGTGAAGCTAAAGTTATTAGCTTAGGCGACGAAGTTGATGATATATCTCAAGTCTTTCA
ath-miR5658	AT1G03850.2	AUGAUGAUGAUGAUGAUGAAA	CAUCAUCAUCAUCAUCAUCAU	ATACGAGTCACCGTGGACGAAGACCGTGCCGGGCAATAGCATTTTCCTTTTAAAGAATGAAGATAAACCATCATCATCATCATCATCATTATCATGGTTAACATCAGGATCACCAAAGCCAACATCTATAAGCAATAAGAGATCAAGCAACCTAGTTGTGA
ath-miR5658	AT5G03060.1	AUGAUGAUGAUGAUGAUGAAA	CGUCAUCAUCAUCAUCAUCAU	TCTGTTGATGTAAAACAAGAACAACAATCAGCTGGACCAAGCTCATCAAAAGTAAATCGTCTATTGTCATCATCGTCGTCATCATCATCATCATCATCAGTTGAACATGTATTCGTTGAGCTTCCCTTTAAAAGGTCCCGGGATATTTATAACAAGTCTTGA
ath-miR5658	AT5G61710.1	AUGAUGAUGAUGAUGAUGAAA	CCUCAUCAUCAUCAUCAUCAU	CGTTGCAAAGCCAAAGGGATACTGATGAATTTTTAATGATCTTATTAATTATGGTTCGTTCAATTTTACCTCATCATCATCATCATCATTCAGGTTTTAATTTCTTGGTCATTTTTGTTTTTCGTATTATAATTTAATTTAACGACATTTTCTGTAATTTC
ath-miR5658	AT5G59030.1	AUGAUGAUGAUGAUGAUGAAA	CAUCAUCAUCAUCAUCAUCAU	CAACCAAAACACAAGAGCCAAGAACAAAGAAACCATGGATCATGATCACATGCATGGAATGCCTCGACCATCATCATCATCATCATCATCACCATCATCCATGATGAACAATGGATCCATGAACGAAGGAGGAGGACATCACCACATGAAGATGATGATGC
ath-miR5658	AT4G23680.1	AUGAUGAUGAUGAUGAUGAAA	CAUCAUCAUCAUCAUCAUCAU	CAAGAGCTTGGTTGCTGACATGGGAAACCACGTTAGCAAAACTTAATCATCATTCCCACAGTCGTCGTCGTCATCATCATCATCATCATCATCACTATCTCGATTTATAAGTTATGATGTTTTCAGTATAATAAATGGGGTCTTGTGGATCGTTAATTTCT
ath-miR5658	AT5G03545.1	AUGAUGAUGAUGAUGAUGAAA	CAUCAUCAUCAUCAUCAUCAU	GGTAAGAAGAAGAAGAGATCTCTTGGAGATTATGATTGTGAATGTTCGTGTGTGGGTGTTGTGTAAATGATCATCATCATCATCATCATCATTATCCAATATCATAATTATCAATATGGTGATGATGATGATGATGAGGATTGTGTGTGAATGGAGCGATG
ath-miR5658	AT1G67195.2	AUGAUGAUGAUGAUGAUGAAA	CUUCAUCAUCAUCGUCAUCAU	AAAGACTGGTCTAAGGATGCGGAAGAGATCATCATTATCATCATCATCATATTCATCTTCATCATCATCGTCATCATCATCATCATCATCGTATGAGAAGATAGAGAAGAGTGAGAGTATGAGATTTGAGTTGAGAAGCAAAAAGGCTCACAAAATTATCC
ath-miR5658	AT1G67195.2	AUGAUGAUGAUGAUGAUGAAA	CAUCAUUAUCAUCAUCAUCAU	AGATTGTGGAAGGCTTGAAGTCGAAGATAAAGACTGGTCTAAGGATGCGGAAGAGATCATCATTATCATCATCATCATATTCATCTTCATCATCATCGTCATCATCATCATCATCATCGTATGAGAAGATAGAGAAGAGTGAGAGTATGAGATTTGAGTTG
ath-miR5658	AT1G63057.2	AUGAUGAUGAUGAUGAUGAAA	CAUCAUCAUCAUCAUCAUCAU	AAATTGTAGCCTTGTTAATGGTGGTGATGATGGTAACAATGGGAATGGAGAACATTTTGGTTCAGGCTCGTCATCATCATCATCATCATCATCATTCTCCTTCCCCTTCTCCTTCATCTGATTTTGATGATAGTGGTTCAAAATCTCCTTCTCCTTCACCA
ath-miR5658	AT5G13640.1	AUGAUGAUGAUGAUGAUGAAA	AUUCAUCAUCAUCGUCAUCAU	ATCATGATCTCTTTAAGCTGTCCTGTCAGCTTATGTGAATCCAATACTTTGAAAGAGAGATCATCATCAATTCATCATCATCGTCATCATCATGATGCTCAACTCACAAAGAAGCCTGAGAATGATACTTTGGTGCGAAATTCTCAATACCTCTTTAATAT
ath-miR5658	AT1G32090.1	AUGAUGAUGAUGAUGAUGAAA	UAUCAUCAUCAUCAUCAUCAG	AACATGAAAGCAGATCTTGCAGATGCTTACTTGCACCCAATTTTCCATTCATTCGAGAAAGAAGTAGAATTATCATCATCATCATCATCAGAAAAAGAGACTCACCAAGAAGAGACACCAGAGGTAAGAGTGGACAAACATGAAACACAGTCGTCTAGTCC
ath-miR5658	AT5G28300.1	AUGAUGAUGAUGAUGAUGAAA	AUUCACCAUCAUCAUCAUCAU	GTCTCATTCTCTTCCTTTAACACCAATCATCAACCTCAGCATATGTTGAGCTTGGATAGCCGTAAGATCATTCACCATCATCATCATCATCATCACCATGACATCAAAGATGGTGGTGCTACTACTGGTGAGTGGATAGGTCAGACGGATCATGATGATAG
ath-miR5658	AT5G55500.1	AUGAUGAUGAUGAUGAUGAAA	UAUCAUCAUCAUCAUCAUCAG	GAGTTTGGTGAAATGATCAGAGCAGCTTTCGGGTTGCCTGTCAATAGACACCGCTCATTAGAAAAGCCGCTATCATCATCATCATCATCAGCCTCAGTTTATAATGTTCTTTTTGTCCGCCGTGAAGATTACTTAGCCCATCCTCGTCATGGCGGTAAAGT
ath-miR5658	AT3G11240.1	AUGAUGAUGAUGAUGAUGAAA	UUUCUUCAUCAUCAUCAUCAC	GTTCCATTCGAAGTAGCCAAGCCTCTGCTTGATAAAAAGCCTTATTCCGTCTTGTCCAATATCAGTAAGGTTTCTTCATCATCATCATCACCTCAAGCTTCTGAAACCCTATTGGAATCTACGAGTGAACATGAAGACATGGAACAAGGGGATACAAATGA
ath-miR5658	AT5G57655.2	AUGAUGAUGAUGAUGAUGAAA	CUUAAUCAUCAUCAUCAUCAU	GGCAAAACTGAAAATCACACAAAAACAAACAAAACTTTGCTTACGTCACATCATTATCTGTGACTAATTCTTAATCATCATCATCATCATCACTTACTTAAATCTAAAAAAATCTCTGTTTGTATATATATTATCTTTGCGATTTTTATCCAAATCTTCCA
ath-miR5658	AT2G39710.1	AUGAUGAUGAUGAUGAUGAAA	AUUCGUCAUCAUCAUCAUCAU	AATGATGGATTCGTCATCATCATCATCATTATCTCTTTCAAAAAATTTTCTTCGAATCTCAGTTCTACTTCTTATTTTCCCTCTAACGTTCTGCAAAACATCTTCTACAAATCAAACACTACTCTTCTCTCTCAAAACACAGAAACTTCCTCAGTCTTCTT
ath-miR5658	AT2G36000.2	AUGAUGAUGAUGAUGAUGAAA	CUUCAUCAUCAUCUUCAUCAU	ACCACAATTTTCCCTCTCTTTCTCGCCTCCGCTTCAACAATTTTCCCGCACTTTCCTTCAAACCAAACACTTCATCATCATCTTCATCATTCTTCAAATCCCCAGATATACCCTCTCTCTCCTCCACCACAACAACAACAACAACCACCGAAACCCTAGAA
ath-miR5658	AT5G65640.2	AUGAUGAUGAUGAUGAUGAAA	UUUGAUCAUCAUCAUCAUCAA	AGAGCTTCTTGTTCCGACAAAGCAAGAAACAACCGACAACAACATCAACAATCTGAGCTTTAATGGCGGATTTGATCATCATCATCATCAATTCTTCCCAAATGGATATAATATTGATTACCTCTGTTTCAACAATGAAGAAGAAGACGAAAATACCCTTT
ath-miR5658	AT1G12870.1	AUGAUGAUGAUGAUGAUGAAA	UAUCAUCAUCAUCAUCAUCAC	ATGGTCATGGATGAAGAAAAGCAAGCGATTGTATCATCATCATCATCATCACAAAGAAAGAGAAGATACAAGAAGCTAATGATTGCATCATCATCATTACCAGACGATGTCGTAGAAGAAATCTTCTTGAAACTTCCGGTCAAAGCCCTAATGAGATTTAA
ath-miR5658	AT1G79510.2	AUGAUGAUGAUGAUGAUGAAA	CUUUAUCAUCAUCAUCAUCAU	CCAATCTCTCTCCTTCTTTCCTTCTTCCGACCGGAAAATCACTCAAAGAGAAACCCATTTCCAACCAAGCTTTATCATCATCATCATCATCGTCCAATAGCTACGAGTTTGAAGAAGATAGTCTCTCTCCACTTTCTCTCTTTAGCGTCCAGGCTCCTCCT
ath-miR5658	AT4G01110.1	AUGAUGAUGAUGAUGAUGAAA	GUUCAUCUUCAUCAUCAUCAU	TACTTAAACCGGTGCTTCAAAAACCACCAGGCTACCGTGAGCTCCACTCGCAACCTCAAACTCCACTCGGTTCATCTTCATCATCATCATCAATGCTTCGTCGCCCACCAAAACATGCCATTCCTGCGGCGTTTTATCCGACGAAGAAGAGACAATGGAGT
ath-miR5658	AT3G55390.1	AUGAUGAUGAUGAUGAUGAAA	CCUCAUCAUCAUCAUCAUCAC	GACTCTCTCCTTGATGCCTCGTGACTGCAACCAAAGCAATTTAAAACCGCCGCACTTCTCATGAGTCTTCTTCCTCATCATCATCATCATCACCGTTAACTGTAATTTATCTTCTCCGATCTTCATTCTCCGCCATGCGCTCGCCGCATGCTTTCCGTAAC
ath-miR5658	AT3G11260.1	AUGAUGAUGAUGAUGAUGAAA	UUUGAUCAUCAUCAUCAUCAA	GAATGTTTTCTATTGGTTTCAGAATCATAAGGCTAGGGAGAGGCAGAAACGTCGTAAAATCTCCATTGATTTTGATCATCATCATCATCAACCATCAACTAGAGATGTTTTTGAAATAAGCGAAGAAGATTGTCAAGAGGAAGAGAAGGTGATAGAGACAT
ath-miR5658	AT2G22000.1	AUGAUGAUGAUGAUGAUGAAA	CUUCAUCAUCAUCAUCACCAU	CTGTTTGTAACAAATTTGTTCAAGCCATATTGAAGTGTCTTGGTCTTGAGTCATCATCAATACCACCATCTTCATCATCATCATCACCATCCTTAGTAGAAGAAGAAGATTCAGGAACTGAAACTGTTGAAGAAACAGGATTTATGGCGAGGATAACAGCA
ath-miR5658	AT1G31730.1	AUGAUGAUGAUGAUGAUGAAA	UCACAUCAUCAUCAUCAUCAU	CTACACTGTTCAAAGATCTCCTCGGCTAGACGAACCATTCTCCGACCAAACCAATCCATTCATCGACTCACATCATCATCATCATCATTCCATATTTGGTAATGTGCTGTGGGGTTTGGGAATTAATATGTTTCCAATTCAAGAACAGCTTTTTGTTGTAC
ath-miR5658	AT5G42620.1	AUGAUGAUGAUGAUGAUGAAA	CAUCAUCAUCAUCAUCAUCAA	TTAGATTCGTCATTTCCTGGGTTTCGTTGATTCTATTGTTATTGGGAGCGTCTGATGCGAAAGCTAGGCATCATCATCATCATCATCAACGAATAGCAGTGGAAGGTGTGGAAAGTGGAGTAGCTTCACACTCGTGTATTCATGATCAGATTATAGAGCAG
ath-miR5658	AT2G03240.1	AUGAUGAUGAUGAUGAUGAAA	CCUCAUCAUCAUCAUCAUCAC	ATTATGATTATCTCAAATCTCAACTTAAAGAAATCATCAAATTCAAACGCAAAACCAATCCTCACGGTCCTCATCATCATCATCATCACTTACTTCACAGGAAAATGACTCTTCACCGAGCATTCAGCGGTTTAATCTCCACATCACCGAAAAAAAAGAAA
ath-miR5658	AT4G27300.1	AUGAUGAUGAUGAUGAUGAAA	UGUGGUCAUCAUCAUCAUCAU	ATCTGGATTCTTAAACTTGAGTTCCCTTGGCGATCTTCAGCTATTCGACGGTGAACACAAAGCCTTGTGGTCATCATCATCATCATCAACAAAAGCTTCTAAAACAGCAAATAATCCTCTCTTGAAGATATCATGTTCAGGGAATCTCATATCTAGTGACG
ath-miR5658	AT1G16860.1	AUGAUGAUGAUGAUGAUGAAA	AGUCAUCAUCAUCAUCAUCAC	CCAACAAGTCTTGAAGGAATAGTATTGAGATGTGAAGACTCATCCAATGTTGATGCCATACCGGTTTGAGTCATCATCATCATCATCACCAACATCCTAGTTTGGGTTCATTAAATATTTTTCATGAATCTGGAAAAAATGTGATCTTGCTGGTGGGTTCG
ath-miR5658	AT1G16858.1	AUGAUGAUGAUGAUGAUGAAA	AGUCAUCAUCAUCAUCAUCAC	CCAACAAGTCTTGAAGGAATAGTATTGAGATGTGAAGACTCATCCAATGTTGATGCCATACCGGTTTGAGTCATCATCATCATCATCACCAACATCCTAGTTTGGGTTCATTAAATATTTTTCATGAATCTGGAAAAAATGTGATCTTGCTGGTGGGTTCG
ath-miR5658	AT2G02070.1	AUGAUGAUGAUGAUGAUGAAA	GAUCAUCAUCAUCAUCAUCAA	ATCTCATTGCTGCGAATGCTTCAGGCTACTTCATGCAAGAGCAAAACCCTAGCTTTCATGATCAACAAGATCATCATCATCATCATCAACAAGGGTTTTTGGCTGGGAACAATAACATCAAGCAATCACCAATGAGTTTTCAACAGAATCTGATGCAGTTC
ath-miR5658	AT1G53230.1	AUGAUGAUGAUGAUGAUGAAA	CCUCACCAUCAUCAUCAUCAU	TTTTATCACAGAGGGGTCCCCTTCAGTCCATTAACACACCTATGATTCGTGCTTGGTTTGATCCTCACCATCATCATCATCATCATCAGCAGTCCATGACCACTGACGATCTCCACCATCATCATCCCTACCATATCCCTCCCGGGATTCACCAATCTGCT
ath-miR5658	AT2G05940.1	AUGAUGAUGAUGAUGAUGAAA	AGUCAUCAUCAUCAUCAUCAA	ACACGGTGCCAAACACTCCGGACAATAAAGAAGATGATGGTCGTGTTGGTAATAAGCCACGTAAGAGTAGTCATCATCATCATCATCAACAACAACAAAGTAATCATCCCCGGTCGTCTCCATCTCCGACAACCAAGTCTCCATCTCCCACGGCCAAGTCG
ath-miR5658	AT1G55110.1	AUGAUGAUGAUGAUGAUGAAA	UCUCCUCAUCAUCAUCAUCAU	GCGATGCATTAGCAGAAGAGAGTGCAAGAGCCATGCCAAACCCTATTATGATCCAAGCTTCAAATTCTCCTCATCATCATCATCATCAAACACAACAAAACATCGGTTTCTCTTCGTCATCCCAAAACATCATCAGCAACAGCAATCTCCATGGTCCTATG
ath-miR5658	AT5G55020.1	AUGAUGAUGAUGAUGAUGAAA	CAUCAUCAUCAUCAUCAUCAA	CTCCAGATATTATCCCTAACCATCAACTCCATCCACATCCACATCATCAACAACAACAGCAACATAACCATCATCATCATCATCATCAACAACAACAACAACATCAACAAATGTATTTTCAACCACAATCTTCACAACGAAACACACCATCATCTTCCCCT
ath-miR5658	AT3G10760.1	AUGAUGAUGAUGAUGAUGAAA	CCUCAUCAUCAUCAUCAUCAC	TCTCACCCGATCTAGCTCTAGCCTTCGATATACGAACCCCAAATCACGGAAACGGAAACTCAAACCAACCTCATCATCATCATCATCACCAAACCACACCTCCTACACCGTCTCAGCTTCAGCTTCCATCTTCTCAAGCCAATTCCTCAGCCGAATTCGCT
ath-miR5658	AT5G52500.1	AUGAUGAUGAUGAUGAUGAAA	UGACAUCAUCAUCAUCAUCAU	ACCGAGTTGATCGAACAAGAGAACAACTCGTTCTTAAAGCTCGTTCATGTTCATCGGAATGATTCGATGACATCATCATCATCATCATCTGAGCATGTTATTTGGGGGAAGAAGAGTCGTCATCGAGCTAATTATAACTCGAACGAGCTGACTCATGGCTC
ath-miR5658	AT5G03330.2	AUGAUGAUGAUGAUGAUGAAA	GCUCAUCAUCAUCAUCAUCAC	GTCCACATCCATACACGTATCCGCCTTATGGTATTGAGATGATTCATGAGGATGATGAAGTAGCAGTAGCTCATCATCATCATCATCACCAGAGCGGTGAGTATTACAGAGAGTATGAAGATCATCGTAGTAGCGATGTAGATAACGATGAGATCATTGCT
ath-miR5658	AT4G31800.2	AUGAUGAUGAUGAUGAUGAAA	GAUCAUCAUCAUCAUCAUCAG	ATGAGTTCTTAGGCTTTCCTATTGGACTCAGTAGTGGAAAAACTGAGAACAGCTCCAGCAACGAAGATCATCATCATCATCATCAGCAACATGAGCAGAAAAATCAGCTTCTTTCATGTAAAAGACCAGTCACTGATAGCTTCAACAAAGCAAAAGTTTCG
ath-miR5658	AT5G07580.1	AUGAUGAUGAUGAUGAUGAAA	AAUCAUCAUCAUCAUCAUCAC	ACAAGAACCTGATTCTCCAGTTCTTGATCCGGATTCTTTCGTCAACGAGTTCTTGCAAGTGGAAGGGGAATCATCATCATCATCATCACCAGAGCTGAATTCATCGTCATCAACATATGAGACTGATCAGAGTGTGAAAAAGGCAGAGAGGTTCGAAGAAG
ath-miR5658	AT5G24190.1	AUGAUGAUGAUGAUGAUGAAA	CAUCAUCAUCAUCAUCAUCAC	AGCAAGCCACATCGAGAGAATCGGTTCTAGAAGCTCATTTAGAAATCCATGGACCCGAAGAATAGGAACATCATCATCATCATCATCACCACTGTCTGATTTGTCAATGGAACCTCTTCACCTTCTTCCATCAGCAGATATGACTGTAAACAAGAACAAAT
ath-miR5658	AT5G61590.1	AUGAUGAUGAUGAUGAUGAAA	AAUCAUCAUCAUCAUCAUCAA	ACTGGAACCTAGTTCACCTGTTCTTGATCCAGATTCCTATGTCCAAGAGATTCTGCAAATGGAAGCAGAATCATCATCATCATCATCAACAACAACGTCACCTGAGGTTGAGACTGTCTCAAACCGGAAAAAAACAAAGAGGTTTGAAGAAACGAGACATT
ath-miR5658	AT3G60550.1	AUGAUGAUGAUGAUGAUGAAA	CAUCAUCAUCAUCAUCAUCAG	GAGAGTTATTGTTGTCATCTTGAAAGAGAGGTTAGCTTTGGAGGAGGTTATCAGATCGAGAAGGCATTGCGTTGCGCTGAGGAAATCAAATCCAGACAAATGATCATTCAAGATCCTAAACATCATCATCATCATCATCAGCTTGCTCGAATCTTGTTGTAG
ath-miR5658	AT1G45160.2	AUGAUGAUGAUGAUGAUGAAA	UCUCAUCAUCAUCAUCGUCAU	GCCTAAAAACCAACCAACCCCATTGAGCACTTAAGCTCTCACCAAAACCATGAATCCTTCTTCTTCTTCGTCTCATCATCATCATCGTCATCGTCTTCTTCCTCATCGCCGACCTCACTCTGGATTCCGATTCTCTCATCGCCGTTCCTAGTTTCACCTTC
ath-miR5658	AT5G62760.2	AUGAUGAUGAUGAUGAUGAAA	UAUCAUCAUCAUCAUAAUCAU	GTTCATCTGAAAACTCTTGCAATATTTACAAGCTATTAAATCATCAACAATGGATAATAATTACCAGAACTATCATCATCATCATAATCATAATCATCAACAACAATGGCGTCCAGCACCAACACAGCCAAACATATGCCCGATTTGTACAGTGCCTCACT
ath-miR5658	AT3G43590.1	AUGAUGAUGAUGAUGAUGAAA	UCUCAUCAGCAUCAUCAUCAU	TGGTGGGCATTACCCGGGTTCTCAGTCTAGTAGGCATCACTCGGGTCCTTCACCTTCAAGGTGGCAGCCTTCTCATCAGCATCATCATCATCATCAGCATCTTCATCATCATCATCAGAATCACAGTTATGAACCTGCACCACCAAGGCATGGAAGAGCTA
ath-miR5658	AT2G44480.2	AUGAUGAUGAUGAUGAUGAAA	UAUCAUCAUCAUCAUCAGCAU	ACTTGATCCAGTTATAAAACCTTTCCTACGAAAACTCAAAGAAACAATGGCCATCAAATCCATATTTATCATCATCATCATCAGCATCATCACATCAATATCTGAACTTTATGCTTTGGATCCTTCGTTTCTTCGTCTTTCGACCTCTCTCCAAAGAAGTA
ath-miR5658	AT2G23530.1	AUGAUGAUGAUGAUGAUGAAA	UAUCAUCUUCAUCAUCAUCAU	CATAAAGAGAGTGACAGAGAGTTCTGAAATCTGAAACCCAGTATCATCTTCATCATCATCATGCTCACCATGAGAACTGAAGCACAAGATTCAGTACCTAAATCAAACCCTAATCCGGAACTAATCAAAGAAACCCCAAAGGTCTCTCTTTACGAACAATG
ath-miR5658	AT3G02830.1	AUGAUGAUGAUGAUGAUGAAA	UAUUAUCAUCAUCAUCAUCAU	ATTTTCTTGTTGGAAGAAGATCGATTACCGGTGACTCATTCTTAGTGATGACAGTATAATGTCTGATGCTTATTATCATCATCATCATCATCGGAGACATTCTTCCTCTTCACGTCTATGGATTTTAATGCCGGAGTTCCCATGTCTTCTCTTTCACCTTT
ath-miR5658	AT2G27770.1	AUGAUGAUGAUGAUGAUGAAA	UAUCAUCUUCAUCAUCAUCAU	CCTAAGAAAATGAGAGATTTGGTGTCATGTTTCAGTGAGAACTCAATAAACGTGACACATCCCTTATCAATATCATCTTCATCATCATCATGTTCAAAATACAGTACCAACAATGTTTGTATCTCACCATCTCTCATACCATCAATACAAACCTCCATTAC
ath-miR5658	AT4G04120.1	AUGAUGAUGAUGAUGAUGAAA	UAUCAUCAUCAUCAUCGUCAU	TTCAATACTTGGACGAATCTTCTCCGATGTAACAGTGATGGTCCTCTCTACTCCATCACGTCGCCACCATTATCATCATCATCATCGTCATCACCTCCACAAGTCATGGTAGCAACGGTTCCCGATTCTTCATTGTGGCACCGTCGTCTTGGCCATTTGGG
ath-miR5658	AT4G04630.1	AUGAUGAUGAUGAUGAUGAAA	UCUCAUCAUCAUCAUCACCAU	AGAGATCTAAGCAAAGTGAGAAATGCTGTCTTGTCAAAAACTGGTTTCTTGGAGTAAGTAGGATAAAATATCTCATCATCATCATCACCATAATTATCATCCATGTGCATGGAATATGAATCCCATAACTCTTGTTTAACATTATCATCATGAAAAACTCA
ath-miR5658	AT1G28510.1	AUGAUGAUGAUGAUGAUGAAA	UUGAAUCAUCAUCAUCAUCAU	GACTGAGCGGTATTTTCCAGTTAAAACCACAGCCTGGTACTACCGCTAGTGGGAAACCAGACAAATCCAGTTGAATCATCATCATCATCATCTTATTCAATCTAGAAGATTCAAACCAAAGTTAACAATACGGTAATGATTCTTTTTCACAAGAGTTGAGG
ath-miR5658	AT2G14920.1	AUGAUGAUGAUGAUGAUGAAA	UCUUAUCAUCAUCAUCAUCAU	CCTCATGAGATAGTGCCCAATCTTGAGCTAGATCTGTATCTTAAAAGCTCAAAACCGGACTTGACCAAGTTCTTATCATCATCATCATCATCTCCAAGATTGTTCTCAACTCACATGTCGCTGGACCCGCTTCAAGTACCCTTGAAGGAGAACCTTTGCAA
ath-miR5658	AT4G11880.1	AUGAUGAUGAUGAUGAUGAAA	UAUCAUCAUCAUCAUCAACAU	AACCTCATTGCAGAAAATAAAATGCTGATGGAGAAGTGTGAGATGCAAGGAAGAGGAATAATAGGAAGAATATCATCATCATCATCAACATCAGAACTGGATATAGATGACAATGAAATGGAAGTGGTGACTGATTTGTTCATTGGACCTCCTGAGACTCG
ath-miR5658	AT5G20670.1	AUGAUGAUGAUGAUGAUGAAA	UGUCAUCAUCAUCAUCAUCGU	CCTTAAAGCCAGAGACTCGTAACAGAAAATTTTATTAGTCTCTCAATCTCATTTTCCACAAAACAAATCATGTCATCATCATCATCATCGTCAGCCACCGATACTAACACAAAGCCATCGTCTTCGTTGCCGGCGGTGGAGTCTGTCACGTGCGACACGTG
ath-miR847	AT2G19740.1	UCACUCCUCUUCUUCU-UGAUG	GGUCAUUGAAGAAGAGGAGUGA	GTTCTTCTCCCTCGTCACCGTCGCTGAGATTCCGGCTGAAGGATTATCTGGTTTGGGTACTAAGGTCATTGAAGAAGAGGAGTGAAAATTGGTGAATGTACACTCACACAACCTTATCTTTAGATGAAAAGACGAAACGAAAAGACTTTGCTTGTTTTGATC
ath-miR847	AT1G49120.1	UCACUCC-UCUUCUUCUUGAUG	GAUCAUGAAGAAGAGGGAGUGA	TCGAATTGCAAAAAGGTAAATAAGAGAATTGTTACTGATCAGAAGCCATTTGGTTGTGGTTATAACGCTGATCATGAAGAAGAGGGAGTGATTAGTAAAATGTTGGAAGATCCGTTGATGACATCGTCAATTGCTGATATTTTTGGTGATTCGGCTGTTGAA
ath-miR847	AT4G37490.1	UCACUCCUCUUCUUCUUGAUG	CAACAAGAAGAAG-GGAGUGA	GCATCACACTGGCTATTCTGAGACTCAGCTCATGGACTGTGCAAAGCTGTTGGCGTATCAGCAATGGAAGCAACAAGAAGAAGGGAGTGAGAGCAGTACTAAGGGAGCTTTACGAAAGAAATACTCCAAGGACGAACGCTTCGCTGTGGCTTTGATCCCTC
ath-miR5641	AT5G57520.1	UGGAAGAAGAUGAUAGAAUUA	UUCUUCU-UCAUCUUCUUCCA	TAAGCCTACCAAGTTACAAGAACCACCAACTAAACCTAGAACTTGTTCTCGAGCCTTCTTCCATGTCTTCTTCTTCATCTTCTTCCACGAACTCATCATCATGTTTGGAGCAGCCTAGGGTATTCTCATGTAACTATTGTCAAAGAAAGTTTTACAGCTCT
ath-miR156i	AT3G30300.1	UGACA-GAAGAGAGAGAGCAG	CUGCUUUCUCUCUUCUUGUCC	ATGAAGGGAGAAGGTAAAGTCTTCTTGAAGTCGCGTATGAAATGGATTGGTCTTCTTGGTCTTGTTCTCTCTGCTTTCTCTCTTCTTGTCCATTTTCTTCTCGCTGGATTCACAGATGACTCAATCTCCGATTACTCTATCCCTGTCACTATCTTCTCTTG
ath-miR5998a	AT4G30340.1	ACAGUU-UGUGUUUUGUUUUGU	AAAAAACAAAACACAGAACUGU	GTCTTCGAAAACTAATCTTAAAAAACAAAACACAGAACTGTCAATTTATTAGTCTTATTGAATTGTCTTCAAAGTTCGATCATTTTTTTACGTTTTATTTTAATTTGTTTCTCCAAGAATCTGATAATGGAGGAGACGCCGAGATCAGTCGGCGAAGCATCG
ath-miR5998b	AT4G30340.1	ACAGUU-UGUGUUUUGUUUUGU	AAAAAACAAAACACAGAACUGU	GTCTTCGAAAACTAATCTTAAAAAACAAAACACAGAACTGTCAATTTATTAGTCTTATTGAATTGTCTTCAAAGTTCGATCATTTTTTTACGTTTTATTTTAATTTGTTTCTCCAAGAATCTGATAATGGAGGAGACGCCGAGATCAGTCGGCGAAGCATCG
ath-miR870	AT5G52797.1	UAAUUUGGUGUUUCUUCGAUC	GAUCGAAG-AACAUCAAAUUA	GATCGAAGAACATCAAATTAGAATGTGATGCAAAACTTAGACTCCTAACATTTGCAACACAATCTAATTTGGTGTTTCTTCGATC
ath-miR167b	AT5G37020.2	UGAAGCUGCCAGCAUGAUCUA	UAGAUCAGGCUGGCAGCUUGU	GCAGCTACCACGAGCTGCGAGAAGAGTTAGGGAAGATGTTTGCTATCGAAGGGTTGTTGGAAGACCCCCTTAGATCAGGCTGGCAGCTTGTATTCGTTGACAAGGAAAATGATATTCTTCTCCTTGGTGATGACCCATGGGAGTAAGTCATTTGTGAATAA
ath-miR167b	AT5G19950.3	UGAAGCUGCCA-GCAUGAUCUA	AAGAUCUUGCAUGGCAGCUUCA	GGGAAAAGAGGAATACTGGTGGGGGGGCTCTTCCAACAGCTAACCATCCAAGCGACACTACCCGCGATGAAGATCTTGCATGGCAGCTTCAGAATCAGTTTGATCTGGAAGACTCTTATGAGATGCCTGGAGCCGGGGCAGCGGATATCAGAATGAATATGT
ath-miR394b	AT1G76135.1	UUGGCAUUCUGUCCACCUCC	GGAGGUGGGCAUACUGCCAA	CTTACAGAGATCTTTGGCATTCTGTCCACCTCCTCTCTCTATATTTATGTGTAATAAGTGTACGTATCTACGGTGTGTTTCGTAAGAGGAGGTGGGCATACTGCCAATAGAGATCTGTTAG
ath-miR854d	AT3G02970.1	GAUGA-GGAUAGGGAGGAGGAG	CUCCUCCUCCAUAUCCGUCAUC	CAAAGGCCAAAAGAACAGAAAAAAGTTTTTTTCACGCGGTGGCAATGGCAATGGCGTCTGCTTCTTCCTCCTCCTCCTCCATATCCGTCATCATTTTCCTCCTCTTGGCGCCTCTCTGCCTTTCACGTGAGCCACCTTCACAAATCCCAAACGGAACCCTAG
ath-miR854d	AT5G52830.1	GAUGAGGAUAGGGAGGAGGAG	CUCCUCCUCUCUCUCCUCCUC	ACACTGCCCCAATCTCTCTCTCTCTTTCGACAAAGAAAAAGTCAGCGCCGTCCTTTACGCCATAGTTTGTCTCCTCCTCTCTCTCCTCCTCTCACCAACATAATCAAAGAAGCTTTCCTCACGAATTCAAGATCGCCATGTCCTCCGAGGATTGGGATCTC
ath-miR854d	AT4G00680.1	GAUGAGGAUAGGGAGGAG-GAG	CUCACUCUUCCCUAUCCUCUUC	AAACCCCCCCAATCCTCCTCACTCTTCCCTATCCTCTTCATTTTTCCCAATCATCAAACACAAGATTAGAGTTCGATTCTCCAAAGAAAATATGGCTAATTCAGCGTCTGGGATGCATGTGAATGATGAATGCAAGATTAAGTTCTTAGAGTTGAAAGCAAA
ath-miR319b	AT3G11440.1	UUGGACUGAAGGGAGCUCCCU	CUGGAGCUCCCUUCAUUCCAA	TTCCTGATAGCCATACAGTTACGTATGGCATGCATCCTACTTCTAAGCCCTTGTTTGGGGCAGTGAAGCTGGAGCTCCCTTCATTCCAATATTCAGAAACTAGTGCATTTGATCAGTGGAAGACGACTCCGTCACCTCCACACTCAGATCTCCTTGACTCT
ath-miR319b	AT3G15030.2	UUGGACUGAAGGGAGCUCCCU	GAGGGGUCCCCUUCAGUCCAG	GCTCCTCCTACTCCTTCAACGACGTCGTTTCAGCCAGTTCTTGGCCAAAGCCAACAGCTTTATTCTCAGAGGGGTCCCCTTCAGTCCAGTTACAGTCCCATGATCCGTGCTTGGTTTGATCCTCACCATCATCACCAATCCATCTCCACCGACGATCTCAA
ath-miR319a	AT3G11440.1	UUGGACUGAAGGGAGCUCCCU	CUGGAGCUCCCUUCAUUCCAA	TTCCTGATAGCCATACAGTTACGTATGGCATGCATCCTACTTCTAAGCCCTTGTTTGGGGCAGTGAAGCTGGAGCTCCCTTCATTCCAATATTCAGAAACTAGTGCATTTGATCAGTGGAAGACGACTCCGTCACCTCCACACTCAGATCTCCTTGACTCT
ath-miR156e	AT2G19425.1	UGACA-GAAGAGAGUGAGCAC	GUGCUUACUCUCUUCUUGUCU	ATAACGAAGGCGACAGAAGAGAGTGAGCACACATGGCTCTTTTTCTAGCATGCTCATGCTCGAAAGCTCTGCGTGCTTACTCTCTTCTTGTCTCCTGCTCTCT
ath-miR399b	AT1G63005.1	UGCCAAAGGAGAGUUGCCCUG	UAGGGCGCCUCUCCAUUGGCA	TCACTAGTTTTAGGGCGCCTCTCCATTGGCAGGTCCTTTACTTCCAAATATACACATACATATATGAATATCGAAAATTTCCGATGATCGATTTATAAATGACCTGCCAAAGGAGAGTTGCCCTGAAACTGGTTC
ath-miR167a	AT5G37020.2	UGAAGCUGCCAGCAUGAUCUA	UAGAUCAGGCUGGCAGCUUGU	GCAGCTACCACGAGCTGCGAGAAGAGTTAGGGAAGATGTTTGCTATCGAAGGGTTGTTGGAAGACCCCCTTAGATCAGGCTGGCAGCTTGTATTCGTTGACAAGGAAAATGATATTCTTCTCCTTGGTGATGACCCATGGGAGTAAGTCATTTGTGAATAA
ath-miR167a	AT5G19950.3	UGAAGCUGCCA-GCAUGAUCUA	AAGAUCUUGCAUGGCAGCUUCA	GGGAAAAGAGGAATACTGGTGGGGGGGCTCTTCCAACAGCTAACCATCCAAGCGACACTACCCGCGATGAAGATCTTGCATGGCAGCTTCAGAATCAGTTTGATCTGGAAGACTCTTATGAGATGCCTGGAGCCGGGGCAGCGGATATCAGAATGAATATGT
ath-miR172e	AT5G67180.1	GGAAUCUUGAUGAUGCUGC-AU	AUGGCAGCAUCAUCAGGAUUCU	AATGATGACGACGACTGTCAGATCGGAAAAGCAGCAATCGGACGGTGGAGGAAATCGAGTGGTGGGAATGGCAGCATCATCAGGATTCTCTCCTCAACCTTCCCCTTACCGCATTCCTCGCACCTTCCACTTCTCTCGTCCCTGATTCATCATCATCATCAT
ath-miR396a	AT2G45480.1	UUCCACA-GCUUUCUUGAACUG	ACGUUCAAGAAAGCUUGUGGAA	TGGCGCTGTAGCAACACGGTCCTTCTATTCGAGAAGTACTGTGAACGGCACATGCATAGAGGTCGTAAACGTTCAAGAAAGCTTGTGGAATCTTCTTCTGAGGTTGCTTCATCATCAACCAAATACGACAACACTTATGGTTTGGATAGGTATAACGAGAGT
ath-miR396a	AT3G01040.2	UUCCACAGCUUUCUUGAACUG	CAGUUCUUG-AAGCUGUGGAA	TCTGTTGCTCCTGCGATTGTTGAAGTGAAAAGCGTTCATCAGTTTGATTGGTTAACAAGAGAGAATGTTCCAGTTCTTGAAGCTGTGGAAAGCCATAACAGTATCAGAAATTATTACCATGGGAATCATATTGCTGGTGCAAACCTCAGCGAAACAACCCC
ath-miR159b	AT3G11440.1	UUUGGAUUGAAGGGAGCUCUU	UGGAGCUCCCUUCAUUCCAAU	TCCTGATAGCCATACAGTTACGTATGGCATGCATCCTACTTCTAAGCCCTTGTTTGGGGCAGTGAAGCTGGAGCTCCCTTCATTCCAATATTCAGAAACTAGTGCATTTGATCAGTGGAAGACGACTCCGTCACCTCCACACTCAGATCTCCTTGACTCTG
ath-miR394a	AT1G76135.1	UUGGCAUUCUGUCCACCUCC	GGAGGUGGGCAUACUGCCAA	CTTACAGAGATCTTTGGCATTCTGTCCACCTCCTCTCTCTATATTTATGTGTAATAAGTGTACGTATCTACGGTGTGTTTCGTAAGAGGAGGTGGGCATACTGCCAATAGAGATCTGTTAG
ath-miR774a	AT1G60073.1	UUGGUUACCCAUAUGGCCAUC	GAUGGCUGUUUGGGUAACUAA	TCATTTCAGATGGCTGTTTGGGTAACTAATATTTAAGATTTTGGTCAATTTAAGTTACCAATTTATATATTGGTTACCCATATGGCCATCTCAAATTT
ath-miR162b	AT1G48430.1	UCGAUAAACCUCUGCAUCCAG	CUGGGCGCAGAGGUUUAGCGG	ACTGAGGGTTTCGATATAGAGACTGTAATTGTTGGAGATGATTGTGCTCTACCCCCGCCGCGTGGCGTAGCTGGGCGCAGAGGTTTAGCGGGAACAGTTCTTGTCCATAAGGTTGCTGGAGCAGCAGCTGCTGCTGGACTTTCTCTAGCAGAAGTTGCAGC
ath-miR5019	AT4G03320.1	UGUUGGGAAAGAAAAACUCUU	AAGAG-UGUUCUUUCCCAACG	CCAACCGTGGCTCTCTCACCTTCCTCGCTCCGAGGAACCATAGTCCAATTTCAAAGAAATTTGTGAATCCAAGAGTGTTCTTTCCCAACGTTGATTCATCCGCAAAATTAAGATTATCAGCTAGCTCAATTTCACGGAGATGTCCACGAGAGATTGCTCCT
ath-miR854e	AT3G02970.1	GAUGA-GGAUAGGGAGGAGGAG	CUCCUCCUCCAUAUCCGUCAUC	CAAAGGCCAAAAGAACAGAAAAAAGTTTTTTTCACGCGGTGGCAATGGCAATGGCGTCTGCTTCTTCCTCCTCCTCCTCCATATCCGTCATCATTTTCCTCCTCTTGGCGCCTCTCTGCCTTTCACGTGAGCCACCTTCACAAATCCCAAACGGAACCCTAG
ath-miR854e	AT5G52830.1	GAUGAGGAUAGGGAGGAGGAG	CUCCUCCUCUCUCUCCUCCUC	ACACTGCCCCAATCTCTCTCTCTCTTTCGACAAAGAAAAAGTCAGCGCCGTCCTTTACGCCATAGTTTGTCTCCTCCTCTCTCTCCTCCTCTCACCAACATAATCAAAGAAGCTTTCCTCACGAATTCAAGATCGCCATGTCCTCCGAGGATTGGGATCTC
ath-miR854e	AT4G00680.1	GAUGAGGAUAGGGAGGAG-GAG	CUCACUCUUCCCUAUCCUCUUC	AAACCCCCCCAATCCTCCTCACTCTTCCCTATCCTCTTCATTTTTCCCAATCATCAAACACAAGATTAGAGTTCGATTCTCCAAAGAAAATATGGCTAATTCAGCGTCTGGGATGCATGTGAATGATGAATGCAAGATTAAGTTCTTAGAGTTGAAAGCAAA
ath-miR169l	AT5G24825.1	UAGCC-AAGGAUGACUUGCCUG	CUGGCAAGUUGUCCUUCGGCUA	CATGAAGTGGAGTAGAGTATAATGCAGCCAAGGATGACTTGCCGGAACGTTGTTAACCATGCATATGAATAATGTGATGATTAATTATGTGATGAACATATTTCTGGCAAGTTGTCCTTCGGCTACATTTTGCTCTCTTCTTCTCATGCAAACTTTCCTTGGG
ath-miR172a	AT5G67180.1	AGAAUCUUGAUGAUGCUGC-AU	AUGGCAGCAUCAUCAGGAUUCU	AATGATGACGACGACTGTCAGATCGGAAAAGCAGCAATCGGACGGTGGAGGAAATCGAGTGGTGGGAATGGCAGCATCATCAGGATTCTCTCCTCAACCTTCCCCTTACCGCATTCCTCGCACCTTCCACTTCTCTCGTCCCTGATTCATCATCATCATCAT
ath-miR415	AT4G12560.2	AACAGAGCAGAAACAGAACAU	CUUUUCUGUCUCUGCUCUGUU	AAGGTAAGTGAAAAAGTTGACCGTTCTTAATGGGTCTAGTTTGCTGCTGCATTCTTATTGCATTTCATTCTTTTCTGTCTCTGCTCTGTTTTGTCGCGGACGTTCATATCCGGTGTCTGTTTTGTGGCGGACGAGCAATTTTCATATTCGGGTTGGGACAA
ath-miR415	AT1G75820.1	AACAGA-GCAGAAACAGAACAU	AUCUUCUGUUUCUGCAUCUGUA	TTATTATTTTCTCTCGCTCTTTCTCACTGAGAGGACACTAAAAAAATGGCGATGAGACTTTTGAAGACTCATCTTCTGTTTCTGCATCTGTATCTATTTTTCTCACCATGTTTCGCTTACACTGACATGGAAGTTCTTCTCAATCTCAAATCCTCCATGATT
ath-miR156f	AT2G19425.1	UGACA-GAAGAGAGUGAGCAC	GUGCUUACUCUCUUCUUGUCU	ATAACGAAGGCGACAGAAGAGAGTGAGCACACATGGCTCTTTTTCTAGCATGCTCATGCTCGAAAGCTCTGCGTGCTTACTCTCTTCTTGTCTCCTGCTCTCT
ath-miR399c	AT1G63005.1	UGCCAAAGGAGAGUUGCCCUG	UAGGGCGCCUCUCCAUUGGCA	TCACTAGTTTTAGGGCGCCTCTCCATTGGCAGGTCCTTTACTTCCAAATATACACATACATATATGAATATCGAAAATTTCCGATGATCGATTTATAAATGACCTGCCAAAGGAGAGTTGCCCTGAAACTGGTTC
ath-miR159c	AT3G11440.1	UUUGGAUUGAAGGGAGCUCCU	UGGAGCUCCCUUCAUUCCAAU	TTCCTGATAGCCATACAGTTACGTATGGCATGCATCCTACTTCTAAGCCCTTGTTTGGGGCAGTGAAGCTGGAGCTCCCTTCATTCCAATATTCAGAAACTAGTGCATTTGATCAGTGGAAGACGACTCCGTCACCTCCACACTCAGATCTCCTTGACTCT
ath-miR863-3p	AT4G02700.1	UUGAGAGC-AACAAGACAUAAU	CUUAUGUCAUGUUGGCUCUCAA	TCCAATTTATCGGAGAACTAAAGAAAGGGATAAATCCACCGTCAATCACACATTTGGTTTTCACGCCACCTTATGTCATGTTGGCTCTCAAAGTTGGCATTATCACTGGAGTCATAGCTCTCGCTGAAGGTATAGCAGTGGGGAGAAGCTTTGCAATGTACA
ath-miR854b	AT3G02970.1	GAUGA-GGAUAGGGAGGAGGAG	CUCCUCCUCCAUAUCCGUCAUC	CAAAGGCCAAAAGAACAGAAAAAAGTTTTTTTCACGCGGTGGCAATGGCAATGGCGTCTGCTTCTTCCTCCTCCTCCTCCATATCCGTCATCATTTTCCTCCTCTTGGCGCCTCTCTGCCTTTCACGTGAGCCACCTTCACAAATCCCAAACGGAACCCTAG
ath-miR854b	AT5G52830.1	GAUGAGGAUAGGGAGGAGGAG	CUCCUCCUCUCUCUCCUCCUC	ACACTGCCCCAATCTCTCTCTCTCTTTCGACAAAGAAAAAGTCAGCGCCGTCCTTTACGCCATAGTTTGTCTCCTCCTCTCTCTCCTCCTCTCACCAACATAATCAAAGAAGCTTTCCTCACGAATTCAAGATCGCCATGTCCTCCGAGGATTGGGATCTC
ath-miR854b	AT4G00680.1	GAUGAGGAUAGGGAGGAG-GAG	CUCACUCUUCCCUAUCCUCUUC	AAACCCCCCCAATCCTCCTCACTCTTCCCTATCCTCTTCATTTTTCCCAATCATCAAACACAAGATTAGAGTTCGATTCTCCAAAGAAAATATGGCTAATTCAGCGTCTGGGATGCATGTGAATGATGAATGCAAGATTAAGTTCTTAGAGTTGAAAGCAAA
ath-miR835-3p	AT5G46170.1	UGGAGAAGAUA-CGCAAGAAAG	CUUUCAUGCGUUAUCUUCUCCA	GATTTCTTCCTCTCTTCTCTCTAGAAACATCTTTCATGCGTTATCTTCTCCAAAAGCTCTGATTCTGATTCTGAATCATCCTGAAAAAAACCTAGAAAAATTCTATCCCACAAAATCTTCAAAGATCCATGGCCGTAATTATCCCTCGTTCAGATCCACCGT
ath-miR156g	AT2G19425.1	CGACA-GAAGAGAGUGAGCAC	GUGCUUACUCUCUUCUUGUCU	ATAACGAAGGCGACAGAAGAGAGTGAGCACACATGGCTCTTTTTCTAGCATGCTCATGCTCGAAAGCTCTGCGTGCTTACTCTCTTCTTGTCTCCTGCTCTCT
ath-miR414	AT3G53310.1	UCAUCUUCAUCAUCAUCGUCA	UGAUGAUGAAGAUGAAGAUGA	CATACCACTTTCTGATTCTGATTCTGATTCTGTTGTGGAAGACGAAAAAGACTCAACTGATGTTGTTGAAGATGATGATGATGAAGATGAAGATGAAGATGAAGATGATGATGGTAGCTTTGATGAAGATGAAGAAATCAGCCAGAGTCTTTATCCGATTG
ath-miR414	AT3G17160.1	UCAUCUUCAUCAUCAUCGUCA	UGAUGAUGAUGAUGAUGAUGA	AGAAGTTACCGGCGGCGACGGTGAAGGAGAGGCTAATGTAGAAGAGGAAGACGACGAAGCAGAAAATGAAGACGATGATGATGATGATGATGATGATGATGACGACGACGAGGACGAGGACGATGAAGAAGGGGAGGAGGATCTTGGGACAGAGTACCTAG
ath-miR414	AT5G08430.1	UCAUCUUCAUCAUCAUCG-UCA	UGAGCGAUGAUGAUGAAGAUGA	GTATACCAGTAAATAATGTCGACAACGGATCTCAAGTTCAACCAAATCCATCAGAAGTAATCGAACTGAGCGATGATGATGAAGATGACAACGGTGATGGAGAGACCCTGGACCCTAAAGTTGAAGACGTCCGGGTTCTGTCTTATGATAAAGAGAAGTTAA
ath-miR414	AT5G08230.1	UCAUCUUCAUCAUCAUCGUCA	UGACGACGAUGAUGAUGAUGA	CATCTTCTGATAGCGATATCAAGGTTCAAGCTGCTCAGCTGCCGAAGAGACGGAGGGCGGTTTGTATCTATGACGACGATGATGATGATGAAGACCCAAAGACTCCAGTGCATGGAGGACTTAGCAATATTCCCATAGCTTCTACTGATGCTCCTAAAAGT
ath-miR414	AT3G28030.1	UCAUCUUCAUCAUCAUCGUCA	UGAUGAUGAUGAUGACGAUGA	GAGCCCAGAAAAGAGGACGAGGAAGAGGAAGAGTCCAAAAAGATCTCCTTGAGCTATCCGACGGCAGTTCTGATGATGATGATGACGATGACAAGGTAGTGGAATTGGAGGCAAAACCGGCCAATCTTCAAAAATCAACACGATCTCGGAATCCTGTGATG
ath-miR414	AT2G27170.2	UCAUCUUCAUCAUCAUCGUCA	UGAUAAUGAUGAUGAAGAUGA	TCAGGGATGTATTCTCTGAGCTTGTGCAAGATGGATATGGTAACCTTATCATTATGAAGAAAAAGGATCTTGATAATGATGATGAAGATGATGATGATGATGATGGAGGTCGTGAAGCTGTTACAGAGGGAAGGGTTGAGAAATACATTGGTGTAAAAGTG
ath-miR414	AT3G42670.1	UCAUCUUCAUCAUCAUCGUCA	UGAUGAUGAUGAUGAAGAAGA	TTCAGCCGGATTCGAAGGATGGATGGGTAAGGATGATGCCATATAGGTACAACATATGGAATGTTTCAAGTGATGATGATGATGAAGAAGAAGATTGCGAGGATGATAAAGATACTGATGATGATTTATACTTACCGTTATCGCATTTACTTAGAAAGAAA
ath-miR414	AT1G58210.1	UCAUCUUCAUCAUCAUCGUCA	UGAUGAUGAUGAUGAUGAUGA	TTGGTAGTTTAAGAGATTTGGTTTGTCAGAAATCTGATAAGGCATGTGAGAAATCAAGAGTTGGTGATGTTGATGATGATGATGATGATGATGATGATAAGAGTTTGGTTTCGAGGGTTGTGGGAGTGAAGACTAGAGGTATGCTTAGAAGGAGAGAAGAG
ath-miR414	AT5G58040.1	UCAUCUUCAUCAUCAUCGUCA	UGACGAUGAUGAAGAUGAUGA	TGAATGATAGTAGCCGTAACGTCATGATCGGAGGAGCTGATAGAAGATCAAGGATGGGAGATAATGAAGATGACGATGATGAAGATGATGAAGACCCACTTGTTATAGTGGCCGACACGGATCCAAATCAACCTATGGAGGAGCAGATGTGGGGAGAAGAT
ath-miR414	AT1G50410.1	UCAUCUUCAUCAUCAUCGUCA	UGAUGAUGAUGAUGAUGAUGA	CGCTTTCTAACCAAGGCACTTCAAACTCAACACAGAATGGTCAAATGGCTTCTTCCTCGCAGCAGCCGAATGATGATGATGATGATGATGATGATGATGTCACCATTGTCGAGAAAACGAGTCTGAAGTCAACTCCTTCTAATGGAGGACCAATAAAAACG
ath-miR414	AT3G43686.1	UCAUCUUCAUCAUCAUCGUCA	UGAUGAUGAUGAAGAAGAUGA	GAAAAAAGTCTGAAGCTGAAGCATCTACAAAACCGAAAAAAGTGTTTGAGATTAGTGATGAAGAGGAAGATGATGATGATGATGAAGAAGATGACGATGGGGACAATGGAGCTGATGATGTTGATGATGATGAGGACAATGGAAAGTCATCGAAACCAAAG
ath-miR414	AT5G55300.1	UCAUCUUCAUCAUCAUCGUCA	UGAUGAUGAUGAUGAUGAUGA	ATGATAAGGGAAGGGTTTTGGTTTCACCAAAAATGAAAGCTAAACAGTTATCTACCAGAGAAGATGGAACTGATGATGATGATGATGATGATGTTCCGATATCCAAGAGATTCAAATCAGATTCCTCCAACAGTAACACATCATCTGCAAAGCCAAAAGCA
ath-miR414	AT5G40340.1	UCAUCUUCAUCAUCAUCGUCA	UGAUGAUGAUGAUGAUGAUGA	CTAATAGAGGATATGGTTTGACTGAGTATCATGAACCTCAATCAGTTCCAGGACTTGAAGACAAGAACAATGATGATGATGATGATGATGAAGAAAAGAATGTTAATGATGGGTTACAATGGCGTGCTAAACGGTCTAGAGTAGAAGAAGTAGCAGCTTTG
ath-miR414	AT3G18100.1	UCAUCUUCAUCAUCAUCGUCA	UGACGAUGACGAAGAAGAUGA	TCATAAAGAAGGATTTCTCTTTCTGTATCGCGATGAATCGGAACAGCCTATACGAAGCTGATGACGATGATGACGATGACGAAGAAGATGACATCGGTGAAGACCTCGAAGATTTAAGACGCGCATGTATGGTCTCTGACGTTAATTCCGATCAATTCGCG
ath-miR414	AT5G08600.1	UCAUCUUCAUCAUCAUCGUCA	UGAUGAUGAUGAUGAUGAUGA	ACGAACGCGTCGTTAACTACGAATTCGAGCTTGCAGAGGATTGCGAGGATGAAAACGTGGAGTCAGAAGATGATGATGATGATGATGATGATGATGATGATGATAGGCACTCACGAATGTTGAAAAATGTCACTGAATTGCCAATTTCAGCCTTTCAAGGA
ath-miR414	AT1G36080.1	UCAUCUUCAUCAUCAUCGUCA	UGAUGAUGAUGAUGAUGAUGA	GTGATGATGATAACCTGCCGTAGAATATGCAGCATGGTGATGATGATCTTCAGCCGCAGAATATGCAGGATGATGATGATGATGATGATGATAATCAACCATTGCCGCCAGAAGTTATGTACTTTGATCCAACTACCTACACGAAGGTGTGTAAGATAGGA
ath-miR414	AT5G40520.2	UCAUCUUCAUCAUCAUCGUCA	UGAUGAUGAUGAUGAUGAUGA	TTCCAAATTATGAACTCGATCAGGACTTCGGTGATGCTTATATGGAGGATCTAGAAGACAGTGATGATAATGATGATGATGATGATGATGATGATGATGATGATGAGAATTGTAATTTATTTGATAACGAGAAATTAGGTAATAAAGAAGAGAGTAGATGC
ath-miR414	AT5G55920.1	UCAUCUUCAUCAUCAUCGUCA	UGAUGAUGAUGAUGAAGCUGA	ACGTGAAGCAATCTTCAGAAGAAGGTGATGATGATGCGGTAGAAACTGTAGAGCAAGCTGAAGTGTCTAGTGATGATGATGATGAAGCTGAGGCCATTGAAGAGACGGAGAAGCCTTCTGTTCCCGTTAGGCAACCTAAGGAAAGAAAAGAAAAAAAGAAC
ath-miR414	AT1G16150.1	UCAUCUUCAUCAUCAUCGUCA	UGAUGAUGAUGAUGAUGAUGA	CAAACATGAGAGAAGTTTCAGTTGAGCTGGAGAGGATTCGTTCATCATCTTATAAGTCAGAGATTCATAATGATGATGATGATGATGATGATGATGATGATGAGGATGATCAAGCCATGGAACTCAACATTGAAGAGACTTGGGATGTTGGTATGACTGCT
ath-miR414	AT1G54440.1	UCAUCUUCAUCAUCAUCGUCA	UGAUGAUGAUGAUGAUGAUGA	GTGATAACAAGGTAAAAGAAGAGGTCAAAGTGTCCAAGTCCAAGCCAGATAAGGTAATCATAGTGGTGGATGATGATGATGATGATGATGATGATGAGTCTTATGAACAGAGCACGAAAGCCGCTGATGCTTTGGACAGAGTTTCGGAAACGCCTTCGAAG
ath-miR414	AT1G55390.1	UCAUCUUCAUCAUCAUCGUCA	UGAUGAUGAUGAUGAUGAUGA	TTATTGTTAATGATGGTGATGGTGTTGGTGAAGATCGTGATGGTGACAGTGATGGGGATGGTGATGGTGGTGATGATGATGATGATGATGATTTTCAACAAGATATTTATTATCGTGTAAATGGTTATGATTATTATTATAATAACTATGATGATGGAGAT
ath-miR414	AT2G13900.1	UCAUCUUCAUCAUCAUCGUCA	UGAUGAUGAUGAUGAUGAUGA	AACAAGTCCAGCATTTGCTTGATTCCGACAGCCAACAAGTCCATGATTTGCTTCATTCCGACAGCAGCCATGATGATGATGATGATGATGATGTAATCTGTAAGCTCCCAGTTGTCCCTATCTATTGGTGCAATAGTAAAGAACTTGATTATGATCAATTT
ath-miR414	AT4G36860.1	UCAUCUUCAUCAUCAUCGUCA	UGACGAUGACGAUGAGGAUGA	AAGAACATGTAATTCCACAAGATGACAAAGGAAAGAAAATAATCGAGTACAAATCTGAAACCGAAGAAGATGACGATGACGATGAGGATGAGGATGAAGAATACATGAGAGCTCAGCTAGAAGCAGCAGAGGAAGAGGAAAGACGGGTAGCTCAAGCTCAA
ath-miR414	AT5G18740.1	UCAUCUUCAUCAUCAUCGUCA	UGAUGAUGAUGAUGACGAUGA	ACATGGTTGAAGTTCTTGATGACACTTTGGACTATAAGGTCCAACTGCTGGAGTACGAATCCGTTCATGATGATGATGATGATGACGATGAAAATGGGAATAGGTTGTTCAGGGCATGTACGGAGTATACTTATAACGAGGCTGAAGGGTCCGAACCAATA
ath-miR414	AT1G60220.1	UCAUCUUCAUCAUCAUCGUCA	UGAUGAUGAUGAUGAUGAUGA	AAGGGAATAAGAAATCCAAGGAACCTTATGGAAAGAAAAGGCCCATGGAATCTTCGACTTATTCTCTGATTGATGATGATGATGATGATGATGATGATGATGACAACGACACCAGTGGCCATGAAACTCCTAGGGAGTGGTCTTGGGAAAAATCTCCATCA
ath-miR414	AT4G09370.1	UCAUCUUCAUCAUCAUCGUCA	UGAUGAUGAUGAUGAUGAUGA	GTGATGATGATAACCTGCCGCAGAATATGCAGGATGGTGATGATGATCTTCAGCCGCAGAATATGCAGGATGATGATGATGATGATGATGATAATCAACCATTGCCGCCAGAAGTTATGTACTTTGATCCAACTACCTACACGAAGGTGTGTAAGATAGGA
ath-miR414	AT3G47330.1	UCAUCUUCAUCAUCAUCGUCA	UGAUGAUGAUGAUGAUGAUGA	GTGATGATGATAACCTGCCGCAGAATATGCATGATGGTGATGATGATAACCTGCCGCAGAATATGCAGGATGATGATGATGATGATGATGATAATCAACCATTGCCGCCAGAAGTTATGTACTTTGATCCAACTACCTACACGAAGGTGTGTAAGATAGGA
ath-miR414	AT3G01840.1	UCAUCUUCAUCAUCAUCGUCA	UGACGAUGAAGAUGAAGAAGA	GTACTGCAGAAGAAGCCGAGTCAAGGCCGAGCGCGGTTGAGATTGCAGAGAGGGTTTCAAGATTGGTGGATGACGATGAAGATGAAGAAGATGAGGCAGTAATAGATAGAGAGAGTACCTTAATTTCAGAGAGTTCATACAAGCCTTTGGTAAAGAAGAGT
ath-miR414	AT1G23930.1	UCAUCUUCAUCAUCAUCGUCA	UGAUGAUGAUGAUGAUGAUGA	GTGATGATGATAACCTGCCGCAGAATATGCAGGATGGTGATGATGATCTTCAGCCGCAGAATATGCAGGATGATGATGATGATGATGATGATGATGATAATCAACCATTGCCGCCAGAAGTTATGTACTTTGATCCAACTACCTACACGAAGGTGTGTAAG
ath-miR414	AT4G01037.1	UCAUCUUCAUCAUCAUCGUCA	UGAUGAUGAUGAUGAAGACGA	AAGATGGTGGCAATGATGATGATGGCGATTGGACAGATGACGAAGGAGAGGAAGATGTGCCTCCTAACTTTGATGATGATGATGAAGACGAAGAAGAAGATAGCGTGAAGATTGGATTAAGTCCTTCAAGTAGAAAATCAAGTAGTCCTAGAAAGAAAGAA
ath-miR414	AT5G37390.1	UCAUCUUCAUCAUCAUCGUCA	UGAUGAUGAUGAUGAUGAUGA	GTGATGATGATAACCTGCCGCAGAATATGCAGGATGGTGATGACGATAACCTACCGCAGAATATGCAGGATGATGATGATGATGATGATGATAATCAACCATTGCCGCCAGAAGTTATGTACTTTGATCCAACTACCTACACGAAGGTGTGTAAGATAGGA
ath-miR414	AT5G19900.1	UCAUCUUCAUCAUCAUCGUCA	UGAGGAGGAUGAUGAAGAUGA	GGGTTGATGGTTATGGCTCTATGAAAGGGCTGATTAGGCTGAGAGCTGATGGGAATGAGTTGGAACCTTATGAGGAGGATGATGAAGATGAAGGAGGGTCGAGTGAGAGTGATGTGGAGGAGCATGTTGAGGTTGAGAGGAGATTGGATCATGATTTGAGT
ath-miR414	AT3G43230.1	UCAUCUUCAUCAUCAUCGUCA	UGAUGAUGAUGAUGAUGAUGA	GCATGGCTACTCTCAACGGAAAAGCTTCTCCGTATTCTGAAGAAAACATCAAATTCAAGTATGATGATTATGATGATGATGATGATGATGATGATGGTAGTGGTAGTGGTAGTGGTGGTGGTTATGAAGATGGACCTAAATGGTCTGTTCAATCAATCCCC
ath-miR414	AT5G44415.1	UCAUCUUCAUCAUCAUCGUCA	UGAUGAUGAUGAUGAUGAUGA	GTGATGATGATAACCTGCCGCAGAATATGCAGGATGGTGATGATGATCTTCAGCCGCAGAATATGCAGGATGATGATGATGATGATGATGATAATCAACCATTGCCGCCAGAAGTTATGTACTTTGATCCAACTACCTACACGAAGCACATATTCCACATG
ath-miR414	AT1G73850.1	UCAUCUUCAUCAUCAUCGUCA	UGAUGAUGAUGACGAAGAUGA	CTCCTTATCGCAGTGAATCATCAATAGAAGAGGAAGATGATGGCGTTGAAGATCTTCCTGACGATCGTTATGATGATGATGACGAAGATGAAGAGGTAGGAGGAGTGTCACGATACGACGTCGTTGAGGATTTGGTTCGTAAGCAACCAAATACTACTAGT
ath-miR414	AT5G40320.1	UCAUCUUCAUCAUCAUCGUCA	UGAUGAUGAUGAUGAUGAUGA	ATGGTCCTAGTTGAGGAGCTCTCTGACGTATCATCACCTACAAATGAAGCAAATCAAGCATATTCCTATGATGATGATGATGATGATGATGGATCATTAACCCCATCCATGGTGTTTGACCAGATCATGGGAACTTCTCTGATGCTTCCATTTCACGAACA
ath-miR414	AT2G23710.1	UCAUCUUCAUCAUCAUCGUCA	UGAUGAUGAUGAUGAUGAUGA	GTGATGATGATAACCTGCCGCAGAATATGCAGGATGGTGATGATGATCTTCAGCCGCAGAATATGCAGGATGATGATGATGATGATGATGATAATCAACCATTGCCGCCAGAAGTTATGTACTTTGATCCAACTACCTACACGAAGGTGTGTAAGATAGGA
ath-miR414	AT5G37420.1	UCAUCUUCAUCAUCAUCGUCA	UGGCGAUGAUGAUGAUGAUGA	GGAGTGCATAAAATAATGCTTAAAGAGCTGCCAAAAGATGATGAGTTTGATTGGCTGAACATACATGATGATGATGGCGATGATGATGATGATGATGATGATGATGATGATGATGATGATGATGATGGTGATGGTGATGGTGATGGTGATGATGAAGAGTAA
ath-miR414	AT2G16980.2	UCAUCUUCAUCAUCAUCGUCA	UGAUGAUGAUGAUGAAGCUGA	TTGCAGCTATATCATTATTCATTGGCCTGGTGTATATGAGGGTTTTCCTAAAAGAGAGGTTACAAGATGCTGATGATGATGATGAAGCTGATAGTGGTGGTTGTAGAAGTCATCAAGAGGTTCATAATGGTGGTGATCTAAAGATGTTAACTGAGCCGATA
ath-miR414	AT2G16900.3	UCAUCUUCAUCAUCAUCGUCA	UGAUGAUGAUGAUGAUGAUGA	GTGGCAAGAATGACACAGCCAGTGAGATTAGTTTGTTTAATGTTGTAAGCCCTCCAAGATCATGCGCCAATGATGATGATGATGATGATGATGAAAACAATGGTTACGAGGAGGGAGTGGAGTTAGACCTTATATCAGTAATGTCAGACTCATGTGTTTCG
ath-miR414	AT4G02220.1	UCAUCUUCAUCAUCAUCGUCA	UGAUGAUGAUGAGGAAGAUGA	GAATAACTCAGCTTGATGATGATGACGATGATGAAACTGCGGTGGAACCTATAAATATGGATGAATTTGATGATGATGATGAGGAAGATGATGAAGATTATGAACCTGTGATGTTAGGTTTCGTTGAGAGTCCTAAATTCGCATGGTCAAATCTTCGTCAA
ath-miR414	AT3G17290.1	UCAUCUUCAUCAUCAUCGUCA	UGACGAAGAAGAUGAAGAUGA	TCAGTCCACTACCAAAACGTCCGGATGCTTCGATGAACCCAAATTCCAGTGGTTTGTTTAAGTTTCTGTTTGACGAAGAAGATGAAGATGAAGAAGAAGAGGAGAAGGAGAAGAAGCCTGATGGATACAAGGATTTTGTTTTGTTTCAAGAATTTCTCAAG
ath-miR414	AT4G06567.1	UCAUCUUCAUCAUCAUCGUCA	UGAUGAUGAUGAAGAAGAUGA	GAAGAAGCAAGGGTGATGAAGCATCTAAAAAACCAAAAAAAGTGTTTAAGATTAGTGATGAAGACGAAGATGATGATGATGAAGAAGATGACGATGAGGACAATGGAGATGATGATGTTGATGATGATGAGGACAATGGAAAGTCATCGAAACCAAAGAAG
ath-miR414	AT3G44110.2	UCAUCUUCAUCAUCAUCGUCA	UGAUGAUGACGAUGAAGAUGA	AGGAATGCCGATATACCAGAGGCCATTCATGAAGGATGAGGAGGAAGGCACAAGCTCAAAGAGAGGCTTATGATGATGACGATGAAGATGATGACCATCCGGGTGGTGCTCAAAGGGTGCAATGTGCCCAGCAGTAAGTAACTCCTTAGAGAGACTTTGAC
ath-miR414	AT4G38480.1	UCAUCUUCAUCAUCAUCGUCA	UGAUGAUGAUGAUGAUGAUGA	GTTCGGAAGAGGAGGAGAATGGTGAAGTTGATGTTGAGATTACGAAGGATGATGATAATGATCATGGGGATGATGATGATGATGATGATGAGGATGATGATGGGGATGGGGATGGGGATGAGGGATGAGATTTGTATAGACATGTATTTATCTAAACACAA
ath-miR414	AT2G33400.1	UCAUCUUCAUCAUCAUCGUCA	UGAUGCUGAUGAUGAAGAUGA	AAATGGGTTATGGAGAGAGTGATTTGGAAGATGAAGACTATTACACCGATAATGAAAACGACTATGAAGATGATGCTGATGATGAAGATGAAGAAGAAGAAGAAGAGAATGAGCAGGACGTGGCTCCTCTTTTGAATCCAGTGGAGAATCTTGCTCAGTGG
ath-miR414	AT5G64830.2	UCAUCUUCAUCAUCAUCGUCA	UGAUGAUGAUGAUGAUGAUGA	CAAAAGAGAAAGGATCAACTAAAATAGCGGATTTGCCTGTGGCCTTTCCTAAAACACATCGGTTAGACGGTGATGATGATGATGATGATGATGATGATGAAGATTTTGATTTTGCGAGTTTAGCTAAGGCGCTGGCAGAGGCTTCTTCTGCTGCGGCTTCC
ath-miR414	AT3G25910.1	UCAUCUUCAUCAUCAUCGUCA	UGAUGAUGAUGAUGAAGAAGA	AGAATAATCAATCTTCTGATGAACAAGTGTCTGGAACTCGGAGACGTCGTTCTAGAAGAAGAACTGTCATTGATGATGATGATGAAGAAGAAGAACCGTGATGCTCTGCAGTTTGGAAATTTGGTCTTTGGAGTTTATGATAAAATGGGGGAAACCTTGTA
ath-miR414	AT1G51645.1	UCAUCUUCAUCAUCAUCGUCA	UGAUGAUGAUGAUGAUGAUGA	ACTCTATTTAACATTGACCTACGACGGCGTTCAACTTCTTCGTTCTTGCTTCTCAAGAAGGAGATGATTCTGATGATGATGATGATGATGATGAAGTGGTTTGAGCTTTGTTTGTGAGTAGAGACAAGAGATGTCCCCAGCTTTCTTTGACATAAAGTGCA
ath-miR414	AT1G63980.2	UCAUCUUCAUCAUCAUCGUCA	UGAUGAUGAUGAUGAUGAUGA	GTATCAAAGACCGGCCAAAGAAAATAGCTGGTGTTCGTTACGAAGGGAAGAAAACCTCTTTTGATAACAGTGATGATGATGATGATGATGATGATGATGATGACGAAGAAGACGAAGAGGAAGATGAAGACGAGAGTGAAGCAGATGATGATGACAAGGAC
ath-miR414	AT4G28960.1	UCAUCUUCAUCAUCAUCGUCA	UGAUGAUGAUGAUGAUGAUGA	GTGATGATGATAACCTGCCGCAGAATATGCAGGATGGTGATGATGATCTTCAGCCGCAGAATATGCAGGATGATGATGATGATGATGATGATAATCAACCATTGCCGCCAGAAGTTATGTACTTTGATCCAACTACCTACACGAAGGTGTGTAAGATAGGA
ath-miR414	AT5G56200.1	UCAUCUUCAUCAUCAUCGUCA	UGAUGAUGAUGAUGAUGAUGA	ATTCATCGTCTTCTACACTTGATCATGATGATGAGTTTATAAGCTCAGATTATGATGATGATGATGATTTTGATGATGATGATGATGATGATGATGATGAGAACTCGGAGTTATGGGACAGTAATTTGGAATTGGAAAACGTTGTTGAATCGATTAAAGGA
ath-miR414	AT3G07730.1	UCAUCUUCAUCAUCAUCGUCA	UGACGAAGAUGAUGAUGAUGA	TTGATGATGGATATACAAGGTTTATGGTGAATGAAATGTCTGAAAAAATCGATGTTCCAATTATCTGTCTTGACGAAGATGATGATGATGATGATCTTATGGTTGATAAGGAGTACAACGTCTTCTTGGATCATCTTCGAAGAGGTGATAAGAAAAGTTCA
ath-miR414	AT1G28670.1	UCAUCUUCAUCAUCAUCGUCA	UGAUGAUGAUGAUGAUGAUGA	TACATAAAGGGTATTCTTTCAGCAGTAAGAATTCATTCGTTGTAAAAAATCAAAGAGGAAGAAAATTATGTGATGATGATGATGATGATGATGATTAACAAAAACATTGCTTGTACGGCAAGACTTGACTAATGACAAAACTTCCGAGGATATATGGCTAT
ath-miR414	AT3G11200.2	UCAUCUUCAUCAUCAUCGUCA	UGAUGAUGAUGAUGAUGAUGA	CAGAGAGCATCAAGCAGTATAAATGCCCGCCTTGCTGTGCAAAGAAAGGAAGACAGTGATGCTGATCAATTGATGATGATGATGATGATGATCTCTCAGAGAGACTCTGGTTCTCATGTTTTAATCAATATGTTAATCAACTTTTTTTCTTTTCTTCTCTT
ath-miR414	AT5G23730.1	UCAUCUUCAUCAUCAUCGUCA	UGAUGAUGAUGAUGAUGAUGA	ACAGGTTTACGTGGGCAAAAGAAAACCATAGTGTTCTTCTTAATTTATCATTACTATATTTTATGAATTATGATGATGATGATGATGATGATGATGCTTCTTAATTTCTTTTCTTTTTTTCAAATTTAATTTCCTATTTGAGATGATTTTTGATTGAGTTG
ath-miR414	AT2G30280.1	UCAUCUUCAUCAUCAUCGUCA	UGAUGAUGAUGAUGAUGAUGA	AAGATTCAAACGCTGAAGATCATCCAAAGACTGATTACCCAGAGGAGGAAGAAGAAGAAGAAGAAGAAGATGATGATGATGATGATGATGATGAATCAGAAGAAGAAAAGAGTGAAGCCTCTGATGAATCAGACGACGAGGAGACTTCAAAACGACATGTG
ath-miR414	AT1G04530.1	UCAUCUUCAUCAUCAUCGUCA	UGAGGAUGAUGAUGAGGAUGA	CTCCTGATGATAGCATTGTTCTTGCAGCATATGCTAGTTTCCTCTGGGAGATAAACGCGGATGATGATGATGAGGATGATGATGAGGATGATGATGAGTCTTCTGGACAAGGAAAAGACGAATTTGAGGCTGATGCAGCGGGAAAAGGCAAATCAAGCTTG
ath-miR414	AT4G01170.1	UCAUCUUCAUCAUCAUCGUCA	UGACGAAGAUGAUGAUGAUGA	ATGAAGAAGAAAGCCATTGTGATTGATGATGGATATATTCCAATTATCTGTCTTGACGAAGATGATGATGATGATCTTATGATTGATAAGGACTACAACGTCTTCTTGGATCATCTTCGAAGAGGAAGTGTAAGCCCTCGTCTTGAAGTTGACAATGGAGA
ath-miR414	AT1G11440.1	UCAUCUUCAUCAUCAUCGUCA	UGAUGAUGAUGAUGAAGAAGA	AAACCATTAAAGAGCAAGAACAAGAACAAGACGAAGATTATGATGAAGAAAGTGAGGACGAAGATGATGGTGATGATGATGATGAAGAAGAAGAAGAAGGGGATGAGGAAGCTAAAGAAGAAGAAAAAGATCACAGTTCAAGCTATGGAAATGAGGAATAT
ath-miR414	AT1G64500.1	UCAUCUUCAUCAUCAUCGUCA	UGAUGAUGAUGAUGAUGAUGA	GGCTAAAATTTGAACATGAAGATGATGAGAAACCGCCACGCTCCACCGTCTTCGACCGTCTCGACGAGGATGATGATGATGATGATGATGATGGTGATGACGCTCCTAAAACATGGGAAGAAGTCAGCAAATCTCTAGAAACTAAACTTAAACCTGCCGCC
ath-miR414	AT5G48240.3	UCAUCUUCAUCAUCAUCGUCA	UGACGAUGAAGAAGAAGAUGA	CCGATAGGTTTAAGGTTACAATGAAGAATCAAAAGCTATTTCAGAAGAGAGCACGAGATTACAATTCCGATGACGATGAAGAAGAAGATGATGAATCGAAGAAACAACCAGAAGTAACAATTCGTGAGAAGATCTTCTCTGATGCTAACATGGGACCAAAT
ath-miR414	AT1G68440.1	UCAUCUUCAUCAUCAUCGUCA	UGAGGCUGAUGAUGAAGAUGA	ATTACGATAGCGATTCCGATGTTTCTTGTTCCTCTACCGTCTCCTCTGACGATGAAAAAGACGAAGAAGATGAGGCTGATGATGAAGATGAGGATGTTGACTCGATCTTTAATCGAAGACGAGTCAACGGAGGTTTCCGCGTTAGAGGATCTGATTATTAC
ath-miR414	AT3G11810.1	UCAUCUUCAUCAUCAUCGUCA	UGAUGAUGAUGAUGAUGAUGA	TTAGCTTGCCTTTTGATGATGGTAAAGTTCCTCACTTGGTCTCTGTAGCTTACAACAACATCTGATGAAATGATGATGATGATGATGATGATGATGATGATGATGATCTTGTTTGTTTTGTTGTTATGTTTTAAGGTAGTGTTTGGAAAACTGGTCTTCTT
ath-miR414	AT2G30350.2	UCAUCUUCAUCAUCAUCGUCA	UGAUGAUGAUGAUGAUGAUGA	AGTATTTCACAAAGGTAGATGACAGTTCTCAACCCGAAGATGAAGAGAGTCCCGAGGTTAATGAAGAGGATGATGATGATGATGATGATGATAGTAGCAACCTAAGCCAGCCTGGGAATTCAAATACAAGCTCATCGGATGACCGGCATTTTGAAAAAGCG
ath-miR414	AT5G05550.2	UCAUCUUCAUCAUCAUCGUCA	UGAAGAUGAUGAUGAGGAUGA	GAGTTGTCAAATCAGCGCCTTTTAAGAATCATCTGAATCCAACTGGATCGAACTCTACTGGAAGCTCTCTTGAAGATGATGATGAGGATGATGATGAGGTTGGTGATTGGGAATTCGTTGCTAGGAAGCATCCTCGTGTGGAAGAGGTAGATCTGAGTGAA
ath-miR414	AT1G25370.1	UCAUCUUCAUCAUCAUCGUCA	UGAUGAUGAUGAUGAUGAUGA	AGGGTTGTATTTGACTGAAGTGACACATGATGCATATAAGGTTCCAGAATAAACCAAGAATCTGCAGAGATGATGATGATGATGATGATGAATTTGTGTAATTCTGGAATTGAGGGTCAAGTTCTTGAGAAGCTCCTTCTTCCTCTGCTAATATTTTTCTT
ath-miR414	AT4G29520.1	UCAUCUUCAUCAUCAUCGUCA	UGGCGACGAUGAUGAAGAUGA	GAGCACCTGGCATGAAGGTATACTCTAGAGAAGATATAGAGAAGGGGAATATCGGTAATGAAGATGATGATGGCGACGATGATGAAGATGAGGAAGAAGATGATAAGTTTCCCAAGAACTTGGGAAAAGTTTTGAAAGAGAAAGAGAGTAAAACAGAAGAA
ath-miR414	AT5G49400.1	UCAUCUUCAUCAUCAUCGUCA	UGAUGAUGAUGAUGAAGAAGA	CTTCGAGAACTCAGCAGCTTAAGAATCCTAAACTGAGAACGAAGCCTTCTGTTGATGATCTTGATGGTAGTGATGATGATGATGAAGAAGAAAGGCCTGATGCAACTAATGGGAAAGCAGAAGTTGAGAAGCGATCTAAGAAGAGTAAGCGAAAGCATAGG
ath-miR414	AT1G66630.1	UCAUCUUCAUCAUCAUCGUCA	UGAUGAUGAUGAUGAAGAGGA	TACTTGATGAAGCCTCTATATTGAAGATGCAAATTTGCATTCGCCGATCAGGAGAAGAAGTATAAGAAGCTGATGATGATGATGAAGAGGATCATAATTATCATATCATATCTCTTGTAGTAGGTTATTAGGTTCATACATCAGTGGCCTAGCTAGTAATG
ath-miR414	AT1G26210.1	UCAUCUUCAUCAUCAUCGUCA	UGUCGAUGAUGAUGAUGAUGA	GCAGTTGTGAGTCAGGGTGGACTATGTACATAGAAGACGCCTTCCATGGAAATGACCAATCATCTGTTGTTGTCGATGATGATGATGATGATACACAGGTTAAAGAGGCTGATGATGGTTATGAGAACGATGATGGCGATACTAGTGATGATGGTGGTGAT
ath-miR414	AT4G17940.1	UCAUCUUCAUCAUCAUCGUCA	UGAUGAUGAUGAUGAAGAAGA	TTAATGCTTCTCCTAATGATTGTATGGTTTTGGGATCATATGCACGTTTCATGTGGGAGGCAGAGGATGATGATGATGATGATGAAGAAGAAGAAGAAGAAGAATGGATGGCTGCATCACCACTCATGGTTTCTGCAGTTTAGAGACTAACACGACGAAGA
ath-miR414	AT4G03070.1	UCAUCUUCAUCAUCAUCGUCA	UGAUGAUGAUGAUGAUGAUGA	AAAATTACATTGATGAACATCTGAATTCTACATATTACCTTACGCGATTGATGAAATATACATCACCTCCTGATGATGATGATGATGATGATGAGGAAACTAAGTTAGGTTTACGCTCTCATACGGATAAGAACATCATCACGATCCTTCATCAGTATCAA
ath-miR414	AT1G66620.1	UCAUCUUCAUCAUCAUCGUCA	UGAUGAUGAUGAUGAUGAUGA	TTCTTGGGTGATTTCTCTACATTGAAGATGGAAATTTGCATACGCAAGTTAAAAAAAGATGAAGAAGAAGCTGATGAAGATGAAGAATCTGAAGAAGAAGAAGATGATGATGATGATGATGATGATGATGATGAAGAAGAAGATGCTGATGAAGAAGAGTAA
ath-miR414	AT2G39020.1	UCAUCUUCAUCAUCAUCGUCA	UGAUGAUGAUGAUGAUGAUGA	CTTCCTCTTGCTTTTAAAGTTTGTGTTTTTTTTCCTTCTTCTTGTTGTTACTTTATGCAAGTGTTGGCATTGATGATGATGATGATGATGAATTCTCTATGCTTACTTGTTGGATACTGAATGAGAAAAAAGAACCCTTTTGTTGAATGTATGAAATGTTT
ath-miR414	AT5G60142.1	UCAUCUUCAUCAUCAUCGUCA	UGAUGAUGAUGAUGAUGAUGA	ATAATGATGATATTAATGATGTTCAAGATTATGTTGAGGAAGATACATCTAGTGAAGATATCATAGTTATTGATGATGATGATGATGATGATGATCAAGATTATGGTGACGATGATCATGCTGATCTGCGCATACCAACTAAGGTCATAACGAAGTATGGC
ath-miR414	AT2G35360.1	UCAUCUUCAUCAUCAUCGUCA	UGAUGAUGAUGAUGAUGAUGA	TTACGCTCAAGGACCAAGATTCCTTTATTGTTGCTGTAATACCAAATCCACCAGCTGGAGTTGAGTCATTTGATGATGATGATGATGATGATTTGAAGTTTAAACTCCCACCGTCAGCAAGCCGGTGGAAGAGGAAGTTATACTACTTTCTGCGTAACAAG
ath-miR414	AT3G13200.1	UCAUCUUCAUCAUCAUCGUCA	UGACGAUGAUGAUGAGGACGA	TTCCTCGCAGTGTAGATGCTGATGATTCTGATGTTGATATCAAAAGTGACGATGATAGTGATGACGAAAGTGACGATGATGATGAGGACGACACTGAAGCTCTTATGGCGGAACTCGACCAGATAAAGAAAGAAAGAGTGGAAGAGAGGCTCAGGAAGGAA
ath-miR414	AT2G39795.1	UCAUCUUCAUCAUCAUCGUCA	UGAUGAUGAUGAUGAUGAUGA	TGACTAGAGACTACAATGGGGAACATATTAAAGTTGTTGTAAGCATGCCTAGTCTTGTTTCAGATGAAAATGATGATGATGATGATGATGATGAAGGTCCTAGTAATGAATCGAGTATTCCACTAGTTGTGACTGTTACTAAGAAGAGTGGACTCACTCTA
ath-miR414	AT4G04614.1	UCAUCUUCAUCAUCAUCGUCA	UGAUGAUGAUGAUGAUGAUGA	TCGTTCTCCTACCTTCGTCAACTACACCGGCAAGAGTTGTTATCATGAAGAAAGGTTTGATGCGATGGGATGATGATGATGATGATGATGATGAAGACTCTTCTGAGGAATCATCATCGTCTTCTGCTTCTGATTCAAATGTGGATAATACAGAGATTGGG
ath-miR414	AT5G37780.3	UCAUCUUCAUCAUCAUCGUCA	UGAUGAUGAUGAUGAUGAUGA	TTGATGGAGATGGTCAGATTAACTATGAAGAGTTTGTCAAGATTATGATGGCTAAGTGATTTGATAAAGGTGATGATGATGATGATGATGACCTTTTTATGCTTCTAGGAGTTTAACCAAAAACATTTGCATGATTGGTGGAGATATGCTTTTAAACAGAC
ath-miR414	AT3G04310.1	UCAUCUUCAUCAUCAUCGUCA	UGAUGAUGAUGAUGACGAUGA	AGCTCTTCCGCGACGAAGGTTTTGCTTCGTTTGAGTTCGGAAACCGTAAAAAGAAGAGGCCTTGGTGGCTTGATGATGATGATGACGATGACGACAACGATGATTGGATGAATGAAGAAGAAGAAGACTGGTCTATGGTTTTTGAGGTATTTAGAACATTG
ath-miR414	AT4G31510.1	UCAUCUUCAUCAUCAUCGUCA	UGAUGAUGAUGAUGAUGAUGA	CTAAAATTAACCCTAATTCTATGCCGTTGCTTGCATTGCAAGAATCTGACAACGAGGATCATAAACTCAATGATGATGATGATGATGATGATAGTAGCAGTGATGATGAAACTAGTAAGCTGAAAGAGAAGAGGATGAAGATGACGAACCATAGAGATTTT
ath-miR414	AT5G61650.1	UCAUCUUCAUCAUCAUCGUCA	UGGCGAUGUUGAUGAAGAUGA	GGAATTGGGTTTGAGTTAAACGTCACCGTTTCTACTTTCAATAACTATTGTTGTTTTCTACAAAGAGAGATGGCGATGTTGATGAAGATGAAGTCTCTGTTTCTTGAACCTTCTTCATTCAAAATCTCTTCTAAGACGAAACTTGTGATGTATCCACACGA
ath-miR414	AT5G26020.1	UCAUCUUCAUCAUCAUCGUCA	UGAUGAUGAUGAAGAAGAUGA	GAAAAAAGTCTGAAGCTGAAGCATCTAAAAAACCAAAAAAAGTGTTTGAGATTAGTGATGAAGACGAAGATGATGATGATGAAGAAGATGACTATGGGGACAATGGAGCTGATGATGTTGATGATGATGAGGACAATGGAAAGTCATCGAAACCAAATAAG
ath-miR414	AT5G08150.1	UCAUCUUCAUCAUCAUCGUCA	UGAUGAUGAUGAUGAUGAUGA	AGAAGAAGAAAAAGACTAATGAAGAGATGGTTTTGGTGGAGACTACTAGGGTTCACAACAACATTAATCATGATGATGATGATGATGATGACGAAGATGATGGGGATAATCATGATTATGATGATGGTAATGATAGCTACAGTGTAGTTCATAGCTACGTT
ath-miR414	AT4G19100.1	UCAUCUUCAUCAUCAUCGUCA	UGAUGAUGAUGAAGAAGAUGA	AAACCAAGAAGTCGAAAAAGCCAAAACCCGGAAACCAAAGTGATGAAGACGACGACGATGAAGACGAAGATGATGATGATGAAGAAGATGAACGTGAGAGAGGTGTAATTCCAGAGATAGTGACCAACAGAATGATAAGCAGAATGGGATTTACAGTGGGG
ath-miR414	AT5G59230.1	UCAUCUUCAUCAUCAUCGUCA	UGAUGAUGAUGAGGAAGAUGA	CTCAGCAAGATGGAGCGAGAGATGAAGCTATTGTCGATGTAGATGAGAATGAAGAGCCTTTGAACGAGGATGATGATGATGAGGAAGATGATATCGATGATGATGATATGAACATTCAACATTTGGTCATGTGTCAATTTGATAAGGTGAAGCGTTCCAAG
ath-miR414	AT3G13500.1	UCAUCUUCAUCAUCAUCGUCA	UGAUGAUGAUGAUGAUGAUGA	TTATCTGTCTTTGGGAGTTTCTGTGTTTCTCCGTATCCGATTATGATTCTGATGATGATTATGATTATGTTGATGATGATGATGATGATGATGATGTTGATGATGACGATGTGGTTGCTTTTGATCATAATAGTAACGGCGATTTTGATGATCATGGGTCT
ath-miR414	AT5G40550.1	UCAUCUUCAUCAUCAUCGUCA	CGACGAUGAUGAGGAAGAUGG	AGCACTCTACAAAGCAACTGTAGTAAGTACCCCACGAAAGAGGAAGTCTGACGAGTATTTGCTTGAATTCGACGATGATGAGGAAGATGGAGCATTGCCTCAAAGAACAGTACCTTTCCACAAAGTGGTAGCTTTACCAGAAGGTCATCGCCAGTGAAAGA
ath-miR414	AT1G29240.1	UCAUCUUCAUCAUCAUCGUCA	UCA-GAUGAUGAUGAAGAUGA	ACCGGGTAAAGCCGTTGATGCAAACATGACAAGATTGCAGAGTTCAAAGGGTAAACAAGTTGAAGAATCAGATGATGATGAAGATGATGTGTTTTCTGATGCTCTTGACACTCTCTCTCCAAAGGACTCGTTTTCTTTTAACAATAGCATTAGTGGTGTGA
ath-miR414	AT2G16920.1	UCAUCUUCAUCAUCAUCGUCA	UGAUGAUGAUGAUGAGGAUGU	TAGCTGGTGATTCTGACTCTGATAGTGATATTAGTGATGAGGAAGAAGATGATGATGATGACGAAGATAATGATGATGATGATGAGGATGTAGAGGAAGGGAAAAAGGCTAGTGAAGAAAATGTTGTTAATGGAGATGGCGAGAAAAAAGCTGATGGGAAT
ath-miR414	AT1G17690.1	UCAUCUUCAUCAUCAUCGUCA	GGACGAUGAAGAUGAGGAUGA	GGTTGTTGCTGATATGAACAAAAGAAGGCAGAGAGAGGAAGAAGGTAAAAGTGACACAGAAGAAGATGAGGACGATGAAGATGAGGATGAGGAGGAAAACAGTGGGTCTGACGATTTAAGCTCTACTGATGGGGAGGATGATAAGAGTCAAGGGGATGATC
ath-miR414	AT3G56860.2	UCAUCUUCAUCAUCAUCGUCA	AGAUGAUGACGAUGAAGAUGA	GGATAATCAAGGAGACGTTGAAGAAGTTGAATACGAGGAAGTAGAGGAAGAGCAAGAAGAAGAAGTAGAAGATGATGACGATGAAGATGATGGTGATGAGAATGAGGATCAGACGGATGGGAATCGTATAGAGGCGGCGGCGACGTCTGGATCTGGCAATC
ath-miR414	AT4G36980.2	UCAUCUUCAUCAUCAUCGUCA	CGACGAGGAUGAUGAGGAUGA	GGTTGGATTTTCTTATGCTGGAAATGGCAAAGATAATTCATTGGATGCGGACGAAGATGATGTTGATGACGACGAGGATGATGAGGATGAAGAGGAAGAATTTGACAGTAATGACAGTGATGATGAAGGAATGGAAACAATTGCGAAACAGTTTGGTATTA
ath-miR414	AT3G18970.1	UCAUCUUCAUCAUCAUCGUCA	UGAUGAUUAUGAUGAAGAUGG	ACAAAGTTAGGGTTTAAGAAGAAGTCTGTAAATACCTAATCTCCATCAAATTTGGTACTTGTAGCCATGATGATGATTATGATGAAGATGGGTTTGTGCTGTAGATTCTTCGATATTTATTTTATCTCTTAGCTTTTGTTTCTCCTTCTCTTTGCCTTAAT
ath-miR414	AT5G13260.1	UCAUCUUCAUCAUCAUCGUCA	CGACGAUGACGAUGAUGAUGA	TTGCTGCTAAAGCCGCTGCTCAGAGACTTGCTAAAGTCATGGCTTCTCAGACCAACAATGATGACGACGATGACGATGATGATGATGAAGTCGGTGGTGATGATTTAGGTTTCCGATATGGTGCTCCTCCTCCTCTTTCCTTCACTAGAAATCCTTCTTCC
ath-miR414	AT5G66840.1	UCAUCUUCAUCAUCAUCGUCA	CGAUGAUGGUGAUGAAGAUGA	GAGCCACGACGATGATGATGCTACAGAGTCAGATGTTGAAGCTGACGAGATCGGAGTAAAAGGCGATAACGATGATGGTGATGAAGATGACAAAGTCACTCGCCTCCTCACAGCCGGAAGCGATTTGAAATCTGTAAATGTGAAAGAGTGCAAAGCATATC
ath-miR414	AT2G02270.1	UCAUCUUCAUCAUCAUCGUCA	UGAUGAUGACGAUGAAGAUGG	TCGATTTCTGAAGCTAGGTACTCCCTTTATCCATTAGCTAGCTAGATTGTGTTGTATTCACTCGTTCTGTTGATGATGACGATGAAGATGGGAAAAAATGTTGCATGCAGGTTTGAAGAAGTACCAGAGCTTCTCTACGACTCTTGGTTTGAGGTTTGTGG
ath-miR396b	AT5G53660.1	UUCCACA-GCUUUCUUGAACUU	UCGUUCAAGAAAGCAUGUGGAA	TGGAGATGCGCGAAAGAAGTCGTCTCTAATCACAAATACTGTGAGAAACACTTACACAGAGGTCGTCCTCGTTCAAGAAAGCATGTGGAACCTCCTTATTCTCGCCCTAACAACAATGGTGGTTCTGTGAAAAACAGAGATCTCAAAAAGCTTCCTCAAAAG
ath-miR396b	AT3G52910.1	UUCCACAG-CUUUCUUGAACUU	CCGUUCAAGAAAGCCUGUGGAA	TGGAGATGTTCAAGGGATGTTGTAGCGGGCCACAAGTATTGTGACCGCCACATTCACCGTGGAAGAAACCGTTCAAGAAAGCCTGTGGAAACCGCCACAACCACCATCACAACGACAGCCACAACAACCGCATCTTCTTTTGTCTTAGGTGAGGAGCTTGGT
ath-miR396b	AT4G24150.1	UUCCACA-GCUUUCUUGAACUU	UCGUUCAAGAAAGCAUGUGGAA	TGGAGGTGCTCTAGAAACGTGATTCCTGATCAGAAATACTGTGAGAGACACACACACAAGAGCCGTCCTCGTTCAAGAAAGCATGTGGAATCATCTCACCAATCATCTCACCACAATGACATTCGTACGGCTAAGAATGATACTAGCCAGCTTGTGAGAACT
ath-miR396b	AT2G36400.1	UUCCACAG-CUUUCUUGAACUU	CCGUUCAAGAAAGCCUGUGGAA	TGGAGATGTTCAAGAGACGTCTTCGCTGGCCACAAGTATTGCGAGCGCCACATGCACCGTGGCCGCAACCGTTCAAGAAAGCCTGTGGAAACTCCAACCACCGTCAATGCAACTGCCACGTCCATGGCTTCATCAGTAGCAGCCGCAGCCACCACTACAACA
ath-miR396b	AT2G22840.1	UUCCACAG-CUUUCUUGAACUU	UCGUUCAAGAAAGCCUGUGGAA	TGGCGGTGCTCGAGGGACGCTGTTCCCGATCAAAAGTACTGTGAACGACATATTAACAGAGGCCGCCATCGTTCAAGAAAGCCTGTGGAAGGCCAAAATGGCCACAATACTAATGCTGCCGCCGCTGCTTCTGCTGCTGCCGCTTCTACCGCTGCTGCTGTG
ath-miR396b	AT4G37740.1	UUCCACAG-CUUUCUUGAACUU	UCGUUCAAGAAAGCCUGUGGAA	TGGCGGTGCTCAAGAGACGCCGTTCCTGATCAGAAATACTGTGAAAGACACATCAACAGAGGCCGTCATCGTTCAAGAAAGCCTGTGGAAGTCCAATCTGGCCAAAACCAAACCGCCGCTGCTGCATCCAAAGCGGTTACTACACCACAACAGCCTGTTGTC
ath-miR156d	AT2G19425.1	UGACA-GAAGAGAGUGAGCAC	GUGCUUACUCUCUUCUUGUCU	ATAACGAAGGCGACAGAAGAGAGTGAGCACACATGGCTCTTTTTCTAGCATGCTCATGCTCGAAAGCTCTGCGTGCTTACTCTCTTCTTGTCTCCTGCTCTCT
ath-miR395f	AT1G69797.1	CUGAAGUGUUUGGGGGGACUC	GAGUUCCCUUAAACGCUUCAU	ATGTCCCCTTGAGTTCCCTTAAACGCTTCATTGTTCATACTTTGTTATCATCTATCGATCGATCAATCAATCTGATGAACACTGAAGTGTTTGGGGGGACTCTAGGTGACAT
ath-miR773a	AT5G64550.1	UUUGCUUCCAGCUUUUGUCUC	AAGAU-AAAGCUGGAAGCAAG	CTGGAAATGCGAGAAATTCGCTAGAGGAAAGAGCGGTTTATGCGCTGCGCATAACAGTATGTCACAAGATAAAGCTGGAAGCAAGGTTGGTTTGATTGGACCGGGACTTTTCCGTGGCCTTGTCTCTACTTCTTTACAAACCACAACAACTGCAACTACTA
ath-miR773a	AT5G64552.1	UUUGCUUCCAGCUUUUGUCUC	AAGAU-AAAGCUGGAAGCAAG	CTGGAAATGCGAGAAATTCGCTAGAGGAAAGAGCGGTTTATGCGCTGCGCATAACAGTATGTCACAAGATAAAGCTGGAAGCAAGGTTGGTTTGATTGGACCGGGACTTTTCCGTGGCCTTGTCTCTACTTCTTTACAAACCACAACAACTGCAACTACTA
ath-miR866-3p	AT5G40384.1	ACAAAAUCCGU-CUUUGAAGA	UUUUCAAGGAACGGAUUUUGU	TCATCTATTCTTACTTTTCAAGGAACGGATTTTGTTAACTAAATGATTCACACCCTTGAAGAAACACGATCTCGTGTGAATCATTTCGTTAACAAAATCCGTCTTTGAAGAGTAAGTATATTGTGA
ath-miR159a	AT2G26960.1	UUUGGAUUGAAGGGAGCUCUA	UCGAGUUCCCUUCAUUCCAAU	GATAGTCATTTGCTTGGTAATGCTGCTTATTCTTCTCCTCCTGGACCTCTTGTTCACGGGGTTGAGAATTTCGAGTTCCCTTCATTCCAATATCATGAAGAGCCTGGCGGTTGGGGAGCAGATCAACCTAACCCAATGCCGGAACATGAGTCAGATAACAC
ath-miR159a	AT5G55930.1	UUUGGAUUGAAGGGAGCUCUA	UAGAGCUUUCUUCAUUCCAAC	AGATTTGGTTTCATGTTCTTCAGTATTTAACTATTCCCTTTGTAAGTATAAGAACAGTAGCCAAATAAAGTAGAGCTTTCTTCATTCCAACTATATAATCAAAATGTAACAAGCTCCAAAAGATATCATTCAAATGATATAACTAAGGTTTAAGATGTGTA
ath-miR395c	AT1G69797.1	CUGAAGUGUUUGGGGGGACUC	GAGUUCCCUUAAACGCUUCAU	ATGTCCCCTTGAGTTCCCTTAAACGCTTCATTGTTCATACTTTGTTATCATCTATCGATCGATCAATCAATCTGATGAACACTGAAGTGTTTGGGGGGACTCTAGGTGACAT
ath-miR854a	AT3G02970.1	GAUGA-GGAUAGGGAGGAGGAG	CUCCUCCUCCAUAUCCGUCAUC	CAAAGGCCAAAAGAACAGAAAAAAGTTTTTTTCACGCGGTGGCAATGGCAATGGCGTCTGCTTCTTCCTCCTCCTCCTCCATATCCGTCATCATTTTCCTCCTCTTGGCGCCTCTCTGCCTTTCACGTGAGCCACCTTCACAAATCCCAAACGGAACCCTAG
ath-miR854a	AT5G52830.1	GAUGAGGAUAGGGAGGAGGAG	CUCCUCCUCUCUCUCCUCCUC	ACACTGCCCCAATCTCTCTCTCTCTTTCGACAAAGAAAAAGTCAGCGCCGTCCTTTACGCCATAGTTTGTCTCCTCCTCTCTCTCCTCCTCTCACCAACATAATCAAAGAAGCTTTCCTCACGAATTCAAGATCGCCATGTCCTCCGAGGATTGGGATCTC
ath-miR854a	AT4G00680.1	GAUGAGGAUAGGGAGGAG-GAG	CUCACUCUUCCCUAUCCUCUUC	AAACCCCCCCAATCCTCCTCACTCTTCCCTATCCTCTTCATTTTTCCCAATCATCAAACACAAGATTAGAGTTCGATTCTCCAAAGAAAATATGGCTAATTCAGCGTCTGGGATGCATGTGAATGATGAATGCAAGATTAAGTTCTTAGAGTTGAAAGCAAA
ath-miR855	AT5G26130.1	AGCAAAAGCUAAGGAAAAGGAA	GUUCUUUUCC-UAGCUUUUGCA	ATGAAGATGTTTAAATCTCCTCAAACACTAATACTTTCGGTTATAGTTCTTTTCCTAGCTTTTGCAGTTCCTCTGAAAGCCCAAGACCAGCCACAAGACTACCTCGATGAACACAACCGTGCTCGAACCCAAGTTGGTGTGCCTCCTATGAAATGGCATGCG
ath-miR156a	AT2G19425.1	UGACA-GAAGAGAGUGAGCAC	GUGCUUACUCUCUUCUUGUCU	ATAACGAAGGCGACAGAAGAGAGTGAGCACACATGGCTCTTTTTCTAGCATGCTCATGCTCGAAAGCTCTGCGTGCTTACTCTCTTCTTGTCTCCTGCTCTCT
ath-miR858b	AT3G27170.1	UUCGUUGUCUGUUCGACCUUG	CAAGGUGGAACAGACAACCAC	AGCTGGACTTGATCTAGGTAAAGAGGGTCCTCTAGTTCACATTGGAAGCTGCATAGCTTCTTTGCTTGGACAAGGTGGAACAGACAACCACCGTATCAAGTGGCGGTGGCTTCGTTACTTCAACAACGATAGAGACCGCAGGGATCTGATTACATGTGGCT
ath-miR156h	AT5G38610.1	UGACAGAAGAAAGAGAGCAC	AUGCUCUC-UUCUUCUGUCA	ACGTCTCCTATTGGTGATGAGAATCACAAATTGTTTGAGTTTGGTCAGATTGCTCTTTGTATATTCAATATGCTCTCTTCTTCTGTCACATCTCTATCTTTCTAAATCGTTTTCAATCTTTTAGCTGTTTAGGCTTTTGTTTGTATCGAAAACGACAAAA
ath-miR5634	AT3G29410.1	AGGGACUUUGUGAAUU-UAGGG	CCCUAUCAUUCACAACGUCCCU	TCTCGTGTCTCTCTTGTAACGAGAGTGTCTGAAAAATGGAAGCATCAAAATGTTTTGGTCCAAGAACTCTCCCTATCATTCACAACGTCCCTCTCTGTCTGAAGACCAACTTCTCTCTCTTTCCTTGCCGTTTGCTTCAAAGCCAATCTCTTTCCTCCAAGA
ath-miR162a	AT1G48430.1	UCGAUAAACCUCUGCAUCCAG	CUGGGCGCAGAGGUUUAGCGG	ACTGAGGGTTTCGATATAGAGACTGTAATTGTTGGAGATGATTGTGCTCTACCCCCGCCGCGTGGCGTAGCTGGGCGCAGAGGTTTAGCGGGAACAGTTCTTGTCCATAAGGTTGCTGGAGCAGCAGCTGCTGCTGGACTTTCTCTAGCAGAAGTTGCAGC
ath-miR417	AT1G30890.2	GAAGGUAGUGA-AUUUGUUCGA	UCGAGCAAACAUCACUACCUUC	TCTATGCACTGGGATTTTCTTGGTGAAGACGATGAAACGTGTTCTGTTTGCTGAAGTAAGAAGTTACGATTCGAGCAAACATCACTACCTTCTTCTGTTTTTAGCCTTGGTCCAGTTCCCACTTTTGATATGGCTTGGTAACATTAGTGTTAATTGGCTTCT
ath-miR391	AT1G10700.1	UUCGCAGGAGAGAUAGC-GCCA	UGGCGGCUAUUUCUCCGGCGAA	AATTTGAAGATATCCGCCGGAAAATTCGTAAATTTGACCCTTCGTCTTCGGAAATGGCGGCTATTTCTCCGGCGAATGCAACCACCGCTGCTTCACTCTCCCTGCCTCAATTTAGCTCAACTTCTTCCTCGTTATCTTCTTCTTCGTCTCCATCGTTTCTTA
ath-miR395b	AT1G69797.1	CUGAAGUGUUUGGGGGGACUC	GAGUUCCCUUAAACGCUUCAU	ATGTCCCCTTGAGTTCCCTTAAACGCTTCATTGTTCATACTTTGTTATCATCTATCGATCGATCAATCAATCTGATGAACACTGAAGTGTTTGGGGGGACTCTAGGTGACAT
ath-miR164b	AT3G33142.1	UGGAGAAGCAGGGCACGUGCA	ACCACG-GUCCUGCUUCUCCA	TGTTCCAAAACAGCAATTTCAAGAGAACTACCAGAAGCAACCACCACCTGGGTTTGCACCTCGGCAACACCACGGTCCTGCTTCTCCAAACGCTGATATGAAACAAATGCTACAACAGCTGCTCCAAGGACAAGCATATGGCTCCATGGAGATTGCTAAGA
ath-miR156c	AT2G19425.1	UGACA-GAAGAGAGUGAGCAC	GUGCUUACUCUCUUCUUGUCU	ATAACGAAGGCGACAGAAGAGAGTGAGCACACATGGCTCTTTTTCTAGCATGCTCATGCTCGAAAGCTCTGCGTGCTTACTCTCTTCTTGTCTCCTGCTCTCT
ath-miR854c	AT3G02970.1	GAUGA-GGAUAGGGAGGAGGAG	CUCCUCCUCCAUAUCCGUCAUC	CAAAGGCCAAAAGAACAGAAAAAAGTTTTTTTCACGCGGTGGCAATGGCAATGGCGTCTGCTTCTTCCTCCTCCTCCTCCATATCCGTCATCATTTTCCTCCTCTTGGCGCCTCTCTGCCTTTCACGTGAGCCACCTTCACAAATCCCAAACGGAACCCTAG
ath-miR854c	AT5G52830.1	GAUGAGGAUAGGGAGGAGGAG	CUCCUCCUCUCUCUCCUCCUC	ACACTGCCCCAATCTCTCTCTCTCTTTCGACAAAGAAAAAGTCAGCGCCGTCCTTTACGCCATAGTTTGTCTCCTCCTCTCTCTCCTCCTCTCACCAACATAATCAAAGAAGCTTTCCTCACGAATTCAAGATCGCCATGTCCTCCGAGGATTGGGATCTC
ath-miR854c	AT4G00680.1	GAUGAGGAUAGGGAGGAG-GAG	CUCACUCUUCCCUAUCCUCUUC	AAACCCCCCCAATCCTCCTCACTCTTCCCTATCCTCTTCATTTTTCCCAATCATCAAACACAAGATTAGAGTTCGATTCTCCAAAGAAAATATGGCTAATTCAGCGTCTGGGATGCATGTGAATGATGAATGCAAGATTAAGTTCTTAGAGTTGAAAGCAAA
ath-miR5996	AT5G66880.1	UGACAUCCAGAUAGAAGCU-UUG	CAGCAGCUUCUAUCUGGA-GUCA	GGTGAACTTTACGAGCGGATTTGCAATGCAGGACGGTTTAGTGAAGATGAGGCTCGGTTCTTCTTTCAGCAGCTTCTATCTGGAGTCAGTTATTGTCATTCGATGCAAATTTGCCATCGTGACCTGAAGCTAGAGAATACATTGTTGGATGGAAGTCCTGCTC
ath-miR408	AT2G02850.1	AUGCACUGCCUCUUCCCU-GGC	GCCAAGGGAAGAGGCAGUGCAU	ATTCATCCTCATTTACTCTCTATAGTTTCTCTCTCTTTCTCTAAACTTTCACCTAAGATCGATCAATGGCCAAGGGAAGAGGCAGTGCATCATGGTCGGCTCGAGCCATAGTGACTCTCATGGCTGTGTCAGTGTTGTTGCTTCAAGCTGACTACGTTCAAG
ath-miR408	AT5G21930.2	AUGC-ACUGCCUCUUCCCUGGC	GACAGGGAAGGGGCAGUGGCAA	ACGCCAAGATGCTGAATTTACTGTAGCCAGGCTGCAGGAGAAGGGCATCAAAACAGTCCTCTTATCAGGGGACAGGGAAGGGGCAGTGGCAACTGTGGCAAAGAATGTGGGGATTAAGAGTGAATCAACCAATTATTCCTTGTCTCCTGAAAAGAAATTTGA
ath-miR408	AT3G02200.2	AUGCACUGCCUCUUCCCUGGC	GCCAAGGAGGAGGCUGUGCGU	TGAATCCCTTAAGTTCTTGACGAAGTACCTAGCAACTTTCTCCAATGAGGATGCTCAGGTCCTGGATGAAGCCAAGGAGGAGGCTGTGCGTGCAGTTATCGAATTTGTCAAAGCTTCCAGTATTTTCCAGTGTGATTTATTGGACTTGCCAGCCGTAGCAC
ath-miR447c-5p	AT2G30140.2	CCCCUUACAAUGUCGAGUAAA	UUAACUCGACAUUGGAAGGGA	GTGAGCTGGTGTGATCAGCTTCGGGTGCTGTGTCACAAAGCTGTAGGCGGGTTTTGGACTCATTGCGGGTTTAACTCGACATTGGAAGGGATATATTCAGGAGTACCAATGCTAGCGTTTCCGTTGTTTTGGGATCAGATTCTGAACGCTAAGATGATTGT
ath-miR399e	AT3G05040.1	UGCCAAAGGAGAUUUGCCUCG	CGAGGCACUUCUCUUUUGGCU	GTGGTGTTATGGCTGTTTATCTTCAGCAGATGCTTGGCTTTTTCCAACACTTCAAGTTGGGCCTTCACTTCGAGGCACTTCTCTTTTGGCTGTCACTGATGCGGGATTTACTTCCAAAACCCAAGGCTGCGACTTATCCAAGTGGTGGGGGATCATCAACT
ath-miR399e	AT1G18140.1	UGCCAAAGGAGAUUUGCCUCG	AGAGGCACA-CUCCUUUGGCA	GCTTACATAACGCAATGTCCGATAAGATCGAAACAATCATATACATATAGATTCAAAGTGGAGGATCAAAGAGGCACACTCCTTTGGCATGCTCATCACTCATGGCAACGAGCCTCCGTCTACGGCGCTTTCATCATCTATCCGCGGCAGCCTTATCCCTT
ath-miR833a-5p	AT1G77650.1	UGUUUGUUGUACUCGGUCUAGU	ACUAGAUCG-GUACAACAAACU	AGTTTGATTCTGTCACTTTTAATGTTATTCATTGCGATGGATTATTGCTATGTCGATGGACCACAAGAGGACTAGATCGGTACAACAAACTTGCAGTTTGGAATCCGATTTCGGGCCAACTCAAATTTGTTGAATCCTTTTTTCACGGTGTAACTGATCTAT
ath-miR172b-3p	AT5G67180.1	AGAAUCUUGAUGAUGCUGC-AU	AUGGCAGCAUCAUCAGGAUUCU	AATGATGACGACGACTGTCAGATCGGAAAAGCAGCAATCGGACGGTGGAGGAAATCGAGTGGTGGGAATGGCAGCATCATCAGGATTCTCTCCTCAACCTTCCCCTTACCGCATTCCTCGCACCTTCCACTTCTCTCGTCCCTGATTCATCATCATCATCAT
ath-miR164a	AT3G33142.1	UGGAGAAGCAGGGCACGUGCA	ACCACG-GUCCUGCUUCUCCA	TGTTCCAAAACAGCAATTTCAAGAGAACTACCAGAAGCAACCACCACCTGGGTTTGCACCTCGGCAACACCACGGTCCTGCTTCTCCAAACGCTGATATGAAACAAATGCTACAACAGCTGCTCCAAGGACAAGCATATGGCTCCATGGAGATTGCTAAGA
ath-miR319c	AT3G11440.1	UUGGACUGAAGGGAGCUCCUU	CUGGAGCUCCCUUCAUUCCAA	TTCCTGATAGCCATACAGTTACGTATGGCATGCATCCTACTTCTAAGCCCTTGTTTGGGGCAGTGAAGCTGGAGCTCCCTTCATTCCAATATTCAGAAACTAGTGCATTTGATCAGTGGAAGACGACTCCGTCACCTCCACACTCAGATCTCCTTGACTCT
ath-miR156b	AT2G19425.1	UGACA-GAAGAGAGUGAGCAC	GUGCUUACUCUCUUCUUGUCU	ATAACGAAGGCGACAGAAGAGAGTGAGCACACATGGCTCTTTTTCTAGCATGCTCATGCTCGAAAGCTCTGCGTGCTTACTCTCTTCTTGTCTCCTGCTCTCT
ath-miR395a	AT1G69797.1	CUGAAGUGUUUGGGGGAACUC	GAGUUCCCUUAAACGCUUCAU	ATGTCCCCTTGAGTTCCCTTAAACGCTTCATTGTTCATACTTTGTTATCATCTATCGATCGATCAATCAATCTGATGAACACTGAAGTGTTTGGGGGGACTCTAGGTGACAT
ath-miR397b	AT5G02244.1	UCAUUGA-GUGCAUCGUUGAUG	CAUUAACGAUGCACUUCAGUGA	ACTGATTGGGAAGGTGGATTCTTTCCATTAACGATGCACTTCAGTGAGGATTATCCGAGCAAACCTCCGAAATGCAAATTCCCACCCTAATGTCTATCCATCTGGAACTGTCTGTCTCTCTATCCTTAACGAGGATTACGTTATTGACCAGCCATTACCGTG
ath-miR5658	AT4G16790.1	AUGAUGAUGAUGAUGAUGAAA	CUUCAUCAUCAUCAUCAUCAU	TTCTGAAGACTCTTGGTGATGATAATAGTGATGTGCTTCCTTCTCCGATTCCATGGAGGTCAAGATCATCTTCATCATCATCATCATCATCAAAGGAGGTTGAATCTCTACCGTCCGTTAAGAATCTGACTACAGTTGAATCACAGCCGTTGATCAAGAAT
ath-miR5658	AT5G25160.1	AUGAUGAUGAUGAUGAUGAAA	UUUCAUCAUCAUCAUCAUCAG	TCAGATCAACTGGTCAAGACTTCCATTTGATCAACAACCAGCCATAGGTAAATTTCCCTCAATGGATAATTTTCATCATCATCATCATCAGATGATGATGATGGCTCCTTCAGTAAATTCACGGTCCAATAACATCGATAGCCCAAGCAACACAGGACGGG
ath-miR5658	AT2G17115.1	AUGAUGAUGAUGAUGAUGAAA	UUGCAUCAUCAUCAUCAUCAU	ACAGTAGTAAATGAGACTTATGATAATGATGCATTTGTTCGTGACTTGATTGAAAGTGAAAAAGGAAATGTTGCATCATCATCATCATCATCATTACCTCAGAGGGAGACTAGGTTGCCTAATGAGAATGTTCCTGTTATTTCGAATATTAAATCTGTGTC
ath-miR5658	AT4G36870.2	AUGAUGAUGAUGAUGAUGAAA	UAUCAUCAUCAUCAUCAUCAU	AATAACTAAAACTTCTCCTAATACTACAATTCTCTTGAAGACTTTTCACAATAATTCTATGTCCCAAGATTATCATCATCATCATCATCATAATCAACACCAAGGAGGTATCTTCAACTTCTCTAATGGATTCGACCGATCAGATTCTCCCAATTTAACAA
ath-miR5658	AT4G39420.2	AUGAUGAUGAUGAUGAUGAAA	UUUCAUCAUCAUCUUCAUCAU	GACGGAGGAAACCACCAATGATTTCTCCATCTCACGTCGTCAAATGTTTCATCATCATCTTCATCATCTTTCGTACGACTTCTTTTTTTTTTTTTTTGGTTTTTTTTTCCCTTCCCAATCGAAGTAGCGATGCCTTCGCGATAGCTCTCTGCTTCATCTCG
ath-miR5658	AT5G49740.1	AUGAUGAUGAUGAUGAUGAAA	UAUCAUCAUCAUCAUCAUCAU	ACACTAAGCAGTAGAAGAAATTCAAAAAACAACATGGATGATCATGAAACCCCTCTTTTGTCCAAGGACTTATCATCATCATCATCATCATCATCATCATCATCATCTGTGGTGGTTTCATCTTTGAAATGGATATTGAAAGTTGTAATGTCTGTGATTTT
ath-miR5658	AT5G41990.1	AUGAUGAUGAUGAUGAUGAAA	UUUCAUCAUCAUCAUCAUCCU	CCTTTCATTGATTTCATCATCATCATCATCCTTCGTTTTTTCTCTATCGATCTAGCAGATTCTTTCGGGGACCAAAATCAAAATCATGGTGGATCATCAATGGAAGGATTTAATCGGATAAAAGAGAAGAGACGGAATCACGACGGGAGAAGAGATCGGGA
ath-miR5658	AT5G41992.1	AUGAUGAUGAUGAUGAUGAAA	UUUCAUCAUCAUCAUCAUCCU	CCTTTCATTGATTTCATCATCATCATCATCCTTCGTTTTTTCTCTATCGATCTAGCAGATTCTTTCGGGGACCAAAATCAAAATCATGGTGGATCATCAATGGAAGGATTTAATCGGATAAAAGAGAAGAGACGGAATCACGACGGGAGAAGAGATCGGGA
ath-miR5658	AT5G16560.1	AUGAUGAUGAUGAUGAUGAAA	UUGCAUCAUCAUCAUCAUCAU	AAACTCATCTTCCGGCTACAACAACGCTTACCGATCATTACAATCTTCCCCGAGGCTTAAAGGTGTTCCTTTGCATCATCATCATCATCATAATCAGTATGGAGTCGTTGGATCTTCAGATTCGTCTTCTCCTCATCACCATAACCATCATCATCATGGGA
ath-miR5658	AT4G18770.1	AUGAUGAUGAUGAUGAUGAAA	UUUGAUCAUCAUCAUCAUCAU	CGAAGTCGTCGACCAATCAAAACCTACAAGCTTTCTTCAAGATTTTCACCATCTTGATCATGATCATCAGTTTGATCATCATCATCATCATGGCTCCTCATCTTCACATCCTTTGCTCAGCGTCCAAACTACGTCTTCTTGTATCAATAATGCTCCTTTCG
ath-miR5658	AT4G20070.1	AUGAUGAUGAUGAUGAUGAAA	UUCCAUCAUCAUCAUCAUCAU	GGCGGTTCCTCATCCTTCTTCTTCCTCCTCTAGATCTCATCCTTTCCTCTCCCATGTCTATCACACTAGCTTCCATCATCATCATCATCATAATCATCCATCGCTTGTGCTCTTCTGGTGCCTCGTGTTTTCTCTATTATCTCCTCTCGCTCTCTCATCAT
ath-miR5658	AT1G15710.1	AUGAUGAUGAUGAUGAUGAAA	UAUCAUCAUCAUCAUCAUCAU	GAGGTTCAATCGCCCAAGAAAACTGAGCAGAAATTGCTCAATGATGGTGGTGTTGTTCCTATGAATGATATATCATCATCATCATCATCATCATCATCATCATCTTAAGATCACAAGTTTGATTGGATTATGCTAGATTCAAAAATAAAAAGTTGTGACTT
ath-miR5658	AT4G38870.1	AUGAUGAUGAUGAUGAUGAAA	UAUCAUCAUCAUCAUCAUCAU	GTATTTGTATTCAGAGCACAATCTTTGGGTTCAATCTTCTCATCCGTTCACCTTAAAAGTACACGCGAGATATCATCATCATCATCATCATCTTCTGCTTCTTCAATCACTTACCATGTGACTTGCTACACTCAACAACGCATGACCATTTCTCCTTCCGT
ath-miR5658	AT1G13430.1	AUGAUGAUGAUGAUGAUGAAA	UAUCAUCAUCAUCAUCAUCAU	CATGAGATAGTACCGTACCTCGAGCTAGATCTGTATCTCAACAGCTCAAAACCGGACTTGACCAAGTTCTTATCATCATCATCATCATCATCATCTCCGAGATTGTTCTCAACTCATATGTCCTTGGACGCGCTTAAACTACCCTTGAAGAAGTCTCCTTG
ath-miR5658	AT4G17680.2	AUGAUGAUGAUGAUGAUGAAA	UUUCAUCAUCAUCAGCAUCAU	CATTTATTTCTCCCATTCTTTCTCCTTTTCTTTTTCAGTTCTTAATTCATACTTGAAAAAATCAATACATTTTCATCATCATCAGCATCATCATTTCCCATATACACAAACACACATGCATGCCCTTATTATCTGATAATGAACGCATAGGTCTCTTCTCT
ath-miR5658	AT5G54230.1	AUGAUGAUGAUGAUGAUGAAA	UUUCAUCAUCAUCAUGAUCAU	GTCTTCGACTTTTTATGTCAATGGTGGAAGCGAAGATGATAGAGAGAGTTTTGGTAGCGACATGTTGATGTTTCATCATCATCATGATCATAATAATAATGCTTTGAATCTATCATAATGTCTTATTTATTTTGCTTCTTGATCTTATTTGTTTTATTTTT
ath-miR5658	AT1G16500.1	AUGAUGAUGAUGAUGAUGAAA	UCUCAUCAUCAUCAUCAUCAU	ACGTCTCGACTTAAAGTCAGGGAAAGTGTATCTGCAACAACAATGCAATTCAACGAGCTCGTCATCATCGTCTCATCATCATCATCATCATCACGAAGACCAAACCAACCAAACAGTTCCAAGATTTCAAGATTTGAATGTGCCACCGATTTCCGATAAGT
ath-miR5658	AT4G11600.1	AUGAUGAUGAUGAUGAUGAAA	UAUCAUCAUCAUCAUCAUCAU	CTTTTGCAAATGCTTCGCTCCTCAATTCGACTTCTCTATATAAGAAGAACCAGTCCTCTGCTTCGAAGTTTATCATCATCATCATCATCATCATCATCAAAACGATTCGATTCTGCGAAACCACTTTTCAATTCTCATCGGATTATTTCTCTTCCAATTTC
ath-miR5658	AT1G74620.1	AUGAUGAUGAUGAUGAUGAAA	UUACAUCAUCAUCAUCAUCAU	AAAATCTTGAGCAGCTTCGGCGTCACCGAAAACGGCTGCTCTACTATCTTGCGCGAGATCGACATGGCCATTACATCATCATCATCATCATCGAGAGGCAGAGGAGTGGTTGAAATCAAGATATGGAAGATCAAGACTGAGTTTTACAAAGCCAACAAAGC
ath-miR5658	AT2G01530.1	AUGAUGAUGAUGAUGAUGAAA	UAUCAUCAUCAUCAUCAUCAU	AAAGCGTTGTTGCTGACATGGACGAGCATGTTCTCAAAGCCTAAATCCCTTTCGAACCATCGTCATCACCTATCATCATCATCATCATCATCATCATACATCTCCCTTTGTGTGTGTACTTGTATGGGTGTTTGAATCTTTCATTTGCGTAGTACAAAATC
ath-miR5658	AT1G21326.1	AUGAUGAUGAUGAUGAUGAAA	UAUCAUCAUCAUCAUCAUCAU	GAAGGCTAATATCTCAAACGAACTAGGGACATTTGTTGGAGGCGAAGGGACTATGGATCAATATTATCATTATCATCATCATCATCATCATCAAGAACAACAACATCAAAATCAAGGGTTCGAGCGGCCAAGTTTCCACCATGCTGGGATTTTATCGCCGG
ath-miR5658	AT3G25725.1	AUGAUGAUGAUGAUGAUGAAA	CAUCAUCAUCAUCAUCAUCAU	GCCTGCCCCATTGCATTATGTAGAAACAACACCTTTGATAGATGAGGACTCTCTGGTAGACACTACTGCATCATCATCATCATCATCATCATCATCTGCATTAGATCCTAGTATCATACCATCTAATACTAGTACAGAGATGCATGATTCAGACCCTAGTT
ath-miR5658	AT4G34390.1	AUGAUGAUGAUGAUGAUGAAA	GCUCAUCAUCAUCAUCAUCAU	GAAGAACGGTTTCGTTGACTCTGCAGCTGGTTCTAGTGTGGTTTTGATAGGGCGTGATGTTGTTTCTGGCTCATCATCATCATCATCATCAAAGAGGTTGGATGTACCAGAAGAAGTGAAAAGTCCTGCTGATTTTCGGTTATCACCATCATCACCATTGT
ath-miR5658	AT1G45616.1	AUGAUGAUGAUGAUGAUGAAA	AUUCAUCAUCAUCAUCAUCAG	ACGGATCTTCTCTTAAGGATGTTTGTGGAGATATCCACGCGCCTAGACCACCACAAGCCGTACTGCCTCATTCATCATCATCATCATCAGAAGAAGATGAATTGATAAGTTGGATAGCAGCATGTTTAGGTTTTGCACCTGGAATGGTATTTGGTCTTACG
ath-miR5658	AT1G73710.1	AUGAUGAUGAUGAUGAUGAAA	CAUCAUCAUCAUCAUCAUCAU	ATGCTTCAGCCAAGTCCTCCTCACTACTCTTCCTCTAGAGATGTCAGACATCATCATCATCATCATCATCATCATCATCATCTAGCTCTGAGTTCTAAAGCTAGGGTTTTTCCACTTTCACTTCCCTGTAACTTCTCCTCTAGGGTTTCTTTTAAGCTTCA
ath-miR5658	AT2G45880.1	AUGAUGAUGAUGAUGAUGAAA	AAUCAUCAUCAUCAUCAUCAU	TCATGGAAGGACATAACATTGTCGAATTTGAGCGGTTTGTCAAGAAGTTGCATGGGGAAGCTGTAATGAATCATCATCATCATCATCATCAACAGGTTTAGAGTTTTGTTTTGTCCCTGGATCTGCTGAAATTATTTACTGTTAAATGTTGTTAATTTTAG
ath-miR5658	AT5G41410.1	AUGAUGAUGAUGAUGAUGAAA	GAUCAUCAUCAUCAUCAUCAU	CAAACTCCAACATGGGTATGATGATAGACTTCTCTAAGCAACAACAGATTAGGATGACAAGTGGTTCGGATCATCATCATCATCATCATCAGACAAGTGGTGGTACTGATCAGAATCAGCTTCTGGAAGATTCTTCATCTGCCATGAGACTATGCAATGTT
ath-miR5658	AT4G30600.1	AUGAUGAUGAUGAUGAUGAAA	CUUCAUCAUCAUCAUCAUCAC	CAGTCTTACACTGACCTGAAGAAGCTTAATGTCAAAGCCATAGTCAAGACACTTCTCAAGTGATCTCCTCTTCATCATCATCATCATCACTATCATCATTACCATCTACTATCAACAATCAATGTCTTATCCATCATGCTGTTGTTTTTGGTTTTTTATTT
ath-miR5658	AT1G63500.1	AUGAUGAUGAUGAUGAUGAAA	GUUCAUCAUCAUCAUCAUCAC	AGGGGCTTTGTAGGATAAGTTCAAATCTCATCCTCTGAAGTAGAAGCTACTACAGAGTTCTCCTATCGTGTTCATCATCATCATCATCACTGGTCAGTTTCGGGTTCCGCTCGTGTATACCCTTTCCTTCTCTTTTATTTCTTATTGGAAGCATTCATTTG
ath-miR5658	AT1G14920.1	AUGAUGAUGAUGAUGAUGAAA	GAUCAUCAUCAUCAUCAUCAU	ACCTAGATCCGACATTGAAGGAAAAACCTTTTAGATCCATCTCTGAAAAAAAACCAACCATGAAGAGAGATCATCATCATCATCATCATCAAGATAAGAAGACTATGATGATGAATGAAGAAGACGACGGTAACGGCATGGATGAGCTTCTAGCTGTTCTT
ath-miR5658	AT4G38360.2	AUGAUGAUGAUGAUGAUGAAA	AUUCAUCAUCAUCAUCAUCAC	ATGTCATTAGGTCCTCCGATCATTCTTCGAATCGGTTTTTGTGTGGCGGATCCAGTTTAATCATCATCAATTCATCATCATCATCATCACTGGTCGCAGCTGAATTCGATTCTTTGATTGGGCTTGTGGGATGGGAACTTGTTCCTGATGGATATATTAAA
ath-miR5658	AT5G14850.2	AUGAUGAUGAUGAUGAUGAAA	GUUCAUCAUCAUCAUCAUCAG	TTGTCCTGCCTGTGCTACCCATAGCTTTGATATTCTCTGGGTATGCATTTGCTCAAATGGAAGTATCTGGTTCATCATCATCATCATCAGTCACTAAAAAGAAGCAAGTCCCTCGACAGAACCATACCAAGTGGTCTCCCAAACTAAGACTTTCAGTCTAT
ath-miR5658	AT2G47830.2	AUGAUGAUGAUGAUGAUGAAA	CAUCAUCAUCAUCAUCAUCAU	ATTTCAAATCCTGAATCCGACGAGGATTTGTAGGTCTACTATATATTATATGTCTTGCCGTTATCTGCCATCATCATCATCATCATCATCACCACTCCGAGTATCTTCTTCTTCATCGCAAAAACCTAGTTTCGATTTCTCCAGAAGGTGGCATTTTGGTC
ath-miR5658	AT5G67180.1	AUGAUGAUGAUGAUGAUGAAA	AUUCAUCAUCAUCAUCAUCAC	ATCATCAGGATTCTCTCCTCAACCTTCCCCTTACCGCATTCCTCGCACCTTCCACTTCTCTCGTCCCTGATTCATCATCATCATCATCACTATCATCACAATCATCATCTGAGCTAGTGTTAACCAAGTTATGCTTTAATGAATTTGAGTTATTCTCGAGC
ath-miR5658	AT1G60940.2	AUGAUGAUGAUGAUGAUGAAA	CAUCAUCAUCAUCAUCAUCAU	ATAAAAAAATAAGAGCCATCGTGACTTCGAGAGAAGAAGCCAGCAAGGAACGATGGAGATTATTACGGCATCATCATCATCATCATCATCATTTGGAAATTAGGCTTGTTGTTTGATTTCGCTACGAGAAAATGGACAAGTACGAGCTTGTTAAAGACATC
ath-miR5658	AT3G01500.3	AUGAUGAUGAUGAUGAUGAAA	CAUCAUCAUCAUCAUCAUCAU	CAAGGGTGCTTTTGAGCTTTGGGGACTTGAATTTGGCCTCTCCGAAACTAGCTCTGTATGAACCAATCCATCATCATCATCATCATCATGACCATCCATCATCATCATCATTATTATCATCGTATATAATATATATCTACCCCATATGTAATTTGTAATGT
ath-miR5658	AT1G05310.1	AUGAUGAUGAUGAUGAUGAAA	CAUCAUCAUCAUCAUCAUCAU	ATCCTGAAGCTTTTGGTATCAAAGCAATATCATATTCATTCAAGAAATCCTTATGTGATCACCATCACCATCATCATCATCATCATCATCACCACCACCGGCATAAACCTTCGGATACCAAAAGAAAGGTATCAATATGCGACGATTTCCCTAAAAATATA
ath-miR5658	AT1G64340.1	AUGAUGAUGAUGAUGAUGAAA	CAUCAUCAUCAUCAUCAUCAU	TCTCGAAATCATTGAGGGTTTAAGACAAACTAAGACGATAAGAGATGATCAATCTTCTAAGAGCTCGACATCATCATCATCATCATCATCATATATTATGAAAATCAAGATTGGAAATTGTGAGTTATCAGGCAAAAACTCGATTCAAAGATCAGAAAACA
ath-miR5658	AT1G63120.1	AUGAUGAUGAUGAUGAUGAAA	AAUCAUCAUCAUCAUCAUCAU	GAATGGGAACAAACATTGCAAATGGTGTCATTACCTTAGCTGTTTCCCAACTTCTAAATGGACCTGCTAATCATCATCATCATCATCATAATCATATAGTAAAAGCTTTTATATGTGTTCTTGTTAACATTTAATCTCTTTGATCTCTCTAGCCTTTGATT
ath-miR5658	AT4G05100.1	AUGAUGAUGAUGAUGAUGAAA	CAUCAUCAUCAUCAUCAUCAU	CACACACTCCACGTCTTGATCTTCTCGATATCTCCTCCATTCTCAGCTCATCTATCTACAACTCTTCGCATCATCATCATCATCATCATCAACAACATATGAACATGTCGAGGCTCATGATGAGTGATGGTAATCATCAACCATTGGTTAACCCCGAGATA
ath-miR5658	AT4G19830.1	AUGAUGAUGAUGAUGAUGAAA	CAUCAUCAUCAUCAUCAUCAU	CTTAATCACCACCGTCCATTTCACATCTCCGCCATCTCTCAGAATCTTCGCATCTCGTTCTTCCGCACCATCATCATCATCATCATCATCATCGACAGTTGCAGCAGCATCTAGAAGATCAATATCTCTGTCAATTATCGCCGTCACGTCTTCCGTCGTCT
ath-miR5658	AT2G22230.1	AUGAUGAUGAUGAUGAUGAAA	AUUCAUCAUCAUCAUCAUCAA	TCTCTTCACTGTTACTCGACAATGGCTACTACTTCTAACTCGGTACTTTTCCTAAGTTCTGACTCACTGATTCATCATCATCATCATCAACCTCTCCATCTATCTTCCTCCAGATCTCACTCTGTTTCTCTCCCACCCAACAAGCGATCCAATTCTCTCAC
ath-miR5658	AT5G02440.1	AUGAUGAUGAUGAUGAUGAAA	ACUCAUCAUCAUCAUCAUCAU	ACCAGGAGGAAGGATGGCCATTGGGTCTGAGACCAGTAAATGCAAGAATCGGAGGACTCACAAGAGGAACTCATCATCATCATCATCATGAACAAGTCTCTGCTGGTTCAATCTCCTTCAGCTCTCTTCTCTCTCCTTCTCCCTCATCTCAATCTTCCTCC
ath-miR395d	AT1G69797.1	CUGAAGUGUUUGGGGGAACUC	GAGUUCCCUUAAACGCUUCAU	ATGTCCCCTTGAGTTCCCTTAAACGCTTCATTGTTCATACTTTGTTATCATCTATCGATCGATCAATCAATCTGATGAACACTGAAGTGTTTGGGGGGACTCTAGGTGACAT
ath-miR5641	AT5G51850.1	UGGAAGAAGAUGAUAGAAUUA	UAAUUC-AUCAUCUUCUUCCA	CAACAGTTTCTTGTTCACCAAGAACTAGGTTTTCAGAGAAAGAGAACAAACAAAGCACCAGTCATAAACCTAATTCATCATCTTCTTCCAGACCAGAACCGATCATTCAGAAGCCAAAGCCAACACCAGTGATTCTTGGAGAGAAACAGAGCCAGAACAGA
ath-miR860	AT5G26038.1	UCAAUAGAUUGGACUAUGUAU	AUAUAUAGUCCAAUCUAUUGA	ATGTCTTGGTTAAATTCAATATATATAGTCCAATCTATTGAAGTACTAGTACACCAGCTCTAATAAGCTGATGTGGGTAAGTAGTTCAATAGATTGGACTATGTATATTAAATTTGACTAAGAGAT
ath-miR833b	AT1G78478.1	UGUUUGUUGACAUCGGUCUAG	CUAGACCGAUGUCAACAAACA	CGGAGGAGTTTGTTTGTTGTACTCGGTCTAGTTCAAACCAAAACATCTTTGCAAATATGTATGGTTTGAGCTAGACCGATGTCAACAAACAAGCTGCTTCG
ath-miR399a	AT2G33770.1	UGCCAAAGGAGAUUUGCCCUG	UUGGGCAAAUCUCCUUUGGCA	ATTGGAACTCCAATCACATCTTGGGTTCCCCTTTGAAGTTTATCCAACTGGAAACTTCAGTCCATTCGTTGGGCAAATCTCCTTTGGCATTTCGGAGTCCTCAGTTGGCTCACCTCATCTCTTGTTCGAGCAAATCTCCTTTGGCATTATCCGAGTTCGTA
ath-miR843	AT3G48057.1	UUUAGGUCGAGCUUCAUUGGA	UCCUGUGAAGCUCGAUCUAAA	CTTCATATCTATTTTCTTTTAGGTCGAGCTTCATTGGAACCAAATGGTGGCTCATCCATCTATTACTAAAGCTATACAGCAGGTGGACAAGCCATCATCATGTTCCTGTGAAGCTCGATCTAAAAGACTACAGATTTGAGATTTTCAAAAATAACATGAAGT
ath-miR843	AT2G22810.1	UUUAGGUCGAGCUUCAUUGGA	GCCAA-GAAGCUUGACCUAAA	CCAATCCAAAGCTCAAGTACTAACGGGTTTCGCATAACGAAACTTGCACTCGAAGAAGCCTACGAGCAAGCCAAGAAGCTTGACCTAAACGTCAAAGGAATACTCATCACCAACCCATCTAACCCTTTGGGTACGACAACAACCCAAACCGAACTCAACAT
ath-miR405d	AT5G50717.1	AUGAGUUGGGUCUAACCCAUAACU	AGUUAUGGGUUAGACCCAACUCAU	TTAACCCATTTAACAATTCAACCCATCAAATGAAATGAGTTATGGGTTAGACCCAACTCATTTAACAAAATGAGTTGGGTCTAACCCATAACTCATTTAATTATAAACTCATTTGATTATGAGT
ath-miR405d	AT4G05508.1	AUGAGUUGGGUCUAACCCAUAACU	AGUUAUGGGUU-GACCCAACUCAU	ACCCATCAAATGAAATGAGTTATGGGTTGACCCAACTCATTTTGTTAAATGAGTTGGGTCTAACCCATAACTCATTTAATCATAAA
ath-miR405d	AT2G22668.1	AUGAGUUGGGUCUAACCCAUAACU	AGUUAUGGGUU-GACCCAACUCAU	TCAAAATGGGTAACCCAACCCAACCCAACTCATAATCAAATGAGTTTATGATTAAATGAGTTATGGGTTGACCCAACTCATTTTGTTAAATGAGTTGGGTCTAACCCATAACTCATTTCATTTGATGGGTTGAGTTGTTAAATGGGTTAACCATTTA
ath-miR163	AT1G66690.1	UUGAAGAGGACUUGGAACUUCGAU	AUCG-AGUUCCAAGUCCUCUUCAA	AGTCCAAAACATAATAGATGCCGTGGAAGAGAAGTATCTTAGAGAAACCGGACAAAACCCGGAGGATAACATCGAGTTCCAAGTCCTCTTCAACGACTTAAGAATCAATGACTTCAACACTCTCTTCCAGACACTCCCTCCGGGGAGAAGATACTTTAGCGCCG
ath-miR163	AT1G66700.3	UUGAAGAGGACUUGGAACUUCGAU	AUCG-AGUUCCAAGUCCUCUUCAA	AATAGATGCGGTAGAAGAAAAGTACCGTAGAGAAACCGGACAAAACCCGGCAGATAACATCGAGTTCCAAGTCCTCTTCAATGATTTCAGCCTCAATGATTTCAACACTCTCTTCCAGACACTTCCACCCGGAAGAAGATACTTCAGCGCTGGAGTTCCTGGTT
ath-miR163	AT1G66720.1	UUGAAGAGGACUUGGAACUUCGAU	AUCG-AGUUCCAGGUCCUCUUCAA	AGTCCAAAACATAATAGATGCCGTGGAAGAGAAGTATCTTAGAGAAACCGGACAAAACCCGGACGATAACATCGAGTTCCAGGTCCTCTTCAACGACTTAAGCAATAACGATTTCAACACTCTCTTCCAGGGACTTCCTTCTGGCAGGAGATACTATAGTGCTG
ath-miR163	AT3G44870.1	UUGAAGAGGACUUGGAACUUCGAU	AUCG-AGUUCCAAGUUUUCUUCAA	ACCAAACACTTTCACAGCGGTGCAAACCTTAATCGATGCTGTGGAAAACAAGTATAAGAAAGAAAGTAATATCGAGTTCCAAGTTTTCTTCAATGATTCTTCGAACAATGATTTCAACACTCTTTTCAAAACACTTCCTCCGGCTAGACTGTATTTCGCAAGTG
ath-miR163	AT3G44860.1	UUGAAGAGGACUUGGAACUUCGAU	AUCG-AGUUCCAAGUUUUCUUCAA	TTTCACCGCGGTACAAACCTTAATTGATGCTGTGGAAAACAAGTATAAGAAAGAAAGTAATATTGAGGGAATCGAGTTCCAAGTTTTCTTCAATGATTCTTCAAACAACGATTTTAACACTCTCTTCAAGACACTTCCTCCGGCTAGACTGTATTTCGCAAGTG
ath-miR163	AT4G05635.1	UUGAAGAGGACUUGGAACUUCGAU	UGCGGAGUU-CAAGUCCUCUUCAA	AACACAATTCGTTTGGTTCCTCAAGCACACCATCCCTCCATTTTGCGGAGTTCAAGTCCTCTTCAAATGCAGTTTTTCCACAAAGTTATCTTTGCAGTTGTTTTTTTCTACCATATCCTCAATTTTTCTGTTGCTTTATTTGCATCTCCCAATGAAAGAGTGGC
ath-miR823	AT3G13724.1	UGGGUGGUGAUCAUAUAAGAU	AUCUUGUAUGAUCACUAACCA	ACGAATCTTGTATGATCACTAACCATTGGAACAATAAGAGTATATAATGAGTATATCACCATTTAGTTCTAGTGGGTGGTGATCATATAAGATTGGT
ath-miR854d	AT1G53560.1	GAUGAGGAUAGGGAGGAGGAG	CUCCACCGUCCUAUCCUCAUC	AAAGAAAAAGACAAAAACAGAGGAGCTTCTCCTTCATCTTACGGCACGTTTCAAGGTGTCCCTACTTATCCTCCACCGTCCTATCCTCATCCTCCGTCGCATCATCCAGTCATCGGAATTCCTCAGCCGTCTCCACCTCCCGGATCACCTCATCACGACAT
ath-miR5654-5p	AT5G06340.1	AUAAAUCCCAACAU-CUUCCA	CGGAAGAAUGUUGGGAUUUGU	CCACTGGTCGTTTTATCCGTTGCCTTATCGTCGCCGGCAAGAACAGTTGAGTCTCCGCCTGTTGGTTACCGGAAGAATGTTGGGATTTGTCTCGTTAGCCCATGTAGAAAGATTTTTACGGCGTCAAAGATTCACATTCCGGATACATGGCAGATGCCTCA
ath-miR319b	AT2G31070.1	UUGGACUGAAGGGAGCUCCCU	AAGGGGUACCCUUCAGUCCAG	CGTCGATGATGACATTGCTTAATAGTCAGCAACAACAAGTGTTTCTTGGTGGCCAACAACAACAACAACAAAGGGGTACCCTTCAGTCCAGTTTATTCCCTCATTCGTTTCGTTCTTGGGATCATCATCAAACGACGTCGGATCATCATCATCATCAGAAT
ath-miR319a	AT2G31070.1	UUGGACUGAAGGGAGCUCCCU	AAGGGGUACCCUUCAGUCCAG	CGTCGATGATGACATTGCTTAATAGTCAGCAACAACAAGTGTTTCTTGGTGGCCAACAACAACAACAACAAAGGGGTACCCTTCAGTCCAGTTTATTCCCTCATTCGTTTCGTTCTTGGGATCATCATCAAACGACGTCGGATCATCATCATCATCAGAAT
ath-miR156e	AT3G15270.1	UGACAGAAGAGAGUGAGCAC	CCGCUCUCUCUCUUCUGUCA	ACAGGGTAGACAGGAAACTTCCTATGACCAACTCATCATTCAAGCGACCACAGATCAGATAAACCCTCCCGCTCTCTCTCTTCTGTCATCTACATATGCTCTATCTACACTCTTATTAGACAAATAATGGCATCTAACAATGTCAAGAAAAGTTGGTCAT
ath-miR156e	AT5G10945.1	UGACAGAA-GAGAGUGAGCAC	GUGCUCACUCUCUUUUUGUCA	TGACAGAAGAGAGTGAGCACACAAAGGGGAAGTTGTATAAAAGTTTTGTATATGGTTGCTTTTGCGTGCTCACTCTCTTTTTGTCA
ath-miR156e	AT5G11977.1	UGACAGA-AGAGAGUGAGCAC	GUGCUUACUCUCUCUCUGUCA	TGACAGAAGAGAGTGAGCACACATGGTGGTTTCTTGCATGCTTTTTTGATTAGGGTTTCATGCTTGAAGCTATGTGTGCTTACTCTCTCTCTGTCA
ath-miR399b	AT2G33770.1	UGCCAAAGGAGAGUUGCCCUG	UUGGGCAAAUCUCCUUUGGCA	ATTGGAACTCCAATCACATCTTGGGTTCCCCTTTGAAGTTTATCCAACTGGAAACTTCAGTCCATTCGTTGGGCAAATCTCCTTTGGCATTTCGGAGTCCTCAGTTGGCTCACCTCATCTCTTGTTCGAGCAAATCTCCTTTGGCATTATCCGAGTTCGTA
ath-miR399b	AT3G54700.1	UGCCAAAGGAGAGUUGCCCUG	CAGGCCAGCUCUUCUUUGGCU	GAGAAGCCAGGAACGCTGCCACCAAACGTCTCAGCCGCTGTTAATGGAGTCGCCTTCTGCGGTACACTCGCAGGCCAGCTCTTCTTTGGCTGGCTCGGTGACAAGCTTGGGAGGAAAAAAGTTTACGGTATGACCCTCATGGTCATGGTTCTTTGTTCCAT
ath-miR781b	AT1G21202.1	UUAGAGUUUUCUGGAUACUUA	UAAGUAUCCAGAAAACUCUAA	TCAAATTAGAGTTTTCTGGATACTTATTAGTTACTAACAAAGAGAGGGCTTCTTCGATATTAACTTTTAAGTATCCAGAAAACTCTAAATTTGA
ath-miR859	AT1G11810.1	UCUCUCUGUUGUGAAGUCAAA	UUUGACUUCACAAGAGAGAGU	GAAGGGAAATGCTTACTTTCGGGTTATAAAGGTAATTGAAGAAGGAGTTTGGGAATATAATTTACTCTGTTTTGACTTCACAAGAGAGAGTTTTGGAAAGCTTCTGTCTCTGCCGTTTGAGTCTTTGGGTGATGAAGGAGAAGGCATTATGGTTATATCTT
ath-miR859	AT3G14030.1	UCUCUCUGUUGUGAAGUCAAA	UUUGAUUUUACAGCAGAGAGA	AACGGTGGAAGGAGAAGGAATGGAAGAGGTCGACGTAGATACAACGTATCTTCCAGTTTTTCTACTCTGTTTTGATTTTACAGCAGAGAGATTTGGACCGCGTCTTCCTCTTCCGTTTCACTCTCATGATAACTCTCATGATGAAGAGATTGTGTCTCTAT
ath-miR859	AT3G13820.1	UCUCUCUGUUGUGAAGUCAAA	UUUGAUUAUACAACAGAGAGA	AGAGGAGGAAGATGACGAAGAGTACGAAGATGACGACGACGTCCTGCCGAAAGATAATTTTTTGCTCTGTTTTGATTATACAACAGAGAGATTTGGTCCGCGTCTGCTTCTACCGTTTAACCCTCATGTTGAAGAGACTGTGGCTTTATCTTGTATAGGAG
ath-miR172b-5p	AT2G03820.1	GCAGCACCAUUAAGAUUCAC	GAGGUUCUUAAUGGUGCUGU	ACGCTGAATTCGTTTGGACTGAGCCTCATTCCAAGAGGATTAAGGTTAAGTTGACTGTTCAAGCTGAGGTTCTTAATGGTGCTGTTCTTGAACAGTCTTATCCTGTTGAGTATACGGTTAGGGATAATCTGTGCGAGTCGTGTTCGAGGTTTCAGGCTAA
ath-miR2936	AT1G76720.1	CUUGAGAGAGAGAACACAGACG	CGUC-GUGUUCUCUCUCUCAAA	GTCGTCGTGTTCTCTCTCTCAAACTCTCAGGTAAGTTGAGATTTCAGAAAAGATTGAGCTTTTAACAATTTTCATTCTTGGAATCACTTACTTTGGTGATAACTGATAAGATTTGTGTATTGTAAGTTTGTAACATATAGAGGAAGCTACTTTCAATGAAAC
ath-miR2936	AT2G35160.1	CUUGAGA-GAGAGAACACAGACG	UGUUUGUGUUCUCUCUUCUCAAG	GCAGCTCAGATCGAGAAGAATGCAGAAGGAGTTCACAGTTGAGACTTACGAGACCAGGAATGTTTCTGATGTTTGTGTTCTCTCTTCTCAAGCTGATGTTGAGTTGATTCCTGGAGAAATTGTTGCAGAAAGAGATAGCTTTAAGTCGGTTGATTGTAATGAC
ath-miR405a	AT5G50717.1	AUGAGUUGGGUCUAACCCAUAACU	AGUUAUGGGUUAGACCCAACUCAU	TTAACCCATTTAACAATTCAACCCATCAAATGAAATGAGTTATGGGTTAGACCCAACTCATTTAACAAAATGAGTTGGGTCTAACCCATAACTCATTTAATTATAAACTCATTTGATTATGAGT
ath-miR405a	AT4G05508.1	AUGAGUUGGGUCUAACCCAUAACU	AGUUAUGGGUU-GACCCAACUCAU	ACCCATCAAATGAAATGAGTTATGGGTTGACCCAACTCATTTTGTTAAATGAGTTGGGTCTAACCCATAACTCATTTAATCATAAA
ath-miR405a	AT2G22668.1	AUGAGUUGGGUCUAACCCAUAACU	AGUUAUGGGUU-GACCCAACUCAU	TCAAAATGGGTAACCCAACCCAACCCAACTCATAATCAAATGAGTTTATGATTAAATGAGTTATGGGTTGACCCAACTCATTTTGTTAAATGAGTTGGGTCTAACCCATAACTCATTTCATTTGATGGGTTGAGTTGTTAAATGGGTTAACCATTTA
ath-miR852	AT4G14504.1	AAGAUAAGCGCCUUAGUUCUG	CAGAGCUAAGGCGCUUAUCUU	GCTCAAAGCTCAGAGCTAAGGCGCTTATCTTCTTTGATATTGCATGGAGTATGCTTCTACTTCTCTAGGAGATGCGTTTTATGGAAATATCAAAGAAGATAAGCGCCTTAGTTCTGAAGATAAGC
ath-miR172e	AT3G11435.1	GGAAUCUUGAUGAUGCUGCAU	UUGGAGCAUCAUCAAGAUUCA	AGCTACTGTTCGCTGTTGGAGCATCATCAAGATTCACAAATCATCAAGTATTCGTGTAAATAAACCCATTTATGATTAGATTTTTGATGTATGTATGAGAATCTTGATGATGCTGCAGCTGCAATCAGTGGCT
ath-miR396a	AT3G52910.1	UUCCACAG-CUUUCUUGAACUG	CCGUUCAAGAAAGCCUGUGGAA	AATGGAGATGTTCAAGGGATGTTGTAGCGGGCCACAAGTATTGTGACCGCCACATTCACCGTGGAAGAAACCGTTCAAGAAAGCCTGTGGAAACCGCCACAACCACCATCACAACGACAGCCACAACAACCGCATCTTCTTTTGTCTTAGGTGAGGAGCTTG
ath-miR396a	AT2G36400.1	UUCCACAG-CUUUCUUGAACUG	CCGUUCAAGAAAGCCUGUGGAA	AGTGGAGATGTTCAAGAGACGTCTTCGCTGGCCACAAGTATTGCGAGCGCCACATGCACCGTGGCCGCAACCGTTCAAGAAAGCCTGTGGAAACTCCAACCACCGTCAATGCAACTGCCACGTCCATGGCTTCATCAGTAGCAGCCGCAGCCACCACTACAA
ath-miR396a	AT5G53660.1	UUCCACA-GCUUUCUUGAACUG	UCGUUCAAGAAAGCAUGUGGAA	TGGAGATGCGCGAAAGAAGTCGTCTCTAATCACAAATACTGTGAGAAACACTTACACAGAGGTCGTCCTCGTTCAAGAAAGCATGTGGAACCTCCTTATTCTCGCCCTAACAACAATGGTGGTTCTGTGAAAAACAGAGATCTCAAAAAGCTTCCTCAAAAG
ath-miR396a	AT4G24150.1	UUCCACA-GCUUUCUUGAACUG	UCGUUCAAGAAAGCAUGUGGAA	TGGAGGTGCTCTAGAAACGTGATTCCTGATCAGAAATACTGTGAGAGACACACACACAAGAGCCGTCCTCGTTCAAGAAAGCATGTGGAATCATCTCACCAATCATCTCACCACAATGACATTCGTACGGCTAAGAATGATACTAGCCAGCTTGTGAGAACT
ath-miR396a	AT2G22840.1	UUCCACAG-CUUUCUUGAACUG	UCGUUCAAGAAAGCCUGUGGAA	TGGCGGTGCTCGAGGGACGCTGTTCCCGATCAAAAGTACTGTGAACGACATATTAACAGAGGCCGCCATCGTTCAAGAAAGCCTGTGGAAGGCCAAAATGGCCACAATACTAATGCTGCCGCCGCTGCTTCTGCTGCTGCCGCTTCTACCGCTGCTGCTGTG
ath-miR396a	AT4G37740.1	UUCCACAG-CUUUCUUGAACUG	UCGUUCAAGAAAGCCUGUGGAA	TGGCGGTGCTCAAGAGACGCCGTTCCTGATCAGAAATACTGTGAAAGACACATCAACAGAGGCCGTCATCGTTCAAGAAAGCCTGTGGAAGTCCAATCTGGCCAAAACCAAACCGCCGCTGCTGCATCCAAAGCGGTTACTACACCACAACAGCCTGTTGTC
ath-miR159b	AT1G08030.1	UUUGGAUUGAAG-GGAGCUCUU	ACAAGCUCCACUUCAAUCCAAG	AGAACATATTTTCATTGTTTTTTGAGGAAGTTGTATGATAGCTCTGAGGAATGTCCTCGATCTTACGACAAGCTCCACTTCAATCCAAGGAAGGAAAAGTGCAAGTTGTTAGCCACACATGATGATTATAGTTTGATGGCAAAGCTTCCGAGGGAGAGAACT
ath-miR395e	AT1G69797.1	CUGAAGUGUUUGGGGGAACUC	GAGUUCCCUUAAACGCUUCAU	ATGTCCCCTTGAGTTCCCTTAAACGCTTCATTGTTCATACTTTGTTATCATCTATCGATCGATCAATCAATCTGATGAACACTGAAGTGTTTGGGGGGACTCTAGGTGACAT
ath-miR1886.1	AT1G43060.1	UGAGAGAAGUGAGA-UGAAAUC	GAUUUUACUCUCACUUCUCUCU	GCTAAGTCACTCACTCTTTCTCTTTACTCAATTAATTTCGCACTTTGCTACTTCTCTCTAGATATCTCAAGATTTTACTCTCACTTCTCTCTAGAATTCCCAGAAATTGAACCATAATTTCTTACTTTCTTTCCATACAAAGCATTTCAAAACCTCTCTTAA
ath-miR854e	AT1G53560.1	GAUGAGGAUAGGGAGGAGGAG	CUCCACCGUCCUAUCCUCAUC	AAAGAAAAAGACAAAAACAGAGGAGCTTCTCCTTCATCTTACGGCACGTTTCAAGGTGTCCCTACTTATCCTCCACCGTCCTATCCTCATCCTCCGTCGCATCATCCAGTCATCGGAATTCCTCAGCCGTCTCCACCTCCCGGATCACCTCATCACGACAT
ath-miR161.1	AT1G48267.1	UGAAAGUGACUACAUCGGGGU	ACCCUGGUUUAGUCACUUUCA	TTGAAAGTGACTACATCGGGGTTCCGATTTTTTTTGTTCTTCATATGATGAAGCGGAAACAGTAATCAACCCTGGTTTAGTCACTTTCAC
ath-miR172d	AT3G11435.1	AGAAUCUUGAUGAUGCUGCAG	UUGGAGCAUCAUCAAGAUUCA	AGCTACTGTTCGCTGTTGGAGCATCATCAAGATTCACAAATCATCAAGTATTCGTGTAAATAAACCCATTTATGATTAGATTTTTGATGTATGTATGAGAATCTTGATGATGCTGCAGCTGCAATCAGTGGCT
ath-miR172d	AT2G28056.1	AGAAUCUUGAUGAUGCUGCAG	CUGUGGCAUCAUCAAGAUUCA	AGATTACTACAAGAAGATTGTTAAACAAAAATGGAAGACTAATTTCCGGAGCCACGGTCGTTGTTGGCTGCTGTGGCATCATCAAGATTCACATCTGTTGATGGACGGTGGTGATTCACTCTCCACAAAGTTCTCTATGAAAATGAGAATCTTGATGATGC
ath-miR156f	AT3G15270.1	UGACAGAAGAGAGUGAGCAC	CCGCUCUCUCUCUUCUGUCA	ACAGGGTAGACAGGAAACTTCCTATGACCAACTCATCATTCAAGCGACCACAGATCAGATAAACCCTCCCGCTCTCTCTCTTCTGTCATCTACATATGCTCTATCTACACTCTTATTAGACAAATAATGGCATCTAACAATGTCAAGAAAAGTTGGTCAT
ath-miR156f	AT5G10945.1	UGACAGAA-GAGAGUGAGCAC	GUGCUCACUCUCUUUUUGUCA	TGACAGAAGAGAGTGAGCACACAAAGGGGAAGTTGTATAAAAGTTTTGTATATGGTTGCTTTTGCGTGCTCACTCTCTTTTTGTCA
ath-miR156f	AT5G11977.1	UGACAGA-AGAGAGUGAGCAC	GUGCUUACUCUCUCUCUGUCA	TGACAGAAGAGAGTGAGCACACATGGTGGTTTCTTGCATGCTTTTTTGATTAGGGTTTCATGCTTGAAGCTATGTGTGCTTACTCTCTCTCTGTCA
ath-miR399c	AT2G33770.1	UGCCAAAGGAGAGUUGCCCUG	UUGGGCAAAUCUCCUUUGGCA	ATTGGAACTCCAATCACATCTTGGGTTCCCCTTTGAAGTTTATCCAACTGGAAACTTCAGTCCATTCGTTGGGCAAATCTCCTTTGGCATTTCGGAGTCCTCAGTTGGCTCACCTCATCTCTTGTTCGAGCAAATCTCCTTTGGCATTATCCGAGTTCGTA
ath-miR399c	AT3G54700.1	UGCCAAAGGAGAGUUGCCCUG	CAGGCCAGCUCUUCUUUGGCU	GAGAAGCCAGGAACGCTGCCACCAAACGTCTCAGCCGCTGTTAATGGAGTCGCCTTCTGCGGTACACTCGCAGGCCAGCTCTTCTTTGGCTGGCTCGGTGACAAGCTTGGGAGGAAAAAAGTTTACGGTATGACCCTCATGGTCATGGTTCTTTGTTCCAT
ath-miR854b	AT1G53560.1	GAUGAGGAUAGGGAGGAGGAG	CUCCACCGUCCUAUCCUCAUC	AAAGAAAAAGACAAAAACAGAGGAGCTTCTCCTTCATCTTACGGCACGTTTCAAGGTGTCCCTACTTATCCTCCACCGTCCTATCCTCATCCTCCGTCGCATCATCCAGTCATCGGAATTCCTCAGCCGTCTCCACCTCCCGGATCACCTCATCACGACAT
ath-miR781a	AT1G21202.1	UUAGAGUUUUCUGGAUACUUA	UAAGUAUCCAGAAAACUCUAA	TCAAATTAGAGTTTTCTGGATACTTATTAGTTACTAACAAAGAGAGGGCTTCTTCGATATTAACTTTTAAGTATCCAGAAAACTCTAAATTTGA
ath-miR156g	AT1G53160.1	CGACAGAAGAGAGUGAGCAC	CUGCUCUCUCUCUUCUGUCA	AGGGTAGAGATGACACTTCCTATGCCAAACTCATCATTCAAGCGACCACAGATTAGATAGAGAAGCTGTCTGCTCTCTCTCTTCTGTCATCTAAACTTCTCTCTTAGAATCCTAAAATTGTGGTATCTAACAATGTTATAGAGAAATAAATAACTACCAC
ath-miR156g	AT5G11977.1	CGACAGA-AGAGAGUGAGCAC	GUGCUUACUCUCUCUCUGUCA	TGACAGAAGAGAGTGAGCACACATGGTGGTTTCTTGCATGCTTTTTTGATTAGGGTTTCATGCTTGAAGCTATGTGTGCTTACTCTCTCTCTGTCA
ath-miR414	AT2G23100.1	UCAUCUUCAUCAUCAUCGUCA	UGACGAUGAUGAUGAUGAUGA	GTGCTCGTTTTTTTAGTCCTTTTTTTGATGTTGAAGATGATGATGATGATGATGTTGATCTTGATGATGATGACGATGATGATGATGATGACGATAACGATCTATCAGATATATATTATGGAAAATGCAAATGTTGTCAGAAACGTTTTGAAGATATATAC
ath-miR414	AT5G52640.1	UCAUCUUCAUCAUCAUCGUCA	UGACGAUGAGGAUGAAGAUGA	AGAAGCACTCTGAGTTCATCAGTTACCCTATCTACCTTTGGACCGAGAAAACCACCGAGAAGGAGATCAGTGACGATGAGGATGAAGATGAACCAAAGAAAGAAAACGAAGGTGAGGTTGAAGAAGTTGATGAGGAGAAGGAGAAAGATGGTAAAAAGAAG
ath-miR414	AT1G55410.1	UCAUCUUCAUCAUCAUCGUCA	UGACGAUGAUGAUGAUGAUGA	TTGCTGCTGCTGCTGATGATGACGATGCTGCTGATGTTGACAATGATGCTGATGACGACGATGCTAATGATGACGATGATGATGATGATGATGATGATGATGATGATGATGATGATGCCAATGCCTATGCGTCTGCCTCTTTATCAGATGGAACTTTCCCT
ath-miR414	AT3G14900.1	UCAUCUUCAUCAUCAUCGUCA	UGACGAUGAUGAUGAUGAUGA	ATGAGATTAGCATTAGTGGAAGCTCAGAGAAGGCTGAGTTCTCAGAATGGATTGAAGATGAAGCTGACAATGACGATGATGATGATGATGATGATGATGATGATGGTGAGGTGGAAGAAGTAGATGATGATGATAACATGGTTGTCGATGTGGAGGGAAAC
ath-miR414	AT5G15140.1	UCAUCUUCAUCAUCAUCGUCA	UGACGAUGAUGAUGAUGAUGA	AGCACAAGGATAAAAAGAAGGATGGACACAATGATGATGATGATAGTGATGATGATACGGATGATGACGATGACGATGATGATGATGATGATGATGATGATGAAGTTGATGGAGATGATAATGAGAAGGAGAAAATTGGGTTATACGAGCTCAAGAAGGGA
ath-miR414	AT5G04980.2	UCAUCUUCAUCAUCAUCGUCA	UGACGAUGAUGAUGAAGACGA	GTTTCAGATGTCCTGAAGGTCTAGTTAACCAATCCGGTGTACTTTCTGATGACGAAGAAGATGAAGATGATGACGATGATGATGAAGACGAGGATGAAGGAGGAGGAAAAGTTGCTTCTCTTGTAAGCAACCAAATGACGATGAAGTATGGCTTAGTAGCA
ath-miR414	AT2G21420.1	UCAUCUUCAUCAUCAUCGUCA	UGACGAUGAUGAUGACGAUGA	GGAAAGAATGGAACCAACGAGGATGCCTTTCTCCTGGTTGCGATGATGATGATGATGATGATGATGATGATGACGATGATGATGACGATGATGATGATGATGACGATGATGATGACGACGATGAGGATGATGAAGACGACGGCTATATTGACAGCGATGAT
ath-miR414	AT2G20280.1	UCAUCUUCAUCAUCAUCGUCA	UGACGAUGAUGAUGAUGAUGA	AGGCAGGGACAAGCAAGAGTAGTGGTGATGCTGAACAGAGTTCGAAAGAAGTCAATGAAGAAGAAGAAGATGACGATGATGATGATGATGACCTAGACATGGATGAGCTGGATGAATTGGAAGCAAGCTTGTCGAAAACATCGATCCAGATTCGTGAGCCA
ath-miR414	AT5G35926.1	UCAUCUUCAUCAUCAUCGUCA	UGACUAUGAUGAUGAAGAUGA	TTCTAAAGATATTGAAGTTTGGTGAAACTTTTGAGGATGAGGATGAGGATGGTCTTGATGTTGATCATGATGACTATGATGATGAAGATGATGTGTCTTGTGATGAAGATGTGATGAAAGTATTCAAGAAACTGCAGAAGCTTCCTCGAGTAGCTTCAGCC
ath-miR414	AT3G11100.1	UCAUCUUCAUCAUCAUCGUCA	UGACGAUGAUGAUGAUGAUGA	TTGTTAAATCGGCGTTGATGAACCCTAATTTGAATCCTACTGGATCTAAATCAACTGGTAGCTCTCTCGATGACGATGATGATGATGATGATGACGACGAAGAAGATGATGATGATGCGGGTGATTGGGGATTTGTGGTGAGGAAGCATCGTAAAGTTGAA
ath-miR414	AT5G23420.1	UCAUCUUCAUCAUCAUCGUCA	UGACGAUGAUGAUGAAGUUGA	ATGCTGATGAGGAAGAGGAAGATGAGGAGAAGCAATCTGATGATGTTGATGATGCTGAGGAGAAACAAGTTGACGATGATGATGAAGTTGAGGAGAAAGAAGTTGAGAACACAGATGATGACAAGAAAGAAGCTGAGGGTAAAGAAGAGGAGGAAGAAGAG
ath-miR414	AT3G45020.1	UCAUCUUCAUCAUCAUCGUCA	UGACGAUGAUGAUGAUGAUGA	GGTTTAAGAGTCGAACTAAGGTATGGGCTGTTATTAACTCTCTTAGAAACAATGGTGTTACACTCATTCTTGACGATGATGATGATGATGATGAGTATCGTGATCGTTCTTTTGAGGGTCATCGGTGAATTCACAATCTTTGTTTTTTATGTGTTATCTTC
ath-miR414	AT5G47040.1	UCAUCUUCAUCAUCAUCGUCA	CAACGAUGAUGAUGAAGAUGA	TTGTCAAAGTCTCAGAAGGAGTATCTCTTGCGCCAGCAGATGAGAGCTATTAAAGAGGAGCTTGGTGACAACGATGATGATGAAGATGATGTAGCTGCACTTGAAAGAAAGATGCAAGCTGCGGGAATGCCGTCAAACATATGGAAGCATGCTCAAAGGGA
ath-miR414	AT1G69360.1	UCAUCUUCAUCAUCAUCGUCA	CGACGAUGAUGAUGAUGAUGA	AAAAATAAAGAAGAAGACAGATGATACAGAGAGAGAGAGAGAGAGATAGTTGGCCCAGCGGATCGACGTCGACGATGATGATGATGATGATCATTTGATTCTTAAGCTAAAAGCTTTCTTCTTCTTCTCTCTCCCATCCCATGGAGTTCGTGATTTAGTCT
ath-miR414	AT1G79500.5	UCAUCUUCAUCAUCAUCGUCA	GGACGAUGAUGAUGAUGAUGA	AGGAGGAGGAGCCTGGACGCTAAAGAGAGAAAGTGGAGAGAGACTATCTTCTTCAAACTCGTAGCTATTGGACGATGATGATGATGATGATAAAGCTTGGTTGGAAATGGGTTTCTCTTTGAGTGATTTTCCGGTCGGAAGAAGGAAAGAAGGAGAGAGAT
ath-miR414	AT3G48860.1	UCAUCUUCAUCAUCAUCGUCA	AGACGAAGAUGAUGAAGAUGA	GAACGTAGCTGCCAAAGCCGCGGCACAGCGATTAGCTAAGGTCATGGCCTTACAGAACAAAGACAACGGAGACGAAGATGATGAAGATGAAGATGAAGATCTAAGTCTCAGATTCGCATCTGCTTCTTTAAAACCTGCTCGTCATGCACCTTCTTCTATCT
ath-miR414	AT5G64930.1	UCAUCUUCAUCAUCAUCGUCA	AGACGAUGAUGAUGAAGAAGA	CCCAAAATCAAATCACCAATCCGGCGAATTCAAAGCCAAATCATCAATCTGGTGACGTACATAAAGATGAGACGATGATGATGAAGAAGAAGAAGGATACGAATCCATCGAATTTGGAAAAGAGAAAACTCAAGGGAAAGAAGAAAGAGATTATGGACAAC
ath-miR414	AT3G55940.1	UCAUCUUCAUCAUCAUCGUCA	UGACGAUGAUGAUGAUGAUGG	GCTTTATTCGAAGGGACAGAAGTGTTGACAAGAATGATTCAAACGGAGATGATGATGATGATGATGACGATGACGATGATGATGATGATGGTGATGATAAGATTAAGAAGAATGCACCACCGGAATATAAGCATCTGATTGCAATCGAGGCTGGGAAACCG
ath-miR414	AT5G41840.1	UCAUCUUCAUCAUCAUCGUCA	UGACUAUGAUGAUGAAGAUGC	TTCTAAAGATATTGAAGTTTGGTGAAACTTTTGAGGATGAGAATGAGGATGGTCTTGATGTTGATCATGATGACTATGATGATGAAGATGCTGTGTCTTGTGATGAAGTTGGTGGTGTCGTAGAGGAGCAGATAGAGCATGTCAAGCACTTCCTAGAGACA
ath-miR414	AT1G78265.2	UCAUCUUCAUCAUCAUCGUCA	UGACGAUGAUGAUGAUGAUGG	GGATAAGGTATGCACATTGCGTGAGGTTTCTGTGAGCTAGAACCGCCATGTTGTTCCATCCTTTTGACGATGACGATGATGATGATGATGGATTCCGCAACGTTGAGTCACTCAACTTGAGTGTATCGTCCCATAATTGATAGTGGAAGAAGAGAGAGTGA
ath-miR414	AT5G41630.1	UCAUCUUCAUCAUCAUCGUCA	CGAUGAUGAUGAUGAAGAUGA	GTGGGGGGAGTGGTTGCTCGTCCTTGCCTATCATCAAGTCCGGTCAAGGTTCTAAAGATTTTGAACTTTGGTGAAATTTGCGATGTACATGAGGACGATGAGGACGACGACGACGATGATGATGATGAAGATGAGGAATTTGTTTATTGTTTAAGGGAGTAG
ath-miR414	AT2G26550.1	UCAUCUUCAUCAUCAUCGUCA	AGACGAUGAUGAUGAUGAUGA	TAATGGTAAAAAATTAGATCTTTCTGAAGATAAAACTGACACCGAGAAGGAAGAAGAAGAAGAAGAAGAAGACGATGATGATGATGATGAAGTAAAGGAAGAGACTTGGAAGCCTAGCAAAGAAGGGTTTCTTAAGTACTTAGTTGATAGCAAGCTTGTCT
ath-miR414	AT1G47970.1	UCAUCUUCAUCAUCAUCGUCA	CGACGAUGAUGAUGAGGAUGA	TGAAGATGAAGAAGGTGATGAAGATGGGAACGGTGATGACGATGATGATGATGGAGATGATGATGATGACGACGATGATGATGAGGATGAGGATGTTGAAGATGAGGGGGATCTTGGGACAGAGTACTTAGTGAGGCCAGTTGGTAGAGCTGAAGATGAGG
ath-miR414	AT1G69935.1	UCAUCUUCAUCAUCAUCGUCA	CGACGAUGAUGAUGAAGAAGA	CGAATCAGACGATAGATTCTTCGGCGGTGGTGACAATTACGATGTTGTTCCCGATGACGACGGATTTAGCGACGATGATGATGAAGAAGACGAAAGAGAAAGCAGTGTCGATCTTTTGATCAGATTCTTGAGAAGCATGTTCAAGAAAGTCTCGAAACGAA
ath-miR414	AT3G29070.1	UCAUCUUCAUCAUCAUCGUCA	UGACGAUGAUGAUGAUGAUGG	TAGAAGATGGATTTGCTACCATCAAGATATAAGATTCACAAGACAAAGTTAAGATGGATCTTAACAATGATGACGATGATGATGATGATGGTGATGAGAAGAGGAGAATCAATGAGATTAGATATGGAATCAGGTAACACAAAATGTATCTCCGATGACAT
ath-miR414	AT2G11910.2	UCAUCUUCAUCAUCAUCGUCA	AGACGAUGAUGAGGAAGAUGA	TGATGAAGATGACGATGATGAGGAGGGTGATAATGATGACGAGGATGAGGACAATGAAGATGAGGAAGAAGACGATGATGAGGAAGATGATGATGATGTTCGCCAGCCGCCATCGAAGAAGAGAAAATGATGATGATGAGTTCATGAGTGTTTGTGGTTTA
ath-miR405b	AT5G50717.1	AUGAGUUGGGUCUAACCCAUAACU	AGUUAUGGGUUAGACCCAACUCAU	TTAACCCATTTAACAATTCAACCCATCAAATGAAATGAGTTATGGGTTAGACCCAACTCATTTAACAAAATGAGTTGGGTCTAACCCATAACTCATTTAATTATAAACTCATTTGATTATGAGT
ath-miR405b	AT4G05508.1	AUGAGUUGGGUCUAACCCAUAACU	AGUUAUGGGUU-GACCCAACUCAU	ACCCATCAAATGAAATGAGTTATGGGTTGACCCAACTCATTTTGTTAAATGAGTTGGGTCTAACCCATAACTCATTTAATCATAAA
ath-miR405b	AT2G22668.1	AUGAGUUGGGUCUAACCCAUAACU	AGUUAUGGGUU-GACCCAACUCAU	TCAAAATGGGTAACCCAACCCAACCCAACTCATAATCAAATGAGTTTATGATTAAATGAGTTATGGGTTGACCCAACTCATTTTGTTAAATGAGTTGGGTCTAACCCATAACTCATTTCATTTGATGGGTTGAGTTGTTAAATGGGTTAACCATTTA
ath-miR396b	AT2G45480.1	UUCCACA-GCUUUCUUGAACUU	ACGUUCAAGAAAGCUUGUGGAA	AATGGCGCTGTAGCAACACGGTCCTTCTATTCGAGAAGTACTGTGAACGGCACATGCATAGAGGTCGTAAACGTTCAAGAAAGCTTGTGGAATCTTCTTCTGAGGTTGCTTCATCATCAACCAAATACGACAACACTTATGGTTTGGATAGGTATAACGAGA
ath-miR396b	AT1G60120.1	UUCCACAGCUUUCUUGAACUU	GAGUGGAAGAAAGUUGUGGAA	CTATGTAATGCAGGTGGAATAAGTCTTCTGAATTCTGACTGGGAAACAAGCGGCTTATCTGATGACCTCGAGTGGAAGAAAGTTGTGGAACCTATTATGAGACTATATACAGAGACTACCGATGGATCCAGTATAGAAGCGAAAGAGCGTGCTTTAGTCTG
ath-miR396b	AT1G60140.1	UUCCACAGCUUUCUUGAACUU	GAGUGGAAGAAAGUUGUGGAA	GAACATGGTTACTTTACAAGGTGGAATAAGTCTTCTGACTGGGAAACAAGCGGCTTATCTGATGACCTTGAGTGGAAGAAAGTTGTGGAACCTATTATGAGACTTTATACAGAGACTACTGATGGATCCAATATAGAAGCAAAAGAGAGTGCTTTAGTCTG
ath-miR2111a-3p	AT4G06584.1	GUCCUCGGGAUGCGGAUUACC	GGAGAAACGCAUCCCGAGGAC	CGAAATGCAACATGTGATCAAACGACCCCGGATGGTACAAACGCGGAGAATCAACCAGAAGATGGAGAAACGCATCCCGAGGACGATAACCAGTTCAGAGACCAGCACGAGCAGGAAAACTTCGACCAGCTCGAAACCATGAAAGAAGTAAGCCGAGAGTT
ath-miR156d	AT3G15270.1	UGACAGAAGAGAGUGAGCAC	CCGCUCUCUCUCUUCUGUCA	ACAGGGTAGACAGGAAACTTCCTATGACCAACTCATCATTCAAGCGACCACAGATCAGATAAACCCTCCCGCTCTCTCTCTTCTGTCATCTACATATGCTCTATCTACACTCTTATTAGACAAATAATGGCATCTAACAATGTCAAGAAAAGTTGGTCAT
ath-miR156d	AT5G10945.1	UGACAGAA-GAGAGUGAGCAC	GUGCUCACUCUCUUUUUGUCA	TGACAGAAGAGAGTGAGCACACAAAGGGGAAGTTGTATAAAAGTTTTGTATATGGTTGCTTTTGCGTGCTCACTCTCTTTTTGTCA
ath-miR156d	AT5G11977.1	UGACAGA-AGAGAGUGAGCAC	GUGCUUACUCUCUCUCUGUCA	TGACAGAAGAGAGTGAGCACACATGGTGGTTTCTTGCATGCTTTTTTGATTAGGGTTTCATGCTTGAAGCTATGTGTGCTTACTCTCTCTCTGTCA
ath-miR773a	AT4G14140.1	UUUGCUU-CCAGCUUUUGUCUC	GAGACAAAAGCUGGAAAGCAAA	ATGGAAATGGAGACAAAAGCTGGAAAGCAAAAGAAGAGAAGTGTTGACTCGGATGATGATGTCTCTAAGGAAAGGAGACCAAAGCGAGCAGCAGCTTGCACAAACTTCAAGGAGAAATCTCTCCGTATCTCTGACAAATCTGAAACTGTTGAAGCTAAGAAA
ath-miR773a	AT4G14920.1	UUUGCUUCCAGCUUUUGUCUC	GAGAUACAUGCUGGAAGCAAA	TGAGGGTTGGATAACAAGAGACGGGATTCACTGTGGTTGCTGTAGTAAAATTCTTGCGGTTTCGAAGTTTGAGATACATGCTGGAAGCAAATTGCGGCAGCCATTTCAGAACATATTTTTGAATTCTGGGGTTTCTCTTCTTCAATGCCAAATAGATGCAT
ath-miR5633	AT1G79990.5	UAUGAUCAUCAGAAAACAGUG	CACUG-GUUCUGAUGAUCAUA	CTTTGGATGCACATCTCAAAGGGGTAAACTGTGTAGACTACTTTACTGGTGGGGATAAACCATACCTAATCACTGGTTCTGATGATCATACTGCTAAGGTGTGGGATTACCAAACAAAGAGTTGCGTTCAGACTCTCGAAGGTCATACACACAATGTTTCT
ath-miR400	AT1G32582.1	UAUGAGAGUAUUAUAAGUCAC	GUGACUUAUGAUAAUCUCAUG	TGAGGATTGTTTATGAGAGTATTATAAGTCACTACATTTGGTAAGCAAAGTGTTGTTTCTCAAACGAAGTGACTTATGATAATCTCATGAATGGATTTTGCA
ath-miR172c	AT3G11435.1	AGAAUCUUGAUGAUGCUGCAG	UUGGAGCAUCAUCAAGAUUCA	AGCTACTGTTCGCTGTTGGAGCATCATCAAGATTCACAAATCATCAAGTATTCGTGTAAATAAACCCATTTATGATTAGATTTTTGATGTATGTATGAGAATCTTGATGATGCTGCAGCTGCAATCAGTGGCT
ath-miR172c	AT2G28056.1	AGAAUCUUGAUGAUGCUGCAG	CUGUGGCAUCAUCAAGAUUCA	AGATTACTACAAGAAGATTGTTAAACAAAAATGGAAGACTAATTTCCGGAGCCACGGTCGTTGTTGGCTGCTGTGGCATCATCAAGATTCACATCTGTTGATGGACGGTGGTGATTCACTCTCCACAAAGTTCTCTATGAAAATGAGAATCTTGATGATGC
ath-miR159a	AT3G11440.1	UUUGGAUUGAAGGGAGCUCUA	UGGAGCUCCCUUCAUUCCAAU	GTTCCTGATAGCCATACAGTTACGTATGGCATGCATCCTACTTCTAAGCCCTTGTTTGGGGCAGTGAAGCTGGAGCTCCCTTCATTCCAATATTCAGAAACTAGTGCATTTGATCAGTGGAAGACGACTCCGTCACCTCCACACTCAGATCTCCTTGACTC
ath-miR854a	AT1G53560.1	GAUGAGGAUAGGGAGGAGGAG	CUCCACCGUCCUAUCCUCAUC	AAAGAAAAAGACAAAAACAGAGGAGCTTCTCCTTCATCTTACGGCACGTTTCAAGGTGTCCCTACTTATCCTCCACCGTCCTATCCTCATCCTCCGTCGCATCATCCAGTCATCGGAATTCCTCAGCCGTCTCCACCTCCCGGATCACCTCATCACGACAT
ath-miR399d	AT4G09730.1	UGCCAAAGGAGAUUUGCCCCG	CGGGGCAAGUCUUCUUCGGCA	ATCGATTGCTGCGAGGGGGAAGACGGGTTCAGATAGAAGACCAGGAAAGAAACTAAGTGTTGTTGGTTTCCGGGGCAAGTCTTCTTCGGCAAGAGCCTCTTGATTTACATTTTGGCAAGTTAACGTCAGTGGTGAAAGTGAATTATGTTCGGGTTATGATT
ath-miR171a	AT1G62035.1	UGAUUGAGCCGCGCCAAUAUC	GAUAUUGGUGCGGUUCAAUCA	TGAGCGCACTATCGGACATCAAATACGAGATATTGGTGCGGTTCAATCAGAAAACCGTACTCTTTTGTTTTAAAGATCGGTTTATTTGATTGAGCCGTGCCAATATCACGCGTTTA
ath-miR393a	AT3G55734.1	UCCAAAGGGAUCGCAUUGAUCC	GGAUC-AUGCGAUCUCUUUGGA	AGAGAAAGGATCCAAAGGGATCGCATTGATCCTAATTAAGCTGATTTATTCCCCAATAATTGTTTTTTTTTTCCTTCTCAATCGAAAGATGGAAGAAAAACAAATTCCAAACATTTTGCTTACTTTTCCGGATCATGCGATCTCTTTGGATTCATTCTTT
ath-miR826	AT4G03038.1	UAGUCCGGUUUUGGAUACGUG	CACGUAUCCAAAACCGGACUA	GCAATATGAGATAATCTGGTTTTGGACACGTGAAAATTAACTTTTCACAGCAGCAATATGATATGATTTTCACGTATCCAAAACCGGACTATATCATAGAGGCACCAAAGAACTTGTGGACGAGAAGCATCCACGTCTCTTCAGACGACCCGTAGATTACC
ath-miR826	AT4G03039.1	UAGUCCGGUUUUGGAUACGUG	CACGUGUCCAAAACCAGAUUA	CTCGTCCACAAGTTCTTTGGTGCCTCTATGATATAGTCCGGTTTTGGATACGTGAAAATCATATCATATTGCTGCTGTGAAAAGTTAATTTTCACGTGTCCAAAACCAGATTATCTCATATTGCTGCTGTGTATCTTATCATCTTTTTCCTGCTACTCTTAC
ath-miR156a	AT3G15270.1	UGACAGAAGAGAGUGAGCAC	CCGCUCUCUCUCUUCUGUCA	ACAGGGTAGACAGGAAACTTCCTATGACCAACTCATCATTCAAGCGACCACAGATCAGATAAACCCTCCCGCTCTCTCTCTTCTGTCATCTACATATGCTCTATCTACACTCTTATTAGACAAATAATGGCATCTAACAATGTCAAGAAAAGTTGGTCAT
ath-miR156a	AT5G10945.1	UGACAGAA-GAGAGUGAGCAC	GUGCUCACUCUCUUUUUGUCA	TGACAGAAGAGAGTGAGCACACAAAGGGGAAGTTGTATAAAAGTTTTGTATATGGTTGCTTTTGCGTGCTCACTCTCTTTTTGTCA
ath-miR156a	AT5G11977.1	UGACAGA-AGAGAGUGAGCAC	GUGCUUACUCUCUCUCUGUCA	TGACAGAAGAGAGTGAGCACACATGGTGGTTTCTTGCATGCTTTTTTGATTAGGGTTTCATGCTTGAAGCTATGTGTGCTTACTCTCTCTCTGTCA
ath-miR858b	AT5G23000.1	UUCGUUGUCUGUUCGACCUUG	CCGGGACGAACAGACAACGAC	AGACAGGATCATTTTTAGTCTCTTCGCTGCCATAGGAAGCAGGTGGTCAATAATAGCAGCTCATCTACCGGGACGAACAGACAACGACATAAAAAACTATTGGAACACAAAGCTAAGGAAGAAACTCTTGTCTTCTTCCTCTGATTCATCATCATCAGCCA
ath-miR858b	AT3G49690.1	UUCGUUGUCUGUUCGACCUUG	CCGGGACGAACAGACAACGAU	AGAAAACATCATTTGTAGCCTTTACCTTACAATTGGTAGCAGGTGGTCTATAATCGCTGCTCAATTGCCGGGACGAACAGACAACGATATAAAAAACTATTGGAACACGAGGCTCAAGAAGAAACTCATTAACAAACAACGCAAGGAGCTTCAAGAAGCTT
ath-miR858b	AT5G56110.1	UUCGUUGUCUGUUCGACCUUG	CCUGGUCGGACAGACAACGAU	AGAACATATCATTGTCAAGTTTCACTCTGTTCTTGGTAACCGGTGGTCGTTGATTGCGGCGCAACTTCCTGGTCGGACAGACAACGATGTGAAAAATTATTGGAACACGAAGCTGAAGAAGAAGTTGTCAGGAATGGGAATAGATCCGGTGACCCACAAGC
ath-miR393b	AT3G55734.1	UCCAAAGGGAUCGCAUUGAUCC	GGAUC-AUGCGAUCUCUUUGGA	AGAGAAAGGATCCAAAGGGATCGCATTGATCCTAATTAAGCTGATTTATTCCCCAATAATTGTTTTTTTTTTCCTTCTCAATCGAAAGATGGAAGAAAAACAAATTCCAAACATTTTGCTTACTTTTCCGGATCATGCGATCTCTTTGGATTCATTCTTT
ath-miR156h	AT1G22000.1	UGACAGAAGAAAGAGAGCAC	GAGAUCUCUUUCUUCUGUCA	TGATAGAGAATATGTCTTTCCTTGACGAGGCATTCATCAGCAATGTTCCTTACCCCGATGAAAAGTTTCTGAGATCTCTTTCTTCTGTCAAACATCTCTTCTTACTGTTTAGCAAATCAATGGTTGCATGCTGTAACGCCATCAAGTTCTCCTGGCTCAT
ath-miR401	AT1G42140.1	CGAAACUGGUGUCGACCGACA	UGUCGAUCGACACCAGUUUCG	AAGGAAAAGGAAGCTAAGGACAATTTTAGACTTAGGAATCAGCGAGGAGTGTCGATCGACACACTGTTGGTGTCGATCGACACCAGTTTCGACCTAGCAAAAACCCTAGACGCTTTCAAGTTTACAGAAGATTAAATTTGCCTCAGAAGACTTTCCTATTT
ath-miR401	AT1G36130.1	CGAAACUGGUGUCGACCGACA	UGUCGAUCGACACCAGUUUCG	ATTCTATGCAGTGGGACAACAATGGAGATAAGGAGACATTTTGGAGCAAAAGCTAAGGAAAATGAAGCTAAGGACGATTTTGGTCCAGGAATCAGCGAGGAGTGTCGATCGACACACTCATGGTGTCGATCGACACCAGTTTCGGTCCAGCAAAAACCCTAG
ath-miR401	AT4G06499.1	CGAAACUGGUGUCGACCGACA	UGUCGAUCGACACCAGUUUCG	AGGAAAAGGAAGCTAAGGACGATTTTTAGATCCAGGAATCAGCGAGGAGTATCAATCGACACACTCTTGGTGTCGATCGACACCAGTTTCGGCTCAGGAAAAATCCTAGACGCTTTCGAGTTTATAGAAGAGGAAATTTGGAGAGACAGAAGACAGTGGAG
ath-miR401	AT2G06095.1	CGAAACUGGUGUCGACCGACA	UGUCGAUCGACACCAGUUUCG	ATTCTATACAGTGGGACAATAATGGAGATGAGGAGACATTTTGGAGCAAAAGCTAAGGAAAAGAAAGCTAAGGACGATTTTGGACTCAAGAATCAAGAGGAGTGTCGATCGACACACTCCTGGTGTCGATCGACACCAGTTTCGGCCCAGCAAAGTCCATGA
ath-miR858a	AT3G24310.1	UUUCGUUGUCUGUUCGACCUU	CGGGAAGAACAGACAACGAAA	AGAAACCATTATCCTTGAGTTACATGCTAAGTGGGGCAATAGGTGGTCCACGATTGCACGTAGTTTACCGGGAAGAACAGACAACGAAATCAAGAACTATTGGCGAACCCATTTCAAGAAGAAGACGAAGTCTCCAACTAACAGTGCGGAGAAGACAAAGA
ath-miR156c	AT3G15270.1	UGACAGAAGAGAGUGAGCAC	CCGCUCUCUCUCUUCUGUCA	ACAGGGTAGACAGGAAACTTCCTATGACCAACTCATCATTCAAGCGACCACAGATCAGATAAACCCTCCCGCTCTCTCTCTTCTGTCATCTACATATGCTCTATCTACACTCTTATTAGACAAATAATGGCATCTAACAATGTCAAGAAAAGTTGGTCAT
ath-miR156c	AT5G10945.1	UGACAGAA-GAGAGUGAGCAC	GUGCUCACUCUCUUUUUGUCA	TGACAGAAGAGAGTGAGCACACAAAGGGGAAGTTGTATAAAAGTTTTGTATATGGTTGCTTTTGCGTGCTCACTCTCTTTTTGTCA
ath-miR156c	AT5G11977.1	UGACAGA-AGAGAGUGAGCAC	GUGCUUACUCUCUCUCUGUCA	TGACAGAAGAGAGTGAGCACACATGGTGGTTTCTTGCATGCTTTTTTGATTAGGGTTTCATGCTTGAAGCTATGTGTGCTTACTCTCTCTCTGTCA
ath-miR854c	AT1G53560.1	GAUGAGGAUAGGGAGGAGGAG	CUCCACCGUCCUAUCCUCAUC	AAAGAAAAAGACAAAAACAGAGGAGCTTCTCCTTCATCTTACGGCACGTTTCAAGGTGTCCCTACTTATCCTCCACCGTCCTATCCTCATCCTCCGTCGCATCATCCAGTCATCGGAATTCCTCAGCCGTCTCCACCTCCCGGATCACCTCATCACGACAT
ath-miR408	AT2G47020.1	AUGCACUGCCUCUUCCCUGGC	GCCAGGGAAGAGGCAGUGCAU	GTAGCAATAAAATTCCATTGAAAGCTGTGAAATGAAAGGAGAGAGAGAAATATAGAGAAAAAAAGAGGGAGCCAGGGAAGAGGCAGTGCATGGGTAGAGACAAAACAGAGTCGTTTAATGTTTTAGTAAACTCAATCCATGCTCTGCTTGTTCCCTGTCTC
ath-miR4227	AT3G19940.1	UCACU-GGUACCAAUCAUUCCA	UGGGAUGGUUGGUACCGAGUGA	GCAACAGCAGACTGGATTCTTGCTTTCATATGTGTGTACGTTGCAGGATTTGCATGGTCATGGGGTCCATTGGGATGGTTGGTACCGAGTGAGATATGTCCATTGGAAATTAGACCAGCGGGACAAGCCATCAACGTCTCGGTCAACATGTTCTTCACTTTT
ath-miR172b-3p	AT2G28056.1	AGAAUCUUGAUGAUGCUGCAU	CUGUGGCAUCAUCAAGAUUCA	GATTACTACAAGAAGATTGTTAAACAAAAATGGAAGACTAATTTCCGGAGCCACGGTCGTTGTTGGCTGCTGTGGCATCATCAAGATTCACATCTGTTGATGGACGGTGGTGATTCACTCTCCACAAAGTTCTCTATGAAAATGAGAATCTTGATGATGCT
ath-miR837-5p	AT1G18879.1	AUCAGUUUCUUGUUCGUUUCA	UGAAACGAACAAAAAACUGAU	GCTTACAAGTATAAAGTCATCATGTTTTTTTCATCAGTTTCTTGTTCGTTTCAAAATTATGATTTTTGTTTACTTACACTCATAATCTTGAAACGAACAAAAAACTGATGGAAAAACATGAGGACTTTATACTTGTAAATAAATAAAAATATTTATTAGAAA
ath-miR319c	AT1G30210.2	UUGGACUGAAGGGAGCUCCUU	UAGGGGGACCCUUCAGUCCAA	CTCCTTTGTACCTGATTACAACTTTGGAATCTCTTCTTCTTCTTCTGCCATTAATGGTGGTTACAGTAGTAGGGGGACCCTTCAGTCCAATTCACAATCTCTCTTTCTGAATAACAACAACAACATTACTCAAAGGTCATCGATTTCTTCGTCTTCTTCTT
ath-miR319c	AT4G18390.2	UUGGACUGAAGGGAGCUCCUU	CAGGGGGACCCUUCAGUCCAA	TATGTCAACACCCTCCGGCGCCGGAGCTGCCGTCTCCGCCGCATCAGGTGGTGGCTTCAGTGGTTTCAACAGGGGGACCCTTCAGTCCAATTCAACAAATCAGCATCAGTCATTCCTCGCTAATCTACAGAGGTTTCCAACATCAGAAAGTGGAGGAGGTC
ath-miR156b	AT3G15270.1	UGACAGAAGAGAGUGAGCAC	CCGCUCUCUCUCUUCUGUCA	ACAGGGTAGACAGGAAACTTCCTATGACCAACTCATCATTCAAGCGACCACAGATCAGATAAACCCTCCCGCTCTCTCTCTTCTGTCATCTACATATGCTCTATCTACACTCTTATTAGACAAATAATGGCATCTAACAATGTCAAGAAAAGTTGGTCAT
ath-miR156b	AT5G10945.1	UGACAGAA-GAGAGUGAGCAC	GUGCUCACUCUCUUUUUGUCA	TGACAGAAGAGAGTGAGCACACAAAGGGGAAGTTGTATAAAAGTTTTGTATATGGTTGCTTTTGCGTGCTCACTCTCTTTTTGTCA
ath-miR156b	AT5G11977.1	UGACAGA-AGAGAGUGAGCAC	GUGCUUACUCUCUCUCUGUCA	TGACAGAAGAGAGTGAGCACACATGGTGGTTTCTTGCATGCTTTTTTGATTAGGGTTTCATGCTTGAAGCTATGTGTGCTTACTCTCTCTCTGTCA
ath-miR5013	AT3G19050.1	UUUGUGACAUCUAGGUGCUUU	AAAGCA-CUAGAUGUCACGAG	TGTCAGTTCGTTGAAGAAGGAAAACGTATCCCTTAAGAACAAGTTCATACATTTTGGTGAAGATCAATTTAAAGCACTAGATGTCACGAGGTTAAGCATTGCCAAATGCTCACATCTAACTGAAGATAGCAAGAAACTGGAGAAACTAACCAGAGATGGTA
ath-miR404	AT1G07650.1	AUUAACGCUGGCGGUUGCGGCAGC	GCUGCCGCAACCGCCAGCGGUAAU	GCTCAAAATAGTGTTATATGAACTAAAGTGATCTCAAAATCAGACGAAAGACTAATATATATATATAAAGGCGGTAGTGTTTGCCGCAGCCGCTGCCGCTGCCGCAACCGCCAGCGGTAATGAAACGAACAAGCTCAAATATAAAAAAGATTCAGACAAAAATAA
ath-miR849	AT3G44444.1	UAACUAAACAUUGGUGUAGUA	UACUAGACCAAUGUUUAGUUA	TAATTTGGTTAAATGTTTTCAACATTTTTTATTTATTTATGATTGGACAACTACTAGACCAATGTTTAGTTAGTACATCCAATGTTATAAGTACAAAATAATATGTGTTGGATCTACTAACTAAACATTGGTGTAGTAGTTGTCCGACTCTATTGTTGGGA
ath-miR472	AT1G12210.1	UUUUUCCUACUCCGCCCAUACC	GGUAUGGGUGGAGUAGGCAAAA	TCAGGATTCGATGCTCGACAAGGTATGGAACTGTCTAATGGAAGATAAAGTTTGGATTGTGGGTCTGTATGGTATGGGTGGAGTAGGCAAAACCACCCTTCTCACGCAGATCAACAATAAGTTTTCTAAACTAGGTGGTGGATTTGATGTCGTGATATGGGT
ath-miR472	AT1G12280.1	UUUUUCCUACUCCGCCCAUACC	GGCAUGGGUGGAGUAGGCAAAA	TCAGGAAACAATGCTCGAAAGGGTATGGACCCGTCTCACAGAAGACGGAGACGAGATTGTGGGTCTTTATGGCATGGGTGGAGTAGGCAAAACCACCCTTCTCACACGAATCAACAACAAGTTTTCTGAAAAATGTAGCGGGTTTGGGGTTGTGATATGGGT
ath-miR395a	AT5G13630.1	CUGAAGUGUUUGGGGGAACUC	GAGUUUUCUCAAACGCUUCAG	ATTTTGTAAGGAAACACGCGTTGGAACAAGCAGAGGCGCTTGGCATTGATATTAGAGAGGCAGCGACAAGAGTTTTCTCAAACGCTTCAGGGTCATACTCAGCCAACATCAGTCTTGCTGTTGAAAACTCGTCATGGAACGATGAGAAACAGCTTCAGGA
ath-miR5631	AT5G20960.1	UGGCAGGAAAGACAUAAUUUU	AAAAUUAUGUCUUUCCUGCCA	CGGTGTTCTGCTTAGGAAAAATTATGTCGATGGCAATGGATTGTGATGTAATTTTCCATTGTTGTAATAAAAATTATGTCTTTCCTGCCATATTATATATTTAGGAAAAAATTATTTAAGAGGCTTCTGTTTATATGTATAATACGATATTATTTTTTCC
ath-miR5631	AT5G20960.2	UGGCAGGAAAGACAUAAUUUU	AAAAUUAUGUCUUUCCUGCCA	CGGTGTTCTGCTTAGGAAAAATTATGTCGATGGCAATGGATTGTGATGTAATTTTCCATTGTTGTAATAAAAATTATGTCTTTCCTGCCATATTATATATTTAGGAAAAAATTATTTAAGAGGCTTCTGTTTATATGTATAATACGATATTATTTTTTCC
ath-miR2111b-3p	AT1G11990.1	AUCCUCGGGAUACAGUUUACC	GCUAAACUUUGUCCCGAGGAU	TCTGATTATAGCTTCTTTATCTAAACCTTTTTGGAAGTAGAGGCTTCGGTGCAGATGTAACTTTCATGCGCTAAACTTTGTCCCGAGGATACAAGAAACTGCGGCATTGCTCGTGAAGAGATTACGGGGCAGTGGATCTTACGTTGCACCACTTGATCTA
ath-miR5658	AT3G59020.1	AUGAUGAUGAUGAUGAUGAAA	UUUCAUCAUCAUCAUCAUCAU	GTCTGGTCGACTCTCATTAGTCAGTTCATGTCTTAAGAGAGACCAATCTCTGCCATCTCCAGTTTTGCATTTCATCATCATCATCATCATTCTTTTTTTTTGTTTTAATCATCCATAAGACCAACAAGACAAAAGACTAAACCCATTTCGGGTTTTCTTT
ath-miR5658	AT2G34100.2	AUGAUGAUGAUGAUGAUGAAA	UUUUAUCAUCAUCAUCAUCAU	TTATGCCCTAAAATTCAAGAGTTTATGGTTCTGTCTATGTTGTGTGGCTAAAAGACTAAACCTATGTTCTTTTATCATCATCATCATCATCATCATCAACGCAAAGTATATGCTACGAATTGATGTAGATAATGTATTTTAGTTATTAGTGTATTTAGTA
ath-miR5658	AT2G34100.1	AUGAUGAUGAUGAUGAUGAAA	UUUUAUCAUCAUCAUCAUCAU	TTATGCCCTAAAATTCAAGAGTTTATGGTTCTGTCTATGTTGTGTGGCTAAAAGACTAAACCTATGTTCTTTTATCATCATCATCATCATCATCATCAACGCAAAGTATATGCTACGAATTGATGTAGATAATGTATTTTAGTTATTAGTGTATTTAGTA
ath-miR5658	AT2G36460.1	AUGAUGAUGAUGAUGAUGAAA	CUUCAUCAUCAUCAUCAUCAU	AATATCTTCTGGAAGCTACCATCACTCTCTCCTATATAACTCAAAATTCACCATCATCTTCATCATCATCATCATCATCATCCTTTCTTTATCCAACTTTCTTCACCAAATCGATTCTTCTTCAACCATGTCTTCCTTCACCTCCAAATTCGCCGGTAA
ath-miR5658	AT2G37410.1	AUGAUGAUGAUGAUGAUGAAA	CUUCAUCAUCAUCAUCAUCAU	AGGAATGCAGATGGGGCAGATGCAGAGTCAAGCACAGATAAGGTCAGAGAGTCAAAACCAGAATACAGCTTCATCATCATCATCATCATCATGGTTTGGAGGGCTTTTTGATAAGAAAAAGGAGGAGGTGCAACCAGGCAGTGAAAGTAAAACAGAGGT
ath-miR5020a	AT5G06120.1	UGGAAGAAGGUGAGACUUGCA	UGCCAUUCUUACCUUCUUCCA	ATCTCTAATTAATCAAAAACACTTCTTTCTGCAGAGATATGGTGAAATAAGTAAACAAAGGCTTGATCGTGCCATTCTTACCTTCTTCCAAAATTTCCGGAAGTCTTACGTTGGTGATCAGGCCATGCATTCATCAAAAGTAAATGCAAACCCTGTTTCT
ath-miR395d	AT5G13630.1	CUGAAGUGUUUGGGGGAACUC	GAGUUUUCUCAAACGCUUCAG	ATTTTGTAAGGAAACACGCGTTGGAACAAGCAGAGGCGCTTGGCATTGATATTAGAGAGGCAGCGACAAGAGTTTTCTCAAACGCTTCAGGGTCATACTCAGCCAACATCAGTCTTGCTGTTGAAAACTCGTCATGGAACGATGAGAAACAGCTTCAGGA
ath-miR5643b	AT1G40104.1	AGGCUUUUAAGAUCUGGUUGC	GCAACCAGAUCUUAAAGGCGU	GTTGGTTAGTGTCTTGGAGTCGAATATGACTTGATGTCATGTGTATGATTTAGTATAAGAACTTAAACCGCAACCAGATCTTAAAGGCGTGAAAATTGTATCCTTGTTAGAAGACACAAAGCCAAAGACTCATATGTACTTTGGCTACACCATGAGAGCT
ath-miR161.2	AT1G62930.1	UCAAUGCAUUGAAAGUGACUA	UAGUCACUUUCAGCGCAUUGA	ATTACGGAAGATGGAGTGATGCTTCTCGACTACTCAGTGATATGATTGAGAGGAAAATCAATCCAAATGTAGTCACTTTCAGCGCATTGATTGATGCATTTGTGAAGGAAGGGAAGCTTGTAGAGGCTGAGAAATTGTACGACGAGATGATCAAAAGGTC
ath-miR161.2	AT1G63130.1	UCAAUGCAUUGAAAGUGACUA	UAGUCACUUUCAGCGCAUUGA	ATTACGGAAGATGGAGTGATGCTTCTCGACTACTCAGTGATATGATTGAGAGGAAAATCAATCCAAATGTAGTCACTTTCAGCGCATTGATTGATGCATTTGTGAAGGAGGGGAAGCTTGTAGAGGCTGAGAAATTGTACGACGAGATGATCAAAAGGTC
ath-miR161.2	AT1G63630.1	UCAAUGCAUUGAAAGUGACUA	UUGUUACUUUCAGUGCAUUGA	ACTCTGGTAGATGGAGTGATGCCGACCAATTGTTGCGTCATATGATTGAAAAGCAAATCAATCCTGATATTGTTACTTTCAGTGCATTGATCAATGCATTTGTCAAAGAAAGAAAGGTCTCCGAGGCTGAAGAAATATACAAGGAGATGCTTCGTTGGAG
ath-miR161.2	AT1G63630.2	UCAAUGCAUUGAAAGUGACUA	UUGUUACUUUCAGUGCAUUGA	ACTCTGGTAGATGGAGTGATGCCGACCAATTGTTGCGTCATATGATTGAAAAGCAAATCAATCCTGATATTGTTACTTTCAGTGCATTGATCAATGCATTTGTCAAAGAAAGAAAGGTCTCCGAGGCTGAAGAAATATACAAGGAGATGCTTCGTTGGAG
ath-miR161.2	AT5G65560.1	UCAAUGCAUUGAAAGUGACUA	UAAUCACUUACAAUGCAUUGA	GCCAATGTAAGTTCGAGAAAGCTAGAGAGTTGCTAGGTCAGATGCTAGAGAAAGGGTTGATGCCAAATGTAATCACTTACAATGCATTGATTAATGGGTATTGTAAGCGGGGGATGATTGAAGATGCTGTAGACGTTGTGGAGTTGATGGAATCACGTAA
ath-miR161.2	AT2G41720.2	UCAAUGCAUUGAAAGUGACUA	UUGUUACUUACAAUGCAUUGA	GATCACGTCAACCTGGGAAGGCAAAGGAGGTATTCCTCATGATGAGGAAGGAAAGGAGAAAGCCAAATGTTGTTACTTACAATGCATTGATTGATGCTTATGGGTCTAATGGGTTTCTAGCTGAAGCTGTGGAAATCTTTCGGCAGATGGAACAAGATGG
ath-miR5641	AT4G21540.4	UGGAAGAAGAUGAUAGAAUUA	AAUUUCUAUUAUCUUCUUCCA	GATATTTCAAGAGGAAGTAAAGCCATTGTTTGAAGATGCAAATATTCAACTTGAGATTCAAGGTTTCTAATTTCTATTATCTTCTTCCAATTCTACTGAGGGAAATTAACAATCGGATTACTTTTGATATTTGCTTCAGAAACCAAGTATCAGTTGCAT
ath-miR5641	AT4G21540.1	UGGAAGAAGAUGAUAGAAUUA	AAUUUCUAUUAUCUUCUUCCA	GATATTTCAAGAGGAAGTAAAGCCATTGTTTGAAGATGCAAATATTCAACTTGAGATTCAAGGTTTCTAATTTCTATTATCTTCTTCCAATTCTACTGAGGGAAATTAACAATCGGATTACTTTTGATATTTGCTTCAGAAACCAAGTATCAGTTGCAT
ath-miR834	AT5G41260.1	UGGUAGCAGUAGCGGUGGUAA	UUACCAUUUUUACUGCUACCA	TTTGCTTATAATTAGCAAGCTTTTATTATTAATGATGAATATTGAATCGCAGAAGCTTATATCTTTCTGTTACCATTTTTACTGCTACCATACGGCAAACAATTGCAGAACTAGAAAGATAAGCTTGATGCTTCTTTCATTTGAAAAGATTATTCCCGCT
ath-miR5639	AT2G24340.1	UAGUCCACUGUGGUCUAAGGC	GCCUUAGACCACAGUGGACUA	AGACTTCTTTGTCAACCCTTTCACAAGGACCACCATTGACATGTTTTCTAGTCTGGTCACCGCATTTCAGCCTTAGACCACAGTGGACTACTTAGTCGTAGCATATCTTCTCCAACTTTCCCAAATAATTCCTTCATCATCTTTGTTCCATAATCCATTG
ath-miR156i	AT1G53160.2	UGACAGAAGAGAGAGAGCAG	CUGCUCUCUCUCUUCUGUCA	AGGGTAGAGATGACACTTCCTATGCCAAACTCATCATTCAAGCGACCACAGATTAGATAGAGAAGCTGTCTGCTCTCTCTCTTCTGTCATCTAAACTTCTCTCTTAGAATCCTAAAATTGTGGTATCTAACAATGTTATAGAGAAATAAATAACTACCA
ath-miR156i	AT1G27360.1	UGACAGAAGAGAGAGAGCAG	GUGCUCUCUCUCUUCUGUCA	ATTGGTTAAATCTTTTGGCAGATGTGGGAGAATACTCAGGAGTCCTCCATGAATCTCAAGATATCCACCGTGCTCTCTCTCTTCTGTCAACCTCTTCGGATCCCCTGGCCCAACCACATGTGCAGCCATTTTCTCTACTCTGTTCATATGATGTTGTAC
ath-miR156i	AT1G27360.3	UGACAGAAGAGAGAGAGCAG	GUGCUCUCUCUCUUCUGUCA	ATTGGTTAAATCTTTTGGCAGATGTGGGAGAATACTCAGGAGTCCTCCATGAATCTCAAGATATCCACCGTGCTCTCTCTCTTCTGTCAACCTCTTCGGATCCCCTGGCCCAACCACATGTGCAGCCATTTTCTCTACTCTGTTCATATGATGTTGTAC
ath-miR156i	AT1G27370.3	UGACAGAAGAGAGAGAGCAG	GUGCUCUCUCUCUUCUGUCA	CTGAGTAATATGTTTTGGCAGGTGTGGGAGAATGCTCAGGAGGCCTCCATGAATCTCATGATTTCTACAGTGCTCTCTCTCTTCTGTCAACTACTTCGGATTCACAAGGGATCAAACACACTCCCGTGGCCGAACCACCGCCAATATTTGGCACTTTCC
ath-miR156i	AT5G50570.1	UGACAGAAGAGAGAGAGCAG	GUGCUCUCUCUCUUCUGUCA	AAGAAGAAGAAAGCTCGAGAACCGCATCGTTGTGTGAGAGAATGACGAGTTGCATCCATGACTCTGATTGTGCTCTCTCTCTTCTGTCATCCTCCTCGTCGTCAGTCCCTCATTTGCTTCAACCACCACTTTCTTTGTCCCAAGAAGCAGTTGAGACAG
ath-miR156i	AT5G43270.3	UGACAGAAGAGAGAGAGCAG	GUGCUCUCUCUCUUCUGUCA	TTATGTTATGCGTATTTTTAGAAAAGGTCACAATCTCTTCACACATGGGTGCTTCTCAAGATCTTGATGGTGCTCTCTCTCTTCTGTCAAATTCAACAACATGGGTTTCTTCCTCTGACCAACCAAGGCGTTTTACCCTTGATCACCATCCCTCAAGCA
ath-miR156i	AT1G27360.2	UGACAGAAGAGAGAGAGCAG	GUGCUCUCUCUCUUCUGUCA	ATTGGTTAAATCTTTTGGCAGATGTGGGAGAATACTCAGGAGTCCTCCATGAATCTCAAGATATCCACCGTGCTCTCTCTCTTCTGTCAACCTCTTCGGATCCCCTGGCCCAACCACATGTGCAGCCATTTTCTCTACTCTGTTCATATGATGTTGTAC
ath-miR156i	AT1G27370.1	UGACAGAAGAGAGAGAGCAG	GUGCUCUCUCUCUUCUGUCA	CTGAGTAATATGTTTTGGCAGGTGTGGGAGAATGCTCAGGAGGCCTCCATGAATCTCATGATTTCTACAGTGCTCTCTCTCTTCTGTCAACTACTTCGGATTCACAAGGGATCAAACACACTCCCGTGGCCGAACCACCGCCAATATTTGGCACTTTCC
ath-miR156i	AT1G27370.2	UGACAGAAGAGAGAGAGCAG	GUGCUCUCUCUCUUCUGUCA	CTGAGTAATATGTTTTGGCAGGTGTGGGAGAATGCTCAGGAGGCCTCCATGAATCTCATGATTTCTACAGTGCTCTCTCTCTTCTGTCAACTACTTCGGATTCACAAGGGATCAAACACACTCCCGTGGCCGAACCACCGCCAATATTTGGCACTTTCC
ath-miR156i	AT5G43270.2	UGACAGAAGAGAGAGAGCAG	GUGCUCUCUCUCUUCUGUCA	TTATGTTATGCGTATTTTTAGAAAAGGTCACAATCTCTTCACACATGGGTGCTTCTCAAGATCTTGATGGTGCTCTCTCTCTTCTGTCAAATTCAACAACATGGGTTTCTTCCTCTGACCAACCAAGGCGTTTTACCCTTGATCACCATCCCTCAAGCA
ath-miR169a	AT3G13405.1	CAGCCAAGGAUGACUUGCCGA	UCGGCAAGUUGUCCUUGGCUA	CTTTCTTTATACTCTATTAAGACAATTTAGTTTCAAACTTTTTTTTTTTTTTTTTTTTGAAGGATTCAGGAAGAAATTAGGATATATTATTCCGTATAAAATACAAGATATATAAAACCAAAAAGAAAAAGTAACATGATCGGCAAGTTGTCCTTGGCTA
ath-miR169a	AT1G17590.2	CAGCCAAGGAUGACUUGCCGA	AAGGGAAGUCAUCCUUGGCUG	AACACACACCATTTCTCTGTCCATATCTGAGCCGGTGGAATCTGGTAATGTGTACGTTCCTACAAAAAAAGGGAAGTCATCCTTGGCTGCTACTTCGCTTATTAGCTAGTTCTTATTTCACACGCTTTGTCCAGATATCATTTGAATGACCAAAAACCT
ath-miR169a	AT1G17590.1	CAGCCAAGGAUGACUUGCCGA	AAGGGAAGUCAUCCUUGGCUG	AACACACACCATTTCTCTGTCCATATCTGAGCCGGTGGAATCTGGTAATGTGTACGTTCCTACAAAAAAAGGGAAGTCATCCTTGGCTGCTACTTCGCTTATTAGCTAGTTCTTATTTCACACGCTTTGTCCAGATATCATTTGAATGACCAAAAACCT
ath-miR399a	AT1G78500.1	UGCCAAAGGAGAUUUGCCCUG	CAGUGCUGAUCUCCUUUGGCG	TCCAGAGGAACTCGCTGAGGTCGATGAAGCTCGTCAGAATTTCTCCATAAACCGATCACGTTTCAAGATCAGTGCTGATCTCCTTTGGCGAATGCAGGTAAGCTTTAATTTTAACATGCATGATGATAATGAGAAAGTTCGGGACTTGATCTCTTGGGAG
ath-miR447c-3p	AT4G16915.1	UUGGGGACGACAUCUUUUGUUG	CAGUGAAAGGUGUCGUCCCCAU	CAGGAAAGGAATCTTAACAATGTGATGGTGTGAATTCAGTCAAGGCAGATCTTAACTGTTCAGGGTCAGCAGTGAAAGGTGTCGTCCCCATCAGACCATACGTTTTATTTAGGCCCTTGATGCAAAGATCTGAAGCAAACCAATTCAGTCAAGAACAGCCC
ath-miR157b	AT1G27360.1	UUGACAGAAGAUAGAGAGCAC	GUGCUCUCUCUCUUCUGUCAA	ATTGGTTAAATCTTTTGGCAGATGTGGGAGAATACTCAGGAGTCCTCCATGAATCTCAAGATATCCACCGTGCTCTCTCTCTTCTGTCAACCTCTTCGGATCCCCTGGCCCAACCACATGTGCAGCCATTTTCTCTACTCTGTTCATATGATGTTGTACC
ath-miR157b	AT1G27360.3	UUGACAGAAGAUAGAGAGCAC	GUGCUCUCUCUCUUCUGUCAA	ATTGGTTAAATCTTTTGGCAGATGTGGGAGAATACTCAGGAGTCCTCCATGAATCTCAAGATATCCACCGTGCTCTCTCTCTTCTGTCAACCTCTTCGGATCCCCTGGCCCAACCACATGTGCAGCCATTTTCTCTACTCTGTTCATATGATGTTGTACC
ath-miR157b	AT1G27370.3	UUGACAGAAGAUAGAGAGCAC	GUGCUCUCUCUCUUCUGUCAA	CTGAGTAATATGTTTTGGCAGGTGTGGGAGAATGCTCAGGAGGCCTCCATGAATCTCATGATTTCTACAGTGCTCTCTCTCTTCTGTCAACTACTTCGGATTCACAAGGGATCAAACACACTCCCGTGGCCGAACCACCGCCAATATTTGGCACTTTCCC
ath-miR157b	AT5G43270.3	UUGACAGAAGAUAGAGAGCAC	GUGCUCUCUCUCUUCUGUCAA	TTATGTTATGCGTATTTTTAGAAAAGGTCACAATCTCTTCACACATGGGTGCTTCTCAAGATCTTGATGGTGCTCTCTCTCTTCTGTCAAATTCAACAACATGGGTTTCTTCCTCTGACCAACCAAGGCGTTTTACCCTTGATCACCATCCCTCAAGCAA
ath-miR157b	AT1G27360.2	UUGACAGAAGAUAGAGAGCAC	GUGCUCUCUCUCUUCUGUCAA	ATTGGTTAAATCTTTTGGCAGATGTGGGAGAATACTCAGGAGTCCTCCATGAATCTCAAGATATCCACCGTGCTCTCTCTCTTCTGTCAACCTCTTCGGATCCCCTGGCCCAACCACATGTGCAGCCATTTTCTCTACTCTGTTCATATGATGTTGTACC
ath-miR157b	AT1G27370.1	UUGACAGAAGAUAGAGAGCAC	GUGCUCUCUCUCUUCUGUCAA	CTGAGTAATATGTTTTGGCAGGTGTGGGAGAATGCTCAGGAGGCCTCCATGAATCTCATGATTTCTACAGTGCTCTCTCTCTTCTGTCAACTACTTCGGATTCACAAGGGATCAAACACACTCCCGTGGCCGAACCACCGCCAATATTTGGCACTTTCCC
ath-miR157b	AT1G27370.2	UUGACAGAAGAUAGAGAGCAC	GUGCUCUCUCUCUUCUGUCAA	CTGAGTAATATGTTTTGGCAGGTGTGGGAGAATGCTCAGGAGGCCTCCATGAATCTCATGATTTCTACAGTGCTCTCTCTCTTCTGTCAACTACTTCGGATTCACAAGGGATCAAACACACTCCCGTGGCCGAACCACCGCCAATATTTGGCACTTTCCC
ath-miR157b	AT5G43270.2	UUGACAGAAGAUAGAGAGCAC	GUGCUCUCUCUCUUCUGUCAA	TTATGTTATGCGTATTTTTAGAAAAGGTCACAATCTCTTCACACATGGGTGCTTCTCAAGATCTTGATGGTGCTCTCTCTCTTCTGTCAAATTCAACAACATGGGTTTCTTCCTCTGACCAACCAAGGCGTTTTACCCTTGATCACCATCCCTCAAGCAA
ath-miR157b	AT5G50570.1	UUGACAGAAGAUAGAGAGCAC	GUGCUCUCUCUCUUCUGUCAU	AAGAAGAAGAAAGCTCGAGAACCGCATCGTTGTGTGAGAGAATGACGAGTTGCATCCATGACTCTGATTGTGCTCTCTCTCTTCTGTCATCCTCCTCGTCGTCAGTCCCTCATTTGCTTCAACCACCACTTTCTTTGTCCCAAGAAGCAGTTGAGACAGT
ath-miR157b	AT5G08620.1	UUGACAGAAGAUAGAGAGCAC	GUACUUUCUAUCUUCUGUUAA	TAGACTTGGCAGAACTGGGCGGAAAGGTAAGGAAGGAGAAGGTGTACTATTGTTGGCACCGTGGGAAGAGTACTTTCTATCTTCTGTTAAGGACTTGCCCATCACAAAGTCTTCTTTACCGCCAATAGACCATGAGGCTGTGAAAAAGGTAAGATTTTTC
ath-miR157b	AT5G20380.1	UUGACAGAAGAUAGAGAGCAC	UACCUCUCUAUCUUCUGUCAA	ATTGTAGGAATTTTGACAGCAGGCTTGGCCCTATCAAGTTTTGCTTTATCAGGTACCTGGAGATGTTCTACCTCTCTATCTTCTGTCAAAAGTCTTCAAGTAACTTCATATAAGAAGATGCACCCGAAGGAGTTTTTTGTAATGGATTGACAAACACTA
ath-miR827	AT1G02860.1	UUAGAUGACCAUCAACAAACU	UGUUUGUUGAUGGUCAUCUAA	AGGGAAAGAGATAAGAGCGACTCTGTTTTGTTGATCAAAATCCTTTTTTTTTGTTTGAGGGCTGAATTTGTTTGTTGATGGTCATCTAAATTTGTAACCTTTATCTGTTTTATTGAGTTGTGAAATTCAGAGAAAAAATAAATGAAGTTTTGTAAGAAG
ath-miR405d	AT4G06535.1	AUGAGUUGGGUCUAACCCAUAACU	AGUUAUGGAUU-GACCCAACUCAU	AAATGAGTTTAGGGTTAAATGAGTTATGGATTGACCCAACTCATTTAATTTGATGGGTTGAGTTGTTAAATGGGTTAACCCATTTAAGTAATAATTTAATTAATTATTTTTATAAATCAATGATAAATAATTATCATTATTAATAATTATTAATTCATTATC
ath-miR394b	AT5G09670.2	UUGGCAU-UCUGUCCACCUCC	GGAGGAGGACAGAGAUGCCAA	CCGAGGAAGTGTAAATTTATGGGATGTGTGAAGGGAGCTCGAGGAGCGTCAGGACTCTGCATCAGCCATGGAGGAGGACAGAGATGCCAAAAACCAGGCTGCAACAAAGGTGCAGAGAGTAAAACCACTTTTTGTAAAACCCATGGTGGAGGGAAGAGGT
ath-miR157a	AT1G27360.1	UUGACAGAAGAUAGAGAGCAC	GUGCUCUCUCUCUUCUGUCAA	ATTGGTTAAATCTTTTGGCAGATGTGGGAGAATACTCAGGAGTCCTCCATGAATCTCAAGATATCCACCGTGCTCTCTCTCTTCTGTCAACCTCTTCGGATCCCCTGGCCCAACCACATGTGCAGCCATTTTCTCTACTCTGTTCATATGATGTTGTACC
ath-miR157a	AT1G27360.3	UUGACAGAAGAUAGAGAGCAC	GUGCUCUCUCUCUUCUGUCAA	ATTGGTTAAATCTTTTGGCAGATGTGGGAGAATACTCAGGAGTCCTCCATGAATCTCAAGATATCCACCGTGCTCTCTCTCTTCTGTCAACCTCTTCGGATCCCCTGGCCCAACCACATGTGCAGCCATTTTCTCTACTCTGTTCATATGATGTTGTACC
ath-miR157a	AT1G27370.3	UUGACAGAAGAUAGAGAGCAC	GUGCUCUCUCUCUUCUGUCAA	CTGAGTAATATGTTTTGGCAGGTGTGGGAGAATGCTCAGGAGGCCTCCATGAATCTCATGATTTCTACAGTGCTCTCTCTCTTCTGTCAACTACTTCGGATTCACAAGGGATCAAACACACTCCCGTGGCCGAACCACCGCCAATATTTGGCACTTTCCC
ath-miR157a	AT5G43270.3	UUGACAGAAGAUAGAGAGCAC	GUGCUCUCUCUCUUCUGUCAA	TTATGTTATGCGTATTTTTAGAAAAGGTCACAATCTCTTCACACATGGGTGCTTCTCAAGATCTTGATGGTGCTCTCTCTCTTCTGTCAAATTCAACAACATGGGTTTCTTCCTCTGACCAACCAAGGCGTTTTACCCTTGATCACCATCCCTCAAGCAA
ath-miR157a	AT1G27360.2	UUGACAGAAGAUAGAGAGCAC	GUGCUCUCUCUCUUCUGUCAA	ATTGGTTAAATCTTTTGGCAGATGTGGGAGAATACTCAGGAGTCCTCCATGAATCTCAAGATATCCACCGTGCTCTCTCTCTTCTGTCAACCTCTTCGGATCCCCTGGCCCAACCACATGTGCAGCCATTTTCTCTACTCTGTTCATATGATGTTGTACC
ath-miR157a	AT1G27370.1	UUGACAGAAGAUAGAGAGCAC	GUGCUCUCUCUCUUCUGUCAA	CTGAGTAATATGTTTTGGCAGGTGTGGGAGAATGCTCAGGAGGCCTCCATGAATCTCATGATTTCTACAGTGCTCTCTCTCTTCTGTCAACTACTTCGGATTCACAAGGGATCAAACACACTCCCGTGGCCGAACCACCGCCAATATTTGGCACTTTCCC
ath-miR157a	AT1G27370.2	UUGACAGAAGAUAGAGAGCAC	GUGCUCUCUCUCUUCUGUCAA	CTGAGTAATATGTTTTGGCAGGTGTGGGAGAATGCTCAGGAGGCCTCCATGAATCTCATGATTTCTACAGTGCTCTCTCTCTTCTGTCAACTACTTCGGATTCACAAGGGATCAAACACACTCCCGTGGCCGAACCACCGCCAATATTTGGCACTTTCCC
ath-miR157a	AT5G43270.2	UUGACAGAAGAUAGAGAGCAC	GUGCUCUCUCUCUUCUGUCAA	TTATGTTATGCGTATTTTTAGAAAAGGTCACAATCTCTTCACACATGGGTGCTTCTCAAGATCTTGATGGTGCTCTCTCTCTTCTGTCAAATTCAACAACATGGGTTTCTTCCTCTGACCAACCAAGGCGTTTTACCCTTGATCACCATCCCTCAAGCAA
ath-miR157a	AT5G50570.1	UUGACAGAAGAUAGAGAGCAC	GUGCUCUCUCUCUUCUGUCAU	AAGAAGAAGAAAGCTCGAGAACCGCATCGTTGTGTGAGAGAATGACGAGTTGCATCCATGACTCTGATTGTGCTCTCTCTCTTCTGTCATCCTCCTCGTCGTCAGTCCCTCATTTGCTTCAACCACCACTTTCTTTGTCCCAAGAAGCAGTTGAGACAGT
ath-miR157a	AT5G08620.1	UUGACAGAAGAUAGAGAGCAC	GUACUUUCUAUCUUCUGUUAA	TAGACTTGGCAGAACTGGGCGGAAAGGTAAGGAAGGAGAAGGTGTACTATTGTTGGCACCGTGGGAAGAGTACTTTCTATCTTCTGTTAAGGACTTGCCCATCACAAAGTCTTCTTTACCGCCAATAGACCATGAGGCTGTGAAAAAGGTAAGATTTTTC
ath-miR157a	AT5G20380.1	UUGACAGAAGAUAGAGAGCAC	UACCUCUCUAUCUUCUGUCAA	ATTGTAGGAATTTTGACAGCAGGCTTGGCCCTATCAAGTTTTGCTTTATCAGGTACCTGGAGATGTTCTACCTCTCTATCTTCTGTCAAAAGTCTTCAAGTAACTTCATATAAGAAGATGCACCCGAAGGAGTTTTTTGTAATGGATTGACAAACACTA
ath-miR854d	AT1G15530.1	GAUGAGGAUAGGGAGGAGGAG	CCUCUCCUCCUUAUCCUCAUC	ATGTCGTGGCAATGGCGGCGACGGCAGTGGCCATCCCCTCTCCTCCTTATCCTCATCGTTCTTCATCTCGTCTCTTCCTCTTCCGCCATTGATTTTCTCTACAATTCCTTCAGCTCCGTAACTAACAGAACCGACGTAATCCTCATCGAAGATTCCCGCG
ath-miR854d	AT2G15620.1	GAUGAGGAUAGGGAGGAGGAG	UUCCUCCUCUCUAUCCUCUUC	TCTAAAGATGATATTGATGTTAGACTCAAGTGGCTTGGTCTCTTTCACCGTAGAAAGCATCAGTGTATGTTCCTCCTCTCTATCCTCTTCCATTGACTTGTGATTGAACTGTGTAAAGGTTTCGTCTTTAGTCTTATGTGTGCTTCTTTCAATGACTTGT
ath-miR402	AT4G34060.1	UUCGAGGCCUAUUAAACCUCUG	CUGAGGUUUAAUAGGCCUCGGA	AAAGATGATATTTCGCAACGTGTTACCGGAAAAGGAAGGAGAAGGAATTCAAAAGGGACACCAAAAAAACTGAGGTTTAATAGGCCTCGGATCTTGGAAGACGGAAAGAAACCAAGAAATCCCGCCACCACTCGACTGAGAACTATATCCAACAAGAGGAG
ath-miR156e	AT1G27360.1	UGACAGAAGAGAGUGAGCAC	GUGCUCUCUCUCUUCUGUCA	ATTGGTTAAATCTTTTGGCAGATGTGGGAGAATACTCAGGAGTCCTCCATGAATCTCAAGATATCCACCGTGCTCTCTCTCTTCTGTCAACCTCTTCGGATCCCCTGGCCCAACCACATGTGCAGCCATTTTCTCTACTCTGTTCATATGATGTTGTAC
ath-miR156e	AT1G27360.3	UGACAGAAGAGAGUGAGCAC	GUGCUCUCUCUCUUCUGUCA	ATTGGTTAAATCTTTTGGCAGATGTGGGAGAATACTCAGGAGTCCTCCATGAATCTCAAGATATCCACCGTGCTCTCTCTCTTCTGTCAACCTCTTCGGATCCCCTGGCCCAACCACATGTGCAGCCATTTTCTCTACTCTGTTCATATGATGTTGTAC
ath-miR156e	AT1G27370.3	UGACAGAAGAGAGUGAGCAC	GUGCUCUCUCUCUUCUGUCA	CTGAGTAATATGTTTTGGCAGGTGTGGGAGAATGCTCAGGAGGCCTCCATGAATCTCATGATTTCTACAGTGCTCTCTCTCTTCTGTCAACTACTTCGGATTCACAAGGGATCAAACACACTCCCGTGGCCGAACCACCGCCAATATTTGGCACTTTCC
ath-miR156e	AT5G50570.1	UGACAGAAGAGAGUGAGCAC	GUGCUCUCUCUCUUCUGUCA	AAGAAGAAGAAAGCTCGAGAACCGCATCGTTGTGTGAGAGAATGACGAGTTGCATCCATGACTCTGATTGTGCTCTCTCTCTTCTGTCATCCTCCTCGTCGTCAGTCCCTCATTTGCTTCAACCACCACTTTCTTTGTCCCAAGAAGCAGTTGAGACAG
ath-miR156e	AT5G43270.3	UGACAGAAGAGAGUGAGCAC	GUGCUCUCUCUCUUCUGUCA	TTATGTTATGCGTATTTTTAGAAAAGGTCACAATCTCTTCACACATGGGTGCTTCTCAAGATCTTGATGGTGCTCTCTCTCTTCTGTCAAATTCAACAACATGGGTTTCTTCCTCTGACCAACCAAGGCGTTTTACCCTTGATCACCATCCCTCAAGCA
ath-miR156e	AT1G27360.2	UGACAGAAGAGAGUGAGCAC	GUGCUCUCUCUCUUCUGUCA	ATTGGTTAAATCTTTTGGCAGATGTGGGAGAATACTCAGGAGTCCTCCATGAATCTCAAGATATCCACCGTGCTCTCTCTCTTCTGTCAACCTCTTCGGATCCCCTGGCCCAACCACATGTGCAGCCATTTTCTCTACTCTGTTCATATGATGTTGTAC
ath-miR156e	AT1G27370.1	UGACAGAAGAGAGUGAGCAC	GUGCUCUCUCUCUUCUGUCA	CTGAGTAATATGTTTTGGCAGGTGTGGGAGAATGCTCAGGAGGCCTCCATGAATCTCATGATTTCTACAGTGCTCTCTCTCTTCTGTCAACTACTTCGGATTCACAAGGGATCAAACACACTCCCGTGGCCGAACCACCGCCAATATTTGGCACTTTCC
ath-miR156e	AT1G27370.2	UGACAGAAGAGAGUGAGCAC	GUGCUCUCUCUCUUCUGUCA	CTGAGTAATATGTTTTGGCAGGTGTGGGAGAATGCTCAGGAGGCCTCCATGAATCTCATGATTTCTACAGTGCTCTCTCTCTTCTGTCAACTACTTCGGATTCACAAGGGATCAAACACACTCCCGTGGCCGAACCACCGCCAATATTTGGCACTTTCC
ath-miR156e	AT5G43270.2	UGACAGAAGAGAGUGAGCAC	GUGCUCUCUCUCUUCUGUCA	TTATGTTATGCGTATTTTTAGAAAAGGTCACAATCTCTTCACACATGGGTGCTTCTCAAGATCTTGATGGTGCTCTCTCTCTTCTGTCAAATTCAACAACATGGGTTTCTTCCTCTGACCAACCAAGGCGTTTTACCCTTGATCACCATCCCTCAAGCA
ath-miR156e	AT1G53160.2	UGACAGAAGAGAGUGAGCAC	CUGCUCUCUCUCUUCUGUCA	AGGGTAGAGATGACACTTCCTATGCCAAACTCATCATTCAAGCGACCACAGATTAGATAGAGAAGCTGTCTGCTCTCTCTCTTCTGTCATCTAAACTTCTCTCTTAGAATCCTAAAATTGTGGTATCTAACAATGTTATAGAGAAATAAATAACTACCA
ath-miR5029	AT4G23850.1	AAUGAGAGAGAACACUGCAAA	UUUGUAGUUUUCUCUCUCAUA	TATGTTGCGGTGGAGAACATAGAAAACATATACGGTGAAGTACAAGCTGTTGATTCCGTAAGTAACCGATTTGTAGTTTTCTCTCTCATAGGTTTGGTAAATATTCTCATCTACTGATAATCACAATCACAATATTTCCATTCAAATTTATTAGGTGTGG
ath-miR171c	AT5G23250.1	UUGAGCCGUGCCAAUAUCACG	GGUGGUAAGGGCACGGCUCAA	GTTTCCCACTCGAACCCATTATTAAATCTTGTAATGTTTTTTTTGGGATCGATGAAGCCATTGTTTCCGGTGGTAAGGGCACGGCTCAAGACAAGATAAAGAGCCTAAGAGACGCAGGAGTTAAGGTGGTTGAGTCACCAGCTAAGATTGGTGCGGCGA
ath-miR169h	AT3G13405.1	UAGCCAAGGAUGACUUGCCUG	UCGGCAAGUUGUCCUUGGCUA	TTTCTTTATACTCTATTAAGACAATTTAGTTTCAAACTTTTTTTTTTTTTTTTTTTTGAAGGATTCAGGAAGAAATTAGGATATATTATTCCGTATAAAATACAAGATATATAAAACCAAAAAGAAAAAGTAACATGATCGGCAAGTTGTCCTTGGCTA
ath-miR169h	AT5G06510.3	UAGCCAAGGAUGACUUGCCUG	CAGGCAAAUCAUCUUUGGCUC	CTTGGAAAAAAGACATTGAGTTTCCTTGGTTTATAAGATTGGTCCTTTTACCATCCGTTTGGCTGTAAACAGGCAAATCATCTTTGGCTCATGCTTCATCAAGTTCTTATCTTCGTCTGTTTTCTTCTACGCATCTTCATAAGATCTCTGAACTAGTGAA
ath-miR169h	AT5G06510.1	UAGCCAAGGAUGACUUGCCUG	CAGGCAAAUCAUCUUUGGCUC	CTTGGAAAAAAGACATTGAGTTTCCTTGGTTTATAAGATTGGTCCTTTTACCATCCGTTTGGCTGTAAACAGGCAAATCATCTTTGGCTCATGCTTCATCAAGTTCTTATCTTCGTCTGTTTTCTTCTACGCATCTTCATAAGATCTCTGAACTAGTGAA
ath-miR169h	AT1G17590.2	UAGCCAAGGAUGACUUGCCUG	AAGGGAAGUCAUCCUUGGCUG	AACACACACCATTTCTCTGTCCATATCTGAGCCGGTGGAATCTGGTAATGTGTACGTTCCTACAAAAAAAGGGAAGTCATCCTTGGCTGCTACTTCGCTTATTAGCTAGTTCTTATTTCACACGCTTTGTCCAGATATCATTTGAATGACCAAAAACCT
ath-miR169h	AT1G17590.1	UAGCCAAGGAUGACUUGCCUG	AAGGGAAGUCAUCCUUGGCUG	AACACACACCATTTCTCTGTCCATATCTGAGCCGGTGGAATCTGGTAATGTGTACGTTCCTACAAAAAAAGGGAAGTCATCCTTGGCTGCTACTTCGCTTATTAGCTAGTTCTTATTTCACACGCTTTGTCCAGATATCATTTGAATGACCAAAAACCT
ath-miR169h	AT1G72830.1	UAGCCAAGGAUGACUUGCCUG	AGGGGAAGUCAUCCUUGGCUA	CATGCACCATTTCTCTGTCCATATCTGAGACAGTGGATCTTGGTGCTGTGTTCATGTTCCCACCAAGAAGGGGAAGTCATCCTTGGCTACTACTAGTTCTTTCGCTTGTTGTAACTTCAGTGTTTTTATTTCATATTATGTCTGTGTTAGACATCACAA
ath-miR169h	AT1G72830.2	UAGCCAAGGAUGACUUGCCUG	AGGGGAAGUCAUCCUUGGCUA	CATGCACCATTTCTCTGTCCATATCTGAGACAGTGGATCTTGGTGCTGTGTTCATGTTCCCACCAAGAAGGGGAAGTCATCCTTGGCTACTACTAGTTCTTTCGCTTGTTGTAACTTCAGTGTTTTTATTTCATATTATGTCTGTGTTAGACATCACAA
ath-miR846	AT1G16880.2	UUGAAUUGAAGUGCUUGAAUU	GAUUCAAAUACUUCAAUUCAA	GGTTATAAATTCGTATCTTTTGCTGGAATTCGATTCAAAGCACAGATTGTTTTGAGCTGATCTTCTACGGATTCAAATACTTCAATTCAATTCTTTTTTTTTTTTTTCTTCAGATTATCCACTTTGAAGATTAGAGCATCAAATGCTACTGCTGTGGAGG
ath-miR2111a-5p	AT1G07010.3	UAAUCUGCAUCCUGAGGUUUA	UGAACUUCAGGUUGCAGAUUA	GTTTCTTCAGGTTCTGGAGATAAGAGGGGACAAAGCTAGAGTAATAAGGAGCAACCGTGACAGACTTCATGAACTTCAGGTTGCAGATTACATTTAAAAAAAAGAACCAGACTCTCATGTTCAAGATTCAAACTTTATCACCGTATTTGTCATCATACAC
ath-miR2111a-5p	AT1G07010.1	UAAUCUGCAUCCUGAGGUUUA	UGAACUUCAGGUUGCAGAUUA	GTTTCTTCAGGTTCTGGAGATAAGAGGGGACAAAGCTAGAGTAATAAGGAGCAACCGTGACAGACTTCATGAACTTCAGGTTGCAGATTACATTTAAAAAAAAGAACCAGACTCTCATGTTCAAGATTCAAACTTTATCACCGTATTTGTCATCATACAC
ath-miR2111a-5p	AT1G07010.2	UAAUCUGCAUCCUGAGGUUUA	UGAACUUCAGGUUGCAGAUUA	GTTTCTTCAGGTTCTGGAGATAAGAGGGGACAAAGCTAGAGTAATAAGGAGCAACCGTGACAGACTTCATGAACTTCAGGTTGCAGATTACATTTAAAAAAAAGAACCAGACTCTCATGTTCAAGATTCAAACTTTATCACCGTATTTGTCATCATACAC
ath-miR859	AT2G18320.1	UCUCUCUGUUGUGAAGUCAAA	UUUGAUUUUACAGCAGAGAGA	ACTTACTATTGGACTCAAGAAAGAATGAAAGGGTGTGATCCATTTCAAACCCCATATTTCTTAATATGTTTTGATTTTACAGCAGAGAGATTTGGACAGGTTCTTCCTCTGCCATTTCAGCATCATGAGGATGATAACAATAATGAAACTCTATCTTGCG
ath-miR842	AT2G37340.3	UCAUGGUCAGAUCCGUCAUCC	GGAAGUCGGAUCUGACCGUGA	GGTTCTTGATGATGAAGGCAGCCCAAAGATCATAGACGGGAGCCCACCACCATCACCAAAGCTTCAAAAGGAAGTCGGATCTGACCGTGACGGTGGTAGCCCCCAAGACAATGGCAGAAACTCTGTTGTCAGTCCTGTTGTAGGAGCCGGTGGTGACAGT
ath-miR842	AT2G37340.2	UCAUGGUCAGAUCCGUCAUCC	GGAAGUCGGAUCUGACCGUGA	GGTTCTTGATGATGAAGGCAGCCCAAAGATCATAGACGGGAGCCCACCACCATCACCAAAGCTTCAAAAGGAAGTCGGATCTGACCGTGACGGTGGTAGCCCCCAAGACAATGGCAGAAACTCTGTTGTCAGTCCTGTTGTAGGAGCCGGTGGTGACAGT
ath-miR842	AT5G28520.1	UCAUGGUCAGAUCCGUCAUCC	GGAUGAUUCAUCUGACCAUGA	ATGGCTCAGAAGTTAGAAGCAATAGGTAGAGGCCTCCAGTGGGATGATTCATCTGACCATGACAATGTAACAAAGATTCTTGTACGAGGTGGTCGTGAAGGCATTCAGTACGTCAAGTTTGATTATGTCAAGAGTGGGCAACCCCAAACTGGATTAATCC
ath-miR5643a	AT1G40104.1	AGGCUUUUAAGAUCUGGUUGC	GCAACCAGAUCUUAAAGGCGU	GTTGGTTAGTGTCTTGGAGTCGAATATGACTTGATGTCATGTGTATGATTTAGTATAAGAACTTAAACCGCAACCAGATCTTAAAGGCGTGAAAATTGTATCCTTGTTAGAAGACACAAAGCCAAAGACTCATATGTACTTTGGCTACACCATGAGAGCT
ath-miR2936	AT3G52770.1	CUUGAGAGAGAGAACACAGACG	CGUCUCUCUUCUCUCUCUCAAU	GTCCCTCTACCTTCTCTACACACACAAACTAGCGTCTCTCTTCTCTCTCTCAATCTTTCTTCGTTATCTCTGCTTCTCAACACTCCTTCCCAAAAGGTATAACCTCTATTCTCCTTCTCTCTCTCTCACTCTCTTACTGTTCTAGAAGCTTAACGTGAGTT
ath-miR5635d	AT4G02320.1	UGUUAAGGAGUGUUAACGGUG	CACCGUUAACACUCCUUAACA	TTTAACCTATAATTTATTGTTGACTTCTAATTTAACATATAATTTATCGTTGACCCAGCCAAATAGACTCACCGTTAACACTCCTTAACAGCGCTCCTAACAGCCGTTACAAAACATGGCCTAACAGCCGTTATCGTTGGTTTAAGGACAAAAACAGTTG
ath-miR5635d	AT1G02470.2	UGUUAAGGAGUGUUAACGGUG	CACCGUUAACACUUCUUAAUA	TTTAACCTATACTTTATCGTTGACTTCTAATTTAACCTATAATTTATCGTTGACTCGGCCAAATCGACTCACCGTTAACACTTCTTAATAGCGCTCCTAACAACCATTACAAAACATGGCCTAACAGCCGTTGTCGTTGGTTTAAGGACGAAAACAATTG
ath-miR5635d	AT1G02470.1	UGUUAAGGAGUGUUAACGGUG	CACCGUUAACACUUCUUAAUA	TTTAACCTATACTTTATCGTTGACTTCTAATTTAACCTATAATTTATCGTTGACTCGGCCAAATCGACTCACCGTTAACACTTCTTAATAGCGCTCCTAACAACCATTACAAAACATGGCCTAACAGCCGTTGTCGTTGGTTTAAGGACGAAAACAATTG
ath-miR405a	AT4G06535.1	AUGAGUUGGGUCUAACCCAUAACU	AGUUAUGGAUU-GACCCAACUCAU	AAATGAGTTTAGGGTTAAATGAGTTATGGATTGACCCAACTCATTTAATTTGATGGGTTGAGTTGTTAAATGGGTTAACCCATTTAAGTAATAATTTAATTAATTATTTTTATAAATCAATGATAAATAATTATCATTATTAATAATTATTAATTCATTATC
ath-miR169k	AT3G13405.1	UAGCCAAGGAUGACUUGCCUG	UCGGCAAGUUGUCCUUGGCUA	TTTCTTTATACTCTATTAAGACAATTTAGTTTCAAACTTTTTTTTTTTTTTTTTTTTGAAGGATTCAGGAAGAAATTAGGATATATTATTCCGTATAAAATACAAGATATATAAAACCAAAAAGAAAAAGTAACATGATCGGCAAGTTGTCCTTGGCTA
ath-miR169k	AT5G06510.3	UAGCCAAGGAUGACUUGCCUG	CAGGCAAAUCAUCUUUGGCUC	CTTGGAAAAAAGACATTGAGTTTCCTTGGTTTATAAGATTGGTCCTTTTACCATCCGTTTGGCTGTAAACAGGCAAATCATCTTTGGCTCATGCTTCATCAAGTTCTTATCTTCGTCTGTTTTCTTCTACGCATCTTCATAAGATCTCTGAACTAGTGAA
ath-miR169k	AT5G06510.1	UAGCCAAGGAUGACUUGCCUG	CAGGCAAAUCAUCUUUGGCUC	CTTGGAAAAAAGACATTGAGTTTCCTTGGTTTATAAGATTGGTCCTTTTACCATCCGTTTGGCTGTAAACAGGCAAATCATCTTTGGCTCATGCTTCATCAAGTTCTTATCTTCGTCTGTTTTCTTCTACGCATCTTCATAAGATCTCTGAACTAGTGAA
ath-miR169k	AT1G17590.2	UAGCCAAGGAUGACUUGCCUG	AAGGGAAGUCAUCCUUGGCUG	AACACACACCATTTCTCTGTCCATATCTGAGCCGGTGGAATCTGGTAATGTGTACGTTCCTACAAAAAAAGGGAAGTCATCCTTGGCTGCTACTTCGCTTATTAGCTAGTTCTTATTTCACACGCTTTGTCCAGATATCATTTGAATGACCAAAAACCT
ath-miR169k	AT1G17590.1	UAGCCAAGGAUGACUUGCCUG	AAGGGAAGUCAUCCUUGGCUG	AACACACACCATTTCTCTGTCCATATCTGAGCCGGTGGAATCTGGTAATGTGTACGTTCCTACAAAAAAAGGGAAGTCATCCTTGGCTGCTACTTCGCTTATTAGCTAGTTCTTATTTCACACGCTTTGTCCAGATATCATTTGAATGACCAAAAACCT
ath-miR169k	AT1G72830.1	UAGCCAAGGAUGACUUGCCUG	AGGGGAAGUCAUCCUUGGCUA	CATGCACCATTTCTCTGTCCATATCTGAGACAGTGGATCTTGGTGCTGTGTTCATGTTCCCACCAAGAAGGGGAAGTCATCCTTGGCTACTACTAGTTCTTTCGCTTGTTGTAACTTCAGTGTTTTTATTTCATATTATGTCTGTGTTAGACATCACAA
ath-miR169k	AT1G72830.2	UAGCCAAGGAUGACUUGCCUG	AGGGGAAGUCAUCCUUGGCUA	CATGCACCATTTCTCTGTCCATATCTGAGACAGTGGATCTTGGTGCTGTGTTCATGTTCCCACCAAGAAGGGGAAGTCATCCTTGGCTACTACTAGTTCTTTCGCTTGTTGTAACTTCAGTGTTTTTATTTCATATTATGTCTGTGTTAGACATCACAA
ath-miR779.1	AT2G14595.1	UUCUGCUAUGUUGCUGCUCAU	AUGACGAGCAACAUAGCAGAG	GATTACCTCGAAGGCATTGGGTTTGAACATTGCACGCGCTCGCATTTTGTGGGAGATATGTATGATTTCATGACGAGCAACATAGCAGAGTCGCAAAACAATGTTTTAACCATGGCAAGGGATTATCCGGTAAATTTGCTGCTAGAGACTCTTCGAACAA
ath-miR779.1	AT5G28253.1	UUCUGCUAUGUUGCUGCUCAU	AUGACAAGCAACAUAGCAGAG	AATTACCTCGAAGACATTAGGTTTGAGCATTGGACGCGCTCGCAGTTTGTGGGAGATAGGTATAATTTCATGACAAGCAACATAGCAGAGTCGCTAAACAATGTCTTAACCATGGCAAGGGGTTATCCGGTAATTTCTCTCTTAAAGACTATGCGAATCA
ath-miR779.1	AT5G28935.1	UUCUGCUAUGUUGCUGCUCAU	AUGACGAGCAACAUAGCGGAG	GATTACCTTACATGCATTGGGTTCAAACATTGGACGCGCTCACATTTTGTGGTAGATAGGTACAACTTCATGACGAGCAACATAGCGGAGTCGCTAAACAATGTCTTAACAATGGCAAGGGATTATCCAGTAATATCACTACTAGAGACTCTTCGAACAA
ath-miR775	AT1G01040.1	UUCGAUGUCUAGCAGUGCCA	UGGAACUGCUAGACAUAGAG	ATTACCGGACAAAGGAAGTGGTCAAGACGCTGAGAAGGCTGACCAAGATGATGAAGGTGAGCCTGTTCCTGGAACTGCTAGACATAGAGAGTTCTATCCTGAAGGTGTGGCGGATGTACTTAAGGTAATATTAGCACTAACCTATGAAATTTTTGCTAA
ath-miR5635a	AT4G02320.1	UGUUAAGGAGUGUUAACGGUG	CACCGUUAACACUCCUUAACA	TTTAACCTATAATTTATTGTTGACTTCTAATTTAACATATAATTTATCGTTGACCCAGCCAAATAGACTCACCGTTAACACTCCTTAACAGCGCTCCTAACAGCCGTTACAAAACATGGCCTAACAGCCGTTATCGTTGGTTTAAGGACAAAAACAGTTG
ath-miR5635a	AT1G02470.2	UGUUAAGGAGUGUUAACGGUG	CACCGUUAACACUUCUUAAUA	TTTAACCTATACTTTATCGTTGACTTCTAATTTAACCTATAATTTATCGTTGACTCGGCCAAATCGACTCACCGTTAACACTTCTTAATAGCGCTCCTAACAACCATTACAAAACATGGCCTAACAGCCGTTGTCGTTGGTTTAAGGACGAAAACAATTG
ath-miR5635a	AT1G02470.1	UGUUAAGGAGUGUUAACGGUG	CACCGUUAACACUUCUUAAUA	TTTAACCTATACTTTATCGTTGACTTCTAATTTAACCTATAATTTATCGTTGACTCGGCCAAATCGACTCACCGTTAACACTTCTTAATAGCGCTCCTAACAACCATTACAAAACATGGCCTAACAGCCGTTGTCGTTGGTTTAAGGACGAAAACAATTG
ath-miR837-3p	AT2G42430.1	AAACGAACAAAAAACUGAUGG	UCAUCACUUUUUUGUUCGUUU	AGTCAACAAAAAAAAAAGTACTTAAAACAAGGAAACCCCTTCTTTCTTTTTGTACATATAACATAAAAATCATCACTTTTTTGTTCGTTTCGCCGATGGCATCTTCCGGTAACGGTACAACGGCGGGGACAGGTTCACCATGCGGTGCATGCAAGTTCTT
ath-miR773b-5p	AT4G38470.1	GGCAAUAACUUGAGCAAACA	UGUUCUCUCAAGUUAUUGCC	ACAAGCCTAAACTCCTTTTTCAGGTATTTGATTAGTACTTGTTGCTTGGAAGAATTGGGTTTAGCAACTTGTTCTCTCAAGTTATTGCCACATGACTTACAACAACTAATGATTCTTATCTAAATTTCAAAATCTATGATTTCTCGCTTCTTGCATGAT
ath-miR172e	AT3G54990.1	GGAAUCUUGAUGAUGCUGCAU	UUGCAGCAUCAUCAGGAUUCC	ATCAATCGGTCCACGATGGGTTTATACGGTAAGCAATCATCGATATTTTTACCCATGGCAACCATGAAACCTCTGAAGACAGTTGCAGCATCATCAGGATTCCCTTTTATCAGCATGACAAGTTCCTCTTCCTCCATGTCCAATTGTTTTGATCCATAG
ath-miR172e	AT5G67180.1	GGAAUCUUGAUGAUGCUGCAU	UGGCAGCAUCAUCAGGAUUCU	AATGATGACGACGACTGTCAGATCGGAAAAGCAGCAATCGGACGGTGGAGGAAATCGAGTGGTGGGAATGGCAGCATCATCAGGATTCTCTCCTCAACCTTCCCCTTACCGCATTCCTCGCACCTTCCACTTCTCTCGTCCCTGATTCATCATCATCAT
ath-miR172e	AT2G28550.1	GGAAUCUUGAUGAUGCUGCAU	CAGCAGCAUCAUCAGGAUUCU	ACCGGGGCAAACAAGCGCCGTGAGACCGCAGCCACCGGGACCACAACCACCACCATTGTTCTCAGTTGCAGCAGCATCATCAGGATTCTCACATTTCCGGCCACAACCTCCCAATGACAATGCAACACGTGGTTACTTTTATCCACACCCTTAACTTGT
ath-miR5648-3p	AT3G05350.1	AUCUGAAGAAAAUAGCGGCAU	UGGCCGCUAUUUUCUUCAGGU	ATATCAGGATTTACTGGAAGTGCTGGTACCGCTGTTGTCACCAAGGATAAGGCAGCTCTATGGACAGATGGCCGCTATTTTCTTCAGGTTTTGATCATTATCGTCCTTTAAAATTATTTGATTGCCATCTCATATTGAAAGGAAATGTGGAGTTTCTTA
ath-miR159b	AT2G32460.1	UUUGGAUUGAAGGGAGCUCUU	UAGAGCUUCCUUCAAACCAAA	TTCATTGCTTATGGGAGATCTTGAGATAAGATCGAGTTCTTTCCCTTTAGGACTAGACAATAGCGTCCTAGAGCTTCCTTCAAACCAAAGACCGACCCATTCGTTCAGTTCTAGTCCTATTATTGACAATGGTGTCCATCTTGAGCCACCTTCTGGCAA
ath-miR159b	AT3G33076.1	UUUGGAUUGAAGGGAGCUCUU	AGGAUCUCCCUUCAUUCCAAA	CCACCATGATTCTGACTTCACTGTGGCAGATGGCTTGATTTACAGAAAAGGCTGTTTGGTAATTCCTGTAGGATCTCCCTTCATTCCAAAGATGCTAGAGAAGTTCCACACCAGTCCTATTGGAGGTCATGAAGGTGCCCTTAAGACATTCAAACGACTC
ath-miR159b	AT4G22415.1	UUUGGAUUGAAGGGAGCUCUU	AGGAUCUCCCUUCAUUCCAAA	GAGTACAGAATCTGAATTTTCAGTGAAAGCTGGGTTGGTTTACAGGAAGGGAGCCTTGGTTATCCCTACAGGATCTCCCTTCATTCCAAAGCTACTAGAGAAGTTTCACACTAGTGCAATGGGTGGCCACGAAGGAGCGTTGAAGACTTTCAAGAGACTC
ath-miR159b	AT5G28335.1	UUUGGAUUGAAGGGAGCUCUU	AGGAUCUCCCUUCAUUCCAAA	CCACCATGATTCTGACTTCACTGTGGCAGATGGCTTGATTTACAGAAAAGGCTGTTTGGTAATTCCTGTAGGATCTCCCTTCATTCCAAAGATGCTAGAGAAGTTCCACACCAGTCCTATTGGAGGTCATGAAGGTGCCCTTAAGACATTCAAACGACTC
ath-miR159b	AT3G33084.1	UUUGGAUUGAAGGGAGCUCUU	AGGAUCUCCCUUCAUUCCAAA	CCACCATGATTCTGACTTCACTGTGGCAGATGGCTTGATTTACAGAAAAGGCTGTTTGGTAATTCCTGTAGGATCTCCCTTCATTCCAAAGATGCTAGAGAAGTTCCACACCAGTCCTATTGGAGGTCATGAAGGTGCCCTTAAGACATTCAAACGACTC
ath-miR394a	AT5G09670.2	UUGGCAU-UCUGUCCACCUCC	GGAGGAGGACAGAGAUGCCAA	CCGAGGAAGTGTAAATTTATGGGATGTGTGAAGGGAGCTCGAGGAGCGTCAGGACTCTGCATCAGCCATGGAGGAGGACAGAGATGCCAAAAACCAGGCTGCAACAAAGGTGCAGAGAGTAAAACCACTTTTTGTAAAACCCATGGTGGAGGGAAGAGGT
ath-miR774a	AT3G17265.1	UUGGUUACCCAUAUGGCCAUC	GAUGAAUAUAUGGGUGACCAA	GGTTCTATCAGTTGTTAGACAAGAGAAACTTGCCTTGTTACAACAAAGGTTTGATACATCTTCAATAAAGATGAATATATGGGTGACCAAAACTAAGATCGATGCGGACAAAGACTTGTCTTGGAGCAACTTCTTAGTAGTAGATTTTGGTAAAGTTACA
ath-miR156j	AT1G27360.1	UGACAGAAGAGAGAGAGCAC	GUGCUCUCUCUCUUCUGUCA	ATTGGTTAAATCTTTTGGCAGATGTGGGAGAATACTCAGGAGTCCTCCATGAATCTCAAGATATCCACCGTGCTCTCTCTCTTCTGTCAACCTCTTCGGATCCCCTGGCCCAACCACATGTGCAGCCATTTTCTCTACTCTGTTCATATGATGTTGTAC
ath-miR156j	AT1G27360.3	UGACAGAAGAGAGAGAGCAC	GUGCUCUCUCUCUUCUGUCA	ATTGGTTAAATCTTTTGGCAGATGTGGGAGAATACTCAGGAGTCCTCCATGAATCTCAAGATATCCACCGTGCTCTCTCTCTTCTGTCAACCTCTTCGGATCCCCTGGCCCAACCACATGTGCAGCCATTTTCTCTACTCTGTTCATATGATGTTGTAC
ath-miR156j	AT1G27370.3	UGACAGAAGAGAGAGAGCAC	GUGCUCUCUCUCUUCUGUCA	CTGAGTAATATGTTTTGGCAGGTGTGGGAGAATGCTCAGGAGGCCTCCATGAATCTCATGATTTCTACAGTGCTCTCTCTCTTCTGTCAACTACTTCGGATTCACAAGGGATCAAACACACTCCCGTGGCCGAACCACCGCCAATATTTGGCACTTTCC
ath-miR156j	AT5G50570.1	UGACAGAAGAGAGAGAGCAC	GUGCUCUCUCUCUUCUGUCA	AAGAAGAAGAAAGCTCGAGAACCGCATCGTTGTGTGAGAGAATGACGAGTTGCATCCATGACTCTGATTGTGCTCTCTCTCTTCTGTCATCCTCCTCGTCGTCAGTCCCTCATTTGCTTCAACCACCACTTTCTTTGTCCCAAGAAGCAGTTGAGACAG
ath-miR156j	AT5G43270.3	UGACAGAAGAGAGAGAGCAC	GUGCUCUCUCUCUUCUGUCA	TTATGTTATGCGTATTTTTAGAAAAGGTCACAATCTCTTCACACATGGGTGCTTCTCAAGATCTTGATGGTGCTCTCTCTCTTCTGTCAAATTCAACAACATGGGTTTCTTCCTCTGACCAACCAAGGCGTTTTACCCTTGATCACCATCCCTCAAGCA
ath-miR156j	AT1G27360.2	UGACAGAAGAGAGAGAGCAC	GUGCUCUCUCUCUUCUGUCA	ATTGGTTAAATCTTTTGGCAGATGTGGGAGAATACTCAGGAGTCCTCCATGAATCTCAAGATATCCACCGTGCTCTCTCTCTTCTGTCAACCTCTTCGGATCCCCTGGCCCAACCACATGTGCAGCCATTTTCTCTACTCTGTTCATATGATGTTGTAC
ath-miR156j	AT1G27370.1	UGACAGAAGAGAGAGAGCAC	GUGCUCUCUCUCUUCUGUCA	CTGAGTAATATGTTTTGGCAGGTGTGGGAGAATGCTCAGGAGGCCTCCATGAATCTCATGATTTCTACAGTGCTCTCTCTCTTCTGTCAACTACTTCGGATTCACAAGGGATCAAACACACTCCCGTGGCCGAACCACCGCCAATATTTGGCACTTTCC
ath-miR156j	AT1G27370.2	UGACAGAAGAGAGAGAGCAC	GUGCUCUCUCUCUUCUGUCA	CTGAGTAATATGTTTTGGCAGGTGTGGGAGAATGCTCAGGAGGCCTCCATGAATCTCATGATTTCTACAGTGCTCTCTCTCTTCTGTCAACTACTTCGGATTCACAAGGGATCAAACACACTCCCGTGGCCGAACCACCGCCAATATTTGGCACTTTCC
ath-miR156j	AT5G43270.2	UGACAGAAGAGAGAGAGCAC	GUGCUCUCUCUCUUCUGUCA	TTATGTTATGCGTATTTTTAGAAAAGGTCACAATCTCTTCACACATGGGTGCTTCTCAAGATCTTGATGGTGCTCTCTCTCTTCTGTCAAATTCAACAACATGGGTTTCTTCCTCTGACCAACCAAGGCGTTTTACCCTTGATCACCATCCCTCAAGCA
ath-miR156j	AT1G53160.2	UGACAGAAGAGAGAGAGCAC	CUGCUCUCUCUCUUCUGUCA	AGGGTAGAGATGACACTTCCTATGCCAAACTCATCATTCAAGCGACCACAGATTAGATAGAGAAGCTGTCTGCTCTCTCTCTTCTGTCATCTAAACTTCTCTCTTAGAATCCTAAAATTGTGGTATCTAACAATGTTATAGAGAAATAAATAACTACCA
ath-miR395e	AT5G13630.1	CUGAAGUGUUUGGGGGAACUC	GAGUUUUCUCAAACGCUUCAG	ATTTTGTAAGGAAACACGCGTTGGAACAAGCAGAGGCGCTTGGCATTGATATTAGAGAGGCAGCGACAAGAGTTTTCTCAAACGCTTCAGGGTCATACTCAGCCAACATCAGTCTTGCTGTTGAAAACTCGTCATGGAACGATGAGAAACAGCTTCAGGA
ath-miR167c	AT1G30330.1	UAAGCUGCCAGCAUGAUCUUG	UGAGAUCAGGCUGGCAGCUUG	GCAGCTACCACGAGCTGCGAAGCGAGCTTGCTCGCATGTTTGGCCTCGAAGGCCAATTAGAAGACCCTGTGAGATCAGGCTGGCAGCTTGTATTTGTTGACCGAGAGAACGACGTTCTTCTCCTCGGCGATGACCCTTGGCCGTGAGTTTATTAACTTAT
ath-miR167c	AT5G37020.1	UAAGCUGCCAGCAUGAUCUUG	UUAGAUCAGGCUGGCAGCUUG	CAGCTACCACGAGCTGCGAGAAGAGTTAGGGAAGATGTTTGCTATCGAAGGGTTGTTGGAAGACCCCCTTAGATCAGGCTGGCAGCTTGTATTCGTTGACAAGGAAAATGATATTCTTCTCCTTGGTGATGACCCATGGGAGTAAGTAAAGTACTCTTC
ath-miR5645c	AT3G48720.1	AACCUAUUUAACGACAUGACU	AGUCAUGUCGUUAAAUAGGUU	ACAAATAAATCGTAAAGTTTTTGTTGACTTTCAAAATAAATAACAAAGTTTTTGTTGACTTGCCATTTGAGTCATGTCGTTAAATAGGTTAACAGAATTATTTTACGGCGTTAATATCTCGTGTATCTGCTCTGTTAGAACAAAACGACATCGTTTATTG
ath-miR1886.1	AT4G18320.1	UGAGAGAAGUGAGAUGAAAUC	GCUCUCAUCUCACUUCUCUCA	GGATTTTTGAGAACATCTTTAAAAAAAAAATAATCTTCCAGTTCTTATTTGTTAATTCTTATAGTTTATGCTCTCATCTCACTTCTCTCAAATTTGTTTCTCTCGCAGGGATTCATGGGGAAGTTTGCCTCAAGATCTCCTCAGAAGTTCTACAAATTTG
ath-miR164c	AT5G07680.2	UGGAGAAGCAGGGCACGUGCG	UUUACGUGCCCUGCUUCUCCA	AACCGGGTCTAGTTTACCACCTTTAACTGATTCTTCACCATACAACGACAAAACCAAGACCGAACCAGTTTACGTGCCCTGCTTCTCCAACCAAGCTGAAACTAGAGGAACAATACTCAATTGCTTCAGCAACCCTTCCCTTAGCTCCATCCAACCAGA
ath-miR164c	AT5G07680.1	UGGAGAAGCAGGGCACGUGCG	UUUACGUGCCCUGCUUCUCCA	AACCGGGTCTAGTTTACCACCTTTAACTGATTCTTCACCATACAACGACAAAACCAAGACCGAACCAGTTTACGTGCCCTGCTTCTCCAACCAAGCTGAAACTAGAGGAACAATACTCAATTGCTTCAGCAACCCTTCCCTTAGCTCCATCCAACCAGA
ath-miR164c	AT5G61430.1	UGGAGAAGCAGGGCACGUGCG	UCUACGUGCCCUGCUUCUCCA	TAACCCTTCGCTTTTGCCCTCTTTAACCGATTCTTCGCCTTACAACGATAAAACCAAAACAGAACCGGTCTACGTGCCCTGCTTCTCCAACCAAACGGATCAAAACCAAGGAACCACACTCAATTGCTTCAGCAGCCCTGTTCTTAACTCGATCCAAGC
ath-miR164c	AT1G56010.1	UGGAGAAGCAGGGCACGUGCG	AGCACGUACCCUGCUUCUCCA	TCCTTACATCAACTTTGACCAAGAACCCTCTTCTTATCTCAGTGATGATCATCACTACATCATCAATGAGCACGTACCCTGCTTCTCCAATTTGTCACAGAACCAAACCTTAAACTCGAACCTAACCAACTCAGTCTCTGAACTCAAGATTCCATGCAA
ath-miR164c	AT5G39610.1	UGGAGAAGCAGGGCACGUGCG	CUCACGUGACCUGCUUCUCCG	GAATGGAACCAGCCGGTTTACCTTCGTTAATGGATTGTTCTCAACGAGACTCCTTCACCGGTTCGTCGTCTCACGTGACCTGCTTCTCCGACCAAGAAACCGAAGACAAAAGACTTGTCCACGAGTCCAAAGACGGTTTTGGTTCTCTGTTTTACTCGGA
ath-miR157c	AT1G27360.1	UUGACAGAAGAUAGAGAGCAC	GUGCUCUCUCUCUUCUGUCAA	ATTGGTTAAATCTTTTGGCAGATGTGGGAGAATACTCAGGAGTCCTCCATGAATCTCAAGATATCCACCGTGCTCTCTCTCTTCTGTCAACCTCTTCGGATCCCCTGGCCCAACCACATGTGCAGCCATTTTCTCTACTCTGTTCATATGATGTTGTACC
ath-miR157c	AT1G27360.3	UUGACAGAAGAUAGAGAGCAC	GUGCUCUCUCUCUUCUGUCAA	ATTGGTTAAATCTTTTGGCAGATGTGGGAGAATACTCAGGAGTCCTCCATGAATCTCAAGATATCCACCGTGCTCTCTCTCTTCTGTCAACCTCTTCGGATCCCCTGGCCCAACCACATGTGCAGCCATTTTCTCTACTCTGTTCATATGATGTTGTACC
ath-miR157c	AT1G27370.3	UUGACAGAAGAUAGAGAGCAC	GUGCUCUCUCUCUUCUGUCAA	CTGAGTAATATGTTTTGGCAGGTGTGGGAGAATGCTCAGGAGGCCTCCATGAATCTCATGATTTCTACAGTGCTCTCTCTCTTCTGTCAACTACTTCGGATTCACAAGGGATCAAACACACTCCCGTGGCCGAACCACCGCCAATATTTGGCACTTTCCC
ath-miR157c	AT5G43270.3	UUGACAGAAGAUAGAGAGCAC	GUGCUCUCUCUCUUCUGUCAA	TTATGTTATGCGTATTTTTAGAAAAGGTCACAATCTCTTCACACATGGGTGCTTCTCAAGATCTTGATGGTGCTCTCTCTCTTCTGTCAAATTCAACAACATGGGTTTCTTCCTCTGACCAACCAAGGCGTTTTACCCTTGATCACCATCCCTCAAGCAA
ath-miR157c	AT1G27360.2	UUGACAGAAGAUAGAGAGCAC	GUGCUCUCUCUCUUCUGUCAA	ATTGGTTAAATCTTTTGGCAGATGTGGGAGAATACTCAGGAGTCCTCCATGAATCTCAAGATATCCACCGTGCTCTCTCTCTTCTGTCAACCTCTTCGGATCCCCTGGCCCAACCACATGTGCAGCCATTTTCTCTACTCTGTTCATATGATGTTGTACC
ath-miR157c	AT1G27370.1	UUGACAGAAGAUAGAGAGCAC	GUGCUCUCUCUCUUCUGUCAA	CTGAGTAATATGTTTTGGCAGGTGTGGGAGAATGCTCAGGAGGCCTCCATGAATCTCATGATTTCTACAGTGCTCTCTCTCTTCTGTCAACTACTTCGGATTCACAAGGGATCAAACACACTCCCGTGGCCGAACCACCGCCAATATTTGGCACTTTCCC
ath-miR157c	AT1G27370.2	UUGACAGAAGAUAGAGAGCAC	GUGCUCUCUCUCUUCUGUCAA	CTGAGTAATATGTTTTGGCAGGTGTGGGAGAATGCTCAGGAGGCCTCCATGAATCTCATGATTTCTACAGTGCTCTCTCTCTTCTGTCAACTACTTCGGATTCACAAGGGATCAAACACACTCCCGTGGCCGAACCACCGCCAATATTTGGCACTTTCCC
ath-miR157c	AT5G43270.2	UUGACAGAAGAUAGAGAGCAC	GUGCUCUCUCUCUUCUGUCAA	TTATGTTATGCGTATTTTTAGAAAAGGTCACAATCTCTTCACACATGGGTGCTTCTCAAGATCTTGATGGTGCTCTCTCTCTTCTGTCAAATTCAACAACATGGGTTTCTTCCTCTGACCAACCAAGGCGTTTTACCCTTGATCACCATCCCTCAAGCAA
ath-miR157c	AT5G50570.1	UUGACAGAAGAUAGAGAGCAC	GUGCUCUCUCUCUUCUGUCAU	AAGAAGAAGAAAGCTCGAGAACCGCATCGTTGTGTGAGAGAATGACGAGTTGCATCCATGACTCTGATTGTGCTCTCTCTCTTCTGTCATCCTCCTCGTCGTCAGTCCCTCATTTGCTTCAACCACCACTTTCTTTGTCCCAAGAAGCAGTTGAGACAGT
ath-miR157c	AT5G08620.1	UUGACAGAAGAUAGAGAGCAC	GUACUUUCUAUCUUCUGUUAA	TAGACTTGGCAGAACTGGGCGGAAAGGTAAGGAAGGAGAAGGTGTACTATTGTTGGCACCGTGGGAAGAGTACTTTCTATCTTCTGTTAAGGACTTGCCCATCACAAAGTCTTCTTTACCGCCAATAGACCATGAGGCTGTGAAAAAGGTAAGATTTTTC
ath-miR157c	AT5G20380.1	UUGACAGAAGAUAGAGAGCAC	UACCUCUCUAUCUUCUGUCAA	ATTGTAGGAATTTTGACAGCAGGCTTGGCCCTATCAAGTTTTGCTTTATCAGGTACCTGGAGATGTTCTACCTCTCTATCTTCTGTCAAAAGTCTTCAAGTAACTTCATATAAGAAGATGCACCCGAAGGAGTTTTTTGTAATGGATTGACAAACACTA
ath-miR854e	AT1G15530.1	GAUGAGGAUAGGGAGGAGGAG	CCUCUCCUCCUUAUCCUCAUC	ATGTCGTGGCAATGGCGGCGACGGCAGTGGCCATCCCCTCTCCTCCTTATCCTCATCGTTCTTCATCTCGTCTCTTCCTCTTCCGCCATTGATTTTCTCTACAATTCCTTCAGCTCCGTAACTAACAGAACCGACGTAATCCTCATCGAAGATTCCCGCG
ath-miR854e	AT2G15620.1	GAUGAGGAUAGGGAGGAGGAG	UUCCUCCUCUCUAUCCUCUUC	TCTAAAGATGATATTGATGTTAGACTCAAGTGGCTTGGTCTCTTTCACCGTAGAAAGCATCAGTGTATGTTCCTCCTCTCTATCCTCTTCCATTGACTTGTGATTGAACTGTGTAAAGGTTTCGTCTTTAGTCTTATGTGTGCTTCTTTCAATGACTTGT
ath-miR169l	AT3G13405.1	UAGCCAAGGAUGACUUGCCUG	UCGGCAAGUUGUCCUUGGCUA	TTTCTTTATACTCTATTAAGACAATTTAGTTTCAAACTTTTTTTTTTTTTTTTTTTTGAAGGATTCAGGAAGAAATTAGGATATATTATTCCGTATAAAATACAAGATATATAAAACCAAAAAGAAAAAGTAACATGATCGGCAAGTTGTCCTTGGCTA
ath-miR169l	AT5G06510.3	UAGCCAAGGAUGACUUGCCUG	CAGGCAAAUCAUCUUUGGCUC	CTTGGAAAAAAGACATTGAGTTTCCTTGGTTTATAAGATTGGTCCTTTTACCATCCGTTTGGCTGTAAACAGGCAAATCATCTTTGGCTCATGCTTCATCAAGTTCTTATCTTCGTCTGTTTTCTTCTACGCATCTTCATAAGATCTCTGAACTAGTGAA
ath-miR169l	AT5G06510.1	UAGCCAAGGAUGACUUGCCUG	CAGGCAAAUCAUCUUUGGCUC	CTTGGAAAAAAGACATTGAGTTTCCTTGGTTTATAAGATTGGTCCTTTTACCATCCGTTTGGCTGTAAACAGGCAAATCATCTTTGGCTCATGCTTCATCAAGTTCTTATCTTCGTCTGTTTTCTTCTACGCATCTTCATAAGATCTCTGAACTAGTGAA
ath-miR169l	AT1G17590.2	UAGCCAAGGAUGACUUGCCUG	AAGGGAAGUCAUCCUUGGCUG	AACACACACCATTTCTCTGTCCATATCTGAGCCGGTGGAATCTGGTAATGTGTACGTTCCTACAAAAAAAGGGAAGTCATCCTTGGCTGCTACTTCGCTTATTAGCTAGTTCTTATTTCACACGCTTTGTCCAGATATCATTTGAATGACCAAAAACCT
ath-miR169l	AT1G17590.1	UAGCCAAGGAUGACUUGCCUG	AAGGGAAGUCAUCCUUGGCUG	AACACACACCATTTCTCTGTCCATATCTGAGCCGGTGGAATCTGGTAATGTGTACGTTCCTACAAAAAAAGGGAAGTCATCCTTGGCTGCTACTTCGCTTATTAGCTAGTTCTTATTTCACACGCTTTGTCCAGATATCATTTGAATGACCAAAAACCT
ath-miR169l	AT1G72830.1	UAGCCAAGGAUGACUUGCCUG	AGGGGAAGUCAUCCUUGGCUA	CATGCACCATTTCTCTGTCCATATCTGAGACAGTGGATCTTGGTGCTGTGTTCATGTTCCCACCAAGAAGGGGAAGTCATCCTTGGCTACTACTAGTTCTTTCGCTTGTTGTAACTTCAGTGTTTTTATTTCATATTATGTCTGTGTTAGACATCACAA
ath-miR169l	AT1G72830.2	UAGCCAAGGAUGACUUGCCUG	AGGGGAAGUCAUCCUUGGCUA	CATGCACCATTTCTCTGTCCATATCTGAGACAGTGGATCTTGGTGCTGTGTTCATGTTCCCACCAAGAAGGGGAAGTCATCCTTGGCTACTACTAGTTCTTTCGCTTGTTGTAACTTCAGTGTTTTTATTTCATATTATGTCTGTGTTAGACATCACAA
ath-miR824	AT3G57230.1	UAGACCAUUUGUGAGAAGGGA	UCUCUUCUCACAAAUGGUCUA	TTATCTGATGATAATATGTGCTTATTCCAGGTTTCAGAGGTCGAGGGTGTGAAAATCGCAAACAAGAATTCTCTTCTCACAAATGGTCTAGACATGAGAGATACCTCGAACGAACATGTCCATCTTCAGCTCAGCCAACCGCAGCATGATCATGAGACGC
ath-miR161.1	AT1G64580.1	UGAAAGUGACUACAUCGGGGU	ACCCUGAUGUUGUCACUUUCA	GTCTTTGTTATTCTGGTCGATGGAGCGACGCAGCTCGAATGCTGAGAGATATGATGAAGAGGAGTATAAACCCTGATGTTGTCACTTTCACTGCGTTGATCGATGTATTTGTGAAACAAGGCAATCTTGATGAGGCTCAAGAATTGTACAAGGAGATGAT
ath-miR161.1	AT1G63400.1	UGAAAGUGACUACAUCGGGGU	AUCCAAAUGUAGUCACUUUCA	GCCTTTGTAATTACGAAAGATGGAGTGATGCTTCTCGACTACTCAGTGATATGATTGAGAGGAAAATCAATCCAAATGTAGTCACTTTCAACGCATTGATTGATGCATTTGTGAAGGAGGGGAAGCTTGTAGAGGCTGAGAAATTGTACGACGAGATGAT
ath-miR161.1	AT1G62930.1	UGAAAGUGACUACAUCGGGGU	AUCCAAAUGUAGUCACUUUCA	GCCTTTGTAATTACGGAAGATGGAGTGATGCTTCTCGACTACTCAGTGATATGATTGAGAGGAAAATCAATCCAAATGTAGTCACTTTCAGCGCATTGATTGATGCATTTGTGAAGGAAGGGAAGCTTGTAGAGGCTGAGAAATTGTACGACGAGATGAT
ath-miR161.1	AT1G63130.1	UGAAAGUGACUACAUCGGGGU	AUCCAAAUGUAGUCACUUUCA	GCCTTTGTAATTACGGAAGATGGAGTGATGCTTCTCGACTACTCAGTGATATGATTGAGAGGAAAATCAATCCAAATGTAGTCACTTTCAGCGCATTGATTGATGCATTTGTGAAGGAGGGGAAGCTTGTAGAGGCTGAGAAATTGTACGACGAGATGAT
ath-miR161.1	AT1G63080.1	UGAAAGUGACUACAUCGGGGU	AUCCAAAUGUAGUCACUUUCA	GCCTTTGTAATTACGGAAGATGGAGTGATGCTTCTCGACTACTCAGTGATATGCTTGAGAGGAAAATCAATCCAAATGTAGTCACTTTCAACTCATTGATCGATGCGTTTGCGAAGGAGGGGAAGCTTATAGAGGCTGAGAAATTGTTTGATGAGATGAT
ath-miR161.1	AT1G62910.1	UGAAAGUGACUACAUCGGGGU	AUCCAAAUGUAGUCACUUUCA	GCCTTTGTAATTACGGAAGATGGAGTGATGCTTCTCGACTACTCAGTGATATGATTGAGAGGAAAATCAATCCAAATGTAGTCACTTTCAGCGCATTGATTGATGCATTTGTGAAGGAAGGGAAGCTTGTAGAGGCTGAGAAATTGTACGACGAGATGAT
ath-miR172a	AT5G67180.1	AGAAUCUUGAUGAUGCUGCAU	UGGCAGCAUCAUCAGGAUUCU	AATGATGACGACGACTGTCAGATCGGAAAAGCAGCAATCGGACGGTGGAGGAAATCGAGTGGTGGGAATGGCAGCATCATCAGGATTCTCTCCTCAACCTTCCCCTTACCGCATTCCTCGCACCTTCCACTTCTCTCGTCCCTGATTCATCATCATCAT
ath-miR172a	AT2G28550.1	AGAAUCUUGAUGAUGCUGCAU	CAGCAGCAUCAUCAGGAUUCU	ACCGGGGCAAACAAGCGCCGTGAGACCGCAGCCACCGGGACCACAACCACCACCATTGTTCTCAGTTGCAGCAGCATCATCAGGATTCTCACATTTCCGGCCACAACCTCCCAATGACAATGCAACACGTGGTTACTTTTATCCACACCCTTAACTTGT
ath-miR172a	AT3G54990.1	AGAAUCUUGAUGAUGCUGCAU	UUGCAGCAUCAUCAGGAUUCC	ATCAATCGGTCCACGATGGGTTTATACGGTAAGCAATCATCGATATTTTTACCCATGGCAACCATGAAACCTCTGAAGACAGTTGCAGCATCATCAGGATTCCCTTTTATCAGCATGACAAGTTCCTCTTCCTCCATGTCCAATTGTTTTGATCCATAG
ath-miR172d	AT3G54990.1	AGAAUCUUGAUGAUGCUGCAG	UUGCAGCAUCAUCAGGAUUCC	TATCAATCGGTCCACGATGGGTTTATACGGTAAGCAATCATCGATATTTTTACCCATGGCAACCATGAAACCTCTGAAGACAGTTGCAGCATCATCAGGATTCCCTTTTATCAGCATGACAAGTTCCTCTTCCTCCATGTCCAATTGTTTTGATCCATAG
ath-miR172d	AT2G28550.1	AGAAUCUUGAUGAUGCUGCAG	CAGCAGCAUCAUCAGGAUUCU	GACCGGGGCAAACAAGCGCCGTGAGACCGCAGCCACCGGGACCACAACCACCACCATTGTTCTCAGTTGCAGCAGCATCATCAGGATTCTCACATTTCCGGCCACAACCTCCCAATGACAATGCAACACGTGGTTACTTTTATCCACACCCTTAACTTGT
ath-miR415	AT3G17600.1	AACAGAGCAGAAACAGAACAU	AUGUUCUGUUUUUGCUCUGUU	CCCTTAGTCTCACATTTCCTTCTACTTCTCCACAAAGGTCTTATTCACATCACTTCTCTGTTTTTTCCTATGTTCTGTTTTTGCTCTGTTTTCTTTTGTTCACATTTGTGTTTTAAATCTTTATTTTTTTGTAGAGAAGCAAGACAAGATTGGCCACCGA
ath-miR415	AT4G02800.1	AACAGAGCAGAAACAGAACAU	CUGUUCUGUUUCUGCUCUGUU	CTCAGAGATGGGTTTGTGAAAGGTGTTAGACCTGAAGAAGATGATTTGGTATGTACAATCTCAAAAATCTGTTCTGTTTCTGCTCTGTTATGCTCTGTTTTCTTATCTTAAGATTTTGATTCTATGGAACAGGTGAGGCTACAACTGGAGGTGTTGCTT
ath-miR415	AT1G79090.2	AACAGAGCAGAAACAGAACAU	UUGUUUUGUUUCUGCUCUUUU	TCCCGTAACTCAGGATCTTAAGAAATTTGGAGATAATTCTACAGGTTTGTTCTTCTTTTTTCTCGGATTTGTTTTGTTTCTGCTCTTTTGAATTCGGCGTCTTGTTCTCTGTTAGATTGAATCTGGATCTAGTTGGTTCTTGTTCTTCAACTGTTTAGG
ath-miR415	AT1G79090.1	AACAGAGCAGAAACAGAACAU	UUGUUUUGUUUCUGCUCUUUU	TCCCGTAACTCAGGATCTTAAGAAATTTGGAGATAATTCTACAGGTTTGTTCTTCTTTTTTCTCGGATTTGTTTTGTTTCTGCTCTTTTGAATTCGGCGTCTTGTTCTCTGTTAGATTGAATCTGGATCTAGTTGGTTCTTGTTCTTCAACTGTTTAGG
ath-miR415	AT4G02940.1	AACAGAGCAGAAACAGAACAU	AUGCUCUGUUUCUUCUCUGUU	GTAGGTTAATCCTATTCGACTTCTTCAGCAAAAAGAAAAAAAAACTTGGAATTGGTCTTTTTCTAAGCAATGCTCTGTTTCTTCTCTGTTCTGTTTCTTTTTTTGTTCTTTCAAATTCAGTTTAGGTTAACTCAGGTTTTATAGATAGAATTAAGTTTGT
ath-miR156f	AT1G27360.1	UGACAGAAGAGAGUGAGCAC	GUGCUCUCUCUCUUCUGUCA	ATTGGTTAAATCTTTTGGCAGATGTGGGAGAATACTCAGGAGTCCTCCATGAATCTCAAGATATCCACCGTGCTCTCTCTCTTCTGTCAACCTCTTCGGATCCCCTGGCCCAACCACATGTGCAGCCATTTTCTCTACTCTGTTCATATGATGTTGTAC
ath-miR156f	AT1G27360.3	UGACAGAAGAGAGUGAGCAC	GUGCUCUCUCUCUUCUGUCA	ATTGGTTAAATCTTTTGGCAGATGTGGGAGAATACTCAGGAGTCCTCCATGAATCTCAAGATATCCACCGTGCTCTCTCTCTTCTGTCAACCTCTTCGGATCCCCTGGCCCAACCACATGTGCAGCCATTTTCTCTACTCTGTTCATATGATGTTGTAC
ath-miR156f	AT1G27370.3	UGACAGAAGAGAGUGAGCAC	GUGCUCUCUCUCUUCUGUCA	CTGAGTAATATGTTTTGGCAGGTGTGGGAGAATGCTCAGGAGGCCTCCATGAATCTCATGATTTCTACAGTGCTCTCTCTCTTCTGTCAACTACTTCGGATTCACAAGGGATCAAACACACTCCCGTGGCCGAACCACCGCCAATATTTGGCACTTTCC
ath-miR156f	AT5G50570.1	UGACAGAAGAGAGUGAGCAC	GUGCUCUCUCUCUUCUGUCA	AAGAAGAAGAAAGCTCGAGAACCGCATCGTTGTGTGAGAGAATGACGAGTTGCATCCATGACTCTGATTGTGCTCTCTCTCTTCTGTCATCCTCCTCGTCGTCAGTCCCTCATTTGCTTCAACCACCACTTTCTTTGTCCCAAGAAGCAGTTGAGACAG
ath-miR156f	AT5G43270.3	UGACAGAAGAGAGUGAGCAC	GUGCUCUCUCUCUUCUGUCA	TTATGTTATGCGTATTTTTAGAAAAGGTCACAATCTCTTCACACATGGGTGCTTCTCAAGATCTTGATGGTGCTCTCTCTCTTCTGTCAAATTCAACAACATGGGTTTCTTCCTCTGACCAACCAAGGCGTTTTACCCTTGATCACCATCCCTCAAGCA
ath-miR156f	AT1G27360.2	UGACAGAAGAGAGUGAGCAC	GUGCUCUCUCUCUUCUGUCA	ATTGGTTAAATCTTTTGGCAGATGTGGGAGAATACTCAGGAGTCCTCCATGAATCTCAAGATATCCACCGTGCTCTCTCTCTTCTGTCAACCTCTTCGGATCCCCTGGCCCAACCACATGTGCAGCCATTTTCTCTACTCTGTTCATATGATGTTGTAC
ath-miR156f	AT1G27370.1	UGACAGAAGAGAGUGAGCAC	GUGCUCUCUCUCUUCUGUCA	CTGAGTAATATGTTTTGGCAGGTGTGGGAGAATGCTCAGGAGGCCTCCATGAATCTCATGATTTCTACAGTGCTCTCTCTCTTCTGTCAACTACTTCGGATTCACAAGGGATCAAACACACTCCCGTGGCCGAACCACCGCCAATATTTGGCACTTTCC
ath-miR156f	AT1G27370.2	UGACAGAAGAGAGUGAGCAC	GUGCUCUCUCUCUUCUGUCA	CTGAGTAATATGTTTTGGCAGGTGTGGGAGAATGCTCAGGAGGCCTCCATGAATCTCATGATTTCTACAGTGCTCTCTCTCTTCTGTCAACTACTTCGGATTCACAAGGGATCAAACACACTCCCGTGGCCGAACCACCGCCAATATTTGGCACTTTCC
ath-miR156f	AT5G43270.2	UGACAGAAGAGAGUGAGCAC	GUGCUCUCUCUCUUCUGUCA	TTATGTTATGCGTATTTTTAGAAAAGGTCACAATCTCTTCACACATGGGTGCTTCTCAAGATCTTGATGGTGCTCTCTCTCTTCTGTCAAATTCAACAACATGGGTTTCTTCCTCTGACCAACCAAGGCGTTTTACCCTTGATCACCATCCCTCAAGCA
ath-miR156f	AT1G53160.2	UGACAGAAGAGAGUGAGCAC	CUGCUCUCUCUCUUCUGUCA	AGGGTAGAGATGACACTTCCTATGCCAAACTCATCATTCAAGCGACCACAGATTAGATAGAGAAGCTGTCTGCTCTCTCTCTTCTGTCATCTAAACTTCTCTCTTAGAATCCTAAAATTGTGGTATCTAACAATGTTATAGAGAAATAAATAACTACCA
ath-miR2112-3p	AT1G01650.1	CUUUAUAUCCGCAUUUGCGCA	UGCGCAAAUGCGGAUAUCAAU	CTCACATTATTACTATATCAAGATCTCAACTAAACTGAGTTATTAGAAGCATACAAAAGTATGAAATGATGCGCAAATGCGGATATCAATGTAAATCAGGACAACAAACCAATAGAGGTGCTCAGCGAAAACAACAAAATGTGAAAAGGGTTTATCAGAA
ath-miR2112-3p	AT1G01650.2	CUUUAUAUCCGCAUUUGCGCA	UGCGCAAAUGCGGAUAUCAAU	CTCACATTATTACTATATCAAGATCTCAACTAAACTGAGTTATTAGAAGCATACAAAAGTATGAAATGATGCGCAAATGCGGATATCAATGTAAATCAGGACAACAAACCAATAGAGGTGCTCAGCGAAAACAACAAAATGTGAAAAGGGTTTATCAGAA
ath-miR159c	AT5G55020.1	UUUGGAUUGAAGGGAGCUCCU	AGCAGCUCCCUUCAAACCAAA	TTCTTCACTCCCATTACACTCCTTCTTCCACCTCATTTCATACCAACCCAGTTTACTCCATGAAACAAGAGCAGCTCCCTTCAAACCAAATTCCCCAAATAGATGGCTTCAATAACGTCAACAACTTCACAGACAACGAGAGACAGAATCATAACCTTAA
ath-miR159c	AT4G26930.1	UUUGGAUUGAAGGGAGCUCCU	AUGAGCUCUCUUCAAACCAAA	CGACCTTTCTTCACACCCATTCCTCTCTTTCCTCCTATCAGTCTACCAATCCGGTTTACTCCATGAAACATGAGCTCTCTTCAAACCAAATTCCATACTCTGCCTCTTTAGGAGTCTATCAAGTAAGCAAGTTCTCAGACAATGGGGATTGTAACCAAAA
ath-miR159c	AT3G52030.1	UUUGGAUUGAAGGGAGCUCCU	UGGUACUCCCUUCAAUCCAAA	TACTGTGCATCATCTTCTCTTTTCTTGATTTGTTCGACCTCGTTCATTGTACCGTCGTCTGCAATTCCTGGTACTCCCTTCAATCCAAATCCCTAGCTTCTTTTTTCTCATGGTTGCGAATCCCGTGTTGACCTTATTCGAACTTTTTTCTTATTGAGG
ath-miR169c	AT3G13405.1	CAGCCAAGGAUGACUUGCCGG	UCGGCAAGUUGUCCUUGGCUA	CTTTCTTTATACTCTATTAAGACAATTTAGTTTCAAACTTTTTTTTTTTTTTTTTTTTGAAGGATTCAGGAAGAAATTAGGATATATTATTCCGTATAAAATACAAGATATATAAAACCAAAAAGAAAAAGTAACATGATCGGCAAGTTGTCCTTGGCTA
ath-miR169c	AT5G12840.1	CAGCCAAGGAUGACUUGCCGG	CCGGCAAAUCAUUCUUGGCUU	ATAAAAAAAGCCAAAGCTCTGAGAGGAGAGAGAGACACACACTTTGGCTAATATAATCATTGCCTCAAACCGGCAAATCATTCTTGGCTTTTTCGTTTTTGTGTTTGCTAGTTGTTCTTGTCAGAGTCTCATATTGTGTGGGTTTAACAGTTATGATGAA
ath-miR169c	AT5G12840.4	CAGCCAAGGAUGACUUGCCGG	CCGGCAAAUCAUUCUUGGCUU	ATAAAAAAAGCCAAAGCTCTGAGAGGAGAGAGAGACACACACTTTGGCTAATATAATCATTGCCTCAAACCGGCAAATCATTCTTGGCTTTTTCGTTTTTGTGTTTGCTAGTTGTTCTTGTCAGAGTCTCATATTGTGTGGGTTTAACAGTTATGATGAA
ath-miR169c	AT5G12840.2	CAGCCAAGGAUGACUUGCCGG	CCGGCAAAUCAUUCUUGGCUU	ATAAAAAAAGCCAAAGCTCTGAGAGGAGAGAGAGACACACACTTTGGCTAATATAATCATTGCCTCAAACCGGCAAATCATTCTTGGCTTTTTCGTTTTTGTGTTTGCTAGTTGTTCTTGTCAGAGTCTCATATTGTGTGGGTTTAACAGTTATGATGAA
ath-miR169c	AT1G17590.2	CAGCCAAGGAUGACUUGCCGG	AAGGGAAGUCAUCCUUGGCUG	AACACACACCATTTCTCTGTCCATATCTGAGCCGGTGGAATCTGGTAATGTGTACGTTCCTACAAAAAAAGGGAAGTCATCCTTGGCTGCTACTTCGCTTATTAGCTAGTTCTTATTTCACACGCTTTGTCCAGATATCATTTGAATGACCAAAAACCT
ath-miR169c	AT1G17590.1	CAGCCAAGGAUGACUUGCCGG	AAGGGAAGUCAUCCUUGGCUG	AACACACACCATTTCTCTGTCCATATCTGAGCCGGTGGAATCTGGTAATGTGTACGTTCCTACAAAAAAAGGGAAGTCATCCTTGGCTGCTACTTCGCTTATTAGCTAGTTCTTATTTCACACGCTTTGTCCAGATATCATTTGAATGACCAAAAACCT
ath-miR863-3p	AT4G13495.1	UUGAGAGCAACAAGACAUAAU	CUUAUGUCUUGUUGAUCUCAA	GTTAATTCTCAGATATTCTTGACTCATAAGATGTAGAAACTAGAGAAGAGTTTGGGGGAAAACTCTTTCTTATGTCTTGTTGATCTCAATAGCATTGATACAATGTATATATATGCAATTTAGAATATGTTTTTCCTAATTTGAATAAGAAATAGATAA
ath-miR854b	AT1G15530.1	GAUGAGGAUAGGGAGGAGGAG	CCUCUCCUCCUUAUCCUCAUC	ATGTCGTGGCAATGGCGGCGACGGCAGTGGCCATCCCCTCTCCTCCTTATCCTCATCGTTCTTCATCTCGTCTCTTCCTCTTCCGCCATTGATTTTCTCTACAATTCCTTCAGCTCCGTAACTAACAGAACCGACGTAATCCTCATCGAAGATTCCCGCG
ath-miR854b	AT2G15620.1	GAUGAGGAUAGGGAGGAGGAG	UUCCUCCUCUCUAUCCUCUUC	TCTAAAGATGATATTGATGTTAGACTCAAGTGGCTTGGTCTCTTTCACCGTAGAAAGCATCAGTGTATGTTCCTCCTCTCTATCCTCTTCCATTGACTTGTGATTGAACTGTGTAAAGGTTTCGTCTTTAGTCTTATGTGTGCTTCTTTCAATGACTTGT
ath-miR835-3p	AT5G57720.1	UGGAGAAGAUACGCAAGAAAG	CUUUCGUGUUUAUCUUCUCCA	CCATATCCAGATTTCCTCAAGATCTTCAACTCCCATGAAGATTCTCAACTTTTGGTAAGTAACTAGTATCTTTCGTGTTTATCTTCTCCAAATTATCTGTCATGTTAGATTGTAGAATGACTTAAGATTATTTTGAATTTTTGATGAGATTATTCTTGAA
ath-miR156g	AT1G27360.1	CGACAGAAGAGAGUGAGCAC	GUGCUCUCUCUCUUCUGUCA	ATTGGTTAAATCTTTTGGCAGATGTGGGAGAATACTCAGGAGTCCTCCATGAATCTCAAGATATCCACCGTGCTCTCTCTCTTCTGTCAACCTCTTCGGATCCCCTGGCCCAACCACATGTGCAGCCATTTTCTCTACTCTGTTCATATGATGTTGTAC
ath-miR156g	AT1G27360.3	CGACAGAAGAGAGUGAGCAC	GUGCUCUCUCUCUUCUGUCA	ATTGGTTAAATCTTTTGGCAGATGTGGGAGAATACTCAGGAGTCCTCCATGAATCTCAAGATATCCACCGTGCTCTCTCTCTTCTGTCAACCTCTTCGGATCCCCTGGCCCAACCACATGTGCAGCCATTTTCTCTACTCTGTTCATATGATGTTGTAC
ath-miR156g	AT1G27370.3	CGACAGAAGAGAGUGAGCAC	GUGCUCUCUCUCUUCUGUCA	CTGAGTAATATGTTTTGGCAGGTGTGGGAGAATGCTCAGGAGGCCTCCATGAATCTCATGATTTCTACAGTGCTCTCTCTCTTCTGTCAACTACTTCGGATTCACAAGGGATCAAACACACTCCCGTGGCCGAACCACCGCCAATATTTGGCACTTTCC
ath-miR156g	AT5G50570.1	CGACAGAAGAGAGUGAGCAC	GUGCUCUCUCUCUUCUGUCA	AAGAAGAAGAAAGCTCGAGAACCGCATCGTTGTGTGAGAGAATGACGAGTTGCATCCATGACTCTGATTGTGCTCTCTCTCTTCTGTCATCCTCCTCGTCGTCAGTCCCTCATTTGCTTCAACCACCACTTTCTTTGTCCCAAGAAGCAGTTGAGACAG
ath-miR156g	AT5G43270.3	CGACAGAAGAGAGUGAGCAC	GUGCUCUCUCUCUUCUGUCA	TTATGTTATGCGTATTTTTAGAAAAGGTCACAATCTCTTCACACATGGGTGCTTCTCAAGATCTTGATGGTGCTCTCTCTCTTCTGTCAAATTCAACAACATGGGTTTCTTCCTCTGACCAACCAAGGCGTTTTACCCTTGATCACCATCCCTCAAGCA
ath-miR156g	AT1G27360.2	CGACAGAAGAGAGUGAGCAC	GUGCUCUCUCUCUUCUGUCA	ATTGGTTAAATCTTTTGGCAGATGTGGGAGAATACTCAGGAGTCCTCCATGAATCTCAAGATATCCACCGTGCTCTCTCTCTTCTGTCAACCTCTTCGGATCCCCTGGCCCAACCACATGTGCAGCCATTTTCTCTACTCTGTTCATATGATGTTGTAC
ath-miR156g	AT1G27370.1	CGACAGAAGAGAGUGAGCAC	GUGCUCUCUCUCUUCUGUCA	CTGAGTAATATGTTTTGGCAGGTGTGGGAGAATGCTCAGGAGGCCTCCATGAATCTCATGATTTCTACAGTGCTCTCTCTCTTCTGTCAACTACTTCGGATTCACAAGGGATCAAACACACTCCCGTGGCCGAACCACCGCCAATATTTGGCACTTTCC
ath-miR156g	AT1G27370.2	CGACAGAAGAGAGUGAGCAC	GUGCUCUCUCUCUUCUGUCA	CTGAGTAATATGTTTTGGCAGGTGTGGGAGAATGCTCAGGAGGCCTCCATGAATCTCATGATTTCTACAGTGCTCTCTCTCTTCTGTCAACTACTTCGGATTCACAAGGGATCAAACACACTCCCGTGGCCGAACCACCGCCAATATTTGGCACTTTCC
ath-miR156g	AT5G43270.2	CGACAGAAGAGAGUGAGCAC	GUGCUCUCUCUCUUCUGUCA	TTATGTTATGCGTATTTTTAGAAAAGGTCACAATCTCTTCACACATGGGTGCTTCTCAAGATCTTGATGGTGCTCTCTCTCTTCTGTCAAATTCAACAACATGGGTTTCTTCCTCTGACCAACCAAGGCGTTTTACCCTTGATCACCATCCCTCAAGCA
ath-miR414	AT4G33060.1	UCAUCUUCAUCAUCAUCGUCA	UGACGAUGAUGGUGAAGAUGA	TGCTAAGAAAGAAGCGGCTCAAAAAGATAAAAGCTTTTCTGTATCTGATACAGTTGGAAATAGTGATGATGACGATGATGGTGAAGATGAGACTAAATTTGATGCAAAGATGAGGAATCAAGTGCTCAGCAGAAGGAAGGAGATTGGAGATACGCCTTCA
ath-miR414	AT4G26110.1	UCAUCUUCAUCAUCAUCGUCA	GGACGAUGAUGAUGAGGAUGA	GAAATAGATGACGATGAGGAAGATGACATTGATGAGGATGAAGATGAGGAAGACGAAGAGGATGAGGAGGACGATGATGATGAGGATGAAGAAGAAAGCAAGACCAAAAAGAAGGTATAAAGTGCCCCAAGTATAGTTGTTTCTTTTTTTTTTTTTTTT
ath-miR414	AT3G53310.1	UCAUCUUCAUCAUCAUCGUCA	AGAUGAUGAUGAUGAAGAUGA	ATACCACTTTCTGATTCTGATTCTGATTCTGTTGTGGAAGACGAAAAAGACTCAACTGATGTTGTTGAAGATGATGATGATGAAGATGAAGATGAAGATGAAGATGATGATGGTAGCTTTGATGAAGATGAAGAAATCAGCCAGAGTCTTTATCCGATT
ath-miR414	AT1G52320.2	UCAUCUUCAUCAUCAUCGUCA	UGACGAUGAUGAUGAUGAUGA	CGGTGGTGGTCATGCTGGTAGTGGACTCAACGGAATTGAAGAAGATGGAGCCCTAGATAACGATGATGATGACGATGATGATGATGATGACTCTGAAATGGAGAATCGTGATCGTTTGATTAGGAAATCGAGAAGCCGTGGAGGTAGTACTAGAGGAAAT
ath-miR405b	AT4G06535.1	AUGAGUUGGGUCUAACCCAUAACU	AGUUAUGGAUU-GACCCAACUCAU	AAATGAGTTTAGGGTTAAATGAGTTATGGATTGACCCAACTCATTTAATTTGATGGGTTGAGTTGTTAAATGGGTTAACCCATTTAAGTAATAATTTAATTAATTATTTTTATAAATCAATGATAAATAATTATCATTATTAATAATTATTAATTCATTATC
ath-miR5646	AT2G07680.1	GUUCGAGGCACGUUGGGAGG	CCUCCCAACGUGCCUCGAAC	CAAAGGCCATACATCTCCTAGAGGCGAGACCCACACCATTTTAGATTCATCTCCTTTGAAAAAGAAATCCCTCCCAACGTGCCTCGAACCTATCACCTCCACGGAGATTTAGTATTGGGCCAATAGCTCGTTGGTGATGCCAGTTTTTCTCATTTTCCC
ath-miR5646	AT4G04750.1	GUUCGAGGCACGUUGGGAGG	CCUCCCAACGUACCUCGAAC	CAAAGACCCTACATATCCTAGAGGCAGAATCCACACCAAGTTAAATTCATCTCCTTTGGAGAAGAGATCCCTCCCAACGTACCTCGAACCTAACACCTCTACTTGGAAAATTTACCACTGGGCCAACAGCTCGTTGGTCATCTAAGTGTTTTACCTTAT
ath-miR396b	AT1G58020.1	UUCCACAGCUUUCUUGAACUU	AAGUU-AAGAGAGCUGUGGAA	AGTTTGTGGAAGAATTGCATGTTGGTCAAGGTGTTAGGAAGGAGTGTCCCTATTGCAGTGTTAAGCAAGAAGTTAAGAGAGCTGTGGAAGCCTATAGGAGCGATGCATGTTGTGGATCTACCACGACAATACTTCATGGTTCGGTTCGAATCAGAGGAA
ath-miR778	AT2G22740.2	UGGCUUGGUUUAUGUACACCG	UGGUAUACAUAAACCAAGCCA	TATTTTGGGAGAAGTGCCTGGGGTTGAGGTTGGTGATGAGTTCCAATATAGGATGGAGCTGAACATTCTTGGTATACATAAACCAAGCCAGGCCGGTATCGATTATATGAAATATGGTAAGGCCAAAGTTGCGACAAGTATTGTAGCCTCTGGAGGGTAT
ath-miR778	AT2G41620.1	UGGCUUGGUUUAUGUACACCG	CGGUGUACAUAGACCAAACCA	CATCCTATACAGATTTTGGGACATGTGCCTAGGGTTGAGGTTTCATATATAGAAAGAACTGAACAAACTCGGTGTACATAGACCAAACCAAGGCGGTATCAACTACTAATACCCTATCAGGAGAATCCAGACTCTCCATATCACACCAATATAAATTTCT
ath-miR156d	AT1G27360.1	UGACAGAAGAGAGUGAGCAC	GUGCUCUCUCUCUUCUGUCA	ATTGGTTAAATCTTTTGGCAGATGTGGGAGAATACTCAGGAGTCCTCCATGAATCTCAAGATATCCACCGTGCTCTCTCTCTTCTGTCAACCTCTTCGGATCCCCTGGCCCAACCACATGTGCAGCCATTTTCTCTACTCTGTTCATATGATGTTGTAC
ath-miR156d	AT1G27360.3	UGACAGAAGAGAGUGAGCAC	GUGCUCUCUCUCUUCUGUCA	ATTGGTTAAATCTTTTGGCAGATGTGGGAGAATACTCAGGAGTCCTCCATGAATCTCAAGATATCCACCGTGCTCTCTCTCTTCTGTCAACCTCTTCGGATCCCCTGGCCCAACCACATGTGCAGCCATTTTCTCTACTCTGTTCATATGATGTTGTAC
ath-miR156d	AT1G27370.3	UGACAGAAGAGAGUGAGCAC	GUGCUCUCUCUCUUCUGUCA	CTGAGTAATATGTTTTGGCAGGTGTGGGAGAATGCTCAGGAGGCCTCCATGAATCTCATGATTTCTACAGTGCTCTCTCTCTTCTGTCAACTACTTCGGATTCACAAGGGATCAAACACACTCCCGTGGCCGAACCACCGCCAATATTTGGCACTTTCC
ath-miR156d	AT5G50570.1	UGACAGAAGAGAGUGAGCAC	GUGCUCUCUCUCUUCUGUCA	AAGAAGAAGAAAGCTCGAGAACCGCATCGTTGTGTGAGAGAATGACGAGTTGCATCCATGACTCTGATTGTGCTCTCTCTCTTCTGTCATCCTCCTCGTCGTCAGTCCCTCATTTGCTTCAACCACCACTTTCTTTGTCCCAAGAAGCAGTTGAGACAG
ath-miR156d	AT5G43270.3	UGACAGAAGAGAGUGAGCAC	GUGCUCUCUCUCUUCUGUCA	TTATGTTATGCGTATTTTTAGAAAAGGTCACAATCTCTTCACACATGGGTGCTTCTCAAGATCTTGATGGTGCTCTCTCTCTTCTGTCAAATTCAACAACATGGGTTTCTTCCTCTGACCAACCAAGGCGTTTTACCCTTGATCACCATCCCTCAAGCA
ath-miR156d	AT1G27360.2	UGACAGAAGAGAGUGAGCAC	GUGCUCUCUCUCUUCUGUCA	ATTGGTTAAATCTTTTGGCAGATGTGGGAGAATACTCAGGAGTCCTCCATGAATCTCAAGATATCCACCGTGCTCTCTCTCTTCTGTCAACCTCTTCGGATCCCCTGGCCCAACCACATGTGCAGCCATTTTCTCTACTCTGTTCATATGATGTTGTAC
ath-miR156d	AT1G27370.1	UGACAGAAGAGAGUGAGCAC	GUGCUCUCUCUCUUCUGUCA	CTGAGTAATATGTTTTGGCAGGTGTGGGAGAATGCTCAGGAGGCCTCCATGAATCTCATGATTTCTACAGTGCTCTCTCTCTTCTGTCAACTACTTCGGATTCACAAGGGATCAAACACACTCCCGTGGCCGAACCACCGCCAATATTTGGCACTTTCC
ath-miR156d	AT1G27370.2	UGACAGAAGAGAGUGAGCAC	GUGCUCUCUCUCUUCUGUCA	CTGAGTAATATGTTTTGGCAGGTGTGGGAGAATGCTCAGGAGGCCTCCATGAATCTCATGATTTCTACAGTGCTCTCTCTCTTCTGTCAACTACTTCGGATTCACAAGGGATCAAACACACTCCCGTGGCCGAACCACCGCCAATATTTGGCACTTTCC
ath-miR156d	AT5G43270.2	UGACAGAAGAGAGUGAGCAC	GUGCUCUCUCUCUUCUGUCA	TTATGTTATGCGTATTTTTAGAAAAGGTCACAATCTCTTCACACATGGGTGCTTCTCAAGATCTTGATGGTGCTCTCTCTCTTCTGTCAAATTCAACAACATGGGTTTCTTCCTCTGACCAACCAAGGCGTTTTACCCTTGATCACCATCCCTCAAGCA
ath-miR156d	AT1G53160.2	UGACAGAAGAGAGUGAGCAC	CUGCUCUCUCUCUUCUGUCA	AGGGTAGAGATGACACTTCCTATGCCAAACTCATCATTCAAGCGACCACAGATTAGATAGAGAAGCTGTCTGCTCTCTCTCTTCTGTCATCTAAACTTCTCTCTTAGAATCCTAAAATTGTGGTATCTAACAATGTTATAGAGAAATAAATAACTACCA
ath-miR5635b	AT4G02320.1	UGUUAAGGAGUGUUAACGGUG	CACCGUUAACACUCCUUAACA	TTTAACCTATAATTTATTGTTGACTTCTAATTTAACATATAATTTATCGTTGACCCAGCCAAATAGACTCACCGTTAACACTCCTTAACAGCGCTCCTAACAGCCGTTACAAAACATGGCCTAACAGCCGTTATCGTTGGTTTAAGGACAAAAACAGTTG
ath-miR5635b	AT1G02470.2	UGUUAAGGAGUGUUAACGGUG	CACCGUUAACACUUCUUAAUA	TTTAACCTATACTTTATCGTTGACTTCTAATTTAACCTATAATTTATCGTTGACTCGGCCAAATCGACTCACCGTTAACACTTCTTAATAGCGCTCCTAACAACCATTACAAAACATGGCCTAACAGCCGTTGTCGTTGGTTTAAGGACGAAAACAATTG
ath-miR5635b	AT1G02470.1	UGUUAAGGAGUGUUAACGGUG	CACCGUUAACACUUCUUAAUA	TTTAACCTATACTTTATCGTTGACTTCTAATTTAACCTATAATTTATCGTTGACTCGGCCAAATCGACTCACCGTTAACACTTCTTAATAGCGCTCCTAACAACCATTACAAAACATGGCCTAACAGCCGTTGTCGTTGGTTTAAGGACGAAAACAATTG
ath-miR400	AT1G70860.1	UAUGAGAGUAUUAUAAGUCAC	GUGAUUUCUAAUACUCUCAUA	ATAGGAAACGGGTGGATTAACTCATATGTTTTATATATTACTTTAGATCCTCTCATCTTATTTCAATGTGTGATTTCTAATACTCTCATACCTATAAATATACATCAACGTTATATTGATCAGATGGGGAGGCAAAAGTAGTGAAATAGAGGATTGAGTC
ath-miR400	AT1G22960.1	UAUGAGAGUAUUAUAAGUCAC	GUGACCUAUAAUACUCUAAUA	ATGGGGAAGTTTGTAGAGGCTTCTCTCTTGTTTGATGACTTGAGAGCTGGGGATATCCATCCCAGTATTGTGACCTATAATACTCTAATAGATGGTCTTTGTGAGTCAGGGAACTTGGAAGGTGCTCAGCGGTTAAAAGAAGAGATGACCACCCAACTGA
ath-miR400	AT1G62590.1	UAUGAGAGUAUUAUAAGUCAC	GUUACAUAUAAUACUCUCAUA	CATGATCGTCTAGACAAGGCCAAGCAGATGTTTGAGTTCATGGTTAGCAAGGACTGTTTCCCAGATGTAGTTACATATAATACTCTCATAAAGGGATTTTGCAAGTCTAAGAGAGTAGAAGATGGTACGGAACTCTTCCGCGAGATGTCTCATAGAGGAT
ath-miR169g-5p	AT5G06510.3	UGAGCCAAGGAUGACUUGCCG	AGGCAAAUCAUCUUUGGCUCA	TGGAAAAAAGACATTGAGTTTCCTTGGTTTATAAGATTGGTCCTTTTACCATCCGTTTGGCTGTAAACAGGCAAATCATCTTTGGCTCATGCTTCATCAAGTTCTTATCTTCGTCTGTTTTCTTCTACGCATCTTCATAAGATCTCTGAACTAGTGAAT
ath-miR169g-5p	AT5G06510.1	UGAGCCAAGGAUGACUUGCCG	AGGCAAAUCAUCUUUGGCUCA	TGGAAAAAAGACATTGAGTTTCCTTGGTTTATAAGATTGGTCCTTTTACCATCCGTTTGGCTGTAAACAGGCAAATCATCTTTGGCTCATGCTTCATCAAGTTCTTATCTTCGTCTGTTTTCTTCTACGCATCTTCATAAGATCTCTGAACTAGTGAAT
ath-miR172c	AT3G54990.1	AGAAUCUUGAUGAUGCUGCAG	UUGCAGCAUCAUCAGGAUUCC	TATCAATCGGTCCACGATGGGTTTATACGGTAAGCAATCATCGATATTTTTACCCATGGCAACCATGAAACCTCTGAAGACAGTTGCAGCATCATCAGGATTCCCTTTTATCAGCATGACAAGTTCCTCTTCCTCCATGTCCAATTGTTTTGATCCATAG
ath-miR172c	AT2G28550.1	AGAAUCUUGAUGAUGCUGCAG	CAGCAGCAUCAUCAGGAUUCU	GACCGGGGCAAACAAGCGCCGTGAGACCGCAGCCACCGGGACCACAACCACCACCATTGTTCTCAGTTGCAGCAGCATCATCAGGATTCTCACATTTCCGGCCACAACCTCCCAATGACAATGCAACACGTGGTTACTTTTATCCACACCCTTAACTTGT
ath-miR5645b	AT3G48720.1	AUUUGAGUCAUGUCGUUAAG	UUUAACGACAUGACUCAAAU	CGACGTTGTTTTGTTCTAACAGAGCAAATAAACGAGACATTAACGCCGTAAATTTTTTCTGTTAACCTATTTAACGACATGACTCAAATGGCAAGTCAACAAACACTTTGTCATTTATTTCGAAAGTCAACAAAAACTTTACGATTTATTTATCTTCCG
ath-miR159a	AT2G32460.1	UUUGGAUUGAAGGGAGCUCUA	UAGAGCUUCCUUCAAACCAAA	GTTCATTGCTTATGGGAGATCTTGAGATAAGATCGAGTTCTTTCCCTTTAGGACTAGACAATAGCGTCCTAGAGCTTCCTTCAAACCAAAGACCGACCCATTCGTTCAGTTCTAGTCCTATTATTGACAATGGTGTCCATCTTGAGCCACCTTCTGGCAA
ath-miR159a	AT5G06100.1	UUUGGAUUGAAGGGAGCUCUA	UGGAGCUCCCUUCAUUCCAAU	TTCCAGATAGCCATACCCCTACGGATGGCATTGTTCCTTATTCTAAGCCCTTATATGGGGCAGTGAAGCTGGAGCTCCCTTCATTCCAATATTCAGAAACAACATTTGACCAGTGGAAGAAATCGTCATCTCCTCCACACTCTGATCTCCTTGATCCCTT
ath-miR159a	AT5G06100.2	UUUGGAUUGAAGGGAGCUCUA	UGGAGCUCCCUUCAUUCCAAU	TTCCAGATAGCCATACCCCTACGGATGGCATTGTTCCTTATTCTAAGCCCTTATATGGGGCAGTGAAGCTGGAGCTCCCTTCATTCCAATATTCAGAAACAACATTTGACCAGTGGAAGAAATCGTCATCTCCTCCACACTCTGATCTCCTTGATCCCTT
ath-miR159a	AT1G29010.1	UUUGGAUUGAAGGGAGCUCUA	UAGAGCCUCCUUCAAGCCAAA	TTTGTGTTTATGTTTGTTGTTTATAGATGAATCTACCAAAACAAGGATCTGGAGGATTTTATCAGTTTATAGAGCCTCCTTCAAGCCAAACATCTTCTCTTGACAATGTCACTAAATTTCTAGATGAAGAAAAGGTAATGTTTTGAGTTTATTCCTTTTG
ath-miR159a	AT3G52030.1	UUUGGAUUGAAGGGAGCUCUA	UGGUACUCCCUUCAAUCCAAA	ATACTGTGCATCATCTTCTCTTTTCTTGATTTGTTCGACCTCGTTCATTGTACCGTCGTCTGCAATTCCTGGTACTCCCTTCAATCCAAATCCCTAGCTTCTTTTTTCTCATGGTTGCGAATCCCGTGTTGACCTTATTCGAACTTTTTTCTTATTGAGG
ath-miR169d	AT5G06510.3	UGAGCCAAGGAUGACUUGCCG	AGGCAAAUCAUCUUUGGCUCA	TGGAAAAAAGACATTGAGTTTCCTTGGTTTATAAGATTGGTCCTTTTACCATCCGTTTGGCTGTAAACAGGCAAATCATCTTTGGCTCATGCTTCATCAAGTTCTTATCTTCGTCTGTTTTCTTCTACGCATCTTCATAAGATCTCTGAACTAGTGAAT
ath-miR169d	AT5G06510.1	UGAGCCAAGGAUGACUUGCCG	AGGCAAAUCAUCUUUGGCUCA	TGGAAAAAAGACATTGAGTTTCCTTGGTTTATAAGATTGGTCCTTTTACCATCCGTTTGGCTGTAAACAGGCAAATCATCTTTGGCTCATGCTTCATCAAGTTCTTATCTTCGTCTGTTTTCTTCTACGCATCTTCATAAGATCTCTGAACTAGTGAAT
ath-miR5645f	AT3G48720.1	AUUUGAGUCAUGUCGUUAAG	UUUAACGACAUGACUCAAAU	CGACGTTGTTTTGTTCTAACAGAGCAAATAAACGAGACATTAACGCCGTAAATTTTTTCTGTTAACCTATTTAACGACATGACTCAAATGGCAAGTCAACAAACACTTTGTCATTTATTTCGAAAGTCAACAAAAACTTTACGATTTATTTATCTTCCG
ath-miR4245	AT5G52070.1	ACAAAGUUUUAUACUGACAAU	AUUGUCAGUAUAAAUCUUUGA	TTCTCAAACAGCTTTGGGATATAGTTTTTGGAACTCCAAGTTTTAATTTAAGCCTAATTTTGAAGATGAATTGTCAGTATAAATCTTTGATCTGATACTCTATTAGTTAGTATGTGAATTTCTTTTTAACAATTTTCTTATTCATGCGAGAGCTATCAAT
ath-miR854a	AT1G15530.1	GAUGAGGAUAGGGAGGAGGAG	CCUCUCCUCCUUAUCCUCAUC	ATGTCGTGGCAATGGCGGCGACGGCAGTGGCCATCCCCTCTCCTCCTTATCCTCATCGTTCTTCATCTCGTCTCTTCCTCTTCCGCCATTGATTTTCTCTACAATTCCTTCAGCTCCGTAACTAACAGAACCGACGTAATCCTCATCGAAGATTCCCGCG
ath-miR854a	AT2G15620.1	GAUGAGGAUAGGGAGGAGGAG	UUCCUCCUCUCUAUCCUCUUC	TCTAAAGATGATATTGATGTTAGACTCAAGTGGCTTGGTCTCTTTCACCGTAGAAAGCATCAGTGTATGTTCCTCCTCTCTATCCTCTTCCATTGACTTGTGATTGAACTGTGTAAAGGTTTCGTCTTTAGTCTTATGTGTGCTTCTTTCAATGACTTGT
ath-miR169m	AT3G13405.1	UAGCCAAGGAUGACUUGCCUG	UCGGCAAGUUGUCCUUGGCUA	TTTCTTTATACTCTATTAAGACAATTTAGTTTCAAACTTTTTTTTTTTTTTTTTTTTGAAGGATTCAGGAAGAAATTAGGATATATTATTCCGTATAAAATACAAGATATATAAAACCAAAAAGAAAAAGTAACATGATCGGCAAGTTGTCCTTGGCTA
ath-miR169m	AT5G06510.3	UAGCCAAGGAUGACUUGCCUG	CAGGCAAAUCAUCUUUGGCUC	CTTGGAAAAAAGACATTGAGTTTCCTTGGTTTATAAGATTGGTCCTTTTACCATCCGTTTGGCTGTAAACAGGCAAATCATCTTTGGCTCATGCTTCATCAAGTTCTTATCTTCGTCTGTTTTCTTCTACGCATCTTCATAAGATCTCTGAACTAGTGAA
ath-miR169m	AT5G06510.1	UAGCCAAGGAUGACUUGCCUG	CAGGCAAAUCAUCUUUGGCUC	CTTGGAAAAAAGACATTGAGTTTCCTTGGTTTATAAGATTGGTCCTTTTACCATCCGTTTGGCTGTAAACAGGCAAATCATCTTTGGCTCATGCTTCATCAAGTTCTTATCTTCGTCTGTTTTCTTCTACGCATCTTCATAAGATCTCTGAACTAGTGAA
ath-miR169m	AT1G17590.2	UAGCCAAGGAUGACUUGCCUG	AAGGGAAGUCAUCCUUGGCUG	AACACACACCATTTCTCTGTCCATATCTGAGCCGGTGGAATCTGGTAATGTGTACGTTCCTACAAAAAAAGGGAAGTCATCCTTGGCTGCTACTTCGCTTATTAGCTAGTTCTTATTTCACACGCTTTGTCCAGATATCATTTGAATGACCAAAAACCT
ath-miR169m	AT1G17590.1	UAGCCAAGGAUGACUUGCCUG	AAGGGAAGUCAUCCUUGGCUG	AACACACACCATTTCTCTGTCCATATCTGAGCCGGTGGAATCTGGTAATGTGTACGTTCCTACAAAAAAAGGGAAGTCATCCTTGGCTGCTACTTCGCTTATTAGCTAGTTCTTATTTCACACGCTTTGTCCAGATATCATTTGAATGACCAAAAACCT
ath-miR169m	AT1G72830.1	UAGCCAAGGAUGACUUGCCUG	AGGGGAAGUCAUCCUUGGCUA	CATGCACCATTTCTCTGTCCATATCTGAGACAGTGGATCTTGGTGCTGTGTTCATGTTCCCACCAAGAAGGGGAAGTCATCCTTGGCTACTACTAGTTCTTTCGCTTGTTGTAACTTCAGTGTTTTTATTTCATATTATGTCTGTGTTAGACATCACAA
ath-miR169m	AT1G72830.2	UAGCCAAGGAUGACUUGCCUG	AGGGGAAGUCAUCCUUGGCUA	CATGCACCATTTCTCTGTCCATATCTGAGACAGTGGATCTTGGTGCTGTGTTCATGTTCCCACCAAGAAGGGGAAGTCATCCTTGGCTACTACTAGTTCTTTCGCTTGTTGTAACTTCAGTGTTTTTATTTCATATTATGTCTGTGTTAGACATCACAA
ath-miR855	AT5G34863.1	AGCAAAAGCUAAGGAAAAGGAA	UUCCUUUUCUUUAGAUUUUGCU	TGTCGATCGACACCAAGAGTGTGTCGATCGACACTCGTCGCTGATTCCTAAACCAAAATCGTCCTTAGCTTCCTTTTCTTTAGATTTTGCTCCAAAATGTCTCCTTATCTCCATTGTTGTCCCACTGCATAGAATACCTGAAAAGATACTAAAAAGACTCG
ath-miR5655	AT2G45930.1	AAGUAGACACAUAAGAAGGAG	CUCCUUCUUAUGUGUCUACUU	AAACTTTCTCTGGTAATTAATTAAATCTATCCTCTCTCTAGTTCTTTTTGTATAACCTCTTTCGTTTTTCTCCTTCTTATGTGTCTACTTCTTACTCTTCCCCAGAGATGCCGCCACAGTACCCTTCGTATGTTCTCCTCCTCCTCCACCACCACCAACC
ath-miR868-5p	AT1G47440.1	UCAUGUCGUAAUAGUAGUCAC	GUGACAGUUAUUGCGACAUGA	CATCATCGGAATGGAACTTGTTTTGCGTTTTACCGACCGCGAAATGCGATTTGTACCAAATATGTGGTCGTGACAGTTATTGCGACATGACAACTACCACGGAGATGGGGTTTTTATTCTGATGAAGATGATGAGGCTGCCGGAGACAAGCACAACAATT
ath-miR2934-5p	AT2G22740.2	UCUUUCUGCAAACGCCUUGGA	UCCAUGGCGUUUGCAGAAAGA	TTGGGACAAGCAGCGGTTCAAGCAGCGGTGATAGTAGTCGGAACAAAGTAAAGGAAACTCTACGTCTTTTCCATGGCGTTTGCAGAAAGATTCTGCAGGAGGATGAAGCAAAGCCTGAGGACCAAAGGAGAAAAGGTAAAGGTCTTAGAATAGATTTTGA
ath-miR2934-5p	AT3G23720.1	UCUUUCUGCAAACGCCUUGGA	UCCGAGGAGUUUGGAGAAAGA	ATGGGAAGCTTGGATCATGGAGCTAAGGAGCAGCTTCAATCCGAGGAGTTTGGAGAAAGAAAGCAGTTTGAGGATAAAGAGCTTGGAGCTAAAAAGGATGAAGCATTGCATGTTCTTGAAGGTCTAATAACAAGATCAAAGACGAAACTACTAAATCAAG
ath-miR393a	AT3G62980.1	UCCAAAGGGAUCGCAUUGAUCC	GAGACAAUGCGAUCCCUUUGGA	GAGGAAACTAGAGATAAGGGACTGCCCGTTTGGAGACAAGGCGCTTTTGGCCAATGCTTCAAAGCTGGAGACAATGCGATCCCTTTGGATGTCTTCTTGTTCCGTGAGTTTTGGAGCCTGCAAGTTACTAGGACAGAAGATGCCAAAGCTGAATGTGGA
ath-miR393a	AT4G03190.1	UCCAAAGGGAUCGCAUUGAUCC	GAGACCAUGCGAUCCCUUUGGA	AAAGAAGCTTGAGATACGAGACTGCCCTTTTGGAGACACTGCACTACTGGAGCACGCTGCCAAGCTAGAGACCATGCGATCCCTTTGGATGTCATCTTGCTTTGTAAGTTTTGGTGCTTGCAAGCTTCTAAGTCAGAAAATGCCAAGGCTCAATGTCGA
ath-miR157d	AT3G57920.1	UGACAGAAGAUAGAGAGCAC	GUGCUCUCUCUCUUCUGUCA	TATCACATGGAAGCTCAAGCTTTACTACATGTCCAGAGATGATAAACAACAATAGCACAGATTCAAGCTGTGCTCTCTCTCTTCTGTCAAACTCATACCCAATTCATCAGCAGCAACTTCAGACACCAACAAATACATGGCGACCATCTTCTGGTTTCG
ath-miR157d	AT5G50570.2	UGACAGAAGAUAGAGAGCAC	GUGCUCUCUCUCUUCUGUCA	AAGAAGAAGAAAGCTCGAGAACCGCATCGTTGTGTGAGAGAATGACGAGTTGCATCCATGACTCTGATTGTGCTCTCTCTCTTCTGTCATCCTCCTCGTCGTCAGTCCCTCATTTGCTTCAACCACCACTTTCTTTGTCCCAAGAAGCAGTTGAGACAG
ath-miR157d	AT1G27360.1	UGACAGAAGAUAGAGAGCAC	GUGCUCUCUCUCUUCUGUCA	ATTGGTTAAATCTTTTGGCAGATGTGGGAGAATACTCAGGAGTCCTCCATGAATCTCAAGATATCCACCGTGCTCTCTCTCTTCTGTCAACCTCTTCGGATCCCCTGGCCCAACCACATGTGCAGCCATTTTCTCTACTCTGTTCATATGATGTTGTAC
ath-miR157d	AT1G27360.4	UGACAGAAGAUAGAGAGCAC	GUGCUCUCUCUCUUCUGUCA	ATTGGTTAAATCTTTTGGCAGATGTGGGAGAATACTCAGGAGTCCTCCATGAATCTCAAGATATCCACCGTGCTCTCTCTCTTCTGTCAACCTCTTCGGATCCCCTGGCCCAACCACATGTGCAGCCATTTTCTCTACTCTGTTCATATGATGTTGTAC
ath-miR157d	AT1G27360.3	UGACAGAAGAUAGAGAGCAC	GUGCUCUCUCUCUUCUGUCA	ATTGGTTAAATCTTTTGGCAGATGTGGGAGAATACTCAGGAGTCCTCCATGAATCTCAAGATATCCACCGTGCTCTCTCTCTTCTGTCAACCTCTTCGGATCCCCTGGCCCAACCACATGTGCAGCCATTTTCTCTACTCTGTTCATATGATGTTGTAC
ath-miR157d	AT1G27370.3	UGACAGAAGAUAGAGAGCAC	GUGCUCUCUCUCUUCUGUCA	CTGAGTAATATGTTTTGGCAGGTGTGGGAGAATGCTCAGGAGGCCTCCATGAATCTCATGATTTCTACAGTGCTCTCTCTCTTCTGTCAACTACTTCGGATTCACAAGGGATCAAACACACTCCCGTGGCCGAACCACCGCCAATATTTGGCACTTTCC
ath-miR157d	AT1G69170.1	UGACAGAAGAUAGAGAGCAC	GUGCUCUCUCUCUUCUGUCA	CAGCAATTTATTCCACGGAAGTATCCTCCATTTGGGACTTACATGAGACGGCGGCATCACGCTCTACTCGTGCTCTCTCTCTTCTGTCAGCTCAGTCCCAACAACACTTGTCTAAGTTTCCAAACACAACGTTCTCAATCACCCAACCCAACCAAAATC
ath-miR157d	AT5G50670.1	UGACAGAAGAUAGAGAGCAC	GUGCUCUCUCUCUUCUGUCA	AAGAAGAAGAAAGCTCGAGAACCGCATCGTTGTGTGAGAGAATGACGAGTTGCATCCATGACTCTGATTGTGCTCTCTCTCTTCTGTCATCCTCCTCGTCGTCAGTCCCTCATTTGCTTCAACCACCACTTTCTTTGTCCCAAGAAGCAGTTGAGACAG
ath-miR157d	AT2G42200.1	UGACAGAAGAUAGAGAGCAC	GUGCUCUCUCUCUUCUGUCA	CAAGCTTCTCATCTCCAGAGATTATGGACACTAAACTAGAGAGCTACAAGGGAATTGGCGACTCAAACTGTGCTCTCTCTCTTCTGTCAAATCCACATCAACCACATGACAACAACAACAACAACAACAACAACAACAACAACAACAACAATACATGGC
ath-miR157d	AT5G50570.1	UGACAGAAGAUAGAGAGCAC	GUGCUCUCUCUCUUCUGUCA	AAGAAGAAGAAAGCTCGAGAACCGCATCGTTGTGTGAGAGAATGACGAGTTGCATCCATGACTCTGATTGTGCTCTCTCTCTTCTGTCATCCTCCTCGTCGTCAGTCCCTCATTTGCTTCAACCACCACTTTCTTTGTCCCAAGAAGCAGTTGAGACAG
ath-miR157d	AT5G43270.3	UGACAGAAGAUAGAGAGCAC	GUGCUCUCUCUCUUCUGUCA	TTATGTTATGCGTATTTTTAGAAAAGGTCACAATCTCTTCACACATGGGTGCTTCTCAAGATCTTGATGGTGCTCTCTCTCTTCTGTCAAATTCAACAACATGGGTTTCTTCCTCTGACCAACCAAGGCGTTTTACCCTTGATCACCATCCCTCAAGCA
ath-miR157d	AT5G43270.1	UGACAGAAGAUAGAGAGCAC	GUGCUCUCUCUCUUCUGUCA	TTATGTTATGCGTATTTTTAGAAAAGGTCACAATCTCTTCACACATGGGTGCTTCTCAAGATCTTGATGGTGCTCTCTCTCTTCTGTCAAATTCAACAACATGGGTTTCTTCCTCTGACCAACCAAGGCGTTTTACCCTTGATCACCATCCCTCAAGCA
ath-miR157d	AT1G27360.2	UGACAGAAGAUAGAGAGCAC	GUGCUCUCUCUCUUCUGUCA	ATTGGTTAAATCTTTTGGCAGATGTGGGAGAATACTCAGGAGTCCTCCATGAATCTCAAGATATCCACCGTGCTCTCTCTCTTCTGTCAACCTCTTCGGATCCCCTGGCCCAACCACATGTGCAGCCATTTTCTCTACTCTGTTCATATGATGTTGTAC
ath-miR157d	AT1G27370.1	UGACAGAAGAUAGAGAGCAC	GUGCUCUCUCUCUUCUGUCA	CTGAGTAATATGTTTTGGCAGGTGTGGGAGAATGCTCAGGAGGCCTCCATGAATCTCATGATTTCTACAGTGCTCTCTCTCTTCTGTCAACTACTTCGGATTCACAAGGGATCAAACACACTCCCGTGGCCGAACCACCGCCAATATTTGGCACTTTCC
ath-miR157d	AT1G27370.4	UGACAGAAGAUAGAGAGCAC	GUGCUCUCUCUCUUCUGUCA	CTGAGTAATATGTTTTGGCAGGTGTGGGAGAATGCTCAGGAGGCCTCCATGAATCTCATGATTTCTACAGTGCTCTCTCTCTTCTGTCAACTACTTCGGATTCACAAGGGATCAAACACACTCCCGTGGCCGAACCACCGCCAATATTTGGCACTTTCC
ath-miR157d	AT1G27370.2	UGACAGAAGAUAGAGAGCAC	GUGCUCUCUCUCUUCUGUCA	CTGAGTAATATGTTTTGGCAGGTGTGGGAGAATGCTCAGGAGGCCTCCATGAATCTCATGATTTCTACAGTGCTCTCTCTCTTCTGTCAACTACTTCGGATTCACAAGGGATCAAACACACTCCCGTGGCCGAACCACCGCCAATATTTGGCACTTTCC
ath-miR157d	AT5G43270.2	UGACAGAAGAUAGAGAGCAC	GUGCUCUCUCUCUUCUGUCA	TTATGTTATGCGTATTTTTAGAAAAGGTCACAATCTCTTCACACATGGGTGCTTCTCAAGATCTTGATGGTGCTCTCTCTCTTCTGTCAAATTCAACAACATGGGTTTCTTCCTCTGACCAACCAAGGCGTTTTACCCTTGATCACCATCCCTCAAGCA
ath-miR447b	AT5G60760.1	UUGGGGACGAGAUGUUUUGUUG	CUGACAAACAUCUCGUCCCCAA	GAGAAAAACAAGTATGTAAAATATATACGTAACATCAGAACAATACAGGATTACTTGTGTAAACGAGCTGACAAACATCTCGTCCCCAAGATAAACAATACCAATGTCGACAAGAGTGTGGCTGCGATCCACGCTACAGTCTTCAGTTGCCTGCGTAGG
ath-miR156a	AT1G27360.1	UGACAGAAGAGAGUGAGCAC	GUGCUCUCUCUCUUCUGUCA	ATTGGTTAAATCTTTTGGCAGATGTGGGAGAATACTCAGGAGTCCTCCATGAATCTCAAGATATCCACCGTGCTCTCTCTCTTCTGTCAACCTCTTCGGATCCCCTGGCCCAACCACATGTGCAGCCATTTTCTCTACTCTGTTCATATGATGTTGTAC
ath-miR156a	AT1G27360.3	UGACAGAAGAGAGUGAGCAC	GUGCUCUCUCUCUUCUGUCA	ATTGGTTAAATCTTTTGGCAGATGTGGGAGAATACTCAGGAGTCCTCCATGAATCTCAAGATATCCACCGTGCTCTCTCTCTTCTGTCAACCTCTTCGGATCCCCTGGCCCAACCACATGTGCAGCCATTTTCTCTACTCTGTTCATATGATGTTGTAC
ath-miR156a	AT1G27370.3	UGACAGAAGAGAGUGAGCAC	GUGCUCUCUCUCUUCUGUCA	CTGAGTAATATGTTTTGGCAGGTGTGGGAGAATGCTCAGGAGGCCTCCATGAATCTCATGATTTCTACAGTGCTCTCTCTCTTCTGTCAACTACTTCGGATTCACAAGGGATCAAACACACTCCCGTGGCCGAACCACCGCCAATATTTGGCACTTTCC
ath-miR156a	AT5G50570.1	UGACAGAAGAGAGUGAGCAC	GUGCUCUCUCUCUUCUGUCA	AAGAAGAAGAAAGCTCGAGAACCGCATCGTTGTGTGAGAGAATGACGAGTTGCATCCATGACTCTGATTGTGCTCTCTCTCTTCTGTCATCCTCCTCGTCGTCAGTCCCTCATTTGCTTCAACCACCACTTTCTTTGTCCCAAGAAGCAGTTGAGACAG
ath-miR156a	AT5G43270.3	UGACAGAAGAGAGUGAGCAC	GUGCUCUCUCUCUUCUGUCA	TTATGTTATGCGTATTTTTAGAAAAGGTCACAATCTCTTCACACATGGGTGCTTCTCAAGATCTTGATGGTGCTCTCTCTCTTCTGTCAAATTCAACAACATGGGTTTCTTCCTCTGACCAACCAAGGCGTTTTACCCTTGATCACCATCCCTCAAGCA
ath-miR156a	AT1G27360.2	UGACAGAAGAGAGUGAGCAC	GUGCUCUCUCUCUUCUGUCA	ATTGGTTAAATCTTTTGGCAGATGTGGGAGAATACTCAGGAGTCCTCCATGAATCTCAAGATATCCACCGTGCTCTCTCTCTTCTGTCAACCTCTTCGGATCCCCTGGCCCAACCACATGTGCAGCCATTTTCTCTACTCTGTTCATATGATGTTGTAC
ath-miR156a	AT1G27370.1	UGACAGAAGAGAGUGAGCAC	GUGCUCUCUCUCUUCUGUCA	CTGAGTAATATGTTTTGGCAGGTGTGGGAGAATGCTCAGGAGGCCTCCATGAATCTCATGATTTCTACAGTGCTCTCTCTCTTCTGTCAACTACTTCGGATTCACAAGGGATCAAACACACTCCCGTGGCCGAACCACCGCCAATATTTGGCACTTTCC
ath-miR156a	AT1G27370.2	UGACAGAAGAGAGUGAGCAC	GUGCUCUCUCUCUUCUGUCA	CTGAGTAATATGTTTTGGCAGGTGTGGGAGAATGCTCAGGAGGCCTCCATGAATCTCATGATTTCTACAGTGCTCTCTCTCTTCTGTCAACTACTTCGGATTCACAAGGGATCAAACACACTCCCGTGGCCGAACCACCGCCAATATTTGGCACTTTCC
ath-miR156a	AT5G43270.2	UGACAGAAGAGAGUGAGCAC	GUGCUCUCUCUCUUCUGUCA	TTATGTTATGCGTATTTTTAGAAAAGGTCACAATCTCTTCACACATGGGTGCTTCTCAAGATCTTGATGGTGCTCTCTCTCTTCTGTCAAATTCAACAACATGGGTTTCTTCCTCTGACCAACCAAGGCGTTTTACCCTTGATCACCATCCCTCAAGCA
ath-miR156a	AT1G53160.2	UGACAGAAGAGAGUGAGCAC	CUGCUCUCUCUCUUCUGUCA	AGGGTAGAGATGACACTTCCTATGCCAAACTCATCATTCAAGCGACCACAGATTAGATAGAGAAGCTGTCTGCTCTCTCTCTTCTGTCATCTAAACTTCTCTCTTAGAATCCTAAAATTGTGGTATCTAACAATGTTATAGAGAAATAAATAACTACCA
ath-miR869.2	AT2G44190.1	UCUGGUGUUGAGAUAGUUGAC	GUCAGCUUAUUCAACACCAGA	CTTTTCAGTTTCTGAAATCCTAAAGTGTTTTTTCTTCTATTCTGCAGATGGAAGAATGCTATCTTAGAAGTCAGCTTATTCAACACCAGAAGAAGTGCCATCAGCAAGAGTGCACAACTTCTGTTTGATGATTTTTTAAGGTTACTTTACCACACAGTAA
ath-miR858b	AT5G35550.1	UUCGUUGUCUGUUCGACCUUG	CCAGGCCGAACAGACAAUGAA	TTTGTAGTAAAGTTATTTGTTATGTGACATTATAATTAAAGCAGATGGTCGTTGATAGCTGGGAGGCTTCCAGGCCGAACAGACAATGAAATAAAGAATCATTGGAACTCAAACCTCCGCAAAAGACTTCCCAAAACTCAAACCAAGCAACCAAAACGTA
ath-miR858b	AT1G79180.1	UUCGUUGUCUGUUCGACCUUG	CCAGGUAGAACAGAUAACGAG	AAAGTGATTTGATATTGACATTAAGCTTTCTGCATTTTGATCAGGTGGTCGAAAATCGCTTCTCAACTTCCAGGTAGAACAGATAACGAGATCAAGAATGTGTGGCACACTCATCTAAAGAAAAGACTGGCTCAGAGCTCAGGAACTGCAGATGAACCGG
ath-miR858b	AT5G49330.1	UUCGUUGUCUGUUCGACCUUG	CCAGGAAGAACAGACAACGAA	ATTTATGTTGTCTCACGTGTGTGCATGTGACTATTTTCTTATAGATGGTCACTTATTGCAACACATCTACCAGGAAGAACAGACAACGAAATTAAAAACTATTGGAACTCACATCTCAGCCGCAAAATCTATGCCTTCACTGCCGTTTCCGGAGATGGAC
ath-miR858b	AT4G12350.1	UUCGUUGUCUGUUCGACCUUG	CCAGGAAGAACAGACAACGAA	TGTAACTAAACATATTTCTTAAAATTCTTTTTATGTATATATAGATGGTCCAAGATCGCTGCAAGATTACCAGGAAGAACAGACAACGAAATAAAAAATCATTGGAATACTCATATCAAGAAGAAGCTCCTTAAGATGGAAATCGATCCTTCGACCCATC
ath-miR393b	AT3G62980.1	UCCAAAGGGAUCGCAUUGAUCC	GAGACAAUGCGAUCCCUUUGGA	GAGGAAACTAGAGATAAGGGACTGCCCGTTTGGAGACAAGGCGCTTTTGGCCAATGCTTCAAAGCTGGAGACAATGCGATCCCTTTGGATGTCTTCTTGTTCCGTGAGTTTTGGAGCCTGCAAGTTACTAGGACAGAAGATGCCAAAGCTGAATGTGGA
ath-miR393b	AT4G03190.1	UCCAAAGGGAUCGCAUUGAUCC	GAGACCAUGCGAUCCCUUUGGA	AAAGAAGCTTGAGATACGAGACTGCCCTTTTGGAGACACTGCACTACTGGAGCACGCTGCCAAGCTAGAGACCATGCGATCCCTTTGGATGTCATCTTGCTTTGTAAGTTTTGGTGCTTGCAAGCTTCTAAGTCAGAAAATGCCAAGGCTCAATGTCGA
ath-miR5662	AT2G16970.1	AGAGGUGACCAUUGGAGAUG	CAUCUCCAAUGGUUAUCUCU	AATAGTGATCTCTATATTTTTCTTTATTTATAGAGGTTATTCTATTTTACAGATATTGTGCTCTAAGACCATCTCCAATGGTTATCTCTATTTTTTCCTCTAAATATAAAGAAAAAATAGGGTTCTCTATTTTCACTCCAATGGTTCTTCAAAAATAAA
ath-miR5662	AT3G49010.1	AGAGGUGACCAUUGGAGAUG	UAUCCCCAAUGGUCACUUCA	TTTGATTTAAAGTGTGTCTGATTGATGTTTTTTGGCAGCTTGAGTTGAAGAAATGAAGCACAACAATGTTATCCCCAATGGTCACTTCAAAAAGCACTGGCAGAATTATGTCAAGACATGGTTCAACCAGCCTGCCAGGAAAACCAGAAGAAGAATTGG
ath-miR5662	AT3G49010.3	AGAGGUGACCAUUGGAGAUG	UAUCCCCAAUGGUCACUUCA	TTTGATTTAAAGTGTGTCTGATTGATGTTTTTTGGCAGCTTGAGTTGAAGAAATGAAGCACAACAATGTTATCCCCAATGGTCACTTCAAAAAGCACTGGCAGAATTATGTCAAGACATGGTTCAACCAGCCTGCCAGGAAAACCAGAAGAAGAATTGG
ath-miR5662	AT3G49010.4	AGAGGUGACCAUUGGAGAUG	UAUCCCCAAUGGUCACUUCA	TTTGATTTAAAGTGTGTCTGATTGATGTTTTTTGGCAGCTTGAGTTGAAGAAATGAAGCACAACAATGTTATCCCCAATGGTCACTTCAAAAAGCACTGGCAGAATTATGTCAAGACATGGTTCAACCAGCCTGCCAGGAAAACCAGAAGAAGAATTGG
ath-miR5662	AT3G49010.2	AGAGGUGACCAUUGGAGAUG	UAUCCCCAAUGGUCACUUCA	TTTGATTTAAAGTGTGTCTGATTGATGTTTTTTGGCAGCTTGAGTTGAAGAAATGAAGCACAACAATGTTATCCCCAATGGTCACTTCAAAAAGCACTGGCAGAATTATGTCAAGACATGGTTCAACCAGCCTGCCAGGAAAACCAGAAGAAGAATTGG
ath-miR156h	AT3G57920.1	UGACAGAAGAAAGAGAGCAC	GUGCUCUCUCUCUUCUGUCA	TATCACATGGAAGCTCAAGCTTTACTACATGTCCAGAGATGATAAACAACAATAGCACAGATTCAAGCTGTGCTCTCTCTCTTCTGTCAAACTCATACCCAATTCATCAGCAGCAACTTCAGACACCAACAAATACATGGCGACCATCTTCTGGTTTCG
ath-miR156h	AT5G50570.2	UGACAGAAGAAAGAGAGCAC	GUGCUCUCUCUCUUCUGUCA	AAGAAGAAGAAAGCTCGAGAACCGCATCGTTGTGTGAGAGAATGACGAGTTGCATCCATGACTCTGATTGTGCTCTCTCTCTTCTGTCATCCTCCTCGTCGTCAGTCCCTCATTTGCTTCAACCACCACTTTCTTTGTCCCAAGAAGCAGTTGAGACAG
ath-miR156h	AT1G27360.1	UGACAGAAGAAAGAGAGCAC	GUGCUCUCUCUCUUCUGUCA	ATTGGTTAAATCTTTTGGCAGATGTGGGAGAATACTCAGGAGTCCTCCATGAATCTCAAGATATCCACCGTGCTCTCTCTCTTCTGTCAACCTCTTCGGATCCCCTGGCCCAACCACATGTGCAGCCATTTTCTCTACTCTGTTCATATGATGTTGTAC
ath-miR156h	AT1G27360.4	UGACAGAAGAAAGAGAGCAC	GUGCUCUCUCUCUUCUGUCA	ATTGGTTAAATCTTTTGGCAGATGTGGGAGAATACTCAGGAGTCCTCCATGAATCTCAAGATATCCACCGTGCTCTCTCTCTTCTGTCAACCTCTTCGGATCCCCTGGCCCAACCACATGTGCAGCCATTTTCTCTACTCTGTTCATATGATGTTGTAC
ath-miR156h	AT1G27360.3	UGACAGAAGAAAGAGAGCAC	GUGCUCUCUCUCUUCUGUCA	ATTGGTTAAATCTTTTGGCAGATGTGGGAGAATACTCAGGAGTCCTCCATGAATCTCAAGATATCCACCGTGCTCTCTCTCTTCTGTCAACCTCTTCGGATCCCCTGGCCCAACCACATGTGCAGCCATTTTCTCTACTCTGTTCATATGATGTTGTAC
ath-miR156h	AT1G27370.3	UGACAGAAGAAAGAGAGCAC	GUGCUCUCUCUCUUCUGUCA	CTGAGTAATATGTTTTGGCAGGTGTGGGAGAATGCTCAGGAGGCCTCCATGAATCTCATGATTTCTACAGTGCTCTCTCTCTTCTGTCAACTACTTCGGATTCACAAGGGATCAAACACACTCCCGTGGCCGAACCACCGCCAATATTTGGCACTTTCC
ath-miR156h	AT1G69170.1	UGACAGAAGAAAGAGAGCAC	GUGCUCUCUCUCUUCUGUCA	CAGCAATTTATTCCACGGAAGTATCCTCCATTTGGGACTTACATGAGACGGCGGCATCACGCTCTACTCGTGCTCTCTCTCTTCTGTCAGCTCAGTCCCAACAACACTTGTCTAAGTTTCCAAACACAACGTTCTCAATCACCCAACCCAACCAAAATC
ath-miR156h	AT5G50670.1	UGACAGAAGAAAGAGAGCAC	GUGCUCUCUCUCUUCUGUCA	AAGAAGAAGAAAGCTCGAGAACCGCATCGTTGTGTGAGAGAATGACGAGTTGCATCCATGACTCTGATTGTGCTCTCTCTCTTCTGTCATCCTCCTCGTCGTCAGTCCCTCATTTGCTTCAACCACCACTTTCTTTGTCCCAAGAAGCAGTTGAGACAG
ath-miR156h	AT2G42200.1	UGACAGAAGAAAGAGAGCAC	GUGCUCUCUCUCUUCUGUCA	CAAGCTTCTCATCTCCAGAGATTATGGACACTAAACTAGAGAGCTACAAGGGAATTGGCGACTCAAACTGTGCTCTCTCTCTTCTGTCAAATCCACATCAACCACATGACAACAACAACAACAACAACAACAACAACAACAACAACAACAATACATGGC
ath-miR156h	AT5G50570.1	UGACAGAAGAAAGAGAGCAC	GUGCUCUCUCUCUUCUGUCA	AAGAAGAAGAAAGCTCGAGAACCGCATCGTTGTGTGAGAGAATGACGAGTTGCATCCATGACTCTGATTGTGCTCTCTCTCTTCTGTCATCCTCCTCGTCGTCAGTCCCTCATTTGCTTCAACCACCACTTTCTTTGTCCCAAGAAGCAGTTGAGACAG
ath-miR156h	AT5G43270.3	UGACAGAAGAAAGAGAGCAC	GUGCUCUCUCUCUUCUGUCA	TTATGTTATGCGTATTTTTAGAAAAGGTCACAATCTCTTCACACATGGGTGCTTCTCAAGATCTTGATGGTGCTCTCTCTCTTCTGTCAAATTCAACAACATGGGTTTCTTCCTCTGACCAACCAAGGCGTTTTACCCTTGATCACCATCCCTCAAGCA
ath-miR156h	AT5G43270.1	UGACAGAAGAAAGAGAGCAC	GUGCUCUCUCUCUUCUGUCA	TTATGTTATGCGTATTTTTAGAAAAGGTCACAATCTCTTCACACATGGGTGCTTCTCAAGATCTTGATGGTGCTCTCTCTCTTCTGTCAAATTCAACAACATGGGTTTCTTCCTCTGACCAACCAAGGCGTTTTACCCTTGATCACCATCCCTCAAGCA
ath-miR156h	AT1G27360.2	UGACAGAAGAAAGAGAGCAC	GUGCUCUCUCUCUUCUGUCA	ATTGGTTAAATCTTTTGGCAGATGTGGGAGAATACTCAGGAGTCCTCCATGAATCTCAAGATATCCACCGTGCTCTCTCTCTTCTGTCAACCTCTTCGGATCCCCTGGCCCAACCACATGTGCAGCCATTTTCTCTACTCTGTTCATATGATGTTGTAC
ath-miR156h	AT1G27370.1	UGACAGAAGAAAGAGAGCAC	GUGCUCUCUCUCUUCUGUCA	CTGAGTAATATGTTTTGGCAGGTGTGGGAGAATGCTCAGGAGGCCTCCATGAATCTCATGATTTCTACAGTGCTCTCTCTCTTCTGTCAACTACTTCGGATTCACAAGGGATCAAACACACTCCCGTGGCCGAACCACCGCCAATATTTGGCACTTTCC
ath-miR156h	AT1G27370.4	UGACAGAAGAAAGAGAGCAC	GUGCUCUCUCUCUUCUGUCA	CTGAGTAATATGTTTTGGCAGGTGTGGGAGAATGCTCAGGAGGCCTCCATGAATCTCATGATTTCTACAGTGCTCTCTCTCTTCTGTCAACTACTTCGGATTCACAAGGGATCAAACACACTCCCGTGGCCGAACCACCGCCAATATTTGGCACTTTCC
ath-miR156h	AT1G27370.2	UGACAGAAGAAAGAGAGCAC	GUGCUCUCUCUCUUCUGUCA	CTGAGTAATATGTTTTGGCAGGTGTGGGAGAATGCTCAGGAGGCCTCCATGAATCTCATGATTTCTACAGTGCTCTCTCTCTTCTGTCAACTACTTCGGATTCACAAGGGATCAAACACACTCCCGTGGCCGAACCACCGCCAATATTTGGCACTTTCC
ath-miR156h	AT5G43270.2	UGACAGAAGAAAGAGAGCAC	GUGCUCUCUCUCUUCUGUCA	TTATGTTATGCGTATTTTTAGAAAAGGTCACAATCTCTTCACACATGGGTGCTTCTCAAGATCTTGATGGTGCTCTCTCTCTTCTGTCAAATTCAACAACATGGGTTTCTTCCTCTGACCAACCAAGGCGTTTTACCCTTGATCACCATCCCTCAAGCA
ath-miR169b	AT3G13405.1	CAGCCAAGGAUGACUUGCCGG	UCGGCAAGUUGUCCUUGGCUA	CTTTCTTTATACTCTATTAAGACAATTTAGTTTCAAACTTTTTTTTTTTTTTTTTTTTGAAGGATTCAGGAAGAAATTAGGATATATTATTCCGTATAAAATACAAGATATATAAAACCAAAAAGAAAAAGTAACATGATCGGCAAGTTGTCCTTGGCTA
ath-miR169b	AT5G12840.1	CAGCCAAGGAUGACUUGCCGG	CCGGCAAAUCAUUCUUGGCUU	ATAAAAAAAGCCAAAGCTCTGAGAGGAGAGAGAGACACACACTTTGGCTAATATAATCATTGCCTCAAACCGGCAAATCATTCTTGGCTTTTTCGTTTTTGTGTTTGCTAGTTGTTCTTGTCAGAGTCTCATATTGTGTGGGTTTAACAGTTATGATGAA
ath-miR169b	AT5G12840.4	CAGCCAAGGAUGACUUGCCGG	CCGGCAAAUCAUUCUUGGCUU	ATAAAAAAAGCCAAAGCTCTGAGAGGAGAGAGAGACACACACTTTGGCTAATATAATCATTGCCTCAAACCGGCAAATCATTCTTGGCTTTTTCGTTTTTGTGTTTGCTAGTTGTTCTTGTCAGAGTCTCATATTGTGTGGGTTTAACAGTTATGATGAA
ath-miR169b	AT5G12840.2	CAGCCAAGGAUGACUUGCCGG	CCGGCAAAUCAUUCUUGGCUU	ATAAAAAAAGCCAAAGCTCTGAGAGGAGAGAGAGACACACACTTTGGCTAATATAATCATTGCCTCAAACCGGCAAATCATTCTTGGCTTTTTCGTTTTTGTGTTTGCTAGTTGTTCTTGTCAGAGTCTCATATTGTGTGGGTTTAACAGTTATGATGAA
ath-miR169b	AT1G17590.2	CAGCCAAGGAUGACUUGCCGG	AAGGGAAGUCAUCCUUGGCUG	AACACACACCATTTCTCTGTCCATATCTGAGCCGGTGGAATCTGGTAATGTGTACGTTCCTACAAAAAAAGGGAAGTCATCCTTGGCTGCTACTTCGCTTATTAGCTAGTTCTTATTTCACACGCTTTGTCCAGATATCATTTGAATGACCAAAAACCT
ath-miR169b	AT1G17590.1	CAGCCAAGGAUGACUUGCCGG	AAGGGAAGUCAUCCUUGGCUG	AACACACACCATTTCTCTGTCCATATCTGAGCCGGTGGAATCTGGTAATGTGTACGTTCCTACAAAAAAAGGGAAGTCATCCTTGGCTGCTACTTCGCTTATTAGCTAGTTCTTATTTCACACGCTTTGTCCAGATATCATTTGAATGACCAAAAACCT
ath-miR5634	AT4G30760.1	AGGGACUUUGUGAAUUUAGGG	CCCUAAUUUCACAAAGUCUCU	ACCCTAATTTCACAAAGTCTCTCAATAACCATGTGTGCTCCGCAGCCCTCCAACGAGTTTCCGCTGATTTTTCGCAAGGGTAAGATCTGTAATCGGATCTCTATATATTTAATCGCAATAATTGTTTAATCATTGTCCGTTGGGTAGATGGTAAGACATG
ath-miR5653	AT5G36010.1	UGGGUUGAGUUGAGUUGAGUUGGC	GGUAACUCAACUCAACUCAACUCA	ATGTCAAAATGGGTAACTCAACTCAACTCAACTCATAATCAAATGAGTTTAAGGTTAAATGAGTTATGGGTTGACCCAACTCATTTTGTTAAATGGGTTGGATCAACCCATAACTCATTTAATTTGATGGGTTGAGTTGTTAAATGAGTTAACCCATTTAAGT
ath-miR5653	AT3G15170.1	UGGGUUGAGUUGAGUUGAGUUGGC	GCCCACUUAACUCAAGUCAACCCA	TAATTTCTCTTGTGCCGCCATTTCTCAAGTTGATCTCAACAAGTCTGAGCCTTGGGAGCTTCCTGGTAAGCCCACTTAACTCAAGTCAACCCACCTTCTGTTTCACAGGATGCACTCAAAAACTTTTACAAAACTTGATAATAAGTCCCATCTCTAGATTTTT
ath-miR5645d	AT3G48720.1	AUUUGAGUCAUGUCGUUAAG	UUUAACGACAUGACUCAAAU	CGACGTTGTTTTGTTCTAACAGAGCAAATAAACGAGACATTAACGCCGTAAATTTTTTCTGTTAACCTATTTAACGACATGACTCAAATGGCAAGTCAACAAACACTTTGTCATTTATTTCGAAAGTCAACAAAAACTTTACGATTTATTTATCTTCCG
ath-miR841b-5p	AT2G38810.3	UACGAGCCACUGGAAACUGAA	UUCAGUUUCCAGUGGGUCGUA	GATTAATGGGAAGCCTTTCTCTGTGCCCTAAAGTTATGTGCTTATTTTGTTTTCTCAATGTGGTATTCTTTCAGTTTCCAGTGGGTCGTATTCATCGTCAACTCAAGCAAAGAGTTTCAGCACATGGAAGAGTTGGTGCCACTGCTGCTGTTTACACTGC
ath-miR841b-5p	AT2G38810.1	UACGAGCCACUGGAAACUGAA	UUCAGUUUCCAGUGGGUCGUA	GATTAATGGGAAGCCTTTCTCTGTGCCCTAAAGTTATGTGCTTATTTTGTTTTCTCAATGTGGTATTCTTTCAGTTTCCAGTGGGTCGTATTCATCGTCAACTCAAGCAAAGAGTTTCAGCACATGGAAGAGTTGGTGCCACTGCTGCTGTTTACACTGC
ath-miR783	AT4G01090.1	AAGCUUUGCUCGUUCAUGUUC	GAGCAUGAACGAGCUGAGCUU	GAGCCTAATTACGGATCAGATTCTTCATCTAAGAACACAAGCAGCAGCAACAACCCTATTGAGTATACAGAGCATGAACGAGCTGAGCTTTTAAGAAGGTTAGATTCTATCAAAGATCATCTACTTCGCGGTGGTGGTGGTGGTAATAATGTAGTTGATA
ath-miR169n	AT3G13405.1	UAGCCAAGGAUGACUUGCCUG	UCGGCAAGUUGUCCUUGGCUA	TTTCTTTATACTCTATTAAGACAATTTAGTTTCAAACTTTTTTTTTTTTTTTTTTTTGAAGGATTCAGGAAGAAATTAGGATATATTATTCCGTATAAAATACAAGATATATAAAACCAAAAAGAAAAAGTAACATGATCGGCAAGTTGTCCTTGGCTA
ath-miR169n	AT5G06510.3	UAGCCAAGGAUGACUUGCCUG	CAGGCAAAUCAUCUUUGGCUC	CTTGGAAAAAAGACATTGAGTTTCCTTGGTTTATAAGATTGGTCCTTTTACCATCCGTTTGGCTGTAAACAGGCAAATCATCTTTGGCTCATGCTTCATCAAGTTCTTATCTTCGTCTGTTTTCTTCTACGCATCTTCATAAGATCTCTGAACTAGTGAA
ath-miR169n	AT5G06510.1	UAGCCAAGGAUGACUUGCCUG	CAGGCAAAUCAUCUUUGGCUC	CTTGGAAAAAAGACATTGAGTTTCCTTGGTTTATAAGATTGGTCCTTTTACCATCCGTTTGGCTGTAAACAGGCAAATCATCTTTGGCTCATGCTTCATCAAGTTCTTATCTTCGTCTGTTTTCTTCTACGCATCTTCATAAGATCTCTGAACTAGTGAA
ath-miR169n	AT1G17590.2	UAGCCAAGGAUGACUUGCCUG	AAGGGAAGUCAUCCUUGGCUG	AACACACACCATTTCTCTGTCCATATCTGAGCCGGTGGAATCTGGTAATGTGTACGTTCCTACAAAAAAAGGGAAGTCATCCTTGGCTGCTACTTCGCTTATTAGCTAGTTCTTATTTCACACGCTTTGTCCAGATATCATTTGAATGACCAAAAACCT
ath-miR169n	AT1G17590.1	UAGCCAAGGAUGACUUGCCUG	AAGGGAAGUCAUCCUUGGCUG	AACACACACCATTTCTCTGTCCATATCTGAGCCGGTGGAATCTGGTAATGTGTACGTTCCTACAAAAAAAGGGAAGTCATCCTTGGCTGCTACTTCGCTTATTAGCTAGTTCTTATTTCACACGCTTTGTCCAGATATCATTTGAATGACCAAAAACCT
ath-miR169n	AT1G72830.1	UAGCCAAGGAUGACUUGCCUG	AGGGGAAGUCAUCCUUGGCUA	CATGCACCATTTCTCTGTCCATATCTGAGACAGTGGATCTTGGTGCTGTGTTCATGTTCCCACCAAGAAGGGGAAGTCATCCTTGGCTACTACTAGTTCTTTCGCTTGTTGTAACTTCAGTGTTTTTATTTCATATTATGTCTGTGTTAGACATCACAA
ath-miR169n	AT1G72830.2	UAGCCAAGGAUGACUUGCCUG	AGGGGAAGUCAUCCUUGGCUA	CATGCACCATTTCTCTGTCCATATCTGAGACAGTGGATCTTGGTGCTGTGTTCATGTTCCCACCAAGAAGGGGAAGTCATCCTTGGCTACTACTAGTTCTTTCGCTTGTTGTAACTTCAGTGTTTTTATTTCATATTATGTCTGTGTTAGACATCACAA
ath-miR401	AT2G11135.1	CGAAACUGGUGUCGACCGACA	UGUCGAUCGACACUAGUUUUG	ATGGAGATAAGGAGACATTCAGGAATCAGAGAGAGTGTCGATCGACACTAGTTTTGGCCCAGCAAAGTTGATAACACTGTATTTATCATCATTTAGCTTATTTTAGACACTTAGGCATTTAGGATCATCTTGCATACATATTGCATGTTTTGGTGTGTTT
ath-miR401	AT2G07791.1	CGAAACUGGUGUCGACCGACA	UGACGAUCGACACCAGUUUCG	TTCAGGTATTCTATGCAGTGGGACGACAATGGAGATGAGGAGACATTTTGGAGCAAAAGTTAAGGAAAAGGAAGCTAATGACGATTTCGGATTCCAGATTCAGGCAGAGTGTCGATCAACACACTTCTGGTGACGATCGACACCAGTTTCGGCCTAGCAA
ath-miR401	AT2G04042.1	CGAAACUGGUGUCGACCGACA	UGUCGAUCGACACCAGUUGCG	TCTATGGAGAGGGGCAACAATGAAGATGAGAAGACATTTTGGATGAATTCACTTTCAAATCCAATTGAGTGTCGATCGACACCAGTTGCGGCCTAGAAAAGTCCATGACGCTTTTAAGTTTGAAGTATTGGAAATTTGCCCCAAAAGACTCCCCTATTTT
ath-miR401	AT3G30716.1	CGAAACUGGUGUCGACCGACA	UGACGAUCGACACUAGUUUCG	TAAGGAAAAGGAAGCTAAAAATGATTTTCAGTTCTAGATTCAGAGGAGAGTCGATCAACACACTCCTTGTGACGATCGACACTAGTTTCGGCCCAGCAAAGTCCATCACGCTTTCAAGTTTACAAAAGAGGAAATTTGCCCCAAAAAGAGTTTCCTATTT
ath-miR861-5p	AT3G42660.1	CCUUGGAGAAAUAUGCGUCAA	UUUACGCAUGUUUCUUCAAGG	ATATGGTGGCTCATGGATCCCAGTTTTCAGGTATCTTGCCGTAGCTATTGACACTTTCCGAGAACTTTCTTTACGCATGTTTCTTCAAGGTGTTTTTACTCACTGAATTCATTGTAATTTTCAGTACCAGTAAAGAGAAGAAACAAGAAGAAAACTACTG
ath-miR447a-3p	AT5G60760.1	UUGGGGACGAGAUGUUUUGUUG	CUGACAAACAUCUCGUCCCCAA	GAGAAAAACAAGTATGTAAAATATATACGTAACATCAGAACAATACAGGATTACTTGTGTAAACGAGCTGACAAACATCTCGTCCCCAAGATAAACAATACCAATGTCGACAAGAGTGTGGCTGCGATCCACGCTACAGTCTTCAGTTGCCTGCGTAGG
ath-miR169i	AT3G13405.1	UAGCCAAGGAUGACUUGCCUG	UCGGCAAGUUGUCCUUGGCUA	TTTCTTTATACTCTATTAAGACAATTTAGTTTCAAACTTTTTTTTTTTTTTTTTTTTGAAGGATTCAGGAAGAAATTAGGATATATTATTCCGTATAAAATACAAGATATATAAAACCAAAAAGAAAAAGTAACATGATCGGCAAGTTGTCCTTGGCTA
ath-miR169i	AT5G06510.3	UAGCCAAGGAUGACUUGCCUG	CAGGCAAAUCAUCUUUGGCUC	CTTGGAAAAAAGACATTGAGTTTCCTTGGTTTATAAGATTGGTCCTTTTACCATCCGTTTGGCTGTAAACAGGCAAATCATCTTTGGCTCATGCTTCATCAAGTTCTTATCTTCGTCTGTTTTCTTCTACGCATCTTCATAAGATCTCTGAACTAGTGAA
ath-miR169i	AT5G06510.1	UAGCCAAGGAUGACUUGCCUG	CAGGCAAAUCAUCUUUGGCUC	CTTGGAAAAAAGACATTGAGTTTCCTTGGTTTATAAGATTGGTCCTTTTACCATCCGTTTGGCTGTAAACAGGCAAATCATCTTTGGCTCATGCTTCATCAAGTTCTTATCTTCGTCTGTTTTCTTCTACGCATCTTCATAAGATCTCTGAACTAGTGAA
ath-miR169i	AT1G17590.2	UAGCCAAGGAUGACUUGCCUG	AAGGGAAGUCAUCCUUGGCUG	AACACACACCATTTCTCTGTCCATATCTGAGCCGGTGGAATCTGGTAATGTGTACGTTCCTACAAAAAAAGGGAAGTCATCCTTGGCTGCTACTTCGCTTATTAGCTAGTTCTTATTTCACACGCTTTGTCCAGATATCATTTGAATGACCAAAAACCT
ath-miR169i	AT1G17590.1	UAGCCAAGGAUGACUUGCCUG	AAGGGAAGUCAUCCUUGGCUG	AACACACACCATTTCTCTGTCCATATCTGAGCCGGTGGAATCTGGTAATGTGTACGTTCCTACAAAAAAAGGGAAGTCATCCTTGGCTGCTACTTCGCTTATTAGCTAGTTCTTATTTCACACGCTTTGTCCAGATATCATTTGAATGACCAAAAACCT
ath-miR169i	AT1G72830.1	UAGCCAAGGAUGACUUGCCUG	AGGGGAAGUCAUCCUUGGCUA	CATGCACCATTTCTCTGTCCATATCTGAGACAGTGGATCTTGGTGCTGTGTTCATGTTCCCACCAAGAAGGGGAAGTCATCCTTGGCTACTACTAGTTCTTTCGCTTGTTGTAACTTCAGTGTTTTTATTTCATATTATGTCTGTGTTAGACATCACAA
ath-miR169i	AT1G72830.2	UAGCCAAGGAUGACUUGCCUG	AGGGGAAGUCAUCCUUGGCUA	CATGCACCATTTCTCTGTCCATATCTGAGACAGTGGATCTTGGTGCTGTGTTCATGTTCCCACCAAGAAGGGGAAGTCATCCTTGGCTACTACTAGTTCTTTCGCTTGTTGTAACTTCAGTGTTTTTATTTCATATTATGTCTGTGTTAGACATCACAA
ath-miR5628	AT2G23370.1	GAAAUAGCGAAGAUAUGAUUA	GAUUCACAUCUUCGCUAUUUC	TACTTCTCCATGGCAGCAGAAACTTCGCCAGATCCTTTTGCTCTTCTTCTTCACTATCTGGTGAGAGGGATTCACATCTTCGCTATTTCATTTGCAACTTCTGGAAGCTGTGCGATGGCTTGAGATTGGTTTATGATTCTTACGGTGCCGAATTTGAAC
ath-miR839	AT1G67481.1	UACCAACCUUUCAU-CGUUCCC	GGGAACGCAUGAGAGGUUGGUA	ATAGTGCTGAGCCGATGAGCCTCTAATGAAATTATAGACTCATCGGCTCAGGACCATTGCGGTTGTGCAAAACGGTGTTATTGCTGAGAAGGGAACGCATGAGAGGTTGGTAAAGACCTCAATGGAATCTTATGGTACTCTTTTTGCTCACATGAGTGAGT
ath-miR2112-5p	AT1G01650.1	CGCAAAUGCGGAUAUCAAUGU	ACCUUUAUAUCCGCAUUUGCG	CAATAGAGGTGCTCAGCGAAAACAACAAAATGTGAAAAGGGTTTATCAGAAACATTGGGGTCATGATATACCTTTATATCCGCATTTGCGCATCATCTCTGACAGATTTTTTATAAAACAAAATCGCTTGAACCTGGCAAAAAAATCTTATAATCCGACA
ath-miR2112-5p	AT1G01650.2	CGCAAAUGCGGAUAUCAAUGU	ACCUUUAUAUCCGCAUUUGCG	CAATAGAGGTGCTCAGCGAAAACAACAAAATGTGAAAAGGGTTTATCAGAAACATTGGGGTCATGATATACCTTTATATCCGCATTTGCGCATCATCTCTGACAGATTTTTTATAAAACAAAATCGCTTGAACCTGGCAAAAAAATCTTATAATCCGACA
ath-miR5020c	AT1G15780.1	UGGCAUGGAAGAAGGUGAGAC	GCUUUACCAUCUUCCAUGCCA	CAAGCACCTCAGCCGTTGCTGTCCCAAACCATGCAGAATAATACTGCCTCTGGAATGACGGGTTCTACTGCTTTACCATCTTCCATGCCACCTGTTTCTTCCATAACCAATAATAACACCACAAGCGTTGTGAACCAGAATGCCAATATGCAAAATGTAG
ath-miR164b	AT5G07680.1	UGGAGAAGCAGGGCACGUGCA	UUUACGUGCCCUGCUUCUCCA	GAACCGGGTCTAGTTTACCACCTTTAACTGATTCTTCACCATACAACGACAAAACCAAGACCGAACCAGTTTACGTGCCCTGCTTCTCCAACCAAGCTGAAACTAGAGGAACAATACTCAATTGCTTCAGCAACCCTTCCCTTAGCTCCATCCAACCAGA
ath-miR164b	AT1G56010.1	UGGAGAAGCAGGGCACGUGCA	AGCACGUACCCUGCUUCUCCA	TCCTTACATCAACTTTGACCAAGAACCCTCTTCTTATCTCAGTGATGATCATCACTACATCATCAATGAGCACGTACCCTGCTTCTCCAATTTGTCACAGAACCAAACCTTAAACTCGAACCTAACCAACTCAGTCTCTGAACTCAAGATTCCATGCAA
ath-miR156c	AT1G27360.1	UGACAGAAGAGAGUGAGCAC	GUGCUCUCUCUCUUCUGUCA	ATTGGTTAAATCTTTTGGCAGATGTGGGAGAATACTCAGGAGTCCTCCATGAATCTCAAGATATCCACCGTGCTCTCTCTCTTCTGTCAACCTCTTCGGATCCCCTGGCCCAACCACATGTGCAGCCATTTTCTCTACTCTGTTCATATGATGTTGTAC
ath-miR156c	AT1G27360.3	UGACAGAAGAGAGUGAGCAC	GUGCUCUCUCUCUUCUGUCA	ATTGGTTAAATCTTTTGGCAGATGTGGGAGAATACTCAGGAGTCCTCCATGAATCTCAAGATATCCACCGTGCTCTCTCTCTTCTGTCAACCTCTTCGGATCCCCTGGCCCAACCACATGTGCAGCCATTTTCTCTACTCTGTTCATATGATGTTGTAC
ath-miR156c	AT1G27370.3	UGACAGAAGAGAGUGAGCAC	GUGCUCUCUCUCUUCUGUCA	CTGAGTAATATGTTTTGGCAGGTGTGGGAGAATGCTCAGGAGGCCTCCATGAATCTCATGATTTCTACAGTGCTCTCTCTCTTCTGTCAACTACTTCGGATTCACAAGGGATCAAACACACTCCCGTGGCCGAACCACCGCCAATATTTGGCACTTTCC
ath-miR156c	AT5G50570.1	UGACAGAAGAGAGUGAGCAC	GUGCUCUCUCUCUUCUGUCA	AAGAAGAAGAAAGCTCGAGAACCGCATCGTTGTGTGAGAGAATGACGAGTTGCATCCATGACTCTGATTGTGCTCTCTCTCTTCTGTCATCCTCCTCGTCGTCAGTCCCTCATTTGCTTCAACCACCACTTTCTTTGTCCCAAGAAGCAGTTGAGACAG
ath-miR156c	AT5G43270.3	UGACAGAAGAGAGUGAGCAC	GUGCUCUCUCUCUUCUGUCA	TTATGTTATGCGTATTTTTAGAAAAGGTCACAATCTCTTCACACATGGGTGCTTCTCAAGATCTTGATGGTGCTCTCTCTCTTCTGTCAAATTCAACAACATGGGTTTCTTCCTCTGACCAACCAAGGCGTTTTACCCTTGATCACCATCCCTCAAGCA
ath-miR156c	AT1G27360.2	UGACAGAAGAGAGUGAGCAC	GUGCUCUCUCUCUUCUGUCA	ATTGGTTAAATCTTTTGGCAGATGTGGGAGAATACTCAGGAGTCCTCCATGAATCTCAAGATATCCACCGTGCTCTCTCTCTTCTGTCAACCTCTTCGGATCCCCTGGCCCAACCACATGTGCAGCCATTTTCTCTACTCTGTTCATATGATGTTGTAC
ath-miR156c	AT1G27370.1	UGACAGAAGAGAGUGAGCAC	GUGCUCUCUCUCUUCUGUCA	CTGAGTAATATGTTTTGGCAGGTGTGGGAGAATGCTCAGGAGGCCTCCATGAATCTCATGATTTCTACAGTGCTCTCTCTCTTCTGTCAACTACTTCGGATTCACAAGGGATCAAACACACTCCCGTGGCCGAACCACCGCCAATATTTGGCACTTTCC
ath-miR156c	AT1G27370.2	UGACAGAAGAGAGUGAGCAC	GUGCUCUCUCUCUUCUGUCA	CTGAGTAATATGTTTTGGCAGGTGTGGGAGAATGCTCAGGAGGCCTCCATGAATCTCATGATTTCTACAGTGCTCTCTCTCTTCTGTCAACTACTTCGGATTCACAAGGGATCAAACACACTCCCGTGGCCGAACCACCGCCAATATTTGGCACTTTCC
ath-miR156c	AT5G43270.2	UGACAGAAGAGAGUGAGCAC	GUGCUCUCUCUCUUCUGUCA	TTATGTTATGCGTATTTTTAGAAAAGGTCACAATCTCTTCACACATGGGTGCTTCTCAAGATCTTGATGGTGCTCTCTCTCTTCTGTCAAATTCAACAACATGGGTTTCTTCCTCTGACCAACCAAGGCGTTTTACCCTTGATCACCATCCCTCAAGCA
ath-miR156c	AT1G53160.2	UGACAGAAGAGAGUGAGCAC	CUGCUCUCUCUCUUCUGUCA	AGGGTAGAGATGACACTTCCTATGCCAAACTCATCATTCAAGCGACCACAGATTAGATAGAGAAGCTGTCTGCTCTCTCTCTTCTGTCATCTAAACTTCTCTCTTAGAATCCTAAAATTGTGGTATCTAACAATGTTATAGAGAAATAAATAACTACCA
ath-miR2111b-5p	AT1G07010.3	UAAUCUGCAUCCUGAGGUUUA	UGAACUUCAGGUUGCAGAUUA	GTTTCTTCAGGTTCTGGAGATAAGAGGGGACAAAGCTAGAGTAATAAGGAGCAACCGTGACAGACTTCATGAACTTCAGGTTGCAGATTACATTTAAAAAAAAGAACCAGACTCTCATGTTCAAGATTCAAACTTTATCACCGTATTTGTCATCATACAC
ath-miR2111b-5p	AT1G07010.1	UAAUCUGCAUCCUGAGGUUUA	UGAACUUCAGGUUGCAGAUUA	GTTTCTTCAGGTTCTGGAGATAAGAGGGGACAAAGCTAGAGTAATAAGGAGCAACCGTGACAGACTTCATGAACTTCAGGTTGCAGATTACATTTAAAAAAAAGAACCAGACTCTCATGTTCAAGATTCAAACTTTATCACCGTATTTGTCATCATACAC
ath-miR2111b-5p	AT1G07010.2	UAAUCUGCAUCCUGAGGUUUA	UGAACUUCAGGUUGCAGAUUA	GTTTCTTCAGGTTCTGGAGATAAGAGGGGACAAAGCTAGAGTAATAAGGAGCAACCGTGACAGACTTCATGAACTTCAGGTTGCAGATTACATTTAAAAAAAAGAACCAGACTCTCATGTTCAAGATTCAAACTTTATCACCGTATTTGTCATCATACAC
ath-miR854c	AT1G15530.1	GAUGAGGAUAGGGAGGAGGAG	CCUCUCCUCCUUAUCCUCAUC	ATGTCGTGGCAATGGCGGCGACGGCAGTGGCCATCCCCTCTCCTCCTTATCCTCATCGTTCTTCATCTCGTCTCTTCCTCTTCCGCCATTGATTTTCTCTACAATTCCTTCAGCTCCGTAACTAACAGAACCGACGTAATCCTCATCGAAGATTCCCGCG
ath-miR854c	AT2G15620.1	GAUGAGGAUAGGGAGGAGGAG	UUCCUCCUCUCUAUCCUCUUC	TCTAAAGATGATATTGATGTTAGACTCAAGTGGCTTGGTCTCTTTCACCGTAGAAAGCATCAGTGTATGTTCCTCCTCTCTATCCTCTTCCATTGACTTGTGATTGAACTGTGTAAAGGTTTCGTCTTTAGTCTTATGTGTGCTTCTTTCAATGACTTGT
ath-miR169e	AT5G06510.3	UGAGCCAAGGAUGACUUGCCG	AGGCAAAUCAUCUUUGGCUCA	TGGAAAAAAGACATTGAGTTTCCTTGGTTTATAAGATTGGTCCTTTTACCATCCGTTTGGCTGTAAACAGGCAAATCATCTTTGGCTCATGCTTCATCAAGTTCTTATCTTCGTCTGTTTTCTTCTACGCATCTTCATAAGATCTCTGAACTAGTGAAT
ath-miR169e	AT5G06510.1	UGAGCCAAGGAUGACUUGCCG	AGGCAAAUCAUCUUUGGCUCA	TGGAAAAAAGACATTGAGTTTCCTTGGTTTATAAGATTGGTCCTTTTACCATCCGTTTGGCTGTAAACAGGCAAATCATCTTTGGCTCATGCTTCATCAAGTTCTTATCTTCGTCTGTTTTCTTCTACGCATCTTCATAAGATCTCTGAACTAGTGAAT
ath-miR5014a-3p	AT2G31215.1	UUGUACAAAUUUAAGUGUACG	CGUACACUUAGAUUUGUACAC	TTTGGTTGAGAAGAAAAAATGCGGTGCAAGGCACAACAACATTGAAGTAGACAATAAAAACACGATTTATGGGACTAGCAAGATAGAGCATCCATTCTCCAAAAACAAAAACACTTTTAACTGTTTGATTCGTACACTTAGATTTGTACACCACTTTTAG
ath-miR856	AT2G46800.1	UAAUCCUACCAAUAACUUCAGC	GUUGAAGUUGUUGGUGGGAUUA	GCTCACGAACGCTCTGCTTCTATGCGGAAGCTTTGTATCGCCGTCGTGCTGTGTCTAGTGTTCATGAGTGTTGAAGTTGTTGGTGGGATTAAAGCCAATAGTTTAGCTATATTAACCGATGCAGCTCATTTGCTCTCTGACGTTGCTGCCTTTGCTATCTC
ath-miR408	AT2G02850.1	AUGCACUGCCUCUUCCCUGGC	CCAAGGGAAGAGGCAGUGCAU	TTCATCCTCATTTACTCTCTATAGTTTCTCTCTCTTTCTCTAAACTTTCACCTAAGATCGATCAATGGCCAAGGGAAGAGGCAGTGCATCATGGTCGGCTCGAGCCATAGTGACTCTCATGGCTGTGTCAGTGTTGTTGCTTCAAGCTGACTACGTTCA
ath-miR5024-5p	AT1G44100.1	AUGACAAGGCCAAGAUAUAACA	UGCCGUAUCUUGGCCUUGUCAU	TTCTAGAAGATAAATGTTAATATTGAAGTTTAGAAAGTTTAACATTTATCTTTTAGAATAATATTTTCTTGCCGTATCTTGGCCTTGTCATTTCAACCGTTGATCTCTGTCGATCTCTGGTTCTCCATATCGGTTCCATATCCCAATAGTTATTATCATCA
ath-miR399e	AT2G33770.1	UGCCAAAGGAGAUUUGCCUCG	UUGGGCAAAUCUCCUUUGGCA	ATTGGAACTCCAATCACATCTTGGGTTCCCCTTTGAAGTTTATCCAACTGGAAACTTCAGTCCATTCGTTGGGCAAATCTCCTTTGGCATTTCGGAGTCCTCAGTTGGCTCACCTCATCTCTTGTTCGAGCAAATCTCCTTTGGCATTATCCGAGTTCG
ath-miR172b-3p	AT5G67180.1	AGAAUCUUGAUGAUGCUGCAU	UGGCAGCAUCAUCAGGAUUCU	AATGATGACGACGACTGTCAGATCGGAAAAGCAGCAATCGGACGGTGGAGGAAATCGAGTGGTGGGAATGGCAGCATCATCAGGATTCTCTCCTCAACCTTCCCCTTACCGCATTCCTCGCACCTTCCACTTCTCTCGTCCCTGATTCATCATCATCAT
ath-miR172b-3p	AT2G28550.1	AGAAUCUUGAUGAUGCUGCAU	CAGCAGCAUCAUCAGGAUUCU	ACCGGGGCAAACAAGCGCCGTGAGACCGCAGCCACCGGGACCACAACCACCACCATTGTTCTCAGTTGCAGCAGCATCATCAGGATTCTCACATTTCCGGCCACAACCTCCCAATGACAATGCAACACGTGGTTACTTTTATCCACACCCTTAACTTGT
ath-miR172b-3p	AT3G54990.1	AGAAUCUUGAUGAUGCUGCAU	UUGCAGCAUCAUCAGGAUUCC	ATCAATCGGTCCACGATGGGTTTATACGGTAAGCAATCATCGATATTTTTACCCATGGCAACCATGAAACCTCTGAAGACAGTTGCAGCATCATCAGGATTCCCTTTTATCAGCATGACAAGTTCCTCTTCCTCCATGTCCAATTGTTTTGATCCATAG
ath-miR164a	AT5G07680.1	UGGAGAAGCAGGGCACGUGCA	UUUACGUGCCCUGCUUCUCCA	GAACCGGGTCTAGTTTACCACCTTTAACTGATTCTTCACCATACAACGACAAAACCAAGACCGAACCAGTTTACGTGCCCTGCTTCTCCAACCAAGCTGAAACTAGAGGAACAATACTCAATTGCTTCAGCAACCCTTCCCTTAGCTCCATCCAACCAGA
ath-miR164a	AT1G56010.1	UGGAGAAGCAGGGCACGUGCA	AGCACGUACCCUGCUUCUCCA	TCCTTACATCAACTTTGACCAAGAACCCTCTTCTTATCTCAGTGATGATCATCACTACATCATCAATGAGCACGTACCCTGCTTCTCCAATTTGTCACAGAACCAAACCTTAAACTCGAACCTAACCAACTCAGTCTCTGAACTCAAGATTCCATGCAA
ath-miR851-3p	AT1G69070.1	UGGGUGGCAAACAAAGACGAC	UUUGUUGUUGUUUGCCACCCA	CAAAGGTTTAATTCTGGTTAAGTTGTCAGGCCATTGAACTGGTTCATGCCTCACTTGCTTTCTGACTGTTTGTTGTTGTTTGCCACCCAGGTCTTCTATGGTGTTCTCTTGCAGTATTTTGCCGTTCTTGCAAGCAAAAAGCCCTTGAACTTTGATTTA
ath-miR837-5p	AT1G18880.1	AUCAGUUUCUUGUUCGUUUCA	UGAAACGAACAAGAAACUGAU	ATAGGACTTTTTTTATGGATCTGTTTCTTTCATGTTTTTTATTTTTATTTATTATAACATTTTTGGTCTTGAAACGAACAAGAAACTGATAGAGAAAACAGAGGATTTTATGAACAGAGTAACTTAATGCTCTGTTTCTTAATTTGGTAGGAAATGAGAC
ath-miR837-5p	AT3G31910.1	AUCAGUUUCUUGUUCGUUUCA	UGAGAUGGACAAGAAACUGAC	TCGATGAAGATGATAAGAAAAGCATGTTCGAAATATTCAAATGTTGGAAAAAATAAATGAGACTATTGGTGAGATGGACAAGAAACTGACGAGTAGAATTGATGCTATGGAACGAAAGTTTAAATCACTTTTTATTAAGAAAAGAAGTGTCTTAGATGTG
ath-miR837-5p	AT5G17420.1	AUCAGUUUCUUGUUCGUUUCA	UGGACCAAACAAGAAACUGAU	GCGTCCTGGTTTTCAACACCACAAGAAAGCTGGCGCCATGAATGCCCTGGTAATTTTCTTGATCTGCCTTGGACCAAACAAGAAACTGATCTCCGTGTCTTGGACCTAACCTGATACTTCTGTCAGGTTCGAGTGGCAGGCGTACTCACAAATGCTCCTT
ath-miR169j	AT3G13405.1	UAGCCAAGGAUGACUUGCCUG	UCGGCAAGUUGUCCUUGGCUA	TTTCTTTATACTCTATTAAGACAATTTAGTTTCAAACTTTTTTTTTTTTTTTTTTTTGAAGGATTCAGGAAGAAATTAGGATATATTATTCCGTATAAAATACAAGATATATAAAACCAAAAAGAAAAAGTAACATGATCGGCAAGTTGTCCTTGGCTA
ath-miR169j	AT5G06510.3	UAGCCAAGGAUGACUUGCCUG	CAGGCAAAUCAUCUUUGGCUC	CTTGGAAAAAAGACATTGAGTTTCCTTGGTTTATAAGATTGGTCCTTTTACCATCCGTTTGGCTGTAAACAGGCAAATCATCTTTGGCTCATGCTTCATCAAGTTCTTATCTTCGTCTGTTTTCTTCTACGCATCTTCATAAGATCTCTGAACTAGTGAA
ath-miR169j	AT5G06510.1	UAGCCAAGGAUGACUUGCCUG	CAGGCAAAUCAUCUUUGGCUC	CTTGGAAAAAAGACATTGAGTTTCCTTGGTTTATAAGATTGGTCCTTTTACCATCCGTTTGGCTGTAAACAGGCAAATCATCTTTGGCTCATGCTTCATCAAGTTCTTATCTTCGTCTGTTTTCTTCTACGCATCTTCATAAGATCTCTGAACTAGTGAA
ath-miR169j	AT1G17590.2	UAGCCAAGGAUGACUUGCCUG	AAGGGAAGUCAUCCUUGGCUG	AACACACACCATTTCTCTGTCCATATCTGAGCCGGTGGAATCTGGTAATGTGTACGTTCCTACAAAAAAAGGGAAGTCATCCTTGGCTGCTACTTCGCTTATTAGCTAGTTCTTATTTCACACGCTTTGTCCAGATATCATTTGAATGACCAAAAACCT
ath-miR169j	AT1G17590.1	UAGCCAAGGAUGACUUGCCUG	AAGGGAAGUCAUCCUUGGCUG	AACACACACCATTTCTCTGTCCATATCTGAGCCGGTGGAATCTGGTAATGTGTACGTTCCTACAAAAAAAGGGAAGTCATCCTTGGCTGCTACTTCGCTTATTAGCTAGTTCTTATTTCACACGCTTTGTCCAGATATCATTTGAATGACCAAAAACCT
ath-miR169j	AT1G72830.1	UAGCCAAGGAUGACUUGCCUG	AGGGGAAGUCAUCCUUGGCUA	CATGCACCATTTCTCTGTCCATATCTGAGACAGTGGATCTTGGTGCTGTGTTCATGTTCCCACCAAGAAGGGGAAGTCATCCTTGGCTACTACTAGTTCTTTCGCTTGTTGTAACTTCAGTGTTTTTATTTCATATTATGTCTGTGTTAGACATCACAA
ath-miR169j	AT1G72830.2	UAGCCAAGGAUGACUUGCCUG	AGGGGAAGUCAUCCUUGGCUA	CATGCACCATTTCTCTGTCCATATCTGAGACAGTGGATCTTGGTGCTGTGTTCATGTTCCCACCAAGAAGGGGAAGTCATCCTTGGCTACTACTAGTTCTTTCGCTTGTTGTAACTTCAGTGTTTTTATTTCATATTATGTCTGTGTTAGACATCACAA
ath-miR319c	AT3G66658.2	UUGGACUGAAGGGAGCUCCUU	AAGGGGCACUCUUCAGUCCAG	GGAAAAGGAGGCGTTCCTTTGATAAAACTAATGCCTATATTGTACAATTTAGGTTGCACAAGTGGCTGTAAGGGGCACTCTTCAGTCCAGCGGGCAAAACTGTGCCGGTGCTGAAAGATTTTATGTCCACAAAGACATTTATACTGCATTCATTGGCCAA
ath-miR319c	AT3G15030.1	UUGGACUGAAGGGAGCUCCUU	GAGGGGUCCCCUUCAGUCCAG	CGCTCCTCCTACTCCTTCAACGACGTCGTTTCAGCCAGTTCTTGGCCAAAGCCAACAGCTTTATTCTCAGAGGGGTCCCCTTCAGTCCAGTTACAGTCCCATGATCCGTGCTTGGTTTGATCCTCACCATCATCACCAATCCATCTCCACCGACGATCTC
ath-miR156b	AT1G27360.1	UGACAGAAGAGAGUGAGCAC	GUGCUCUCUCUCUUCUGUCA	ATTGGTTAAATCTTTTGGCAGATGTGGGAGAATACTCAGGAGTCCTCCATGAATCTCAAGATATCCACCGTGCTCTCTCTCTTCTGTCAACCTCTTCGGATCCCCTGGCCCAACCACATGTGCAGCCATTTTCTCTACTCTGTTCATATGATGTTGTAC
ath-miR156b	AT1G27360.3	UGACAGAAGAGAGUGAGCAC	GUGCUCUCUCUCUUCUGUCA	ATTGGTTAAATCTTTTGGCAGATGTGGGAGAATACTCAGGAGTCCTCCATGAATCTCAAGATATCCACCGTGCTCTCTCTCTTCTGTCAACCTCTTCGGATCCCCTGGCCCAACCACATGTGCAGCCATTTTCTCTACTCTGTTCATATGATGTTGTAC
ath-miR156b	AT1G27370.3	UGACAGAAGAGAGUGAGCAC	GUGCUCUCUCUCUUCUGUCA	CTGAGTAATATGTTTTGGCAGGTGTGGGAGAATGCTCAGGAGGCCTCCATGAATCTCATGATTTCTACAGTGCTCTCTCTCTTCTGTCAACTACTTCGGATTCACAAGGGATCAAACACACTCCCGTGGCCGAACCACCGCCAATATTTGGCACTTTCC
ath-miR156b	AT5G50570.1	UGACAGAAGAGAGUGAGCAC	GUGCUCUCUCUCUUCUGUCA	AAGAAGAAGAAAGCTCGAGAACCGCATCGTTGTGTGAGAGAATGACGAGTTGCATCCATGACTCTGATTGTGCTCTCTCTCTTCTGTCATCCTCCTCGTCGTCAGTCCCTCATTTGCTTCAACCACCACTTTCTTTGTCCCAAGAAGCAGTTGAGACAG
ath-miR156b	AT5G43270.3	UGACAGAAGAGAGUGAGCAC	GUGCUCUCUCUCUUCUGUCA	TTATGTTATGCGTATTTTTAGAAAAGGTCACAATCTCTTCACACATGGGTGCTTCTCAAGATCTTGATGGTGCTCTCTCTCTTCTGTCAAATTCAACAACATGGGTTTCTTCCTCTGACCAACCAAGGCGTTTTACCCTTGATCACCATCCCTCAAGCA
ath-miR156b	AT1G27360.2	UGACAGAAGAGAGUGAGCAC	GUGCUCUCUCUCUUCUGUCA	ATTGGTTAAATCTTTTGGCAGATGTGGGAGAATACTCAGGAGTCCTCCATGAATCTCAAGATATCCACCGTGCTCTCTCTCTTCTGTCAACCTCTTCGGATCCCCTGGCCCAACCACATGTGCAGCCATTTTCTCTACTCTGTTCATATGATGTTGTAC
ath-miR156b	AT1G27370.1	UGACAGAAGAGAGUGAGCAC	GUGCUCUCUCUCUUCUGUCA	CTGAGTAATATGTTTTGGCAGGTGTGGGAGAATGCTCAGGAGGCCTCCATGAATCTCATGATTTCTACAGTGCTCTCTCTCTTCTGTCAACTACTTCGGATTCACAAGGGATCAAACACACTCCCGTGGCCGAACCACCGCCAATATTTGGCACTTTCC
ath-miR156b	AT1G27370.2	UGACAGAAGAGAGUGAGCAC	GUGCUCUCUCUCUUCUGUCA	CTGAGTAATATGTTTTGGCAGGTGTGGGAGAATGCTCAGGAGGCCTCCATGAATCTCATGATTTCTACAGTGCTCTCTCTCTTCTGTCAACTACTTCGGATTCACAAGGGATCAAACACACTCCCGTGGCCGAACCACCGCCAATATTTGGCACTTTCC
ath-miR156b	AT5G43270.2	UGACAGAAGAGAGUGAGCAC	GUGCUCUCUCUCUUCUGUCA	TTATGTTATGCGTATTTTTAGAAAAGGTCACAATCTCTTCACACATGGGTGCTTCTCAAGATCTTGATGGTGCTCTCTCTCTTCTGTCAAATTCAACAACATGGGTTTCTTCCTCTGACCAACCAAGGCGTTTTACCCTTGATCACCATCCCTCAAGCA
ath-miR156b	AT1G53160.2	UGACAGAAGAGAGUGAGCAC	CUGCUCUCUCUCUUCUGUCA	AGGGTAGAGATGACACTTCCTATGCCAAACTCATCATTCAAGCGACCACAGATTAGATAGAGAAGCTGTCTGCTCTCTCTCTTCTGTCATCTAAACTTCTCTCTTAGAATCCTAAAATTGTGGTATCTAACAATGTTATAGAGAAATAAATAACTACCA
ath-miR5645e	AT3G48720.1	AUUUGAGUCAUGUCGUUAAG	UUUAACGACAUGACUCAAAU	CGACGTTGTTTTGTTCTAACAGAGCAAATAAACGAGACATTAACGCCGTAAATTTTTTCTGTTAACCTATTTAACGACATGACTCAAATGGCAAGTCAACAAACACTTTGTCATTTATTTCGAAAGTCAACAAAAACTTTACGATTTATTTATCTTCCG
ath-miR171b	AT5G23250.1	UUGAGCCGUGCCAAUAUCACG	GGUGGUAAGGGCACGGCUCAA	GTTTCCCACTCGAACCCATTATTAAATCTTGTAATGTTTTTTTTGGGATCGATGAAGCCATTGTTTCCGGTGGTAAGGGCACGGCTCAAGACAAGATAAAGAGCCTAAGAGACGCAGGAGTTAAGGTGGTTGAGTCACCAGCTAAGATTGGTGCGGCGA
ath-miR849	AT2G13680.1	UAACUAAACAUUGGUGUAGUA	GGCUAUAUCAAUGUUUAGUUA	CCATTTTCTTGTGTTGCTGGTTAGTTATATGTATATGCAAGTCGAGAGGAAATTTTGACTTTTACTCTGGCTATATCAATGTTTAGTTAAGTTTTTGAATATGAATTATGCTCAGGGGTATCTTATATGTTGTTTGAATACCCATTTACTGATGTGTCC
ath-miR867	AT4G36970.1	UUGAACAUGGUUUAUUAGGAA	UUCUUAUGAAACCAUGUUCAA	AGACCTCTTTGAATCTTGCTTTTGGCAAATTGAATCACAGAATCATGAAAAGATTCAAGCTTGAGCTGGTTCTTATGAAACCATGTTCAAAGATCTAAGCTATGTTTGATTCTGAAATTTGTGTAGAGGAGAAAGCAGAGATGACGACGGCGATGCAATC
ath-miR867	AT3G17750.1	UUGAACAUGGUUUAUUAGGAA	UUUCUAAGAAACCAAGUUCAA	TCGATTCGATTTTGGAATTTTTGCGGAAGAATCATTTTATGAGAGCTGAAGCTGCGTTGATTAGTGAGCTTTCTAAGAAACCAAGTTCAAATGGGTCTCTTCAAAAGCTTAACTTTGAGGATAATTGTGTGAGCAAGTTGTTGGATAAGAAGAAGCAAGG
ath-miR5635c	AT4G02320.1	UGUUAAGGAGUGUUAACGGUG	CACCGUUAACACUCCUUAACA	TTTAACCTATAATTTATTGTTGACTTCTAATTTAACATATAATTTATCGTTGACCCAGCCAAATAGACTCACCGTTAACACTCCTTAACAGCGCTCCTAACAGCCGTTACAAAACATGGCCTAACAGCCGTTATCGTTGGTTTAAGGACAAAAACAGTTG
ath-miR5635c	AT1G02470.2	UGUUAAGGAGUGUUAACGGUG	CACCGUUAACACUUCUUAAUA	TTTAACCTATACTTTATCGTTGACTTCTAATTTAACCTATAATTTATCGTTGACTCGGCCAAATCGACTCACCGTTAACACTTCTTAATAGCGCTCCTAACAACCATTACAAAACATGGCCTAACAGCCGTTGTCGTTGGTTTAAGGACGAAAACAATTG
ath-miR5635c	AT1G02470.1	UGUUAAGGAGUGUUAACGGUG	CACCGUUAACACUUCUUAAUA	TTTAACCTATACTTTATCGTTGACTTCTAATTTAACCTATAATTTATCGTTGACTCGGCCAAATCGACTCACCGTTAACACTTCTTAATAGCGCTCCTAACAACCATTACAAAACATGGCCTAACAGCCGTTGTCGTTGGTTTAAGGACGAAAACAATTG
ath-miR472	AT5G43740.1	UUUUUCCUACUCCGCCCAUACC	GGUAUGGGGGGAGUAGGAAAAA	TTGGATAAACTGGTGGAAATGGCGTGGAGCAGCCTGATGAACGATGAAATAGGAACCTTGGGACTTTATGGTATGGGGGGAGTAGGAAAAACCACCCTCTTAGAAAGTCTCAACAACAAATTTGTTGAACTGGAGAGTGAATTTGATGTAGTGATATGGGT
ath-miR472	AT1G12290.1	UUUUUCCUACUCCGCCCAUACC	GGCAUGGGUGGAGUAGGAAAAA	CAGGAAACAATTTTAGAAAAGGCATGGGACCACCTCATGGATGATGGAACTAAGATTATGGGTCTCTATGGCATGGGTGGAGTAGGAAAAACAACCCTTCTCACTCAGATCAACAATAGGTTTTGTGACACCGATGATGGCGTTGAAATTGTCATTTGGGT
ath-miR472	AT5G43725.2	UUUUUCCUACUCCGCCCAUACC	GGUAUGGGGGGAAUAGGAAAAA	TTGGATACAATGGTTGGAATAGCATGGGAAAGCCTCATAGACGATGAAATAAGAACCTTGGGTCTTTATGGTATGGGGGGAATAGGAAAAACCACCCTCTTAGAAAGTCTCAACAACAAATTTGTTGAACTGGAGAGTGAATTTGATGTAGTGATATGGGT
ath-miR472	AT5G43730.1	UUUUUCCUACUCCGCCCAUACC	GGUAUGGGGGGAAUAGGAAAAA	TTGGATACAATGGTTGGAATAGCATGGGAAAGCCTCATAGACGATGAAATAAGAACCTTGGGTCTTTATGGTATGGGGGGAATAGGAAAAACCACCCTCTTAGAAAGTCTCAACAACAAATTTGTTGAACTGGAGAGTGAATTTGATGTAGTGATATGGGT
ath-miR5645a	AT3G48720.1	AUUUGAGUCAUGUCGUUAAG	UUUAACGACAUGACUCAAAU	CGACGTTGTTTTGTTCTAACAGAGCAAATAAACGAGACATTAACGCCGTAAATTTTTTCTGTTAACCTATTTAACGACATGACTCAAATGGCAAGTCAACAAACACTTTGTCATTTATTTCGAAAGTCAACAAAAACTTTACGATTTATTTATCTTCCG
ath-miR169f	AT5G06510.3	UGAGCCAAGGAUGACUUGCCG	AGGCAAAUCAUCUUUGGCUCA	TGGAAAAAAGACATTGAGTTTCCTTGGTTTATAAGATTGGTCCTTTTACCATCCGTTTGGCTGTAAACAGGCAAATCATCTTTGGCTCATGCTTCATCAAGTTCTTATCTTCGTCTGTTTTCTTCTACGCATCTTCATAAGATCTCTGAACTAGTGAAT
ath-miR169f	AT5G06510.1	UGAGCCAAGGAUGACUUGCCG	AGGCAAAUCAUCUUUGGCUCA	TGGAAAAAAGACATTGAGTTTCCTTGGTTTATAAGATTGGTCCTTTTACCATCCGTTTGGCTGTAAACAGGCAAATCATCTTTGGCTCATGCTTCATCAAGTTCTTATCTTCGTCTGTTTTCTTCTACGCATCTTCATAAGATCTCTGAACTAGTGAAT
ath-miR5643b	AT2G07981.1	AGGCUUUUAAGAUCUGGUUGC	GCAACCUGAUCUUAAAAGCCU	GGTTGGTTAGTGTTTTAGAGTGAATATGACTTGATGCCATGTGTAAGATTCATTATAACAACTTAAACCGCAACCTGATCTTAAAAGCCTAAGTAGTGTTACCGTGTTAGAAGACACAAAGCCAAAGACTCATATAGACTTTGGCTACACCATGAAAGCT
ath-miR161.2	AT1G62910.1	UCAAUGCAUUGAAAGUGACUA	UAGUCACUUUCAGCGCAUUGA	ATTACGGAAGATGGAGTGATGCTTCTCGACTACTCAGTGATATGATTGAGAGGAAAATCAATCCAAATGTAGTCACTTTCAGCGCATTGATTGATGCATTTGTGAAGGAAGGGAAGCTTGTAGAGGCTGAGAAATTGTACGACGAGATGATCAAAAGGTC
ath-miR5643a	AT2G07981.1	AGGCUUUUAAGAUCUGGUUGC	GCAACCUGAUCUUAAAAGCCU	GGTTGGTTAGTGTTTTAGAGTGAATATGACTTGATGCCATGTGTAAGATTCATTATAACAACTTAAACCGCAACCTGATCTTAAAAGCCTAAGTAGTGTTACCGTGTTAGAAGACACAAAGCCAAAGACTCATATAGACTTTGGCTACACCATGAAAGCT
ath-miR401	AT4G06581.1	CGAAACUGGUGUCGACCGACA	UGUCGAUCGACACCAGUUUCG	GATTTTGGTCCAGGAATCAGCGAGGAGTGTCGACCGACACACTCTTGGTGTCAACCGACACACTCTTGGTGTCGATCGACACCAGTTTCGGCCCAGCAAAAACCCTAGACGCTTTCAAGTTTACAAAAGCTCATGTTTGCCCCAGAAGACTTCCCTATTT
ath-miR5021	AT1G30650.1	UGAGAAGAAGAAGAAGAAAA	CUUUCUUCUUCUUCUUCUCA	AACATGTAGAAGGGGAAGAAGATGTTCTTCTCATCACGAAAAGTCAGCGTCTCTCTCTTCATCATCAACCTTTCTTCTTCTTCTTCTCAATCTTTTCTCAAGAAAATCACAAATTTCCCAAGAAAACACTCACATATATGATGCTATATATAGAAAGATA
ath-miR5021	AT4G36950.1	UGAGAAGAAGAAGAAGAAAA	UUUUCUUCUUCUUCUUCUCU	TGTAGAGAAACTGTTTCATAAGACTTTTTTTTCTTCTTCTTCTTCTCTGTTAAACTAATGGAGTGGATTCGTAGAGAAACGATTGGTCACGGAAGCTTCTCCACCGTTAGTTTAGCAACTACCTCTGGAAGTTCTTCTAAAGCGTTTCCATCGTTAATGG
ath-miR5021	AT1G70900.1	UGAGAAGAAGAAGAAGAAAA	UUUUCUUCUUCUUCUUCUCC	GTTCCTTTTCTTCTTCTTCTTCTCCTTTTTTTCCAAACTTTTCTCTCTGTTACTTACTTCCATTATTTTCGAGCTTATTCTTATCTTCATCGCTTAAGGTTCGAATTTTCGAATTCGATCTCTTTTTGTAGCTATACCAATCACAAGTAGCTGAAATCAA
ath-miR5021	AT3G22950.1	UGAGAAGAAGAAGAAGAAAA	UUUUCUUCUUCUUCUUCUCU	GACATTGTTTCCCGCATACTTTTCTTCTTCTTCTTCTCTCCACCCATCTGCTTTAAGGAAGGAACCTCAAAAGCTTACAAAATAGTAGAAGAAGAACTTTTTTTGATCTCCGATTCTTACCTCTGCAATCTTCAGATTCTAGCTGATTCAAGGATCTTGT
ath-miR5021	AT1G14200.1	UGAGAAGAAGAAGAAGAAAA	UUUUCUUCUUCUUCUUCUUA	AATTGTCTTATCTTTCGACTTTTCTTCTTCTTCTTCTTAAGAGATTTTTCTCCAAGAAAGTTCGCTCCTTTTCTCTGTTCTTAACAAAAAAGTCTCGGTTTTTTTCTCTTTGTTTTGGGTACTAGCGTGATGTCTTCTGAGAATGATTTCGTTGAGTTTT
ath-miR5021	AT1G80370.1	UGAGAAGAAGAAGAAGAAAA	UUUUCUUCUUCUUCUUCUUG	CCCAAGCTCCCATCTTTTCTGTTCGTAGAGCTCATTTCCCCAAATTAATAAAGAAAAAAAAAAAGACTTTTTTTCTTCTTCTTCTTCTTGAAGAAATTTCTGGAGCGTAATCGAGAGTTAATGTGGTGCTAAGTCCCAAACGTTAGAAAAGGGTTGGATC
ath-miR5658	AT1G05490.1	AUGAUGAUGAUGAUGAUGAAA	CUUCAUCAUCAUCAUCGUCAU	ATCAAGATAGTGAAGATAATAACACCAAAGATAATGTAACGGTGGAGTCTTTGTCTTCTGAGGATCCATCTTCATCATCATCATCGTCATCATCGTCGTCTTCATCTTCCTCTTCCTCCTCGAGTGACGATGAATCATATGTAAAGGAGGTAGTTGGAGAT
ath-miR5020a	AT1G12930.1	UGGAAGAAGGUGAGACUUGCA	UGGAGGUUUCACUUUCUUCCA	GCGGCTATATGTTGTACAGCTATGCACAGAGGCGCTGCTTTAGCTGCAATGTCATACTTATCAGGTTTCTTGGAGGTTTCACTTTCTTCCATGATCGAAACCGTGAATAGCATATCAGATGGATCATTCAGCGTGGTCTCTGTCCAGGTCGTATCTCACTG
ath-miR5643b	AT1G38790.1	AGGCUUUUAAGAUCUGGUUGC	GCAACUGGAUCUUAAAAGCCU	CAAAGCCTCATACGGACTTCGGCTACACCATCAAAGTTTTGAGAAGCAGGAAGAAGCTTGAACTAGAACCGCAACTGGATCTTAAAAGCCTAAGTAGTGTTGACTTGTTAGAAGATACCAATTCAAAGACTCATACTGACTTCAGCTACACCATCAAAGCT
ath-miR847	AT3G42256.1	UCACUCCUCUUCUUCUUGAUG	AGUCAAAGAGAAGAGGAGUGA	CACCTACCATACTCGACCACCGTGCGTCTCGCTCCACCATCGCCATTTAAAATCTCACTCGATTGCCGAGTCAAAGAGAAGAGGAGTGAAGCTCCATCAACGCCACTCGACCTTGTTTCCTTCTACACATTCAACACTCGACCGGTACAGTGGTTTTGGTT
ath-miR834	AT3G52420.1	UGGUAGCAGUAGCGGUGGUAA	ACACCGCCGCUACUGCAACCA	GCCTTTCCTCGATAAATTCCGCTCCTCAATCGACAAATCTGACCCAACCAAAGACCCCGATGACTTCGACACCGCCGCTACTGCAACCACATCCAAAGAGGGTTTGTAAAATTAGGGTTTTATCAGATTAAAGAGATTTACTGATTTCAATCCATTTCATG
ath-miR169a	AT1G72830.3	CAGCCAAGGAUGACUUGCCGA	AGGGGAAGUCAUCCUUGGCUA	CATGCACCATTTCTCTGTCCATATCTGAGACAGTGGATCTTGGTGCTGTGTTCATGTTCCCACCAAGAAGGGGAAGTCATCCTTGGCTACTACTAGTTCTTTCGCTTGTTGTAACTTCAGTGTTTTTATTTCATATTATGTCTGTGTTAGACATCACAAGA
ath-miR157b	AT1G53160.1	UUGACAGAAGAUAGAGAGCAC	CUGCUCUCUCUCUUCUGUCAU	AGGGTAGAGATGACACTTCCTATGCCAAACTCATCATTCAAGCGACCACAGATTAGATAGAGAAGCTGTCTGCTCTCTCTCTTCTGTCATCTAAACTTCTCTCTTAGAATCCTAAAATTGTGGTATCTAACAATGTTATAGAGAAATAAATAACTACCACT
ath-miR394b	AT5G64550.1	UUGGCAU-UCUGUCCACCUCC	GGAGGUGGCCAGAGAUGCCAA	CCCGAAGAAGTGCAAGTTTATGGGATGTGTTAAAGGAGCTAGAGGAGCTTCGGGGCTCTGCATTGGCCATGGAGGTGGCCAGAGATGCCAAAAGCTAGGTTGCAACAAAGGTGCTGAGAGCAAAACTACTTTCTGCAAAGCCCATGGCGGAGGAAAGAGAT
ath-miR394b	AT5G64552.1	UUGGCAU-UCUGUCCACCUCC	GGAGGUGGCCAGAGAUGCCAA	CCCGAAGAAGTGCAAGTTTATGGGATGTGTTAAAGGAGCTAGAGGAGCTTCGGGGCTCTGCATTGGCCATGGAGGTGGCCAGAGATGCCAAAAGCTAGGTTGCAACAAAGGTGCTGAGAGCAAAACTACTTTCTGCAAAGCCCATGGCGGAGGAAAGAGAT
ath-miR157a	AT1G53160.1	UUGACAGAAGAUAGAGAGCAC	CUGCUCUCUCUCUUCUGUCAU	AGGGTAGAGATGACACTTCCTATGCCAAACTCATCATTCAAGCGACCACAGATTAGATAGAGAAGCTGTCTGCTCTCTCTCTTCTGTCATCTAAACTTCTCTCTTAGAATCCTAAAATTGTGGTATCTAACAATGTTATAGAGAAATAAATAACTACCACT
ath-miR5654-5p	AT1G12775.1	AUAAAUCCCAA-CAUCUUCCA	UGGAUGAUGCUUGGGAUUUAU	AAGAGTAAGATGGAGCTTGATATTGGTATATATATGATCATTATCCATGGGATGTGCAATGCTAGTAAGGTGGATGATGCTTGGGATTTATTCTGTAGCCTCCCTCTCAAAGGAGTGAAGCTTGATGCTAGGGCATACAACATAATGATTTCAGAATTATG
ath-miR5654-5p	AT1G12620.1	AUAAAUCCCAA-CAUCUUCCA	UGGAUGAUGCUUGGGAUUUAU	AAGAGTAAGATGGAGCTTGATATTGGTATCTATAACATCATCATTCATGGGATGTGCAATGCTAGTAAGGTGGATGATGCTTGGGATTTATTCTGTAGCCTCCCTCTCAAAGGAGTGAAGCCCGATGTCAAAACATACAATATAATGATTGGGGGACTGTG
ath-miR5654-5p	AT1G12300.1	AUAAAUCCCAA-CAUCUUCCA	UGGAUGAUGCUUGGGAUUUAU	AAGAGTAAGATGGAGCTTGATATTGGTATCTATAACATCATCATTCACGGGATGTGCAATGCTAGTAAGGTGGATGATGCTTGGGATTTATTCTGTAGCCTCCCCCTCAAAGGAGTGAAGCCCGGTGTCAAAACATACAATATAATGATTGGGGGACTGTG
ath-miR319b	AT2G26950.1	UUGGACUGAAGGGAGCUCCCU	UUGGAGCUCCCUUCAUUCCAA	ACAGCCATTTGTTTGGAAATGTTACATATTCTTCTCCTCCTATGCCTCTCATTCACGAGGTTGAGAACTTGGAGCTCCCTTCATTCCAAGGCTTTGATTTTCATGAAGAGCCTAGCAGTTTTGGAGCAGAACAATATAACCCAATGCTGAATCTTGAGCCA
ath-miR319b	AT5G06100.3	UUGGACUGAAGGGAGCUCCCU	CUGGAGCUCCCUUCAUUCCAA	TTCCAGATAGCCATACCCCTACGGATGGCATTGTTCCTTATTCTAAGCCCTTATATGGGGCAGTGAAGCTGGAGCTCCCTTCATTCCAATATTCAGAAACAACATTTGACCAGTGGAAGAAATCGTCATCTCCTCCACACTCTGATCTCCTTGATCCCTTT
ath-miR5012	AT3G09010.1	UUUUACUGCUACUUGUGUUCC	GGCACACAAGUAGCUGUGAAA	TAGTTTCCATCCAACGAACAGAATCGGAGGTGGTGGCTATGGCGTTGTCTTTAAGGGAGTTTTGAGAGATGGCACACAAGTAGCTGTGAAATCACTATCAGCAGAATCTAAACAAGGGACACGCGAGTTCTTGACCGAGATTAACTTGATATCAAACATTC
ath-miR319a	AT2G26950.1	UUGGACUGAAGGGAGCUCCCU	UUGGAGCUCCCUUCAUUCCAA	ACAGCCATTTGTTTGGAAATGTTACATATTCTTCTCCTCCTATGCCTCTCATTCACGAGGTTGAGAACTTGGAGCTCCCTTCATTCCAAGGCTTTGATTTTCATGAAGAGCCTAGCAGTTTTGGAGCAGAACAATATAACCCAATGCTGAATCTTGAGCCA
ath-miR319a	AT5G06100.3	UUGGACUGAAGGGAGCUCCCU	CUGGAGCUCCCUUCAUUCCAA	TTCCAGATAGCCATACCCCTACGGATGGCATTGTTCCTTATTCTAAGCCCTTATATGGGGCAGTGAAGCTGGAGCTCCCTTCATTCCAATATTCAGAAACAACATTTGACCAGTGGAAGAAATCGTCATCTCCTCCACACTCTGATCTCCTTGATCCCTTT
ath-miR5643a	AT1G38790.1	AGGCUUUUAAGAUCUGGUUGC	GCAACUGGAUCUUAAAAGCCU	CAAAGCCTCATACGGACTTCGGCTACACCATCAAAGTTTTGAGAAGCAGGAAGAAGCTTGAACTAGAACCGCAACTGGATCTTAAAAGCCTAAGTAGTGTTGACTTGTTAGAAGATACCAATTCAAAGACTCATACTGACTTCAGCTACACCATCAAAGCT
ath-miR5648-3p	AT1G61140.3	AUCUGAAGAAAAUAGCGGCAU	AUGCCGGUAGUUUCUUCAGAA	TGATTCTGACGTCTGCATAATAGAACCTTATGGTCAATCTGCAATCCCACATCGACCTCTAGCTATGAAAATGCCGGTAGTTTCTTCAGAATATTCTACAGTTAGTCATAATTTTAATCAATCTGGAGGCCTGAAGCTTCAGTCAAATAAAGAAAATATGA
ath-miR5648-3p	AT2G33400.1	AUCUGAAGAAAAUAGCGGCAU	GAGCCGCUGCUUUCUUCAGAU	CTTCCAACAAAAAACGCAGAAATTCCATTAGGAAGATCCTTCCTCGAGATCAAAGAATCTGTAGCTATGAGCCGCTGCTTTCTTCAGATCCGACAGATTTCAGTACTGTTTCAGATAACCCTGAAAAGATCTCAAATTCGAACCTCAGGAGTGAGGTAGGG
ath-miR159b	AT2G26950.1	UUUGGAUUGAAGGGAGCUCUU	UGGAGCUCCCUUCAUUCCAAG	CAGCCATTTGTTTGGAAATGTTACATATTCTTCTCCTCCTATGCCTCTCATTCACGAGGTTGAGAACTTGGAGCTCCCTTCATTCCAAGGCTTTGATTTTCATGAAGAGCCTAGCAGTTTTGGAGCAGAACAATATAACCCAATGCTGAATCTTGAGCCAC
ath-miR159b	AT5G06100.3	UUUGGAUUGAAGGGAGCUCUU	UGGAGCUCCCUUCAUUCCAAU	TCCAGATAGCCATACCCCTACGGATGGCATTGTTCCTTATTCTAAGCCCTTATATGGGGCAGTGAAGCTGGAGCTCCCTTCATTCCAATATTCAGAAACAACATTTGACCAGTGGAAGAAATCGTCATCTCCTCCACACTCTGATCTCCTTGATCCCTTTG
ath-miR159b	AT3G60460.1	UUUGGAUUGAAGGGAGCUCUU	UGGAGCUCCAUUCGAUCCAAA	AAGGTCCATGGAAAGCCGAAGAAGACGAAGTACTCATCAACCATGTCAAGAGATACGGTCCTCGTGATTGGAGCTCCATTCGATCCAAAGGTCTTCTTCAACGCACCGGCAAATCCTGTCGTCTTCGTTGGGTCAATAAACTCCGTCCCAATCTCAAAAAT
ath-miR394a	AT5G64550.1	UUGGCAU-UCUGUCCACCUCC	GGAGGUGGCCAGAGAUGCCAA	CCCGAAGAAGTGCAAGTTTATGGGATGTGTTAAAGGAGCTAGAGGAGCTTCGGGGCTCTGCATTGGCCATGGAGGTGGCCAGAGATGCCAAAAGCTAGGTTGCAACAAAGGTGCTGAGAGCAAAACTACTTTCTGCAAAGCCCATGGCGGAGGAAAGAGAT
ath-miR394a	AT5G64552.1	UUGGCAU-UCUGUCCACCUCC	GGAGGUGGCCAGAGAUGCCAA	CCCGAAGAAGTGCAAGTTTATGGGATGTGTTAAAGGAGCTAGAGGAGCTTCGGGGCTCTGCATTGGCCATGGAGGTGGCCAGAGATGCCAAAAGCTAGGTTGCAACAAAGGTGCTGAGAGCAAAACTACTTTCTGCAAAGCCCATGGCGGAGGAAAGAGAT
ath-miR157c	AT1G53160.1	UUGACAGAAGAUAGAGAGCAC	CUGCUCUCUCUCUUCUGUCAU	AGGGTAGAGATGACACTTCCTATGCCAAACTCATCATTCAAGCGACCACAGATTAGATAGAGAAGCTGTCTGCTCTCTCTCTTCTGTCATCTAAACTTCTCTCTTAGAATCCTAAAATTGTGGTATCTAACAATGTTATAGAGAAATAAATAACTACCACT
ath-miR159c	AT5G06100.3	UUUGGAUUGAAGGGAGCUCCU	UGGAGCUCCCUUCAUUCCAAU	TTCCAGATAGCCATACCCCTACGGATGGCATTGTTCCTTATTCTAAGCCCTTATATGGGGCAGTGAAGCTGGAGCTCCCTTCATTCCAATATTCAGAAACAACATTTGACCAGTGGAAGAAATCGTCATCTCCTCCACACTCTGATCTCCTTGATCCCTTT
ath-miR159c	AT3G60460.1	UUUGGAUUGAAGGGAGCUCCU	UGGAGCUCCAUUCGAUCCAAA	AAAGGTCCATGGAAAGCCGAAGAAGACGAAGTACTCATCAACCATGTCAAGAGATACGGTCCTCGTGATTGGAGCTCCATTCGATCCAAAGGTCTTCTTCAACGCACCGGCAAATCCTGTCGTCTTCGTTGGGTCAATAAACTCCGTCCCAATCTCAAAAA
ath-miR169c	AT1G72830.3	CAGCCAAGGAUGACUUGCCGG	AGGGGAAGUCAUCCUUGGCUA	CATGCACCATTTCTCTGTCCATATCTGAGACAGTGGATCTTGGTGCTGTGTTCATGTTCCCACCAAGAAGGGGAAGTCATCCTTGGCTACTACTAGTTCTTTCGCTTGTTGTAACTTCAGTGTTTTTATTTCATATTATGTCTGTGTTAGACATCACAAGA
ath-miR414	AT5G39740.1	UCAUCUUCAUCAUCAUCGUCA	UGAUGAUGAUGAUGAGGAUGA	AGAAACTGACTTACGAAGAGAGGAAGAACAAGTTGATCGAGAGAGTGAAGGCATTAAACGGAGCAGGTGGTGATGATGATGATGAGGATGATGAAGAGTAAATCACCAATCAAGCCTTCTTTGTCTCATGCCTCTAGTAGCTTTTTACTTATTTATTTTCA
ath-miR414	AT2G24550.1	UCAUCUUCAUCAUCAUCGUCA	UGGUGAUGAUGAUGAAGAUGA	AAAAAGAGTTGATGGCTCAGACTCGAAGTTGTTTCTGTCTAAGTAGTTTGCAAGAGGAAGATGATGGTGATGGTGATGATGATGAAGATGAATGATCAATCAAGTAACATTGTTTCTTTTAATACTTGTTTTTAATTTGTTCTTCTCTTGTGAATTTGTTT
ath-miR841a	AT2G38810.2	UACGAGCCACUUGAAACUGAA	UUCAGUUUCCAGUGGGUCGUA	ACGACGGCAGCAGCTGCAAACAAAGACAGTGTTAAGAAGAAATCCATCTCTCGCTCTTCTCGTGCTGGTATTCAGTTTCCAGTGGGTCGTATTCATCGTCAACTCAAGCAAAGAGTTTCAGCACATGGAAGAGTTGGTGCCACTGCTGCTGTTTACACTGC
ath-miR773a	AT4G05390.1	UUUGCUUCCAGCUUUUGUCUC	GAGGCGAAAGCUGGGAGCAGA	ATTTACTTTTGCGGACTTAAAGGAATGATGCCCGGGATTCAAGATACGCTTAAGAGAGTCGCTGAAGAGCGAGGCGAAAGCTGGGAGCAGAAACTTACTCAGCTCAGGAAGAACAAGCAGTGGCATGTTGAAGTGTATTGAGTTAATAGTCTTTCTGTGGT
ath-miR400	AT4G19440.1	UAUGAGAGUAUUAUAAGUCAC	UCGACGUAUAAUACUCUCAUA	CTGGAAGTTTGAACAAAGCTATTGAGATAAAGGATCTCATGGTTTCGAAAGGGTTGTCTCTCACATCGTCGACGTATAATACTCTCATAAAGGGATACTGCAAGAACGGTCAAGCAGATAATGCGGAGCGTCTCCTGAAGGAAATGCTGTCGATTGGTTTT
ath-miR855	AT1G36250.1	AGCAAAAGCUAAGGAAAAGGAA	CUUCCUUUCCUUAGCUUUUGCU	AACTTGAAAGCGTCTTTAGTGTGTCGATAGACACTCCTCGCTGATTCCTGAATCCAAAATCGTCCTTGGCTTCCTTTCCTTAGCTTTTGCTCCAGGATGTCTCCTTATCTCCATTATTGTCCCACTGCATAGAATACTTGAAAAGACATTAAAAAGACTCGA
ath-miR169b	AT1G72830.3	CAGCCAAGGAUGACUUGCCGG	AGGGGAAGUCAUCCUUGGCUA	CATGCACCATTTCTCTGTCCATATCTGAGACAGTGGATCTTGGTGCTGTGTTCATGTTCCCACCAAGAAGGGGAAGTCATCCTTGGCTACTACTAGTTCTTTCGCTTGTTGTAACTTCAGTGTTTTTATTTCATATTATGTCTGTGTTAGACATCACAAGA
ath-miR5653	AT3G62640.1	UGGGUUGAGUUGAGUUGAGUUGGC	CCCAAGUCUACUCAACUCGACCCG	CAAGAACACTCGCCGTTGATCAATGGATGGATATAGTTAATGGTAAAGGTTACGGCGTTGGTGGAACAACCCAAGTCTACTCAACTCGACCCGACTCACCAAAGTTTCAACCGTCTATTCCGCCTCCACCAGGGTCTACATCGAAGACACGTACAACTGCTACT
ath-miR5020c	AT1G03940.1	UGGCAUGGAAGAAGGUGAGAC	CUCUCACCUUCUUCGAUGCCC	AACCTCCTAAGATCATCGAGACCTGTCACATCTCTCCCCCAAAGGGCACCGTTCCATCAACCACTCTTCCTCTCACCTTCTTCGATGCCCCCTGGCTCTCTCTCCCACTCGCCGATTCTCTCTTCTTCTTCTCTTACCAAAACTCAACTGAATCTTTCCTC
ath-miR5020c	AT1G03495.1	UGGCAUGGAAGAAGGUGAGAC	CUCUCACCUUCUUCGAUGCCC	AACCTTATAACATCATCGAGACCTGTCACATCTCTCCCCCAAAGGGCACCGTTGCATCCACCACTCTTCCTCTCACCTTCTTCGATGCCCCCTGGCTCTCTCTCCCACTCGCCGATTCTCTCTTCTTCTTCTCTTACCAAAACTCAACTGAATCTTTCCTC
ath-miR164b	AT5G39610.1	UGGAGAAGCAGGGCACGUGCA	CUCACGUGACCUGCUUCUCCG	AATGGAACCAGCCGGTTTACCTTCGTTAATGGATTGTTCTCAACGAGACTCCTTCACCGGTTCGTCGTCTCACGTGACCTGCTTCTCCGACCAAGAAACCGAAGACAAAAGACTTGTCCACGAGTCCAAAGACGGTTTTGGTTCTCTGTTTTACTCGGATC
ath-miR164a	AT5G39610.1	UGGAGAAGCAGGGCACGUGCA	CUCACGUGACCUGCUUCUCCG	AATGGAACCAGCCGGTTTACCTTCGTTAATGGATTGTTCTCAACGAGACTCCTTCACCGGTTCGTCGTCTCACGTGACCTGCTTCTCCGACCAAGAAACCGAAGACAAAAGACTTGTCCACGAGTCCAAAGACGGTTTTGGTTCTCTGTTTTACTCGGATC
ath-miR844-3p	AT3G46540.1	UUAUAAGCCAUCUUACUAGUU	AACUGG-AGGAUGGCUUAUAA	TTTTGAGTTTGAAGATTACTTGGCGATTGTTGAAGTCTTGCACAAAAGATTGGCAAAGTTCGATAAGAGAAACTGGAGGATGGCTTATAACTCACTAATAGTTGTTGAGCATTTACTCACTCATGGACCAGAGAGTGTTTCCGATGAGTTTCAAGGTGATA
ath-miR319c	AT2G26950.1	UUGGACUGAAGGGAGCUCCUU	UUGGAGCUCCCUUCAUUCCAA	ACAGCCATTTGTTTGGAAATGTTACATATTCTTCTCCTCCTATGCCTCTCATTCACGAGGTTGAGAACTTGGAGCTCCCTTCATTCCAAGGCTTTGATTTTCATGAAGAGCCTAGCAGTTTTGGAGCAGAACAATATAACCCAATGCTGAATCTTGAGCCA
ath-miR319c	AT5G06100.3	UUGGACUGAAGGGAGCUCCUU	CUGGAGCUCCCUUCAUUCCAA	TTCCAGATAGCCATACCCCTACGGATGGCATTGTTCCTTATTCTAAGCCCTTATATGGGGCAGTGAAGCTGGAGCTCCCTTCATTCCAATATTCAGAAACAACATTTGACCAGTGGAAGAAATCGTCATCTCCTCCACACTCTGATCTCCTTGATCCCTTT
ath-miR173-5p	AT2G27400.1	UUCGCUUGCAGAGAGAAAUCAC	GUGAUUUUUCUCUACAAGCGAA	CGCCCTCTCTGTTTTTGGTATTCATTGGAATACGGAGATATATTTTCAAGAGGAGAAATATTGTTTTGTTGTGATTTTTCTCTACAAGCGAATGAGTCATTCATCCTAAGTCCAACATAGCGTTCGATAAGATCTTAGAAAATTATTTTAAGTCTAACATAG
ath-miR173-5p	AT2G39675.1	UUCGCUUGCAGAGAGAAAUCAC	GUGAUUUUUCUCUACAAGCGAA	TCCTTCCCGTCCTCTTCTTTGATTTCGTTGGGTTACGGATGTTTTCGAGATGAAACAGCATTGTTTTGTTGTGATTTTTCTCTACAAGCGAATAGACCATTTATCGGTGGATCTTAGAAAATTATTCTAAGTCCAACATAGCGTATTCTAAGTTCAACATAT
ath-miR173-5p	AT2G39681.1	UUCGCUUGCAGAGAGAAAUCAC	GUGAUUUUUCUCUCCAAGCGAA	CTCCTCCTCTCTGTTTTTTGGTTTCACTAGAATAAATACGGCGGTTTACGAGTTGAAACGACATGGTTTTGTGATTTTTCTCTCCAAGCGAATGATGATACTTAAACTATTCACTTGATTATAGTTTGAACTTGTGTATTTTGAAACACGATGTTCAATAGA
ath-miR395a	AT1G50930.1	CUGAAGUGUUUGGGGGAACUC	GAAUUCCCCCAAACACUUCAA	GCCAACAAAAGTCTCAACTTTACATTACACATATTTCTTTTGAATTCCCCCAAACACTTCAATGGAGAACTCCGTAAACAACTGCGTGAGACAAAGAGTATTCTCCAATCACCAAATCAGAATGATACACGAAGAAGAAGATCATGAAGAGAGTAGTTGGA
ath-miR395a	AT5G43780.1	CUGAAGUGUUUGGGGGAACUC	GAGUUCCUCCAAACACUUCAU	GGATCTAGAGTGGGTACATGTGCTTAGCGAAGGCTGGGCAAGTCCTCTCAAAGGTTTCATGAGACAGTCAGAGTTCCTCCAAACACTTCATTTTAACTCGTTCCGGCTCGAAGACGGCTCCGTCGTCAACATGTCGGTTCCGATCGTCCTCGCTATCGACG
ath-miR395a	AT2G28780.1	CUGAAGUGUUUGGGGGAACUC	GAGUGCCUCCAAACACUUCAG	CTCAATTAAAAGAGTGAATAATAGTTCGCAACCGTCAGTAACACCAGAATCTGATCCGAAAAACCCCGATGAGTGCCTCCAAACACTTCAGGAAATCCCGGGAACGCCTCAAGATTTGCCCTTTTACTTCTTCTTGTTCTGCATCAGGCTCCTTGAAACCA
ath-miR395a	AT5G10180.1	CUGAAGUGUUUGGGGGAACUC	AAGUUCUCCCAAACACUUCAA	ACACAACGTCAAAACTCGAGAAGAAGATGAAAGAGAGAGATTCAGAGAGTTTTGAATCTCTCTCACATCAAGTTCTCCCAAACACTTCAAATTCAACACACATGATCCAGATGGCCATGGCCAACTCAGGTTCATCTGCAGCCGCACAAGCCGGTCAAGAC
ath-miR395a	AT4G14680.1	CUGAAGUGUUUGGGGGAACUC	GAGUUCCUCCAAACUCUUCAU	TGATTTGCAATGGATGCATGTGTTGAGTGAAGGTTGGGCTAGTCCTCTTCGTGGGTTTATGAGGGAATCTGAGTTCCTCCAAACTCTTCATTTCAATTTGTTGAATCTCGATGATGGGTCTGTTGTTAATATGTCTGTGCCTATTGTTCTTGCGATTGATG
ath-miR395a	AT3G22890.1	CUGAAGUGUUUGGGGGAACUC	GAGUUCCUCCAAACUCUUCAU	TGACTTGCAATGGATGCATGTATTAAGCGAAGGCTGGGCAAGTCCACTCGGAGGTTTCATGAGAGAATCCGAGTTCCTCCAAACTCTTCATTTTAACTCGCTACGTCTTGACGACGGCTCCGTCGTTAACATGTCCGTGCCTATTGTTCTCGCTATTGACG
ath-miR395a	AT5G13630.2	CUGAAGUGUUUGGGGGAACUC	GAGUUUUCUCAAACGCUUCAG	AATTTTGTAAGGAAACACGCGTTGGAACAAGCAGAGGCGCTTGGCATTGATATTAGAGAGGCAGCGACAAGAGTTTTCTCAAACGCTTCAGGGTCATACTCAGCCAACATCAGTCTTGCTGTTGAAAACTCGTCATGGAACGATGAGAAACAGCTTCAGGA
ath-miR5021	AT2G28100.1	UGAGAAGAAGAAGAAGAAAA	UUUUCUUCUUCUUCUUCUCA	AAGAACAACAACAAGGAAGATAACGAAAGTCACTAAAATCTTTCAAGACCCATGAACTCTCAAATCACTCTTTTCTTCTTCTTCTTCTCAATCCTCTCCCTCTCCCAAATCTCAAATTCATCATCACTACTAAAACCACACCCATGTCCAATTTTACCCC
ath-miR5638a	AT3G44940.1	AUACCAAAACUCUCUCACUUU	CAAGUGAGAGAGUUUUGCUAU	GATCTAGAGAGTGATGGGAATGAAACTCCCCTGGTTTAACTCATACTCGAACATGAGTGTTTTTTTTACCAAGTGAGAGAGTTTTGCTATTTGCTTTTCTTTTGTTGTGCTTATTGATTTCTTGTTTTGTTTCCTAAACCCAATTTTACATTCATGTTTTG
ath-miR5658	AT3G59020.2	AUGAUGAUGAUGAUGAUGAAA	UUUCAUCAUCAUCAUCAUCAU	AGTCTGGTCGACTCTCATTAGTCAGTTCATGTCTTAAGAGAGACCAATCTCTGCCATCTCCAGTTTTGCATTTCATCATCATCATCATCATTCTTTTTTTTTGTTTTAATCATCCATAAGACCAACAAGACAAAAGACTAAACCCATTTCGGGTTTTCTTT
ath-miR5658	AT4G39840.1	AUGAUGAUGAUGAUGAUGAAA	UUUCAUCAUCAUCAUCAUCAU	TCAACTGGTGATGATGATGAAACCAATCTTCCTCCTCCTCCTAAGAAGAAGAAGCTTCTTACTGATTCTGTTTCATCATCATCATCATCATCTGGTACTAAGAAGAATCAAACCAAGCTCCTTAAACCCATCTCTTCTTCTTCTTCCACCAAGAACCAAAC
ath-miR5658	AT2G21530.1	AUGAUGAUGAUGAUGAUGAAA	UUUCAUCAUCAUCAUCAUCAU	GTAAGATCAATCAGTTTTTATGAAGAGAAAATGGAGATAACAATATCCCAATTGTGCTCTCGAGTTAAGTTTTCATCATCATCATCATCATCATCACTTTTCTGTTTCTATGGAAACAGTAATAGAAACAACCTAAATGGAGCTGTTTCAGTAAACTGCTT
ath-miR5658	AT3G23270.1	AUGAUGAUGAUGAUGAUGAAA	AUUCAUCAUCAUCAUCAUCAU	TTGATGAGCATCAAGCAGAAGATTGGTGGACCAAAAACAAAGATAGGTTGCTTAAGTGTTATAGTTCAAATTCATCATCATCATCATCATCATCGAATCCAACGGCTTCCGACTCACCTGTTGCTCCACAACCACCGTCTGATCCGTCGGTACCTGAACAG
ath-miR5658	AT4G29180.1	AUGAUGAUGAUGAUGAUGAAA	CUUCAUCAUCAUCAUCAUCAU	CCCTTGAAGATGGAACTGAAATTGCTGTAAAGATGATCAACGATTCTTCTTTTGGAAAATCTAAAGGATCTTCATCATCATCATCATCATCCCAGGTCTCCAAAGAATTCCAAGTCGAGGCGGAGCTTCTTTTGACAGTCCATCACCGGAACTTAGCTTCG
ath-miR5658	AT5G48380.1	AUGAUGAUGAUGAUGAUGAAA	CUUCAUCAUCAUCAUCAUCAU	GACGATCCAAAGTCCCAGTCAACTCACTCACAAAGACGACTCCTTTATTAAATTATTCCCAACTCCTTTCTTCATCATCATCATCATCATCATTCATAACCACTTAGCCACAGATGCGATTTTCTTCTCCTTCTTCATTGTGCTCTTCAACACTTATGAAC
ath-miR5658	AT5G03340.1	AUGAUGAUGAUGAUGAUGAAA	AUUCAUCAUCAUCAUCAUCAU	ATTCATCATCATCATCATCATCACCAATCGATCTCTCTAGAAACAAATTTCCCAACTTCCTTCTTAGAGCTCTCTTGTCAGTTTAAGCTATCATTATGTCAAACGAACCGGAATCCTCCGACTCGAAAACTAAGAAGGATTTCAGTACTGCGATTCTAGAG
ath-miR5658	AT1G51640.1	AUGAUGAUGAUGAUGAUGAAA	CUUCAUCAUCAUCAUCAUCAU	ACGCTGCACTTTATGTCAAAGAAAGCTGGGGACATCTCTTGTCTCTACTCACAAACAAAGCTCAAACCACTTCATCATCATCATCATCATCATCAGAATCATCTCCTGTGAAAGGAAAACGAGCCCGTGAGTCCATTAAGCGAACATTACAAGCGTTTTGT
ath-miR5658	AT1G32360.1	AUGAUGAUGAUGAUGAUGAAA	CUUCAUCAUCAUCAUCAUCAU	TTCTCCCGAACATGATCTTTCAATCTCAACGACGATTTCTCAGTGACTAATACTACATTTGTATACATTCTTCATCATCATCATCATCATCATCTGTGTTTTTGTTCATATTCATTTTTCAGTTATCGTTTTCAATTTTTAAAACTTTTTTTCTTGGGTTT
ath-miR5658	AT5G56860.1	AUGAUGAUGAUGAUGAUGAAA	CUUCAUCAUCAUCAUCAUCAU	ATAGATCTTAACGAAGATCAAAACCATCACGAACAACCCTTTTTCTATCCTCTTGGATCCTCTTCCTCGCTTCATCATCATCATCATCATCATCATCATCAAGTCCCTTCTAATTCTTCATCTTCTTCTTCGTCCATTTCATCGCTCTCCTCTTACCTCCC
ath-miR5658	AT2G36460.2	AUGAUGAUGAUGAUGAUGAAA	CUUCAUCAUCAUCAUCAUCAU	AATATCTTCTGGAAGCTACCATCACTCTCTCCTATATAACTCAAAATTCACCATCATCTTCATCATCATCATCATCATCATCCTTTCTTTATCCAACTTTCTTCACCAAATCGATTCTTCTTCAACCATGTCTTCCTTCACCTCCAAATTCGCCGATGAGC
ath-miR5658	AT1G54160.1	AUGAUGAUGAUGAUGAUGAAA	AUUCAUCAUCAUCAUCAUCAU	GAGAGAGAAAGATAGTGAAGAGAAAGAAACAACCATGTTCTGAGGAAGGAGACATGCATCATCATCATCATTCATCATCATCATCATCATCATAATCTCAAGCTTATTACTTAACTTCTTTTTCTCTCCATCTCTTCTTACCAAATCCAAAGCACCAAAGT
ath-miR5658	AT1G73500.1	AUGAUGAUGAUGAUGAUGAAA	UUUCAUCAUCAUCAUCAUCAC	CCTCGTTGTCTCCTCACACTGTAAAAGACTTGAAACTCATATAAAATCTCAAGCTTCTATCTATTTCTTCTTTCATCATCATCATCATCACTCTCTCTTCTTCTTCTCTCTATTCCATGGCTTTAGTACGTGAACGTCGTCAGCTAAATCTCCGTCTTCCT
ath-miR5658	AT5G61510.1	AUGAUGAUGAUGAUGAUGAAA	CUUCAUCAUCAUCAUCAUCAU	GAAGAAATGGGGGCCATAAGAAAATGGCAGCATTGACTCTTCATCATCATCATCATCATCGTCATCACTCGTGTCTTCAAGCGTCTGGACATCTGTCACGTCGTCTATATCACCGAATATTCTCGAGCTTTCCACGAAATCCCGTCAAAGATCTCAACTTT
ath-miR5658	AT2G37410.2	AUGAUGAUGAUGAUGAUGAAA	CUUCAUCAUCAUCAUCAUCAU	AAGGAATGCAGATGGGGCAGATGCAGAGTCAAGCACAGATAAGGTCAGAGAGTCAAAACCAGAATACAGCTTCATCATCATCATCATCATCATGGTTTGGAGGGCTTTTTGATAAGAAAAAGGAGGAGGTGCAACCAGGCAGTGAAAGTAAAACAGAGGTG
ath-miR5658	AT1G29540.1	AUGAUGAUGAUGAUGAUGAAA	CUUCAUCAUCAUCAUCAUCAU	TCCTGATCAGAATCACCAGGAGCTGTCCCAGACACCATTACCGGCATTTGAAACTTCGGAAAGCTTCTTCTTCATCATCATCATCATCATCTGGGAAGCAAGGGACCAAAGTGTTGGCTTCATTCTTCCTCTTCTTCCAAAAGAAGAAACAGAACAAGGAG
ath-miR5658	AT5G40630.1	AUGAUGAUGAUGAUGAUGAAA	UUUCAUCAUUAUCAUCAUCAU	TTTGGGTGTGGAAGAATTGGGACGGGCAACAATAAAAGATCATCATCTTCTTCTTCTTCTTCATCGTCATTTTCATCATTATCATCATCATCTTCTTCTTCATCGTCATCATGTAACAATAACAACATAAAATGGGAGATGAGGCCTGGAGGGATGCTGGT
ath-miR5020a	AT2G26882.1	UGGAAGAAGGUGAGACUUGCA	UGCAAGUUUCACCUUCUUUCU	CTCAGCTTCATTAGGACTGAAAACGATTGTACAAGCCTTTATATCACACAATATGGATAGCTCCCTCACTTTTTTAACTAACCCTACCCTCCTTTTCCTTAAACTTATTGCTCTTGTGTTGTCATTCTCTATCCATGCAAGTTTCACCTTCTTTCTTGTCAT
ath-miR395d	AT1G50930.1	CUGAAGUGUUUGGGGGAACUC	GAAUUCCCCCAAACACUUCAA	GCCAACAAAAGTCTCAACTTTACATTACACATATTTCTTTTGAATTCCCCCAAACACTTCAATGGAGAACTCCGTAAACAACTGCGTGAGACAAAGAGTATTCTCCAATCACCAAATCAGAATGATACACGAAGAAGAAGATCATGAAGAGAGTAGTTGGA
ath-miR395d	AT5G43780.1	CUGAAGUGUUUGGGGGAACUC	GAGUUCCUCCAAACACUUCAU	GGATCTAGAGTGGGTACATGTGCTTAGCGAAGGCTGGGCAAGTCCTCTCAAAGGTTTCATGAGACAGTCAGAGTTCCTCCAAACACTTCATTTTAACTCGTTCCGGCTCGAAGACGGCTCCGTCGTCAACATGTCGGTTCCGATCGTCCTCGCTATCGACG
ath-miR395d	AT2G28780.1	CUGAAGUGUUUGGGGGAACUC	GAGUGCCUCCAAACACUUCAG	CTCAATTAAAAGAGTGAATAATAGTTCGCAACCGTCAGTAACACCAGAATCTGATCCGAAAAACCCCGATGAGTGCCTCCAAACACTTCAGGAAATCCCGGGAACGCCTCAAGATTTGCCCTTTTACTTCTTCTTGTTCTGCATCAGGCTCCTTGAAACCA
ath-miR395d	AT5G10180.1	CUGAAGUGUUUGGGGGAACUC	AAGUUCUCCCAAACACUUCAA	ACACAACGTCAAAACTCGAGAAGAAGATGAAAGAGAGAGATTCAGAGAGTTTTGAATCTCTCTCACATCAAGTTCTCCCAAACACTTCAAATTCAACACACATGATCCAGATGGCCATGGCCAACTCAGGTTCATCTGCAGCCGCACAAGCCGGTCAAGAC
ath-miR395d	AT4G14680.1	CUGAAGUGUUUGGGGGAACUC	GAGUUCCUCCAAACUCUUCAU	TGATTTGCAATGGATGCATGTGTTGAGTGAAGGTTGGGCTAGTCCTCTTCGTGGGTTTATGAGGGAATCTGAGTTCCTCCAAACTCTTCATTTCAATTTGTTGAATCTCGATGATGGGTCTGTTGTTAATATGTCTGTGCCTATTGTTCTTGCGATTGATG
ath-miR395d	AT3G22890.1	CUGAAGUGUUUGGGGGAACUC	GAGUUCCUCCAAACUCUUCAU	TGACTTGCAATGGATGCATGTATTAAGCGAAGGCTGGGCAAGTCCACTCGGAGGTTTCATGAGAGAATCCGAGTTCCTCCAAACTCTTCATTTTAACTCGCTACGTCTTGACGACGGCTCCGTCGTTAACATGTCCGTGCCTATTGTTCTCGCTATTGACG
ath-miR395d	AT5G13630.2	CUGAAGUGUUUGGGGGAACUC	GAGUUUUCUCAAACGCUUCAG	AATTTTGTAAGGAAACACGCGTTGGAACAAGCAGAGGCGCTTGGCATTGATATTAGAGAGGCAGCGACAAGAGTTTTCTCAAACGCTTCAGGGTCATACTCAGCCAACATCAGTCTTGCTGTTGAAAACTCGTCATGGAACGATGAGAAACAGCTTCAGGA
ath-miR5643b	AT1G38870.1	AGGCUUUUAAGAUCUGGUUGC	GCAACCGGAUCUUAAAAGCCU	ACTTGGTAAATGTTTTCGAGTCAAATATGACAAAATGTCATGTGGATGATTGAATATAAGACTTAGAACCGCAACCGGATCTTAAAAGCCTAGTGTTTCCTTGTTAGAAGATACAAAGCCAAAGATTCATACGAATTTTGGATACACCATCAAAGCTTGGA
ath-miR5643b	AT5G31702.1	AGGCUUUUAAGAUCUGGUUGC	GCAACCGGAUCUUAAAAGCCU	GCTTGGTTAGTGTTTTAGAGTCAAATATGACTTGATGTCAGGTGTATGAGTGAGTATAACAACTAGAACTGCAACCGGATCTTAAAAGCCTAAGTATTTTATCCTTGTTAAAGGATACAAAGACAAAGACTCATACGGACGACGGCTACGCAGTCAAAGCT
ath-miR5643b	AT2G10600.1	AGGCUUUUAAGAUCUGGUUGC	GCAACCCGAUCUUAAAAGCCU	GCTTGGTTAGTGTTTTGGAGTCGAATATGACTTGATGTCATGTGTATGATTGAGTATAGGAACTTAAACCGCAACCCGATCTTAAAAGCCTAAGTAGTATATCCTTGTTAGAAGACACACAGACAAAGACTCATACGGACTTCGACTACACCATCAAAGCT
ath-miR5643b	AT4G06700.1	AGGCUUUUAAGAUCUGGUUGC	GCAACUCGAUCUUAAAAGCCU	AACAACTTAAACCGCAACTCGATCTTAAAAGCCTAAGTAGTGTATCCTTGTTAGAAGACACAAAGCCAAAGACTCATATGGACTTGGTGGCAACGGGCACGAAAAGAAGATGCCAGGCTATGGGAAGGAACATAACTGGCATAAGGAAAGCATATTATGGG
ath-miR161.2	AT1G63330.1	UCAAUGCAUUGAAAGUGACUA	UAGUCACGUUCAAUGCAUUGA	AGTTATGGAAGATGGAGTGATGCCTCTCAACTACTGAGTGATATGATTGAGAAGAAAATCAACCCTAATTTAGTCACGTTCAATGCATTGATCGATGCGTTTGTGAAAGAAGGAAAGTTTGTAGAGGCTGAGAAATTGCACGATGACATGATCAAAAGGTC
ath-miR161.2	AT1G63400.1	UCAAUGCAUUGAAAGUGACUA	UAGUCACUUUCAACGCAUUGA	AATTACGAAAGATGGAGTGATGCTTCTCGACTACTCAGTGATATGATTGAGAGGAAAATCAATCCAAATGTAGTCACTTTCAACGCATTGATTGATGCATTTGTGAAGGAGGGGAAGCTTGTAGAGGCTGAGAAATTGTACGACGAGATGATCAAAAGGTC
ath-miR161.2	AT5G41170.1	UCAAUGCAUUGAAAGUGACUA	UAAUCACUUUCAAUGCAUUGA	AACTCTGGTAGATGGAGAGATGCTGATTCATTGCTGAGGGGTATGACGAAGAGGAAAATCAAACCTGATGTAATCACTTTCAATGCATTGATCGATGCGTTTGTGAAAGAAGGAAAGTTTTTGGATGCTGAAGAATTGTACAATGAGATGATTCGTATGTC
ath-miR161.2	AT1G62590.1	UCAAUGCAUUGAAAGUGACUA	UAGUCACGUUCAAUGCAUUGA	AGTTATGGAAGATGGAGTGATGCCTCTCAACTACTGAGTGATATGATTGAGAAGAAAATCAACCCTAATTTAGTCACGTTCAATGCATTGATCGATGCGTTTGTGAAAGAAGGAAAGTTTGTAGAGGCTGAGAAATTGTACGATGACATGATCAAAAGGTC
ath-miR161.2	AT1G63150.1	UCAAUGCAUUGAAAGUGACUA	UUGUUACUUUCAAUGCAUUGA	AATTACGGAAGATGGAGTGATGCCTCTCGACTACTGAGTAATATGCTTGAGAAGAAAATCAACCCCAATGTTGTTACTTTCAATGCATTGATCGATGCGTTTTTTAAAGAGGGGAAGCTTGTAGAGGCTGAAAAATTGCACGAGGAGATGATCCAAAGGTC
ath-miR161.2	AT2G41720.1	UCAAUGCAUUGAAAGUGACUA	UUGUUACUUACAAUGCAUUGA	AGATCACGTCAACCTGGGAAGGCAAAGGAGGTATTCCTCATGATGAGGAAGGAAAGGAGAAAGCCAAATGTTGTTACTTACAATGCATTGATTGATGCTTATGGGTCTAATGGGTTTCTAGCTGAAGCTGTGGAAATCTTTCGGCAGATGGAACAAGATGG
ath-miR5630a	AT1G33140.1	GCUAAGAGCGGUUCUGAUGGA	UCCAUCAGAACCGCUCUUAGC	CAAGGATCCAGAGACTGGAAAGAAGAAGCTTAAGATCGATTCGTGGTTTGGAACACGCAAAACCAGCGCCTCCATCAGAACCGCTCTTAGCCACGTCGATAACTTGATCTCCGGTGTTACCAGAGGTTTCCGTTACAAGATGAGGTTCGTGTACGCCCATT
ath-miR5630a	AT1G33120.1	GCUAAGAGCGGUUCUGAUGGA	UCCAUCAGAACCGCUCUUAGC	CAAGGATCCAGAGACTGGAAAGAAGAAGCTTAAGATCGATTCGTGGTTTGGAACACGCAAAACCAGCGCCTCCATCAGAACCGCTCTTAGCCACGTCGATAACTTGATCTCCGGTGTTACCAGAGGTTTCCGTTACAAGATGAGGTTCGTGTACGCCCATT
ath-miR5595a	AT2G23570.1	ACAUAUGAUCUGCAUCUUUGC	UCAAAGAUGCAGAUCAUAUGG	GGAGAGGATAATATATTACCTGAGGACTACCAGCGTTGGATGATCCGCAACTTCCCGGTGAAAGAAGTAATGGAGATCAAAGATGCAGATCATATGGCAATGTTCTCCAAGCCTAAGGAACTATGTGCTCTTCTCTTGGAGATTGCAGATAAATACGCCTAA
ath-miR5595a	AT4G37150.1	ACAUAUGAUCUGCAUCUUUGC	UCAAAGAUGCAGAUCAUAUGC	ATAAAGGTATACGTGTAGATTTCCAACGATGGATGATTGAGAACTCTCCGGTTAAAGAAGTGATGGAGATCAAAGATGCAGATCATATGCCTATGTTTTCCAAGCCTCATGAACTCTGTGATCGTCTTCTAAAGATTGCTGATAAATATCCCTAAGCAAGA
ath-miR5595a	AT2G23560.1	ACAUAUGAUCUGCAUCUUUGC	UCAAAGAUGCAGAUCAUAUGC	ACGTTGCGGTACCTGTGGATTACCAGCGTGGGATGATCAATGACTTCCCGGTGAAGGAAGTACTGGAGATCAAAGATGCAGATCATATGCCAATGTTCTCTAAGCCTCAAGAACTCTGTGCTCTTCTCTTGGAGATTGCAGATAAATACGCCTAAATAAAC
ath-miR5595a	AT2G23610.1	ACAUAUGAUCUGCAUCUUUGC	UCAAAGACGCAGAUCAUAUGC	ATCTTGTGTCACCCGAAGATTACCAGCGATCGATGATCAGCAACTTTCCCCCAAAAGAAGTAATGGAGATCAAAGACGCAGATCATATGCCAATGTTCTCCAAGCCTCAACAACTATGTGCTCTTCTCTTGGAGATTGCAAATAAATATGCCTAAATAAAT
ath-miR167d	AT3G04765.1	UGAAGCUGCCAGCAUGAUCUGG	CUAGGUCAUGCUGGUAGUUUCA	CCAGTAGCAGTTAAGCTGCCAGCATGATCTTGTCTTCCTCTCTTAGGTTTCATATATAGTTAATAAATATTTTATATATTTCTTGTTCTTACAAGATTATATGATCATAGCTTAGAGAGAGAGAGAGACTAGGTCATGCTGGTAGTTTCACCTGCTAATG
ath-miR2939	AT3G19890.1	UAACGCACAACACUAAGCCAU	AUGGUUUAGUGUUGUGCGUUC	GATCGTCCATCTATCAGGGAGGTAGGTGATATAGTTAATCAAATCGACATCTCTAAAGTGTTTCAATGCGATGGTTTAGTGTTGTGCGTTCCAAGTGACAACTCTAGTGTTGTGGTTTGGAATCCGTATTTGGGTCAAACCAAGTGGATCGAAGCAAGAGA
ath-miR834	AT4G00930.1	UGGUAGCAGUAGCGGUGGUAA	CUACUGCCGCUACUGCUACCA	CATCTACTCCAGTTACTGAGAAGAAGAAAAGGCAAAAGAAGAGCTCAAAAGATCAAATCAATCTATCTGCTACTGCCGCTACTGCTACCACAGCTTCAAGAGAAATTGTGAACGAGATAAACGGAGCACCTGGAAATGTAGATCGTGTTGATGCTACTTCT
ath-miR863-5p	AT4G13494.1	UUAUGUCUUGUUGAUCUCAAU	AUUGAGAGCAACAAGACAUAA	GAATAAGTATATATATATTTCCTATTTAGAATATTTATTTATTCAAATTAGGTGAAACATAATCTAGGTTGTATATATATATGTTATACCAATGCGATTGAGAGCAACAAGACATAATAAAGAGTTTTCGAAAACTTTTTTCTAGTTTCTACATAAGAGGAG
ath-miR156i	AT1G53160.1	UGACAGAAGAGAGAGAGCAG	CUGCUCUCUCUCUUCUGUCA	AAGGGTAGAGATGACACTTCCTATGCCAAACTCATCATTCAAGCGACCACAGATTAGATAGAGAAGCTGTCTGCTCTCTCTCTTCTGTCATCTAAACTTCTCTCTTAGAATCCTAAAATTGTGGTATCTAACAATGTTATAGAGAAATAAATAACTACCA
ath-miR156i	AT3G57920.1	UGACAGAAGAGAGAGAGCAG	GUGCUCUCUCUCUUCUGUCA	TATCACATGGAAGCTCAAGCTTTACTACATGTCCAGAGATGATAAACAACAATAGCACAGATTCAAGCTGTGCTCTCTCTCTTCTGTCAAACTCATACCCAATTCATCAGCAGCAACTTCAGACACCAACAAATACATGGCGACCATCTTCTGGTTTCGA
ath-miR156i	AT5G50670.1	UGACAGAAGAGAGAGAGCAG	GUGCUCUCUCUCUUCUGUCA	AAGAAGAAGAAAGCTCGAGAACCGCATCGTTGTGTGAGAGAATGACGAGTTGCATCCATGACTCTGATTGTGCTCTCTCTCTTCTGTCATCCTCCTCGTCGTCAGTCCCTCATTTGCTTCAACCACCACTTTCTTTGTCCCAAGAAGCAGTTGAGACAGT
ath-miR156i	AT2G42200.1	UGACAGAAGAGAGAGAGCAG	GUGCUCUCUCUCUUCUGUCA	CAAGCTTCTCATCTCCAGAGATTATGGACACTAAACTAGAGAGCTACAAGGGAATTGGCGACTCAAACTGTGCTCTCTCTCTTCTGTCAAATCCACATCAACCACATGACAACAACAACAACAACAACAACAACAACAACAACAACAACAATACATGGCG
ath-miR156i	AT1G27360.4	UGACAGAAGAGAGAGAGCAG	GUGCUCUCUCUCUUCUGUCA	AGTTTCAACTTCATGGCGAAGATGTGGGAGAATACTCAGGAGTCCTCCATGAATCTCAAGATATCCACCGTGCTCTCTCTCTTCTGTCAACCTCTTCGGATCCCCTGGCCCAACCACATGTGCAGCCATTTTCTCTACTCTGTTCATATGATGTTGTACC
ath-miR156i	AT5G50570.2	UGACAGAAGAGAGAGAGCAG	GUGCUCUCUCUCUUCUGUCA	AAGAAGAAGAAAGCTCGAGAACCGCATCGTTGTGTGAGAGAATGACGAGTTGCATCCATGACTCTGATTGTGCTCTCTCTCTTCTGTCATCCTCCTCGTCGTCAGTCCCTCATTTGCTTCAACCACCACTTTCTTTGTCCCAAGAAGCAGTTGAGACAGT
ath-miR156i	AT1G27370.4	UGACAGAAGAGAGAGAGCAG	GUGCUCUCUCUCUUCUGUCA	ACATTCAACTTCCAGACAAAGGTGTGGGAGAATGCTCAGGAGGCCTCCATGAATCTCATGATTTCTACAGTGCTCTCTCTCTTCTGTCAACTACTTCGGATTCACAAGGGATCAAACACACTCCCGTGGCCGAACCACCGCCAATATTTGGCACTTTCCC
ath-miR156i	AT5G43270.1	UGACAGAAGAGAGAGAGCAG	GUGCUCUCUCUCUUCUGUCA	GAGCCGAGTTATTCAGTAAAGAAAAGGTCACAATCTCTTCACACATGGGTGCTTCTCAAGATCTTGATGGTGCTCTCTCTCTTCTGTCAAATTCAACAACATGGGTTTCTTCCTCTGACCAACCAAGGCGTTTTACCCTTGATCACCATCCCTCAAGCAA
ath-miR156i	AT1G69170.1	UGACAGAAGAGAGAGAGCAG	GUGCUCUCUCUCUUCUGUCA	CAGCAATTTATTCCACGGAAGTATCCTCCATTTGGGACTTACATGAGACGGCGGCATCACGCTCTACTCGTGCTCTCTCTCTTCTGTCAGCTCAGTCCCAACAACACTTGTCTAAGTTTCCAAACACAACGTTCTCAATCACCCAACCCAACCAAAATCT
ath-miR156i	AT3G15270.1	UGACAGAAGAGAGAGAGCAG	CCGCUCUCUCUCUUCUGUCA	AAACAGGGTAGACAGGAAACTTCCTATGACCAACTCATCATTCAAGCGACCACAGATCAGATAAACCCTCCCGCTCTCTCTCTTCTGTCATCTACATATGCTCTATCTACACTCTTATTAGACAAATAATGGCATCTAACAATGTCAAGAAAAGTTGGTC
ath-miR156i	AT1G71400.1	UGACAGAAGAGAGAGAGCAG	CUGCACUCUCUUUUCUGUCA	AATTTGACAAAGCTGGAGACATTAGACATATCCCGTAATAAGCTGTCAGGTCAAATCCCTCAAGATCTTGCTGCACTCTCTTTTCTGTCATACATGAACTTCTCCCATAACCTTCTCCAAGGTCCAGTGCCACGAGGCACACAGTTTCAAAGGCAGAAAT
ath-miR156i	AT2G33810.1	UGACAGAAGAGAGAGAGCAG	UUGCUUACUCUCUUCUGUCA	GGAAAAGCACAACTGACTAAAGACGGTGAAACGTGTGAGATCCCGGTTTGAAGGTTAATGAAACAGGCTTTGCTTACTCTCTTCTGTCAGTCTCTTTTAGCTCCTTGTAATCCTCTGTGTCTCTGTCTGTTTCTCCATATTACCTGTAATCAAAGCTATC
ath-miR169a	AT1G54160.1	CAGCCAAGGAUGACUUGCCGA	ACGGGAAGUCAUCCUUGGCUA	TGAGGCACATGAGAAGACCTTGCTCCGAGAGAACTCAGGCTAAACTCCGGAGACTGGTGATGATACATGACGGGAAGTCATCCTTGGCTACTTATGTTATCGGTTACAAAATTTCTTCCTTTTAAAAACTTTGCTTTCATATCCTCTACAATCTCTCACTC
ath-miR169a	AT1G17590.3	CAGCCAAGGAUGACUUGCCGA	AAGGGAAGUCAUCCUUGGCUG	AACACACACCATTTCTCTGTCCATATCTGAGCCGGTGGAATCTGGTAATGTGTACGTTCCTACAAAAAAAGGGAAGTCATCCTTGGCTGCTACTTCGCTTATTAGCTAGTTCTTATTTCACACGCTTTGTCCAGATATCATTTGAATGACCAAAAACCTTC
ath-miR5998a	AT1G71910.1	ACAGUUUGUGUUUUGUUUUGU	ACAAAACAAAACACAAACUGU	ATAAAATAGAATAAGAGAACTTGTTGTAGCAGTTGAAGCAGAAAATAAACAGAGTAACGAATCCAACATCACAAAACAAAACACAAACTGTGTGTTGTCTCTCTTCTTTGGTCTTCTCTTCTTCTTCTTCTTCTTTTTCTTTTTAAGTATTTTTATTTTTT
ath-miR5995b	AT2G23570.1	ACAUAUGAUCUGCAUCUUUGC	UCAAAGAUGCAGAUCAUAUGG	GGAGAGGATAATATATTACCTGAGGACTACCAGCGTTGGATGATCCGCAACTTCCCGGTGAAAGAAGTAATGGAGATCAAAGATGCAGATCATATGGCAATGTTCTCCAAGCCTAAGGAACTATGTGCTCTTCTCTTGGAGATTGCAGATAAATACGCCTAA
ath-miR5995b	AT4G37150.1	ACAUAUGAUCUGCAUCUUUGC	UCAAAGAUGCAGAUCAUAUGC	ATAAAGGTATACGTGTAGATTTCCAACGATGGATGATTGAGAACTCTCCGGTTAAAGAAGTGATGGAGATCAAAGATGCAGATCATATGCCTATGTTTTCCAAGCCTCATGAACTCTGTGATCGTCTTCTAAAGATTGCTGATAAATATCCCTAAGCAAGA
ath-miR5995b	AT2G23560.1	ACAUAUGAUCUGCAUCUUUGC	UCAAAGAUGCAGAUCAUAUGC	ACGTTGCGGTACCTGTGGATTACCAGCGTGGGATGATCAATGACTTCCCGGTGAAGGAAGTACTGGAGATCAAAGATGCAGATCATATGCCAATGTTCTCTAAGCCTCAAGAACTCTGTGCTCTTCTCTTGGAGATTGCAGATAAATACGCCTAAATAAAC
ath-miR5995b	AT2G23610.1	ACAUAUGAUCUGCAUCUUUGC	UCAAAGACGCAGAUCAUAUGC	ATCTTGTGTCACCCGAAGATTACCAGCGATCGATGATCAGCAACTTTCCCCCAAAAGAAGTAATGGAGATCAAAGACGCAGATCATATGCCAATGTTCTCCAAGCCTCAACAACTATGTGCTCTTCTCTTGGAGATTGCAAATAAATATGCCTAAATAAAT
ath-miR843	AT3G13830.1	UUUAGGUCGAGCUUCAUUGGA	UUCAAUGAAGCUCGACCUAAA	TTGTAGGTGGTAAAGCAACCGCAAGGAAAAGCAGTTACTTAGGGTTTATCCTCATTGGTAACAAGATCTGTTCAATGAAGCTCGACCTAAATGGCGGCGATGACTTTGTTGACACATCAGTGAATCAAATAAGTGCATTCGATGACTTCGAGATATCTCAA
ath-miR843	AT1G11810.1	UUUAGGUCGAGCUUCAUUGGA	UUCAAUGAAGCUGGACCUAAA	TTGTAGGTGGTAAAGCAACCGCAAGGAAAAGCAGTCACGTAGGGTTTATCCTCATTGGTGACAAGATCTGTTCAATGAAGCTGGACCTAAATGGCGGCGATGACTTTGTTGACACATCAGTGAATCAAGTAAGTGCATTTGATGGATTCGCGATATCTCAA
ath-miR447c-3p	AT5G42870.1	UUGGGGACGACAUCUUUUGUUG	AAACAAGAGAAGUCGUCCCCAA	TTCTCTCTGCGAAGATCAACAAAAGAAGCTGAAGCTTCTCCTTCTGGGGACACAGCTGAACCTGAAGAGAAACAAGAGAAGTCGTCCCCAAGACCAATGAAAAAGACTGTCAGGGCACTAACTCCAACTTCTGAACAATTGGCTTCGCTAGATCTGAAAGAT
ath-miR5998b	AT1G71910.1	ACAGUUUGUGUUUUGUUUUGU	ACAAAACAAAACACAAACUGU	ATAAAATAGAATAAGAGAACTTGTTGTAGCAGTTGAAGCAGAAAATAAACAGAGTAACGAATCCAACATCACAAAACAAAACACAAACTGTGTGTTGTCTCTCTTCTTTGGTCTTCTCTTCTTCTTCTTCTTCTTTTTCTTTTTAAGTATTTTTATTTTTT
ath-miR5648-5p	AT1G79529.1	UUUGGAAAUAUUUGGCUUGACU	AUUCAAGCCAAAUAUUUCAAAA	GCTAACGATGCGCTATCAAGAAGTATCCAAACGTTGCTTATACTGAACAAAAATAGAGTAAAGGCTCGAGATTCAAGCCAAATATTTCAAAACACCTAGCACAGTGGCACCTAATTGAACCGAACAAATCCAAACCGGCTTTGTAGAGCAGGTTACGCAAAA
ath-miR157b	AT3G57920.1	UUGACAGAAGAUAGAGAGCAC	GUGCUCUCUCUCUUCUGUCAA	TTATCACATGGAAGCTCAAGCTTTACTACATGTCCAGAGATGATAAACAACAATAGCACAGATTCAAGCTGTGCTCTCTCTCTTCTGTCAAACTCATACCCAATTCATCAGCAGCAACTTCAGACACCAACAAATACATGGCGACCATCTTCTGGTTTCGA
ath-miR157b	AT2G42200.1	UUGACAGAAGAUAGAGAGCAC	GUGCUCUCUCUCUUCUGUCAA	ACAAGCTTCTCATCTCCAGAGATTATGGACACTAAACTAGAGAGCTACAAGGGAATTGGCGACTCAAACTGTGCTCTCTCTCTTCTGTCAAATCCACATCAACCACATGACAACAACAACAACAACAACAACAACAACAACAACAACAACAATACATGGCG
ath-miR157b	AT1G27360.4	UUGACAGAAGAUAGAGAGCAC	GUGCUCUCUCUCUUCUGUCAA	AAGTTTCAACTTCATGGCGAAGATGTGGGAGAATACTCAGGAGTCCTCCATGAATCTCAAGATATCCACCGTGCTCTCTCTCTTCTGTCAACCTCTTCGGATCCCCTGGCCCAACCACATGTGCAGCCATTTTCTCTACTCTGTTCATATGATGTTGTACC
ath-miR157b	AT1G27370.4	UUGACAGAAGAUAGAGAGCAC	GUGCUCUCUCUCUUCUGUCAA	AACATTCAACTTCCAGACAAAGGTGTGGGAGAATGCTCAGGAGGCCTCCATGAATCTCATGATTTCTACAGTGCTCTCTCTCTTCTGTCAACTACTTCGGATTCACAAGGGATCAAACACACTCCCGTGGCCGAACCACCGCCAATATTTGGCACTTTCCC
ath-miR157b	AT5G43270.1	UUGACAGAAGAUAGAGAGCAC	GUGCUCUCUCUCUUCUGUCAA	AGAGCCGAGTTATTCAGTAAAGAAAAGGTCACAATCTCTTCACACATGGGTGCTTCTCAAGATCTTGATGGTGCTCTCTCTCTTCTGTCAAATTCAACAACATGGGTTTCTTCCTCTGACCAACCAAGGCGTTTTACCCTTGATCACCATCCCTCAAGCAA
ath-miR157b	AT5G50670.1	UUGACAGAAGAUAGAGAGCAC	GUGCUCUCUCUCUUCUGUCAU	CAAGAAGAAGAAAGCTCGAGAACCGCATCGTTGTGTGAGAGAATGACGAGTTGCATCCATGACTCTGATTGTGCTCTCTCTCTTCTGTCATCCTCCTCGTCGTCAGTCCCTCATTTGCTTCAACCACCACTTTCTTTGTCCCAAGAAGCAGTTGAGACAGT
ath-miR157b	AT5G50570.2	UUGACAGAAGAUAGAGAGCAC	GUGCUCUCUCUCUUCUGUCAU	CAAGAAGAAGAAAGCTCGAGAACCGCATCGTTGTGTGAGAGAATGACGAGTTGCATCCATGACTCTGATTGTGCTCTCTCTCTTCTGTCATCCTCCTCGTCGTCAGTCCCTCATTTGCTTCAACCACCACTTTCTTTGTCCCAAGAAGCAGTTGAGACAGT
ath-miR157b	AT1G69170.1	UUGACAGAAGAUAGAGAGCAC	GUGCUCUCUCUCUUCUGUCAG	CCAGCAATTTATTCCACGGAAGTATCCTCCATTTGGGACTTACATGAGACGGCGGCATCACGCTCTACTCGTGCTCTCTCTCTTCTGTCAGCTCAGTCCCAACAACACTTGTCTAAGTTTCCAAACACAACGTTCTCAATCACCCAACCCAACCAAAATCT
ath-miR827	AT1G02860.2	UUAGAUGACCAUCAACAAACU	UGUUUGUUGAUGGUCAUCUAA	TAGGGAAAGAGATAAGAGCGACTCTGTTTTGTTGATCAAAATCCTTTTTTTTTGTTTGAGGGCTGAATTTGTTTGTTGATGGTCATCTAAATTTGTAACCTTTATCTGTTTTATTGAGTTGTGAAATTCAGAGAAAAAATAAATGAAGTTTTGTAAGAAGT
ath-miR167b	AT3G04765.1	UGAAGCUGCCAGCAUGAUCUA	UAGGUCAUGCUGGUAGUUUCA	CCAGTAGCAGTTAAGCTGCCAGCATGATCTTGTCTTCCTCTCTTAGGTTTCATATATAGTTAATAAATATTTTATATATTTCTTGTTCTTACAAGATTATATGATCATAGCTTAGAGAGAGAGAGAGACTAGGTCATGCTGGTAGTTTCACCTGCTAATG
ath-miR823	AT1G69770.1	UGGGUGGUGAUCAUAUAAGAU	GUCUUAUAUGAUCAUCACCCU	CAAAAGTTCATCAGATTGAGAAAGGATGAAGCGTCAGGTTCACAATCAAAGTCCAAGTCCAAAAAGCATGTCTTATATGATCATCACCCTCTTAATCTTAATATAAATGACTATGAACGGGTTTGTCAGGTCCCCAAGAGAAAGGGAGCGAATTTTAGGGA
ath-miR447a.2-3p	AT1G42630.1	UAUGGAAGAAAUUGUAGUAUU	AAUACUACAAUUUCUUCCAAA	ACGAAAACCGTACCCTCTGTTCGCATTGACATGGATAATCATTTTATGTGGTGGTCAATGCCTCATTCTAAATACTACAATTTCTTCCAAAAGTGTCTTGCCGCAAATAATCCATATGCAAAGTTTGTTGAGAAGAACAAAGGACTGACATATGAGTCAAC
ath-miR447a.2-3p	AT1G54710.1	UAUGGAAGAAAUUGUAGUAUU	AAUGCAACAAUUUCUUCCAUG	TCGTTTATGACCACCCATTTTTCATATCCACCACCAGCGTCAGTTACTCTTTCTGTGGTTAGCCGAATCAAATGCAACAATTTCTTCCATGCTGCAAGTTCCGTTGTAGGAAAACCCACCTTCCCCTCTGGCTGTCTTGCTGCTGTTTTCCATCAATCTGT
ath-miR160a	AT1G77850.1	UGCCUGGCUCCCUGUAUGCCA	UGGCAUGCAGGGAGCCAGGCA	AAAGTGGACTGTCTAGTGCAGCAGCACCTGATCCAAGTCCTTCTATGTTCTCGTATTCTACATTTCCTGCTGGCATGCAGGGAGCCAGGCAATATGATTTTGGGTCTTTCAATCCAACCGGATTCATTGGAGGAAATCCTCCCCAGCTATTCACCAATAAC
ath-miR160a	AT2G28350.1	UGCCUGGCUCCCUGUAUGCCA	AGGAAUACAGGGAGCCAGGCA	GGGATTCGCCAACAATGGCGGTGGCGAGTCCATGTGTTATCTGTCAAACGACAACAATAATGCTCCTGCAGGAATACAGGGAGCCAGGCAAGCTCAACAACTCTTCGGATCACCATCTCCGTCTTTGTTGTCTGATCTCAATCTTAGTAGTTACACCGGTA
ath-miR160a	AT4G30080.1	UGCCUGGCUCCCUGUAUGCCA	GGGUUUACAGGGAGCCAGGCA	ACCTTCATTCCCAAGCAATCCCCTTATTAGATCAAGCCCGTTAAGCTCTGTTCTGGACAATGTTCCCGTGGGTTTACAGGGAGCCAGGCATAATGCTCATCAGTACTACGGGTTATCATCTTCGGATCTTCACCATTACTACTTGAATAGACCACCTCCTC
ath-miR394b	AT1G27340.1	UUGGCAUUCUGUCCACCUCC	GGAGGUUGACAGAAUGCCAA	GTCTACTGACTAAAAACGCTGCCACTTGCGTTTGCATATGGGAGCTGCAGAAGATGACACTGTTGTGGAAGGAGGTTGACAGAATGCCAAACATATGGTGCTTGGAGTTTTACGGAAAGCACATTAGGATGAATTGTCTGGGCAACAAAGGTTGTCTGAT
ath-miR394b	AT5G09672.1	UUGGCAU-UCUGUCCACCUCC	GGAGGAGGACAGAGAUGCCAA	TCCGAGGAAGTGTAAATTTATGGGATGTGTGAAGGGAGCTCGAGGAGCGTCAGGACTCTGCATCAGCCATGGAGGAGGACAGAGATGCCAAAAACCAGGCTGCAACAAAGGTGCAGAGAGTAAAACCACTTTTTGTAAAACCCATGGTGGAGGGAAGAGGT
ath-miR394b	AT5G09670.1	UUGGCAU-UCUGUCCACCUCC	GGAGGAGGACAGAGAUGCCAA	TCCGAGGAAGTGTAAATTTATGGGATGTGTGAAGGGAGCTCGAGGAGCGTCAGGACTCTGCATCAGCCATGGAGGAGGACAGAGATGCCAAAAACCAGGCTGCAACAAAGGTGCAGAGAGTAAAACCACTTTTTGTAAAACCCATGGTGGAGGGAAGAGGT
ath-miR157a	AT3G57920.1	UUGACAGAAGAUAGAGAGCAC	GUGCUCUCUCUCUUCUGUCAA	TTATCACATGGAAGCTCAAGCTTTACTACATGTCCAGAGATGATAAACAACAATAGCACAGATTCAAGCTGTGCTCTCTCTCTTCTGTCAAACTCATACCCAATTCATCAGCAGCAACTTCAGACACCAACAAATACATGGCGACCATCTTCTGGTTTCGA
ath-miR157a	AT2G42200.1	UUGACAGAAGAUAGAGAGCAC	GUGCUCUCUCUCUUCUGUCAA	ACAAGCTTCTCATCTCCAGAGATTATGGACACTAAACTAGAGAGCTACAAGGGAATTGGCGACTCAAACTGTGCTCTCTCTCTTCTGTCAAATCCACATCAACCACATGACAACAACAACAACAACAACAACAACAACAACAACAACAACAATACATGGCG
ath-miR157a	AT1G27360.4	UUGACAGAAGAUAGAGAGCAC	GUGCUCUCUCUCUUCUGUCAA	AAGTTTCAACTTCATGGCGAAGATGTGGGAGAATACTCAGGAGTCCTCCATGAATCTCAAGATATCCACCGTGCTCTCTCTCTTCTGTCAACCTCTTCGGATCCCCTGGCCCAACCACATGTGCAGCCATTTTCTCTACTCTGTTCATATGATGTTGTACC
ath-miR157a	AT1G27370.4	UUGACAGAAGAUAGAGAGCAC	GUGCUCUCUCUCUUCUGUCAA	AACATTCAACTTCCAGACAAAGGTGTGGGAGAATGCTCAGGAGGCCTCCATGAATCTCATGATTTCTACAGTGCTCTCTCTCTTCTGTCAACTACTTCGGATTCACAAGGGATCAAACACACTCCCGTGGCCGAACCACCGCCAATATTTGGCACTTTCCC
ath-miR157a	AT5G43270.1	UUGACAGAAGAUAGAGAGCAC	GUGCUCUCUCUCUUCUGUCAA	AGAGCCGAGTTATTCAGTAAAGAAAAGGTCACAATCTCTTCACACATGGGTGCTTCTCAAGATCTTGATGGTGCTCTCTCTCTTCTGTCAAATTCAACAACATGGGTTTCTTCCTCTGACCAACCAAGGCGTTTTACCCTTGATCACCATCCCTCAAGCAA
ath-miR157a	AT5G50670.1	UUGACAGAAGAUAGAGAGCAC	GUGCUCUCUCUCUUCUGUCAU	CAAGAAGAAGAAAGCTCGAGAACCGCATCGTTGTGTGAGAGAATGACGAGTTGCATCCATGACTCTGATTGTGCTCTCTCTCTTCTGTCATCCTCCTCGTCGTCAGTCCCTCATTTGCTTCAACCACCACTTTCTTTGTCCCAAGAAGCAGTTGAGACAGT
ath-miR157a	AT5G50570.2	UUGACAGAAGAUAGAGAGCAC	GUGCUCUCUCUCUUCUGUCAU	CAAGAAGAAGAAAGCTCGAGAACCGCATCGTTGTGTGAGAGAATGACGAGTTGCATCCATGACTCTGATTGTGCTCTCTCTCTTCTGTCATCCTCCTCGTCGTCAGTCCCTCATTTGCTTCAACCACCACTTTCTTTGTCCCAAGAAGCAGTTGAGACAGT
ath-miR157a	AT1G69170.1	UUGACAGAAGAUAGAGAGCAC	GUGCUCUCUCUCUUCUGUCAG	CCAGCAATTTATTCCACGGAAGTATCCTCCATTTGGGACTTACATGAGACGGCGGCATCACGCTCTACTCGTGCTCTCTCTCTTCTGTCAGCTCAGTCCCAACAACACTTGTCTAAGTTTCCAAACACAACGTTCTCAATCACCCAACCCAACCAAAATCT
ath-miR854d	AT5G05100.1	GAUGAGGAUAGGGAGGAGGAG	CUCCUCCUCCCUAUCCUCGUC	GATAAAGCTCGGGCTCGTATCTTCAACAGCCCTAGCAGTTCAGACTCTGAAGATTCTTCAACACGAGCTCCTCCTCCTCCCTATCCTCGTCTCGACTCAAAACATAATACTGCATGTCCGAGTAGAAATGAGACTGAAGTGGTGGTTAATTATAATAGTAA
ath-miR854d	AT5G19590.1	GAUGAGGAUAGGGAGGAGGAG	UUCCUCCUCUCUAUCCUCAUU	GTGGTTCGAAGCTTTTCTCCTTCACAAAAAAAAAATGAAGATTTCTCTCTTCCTCCTCTCTATCCTCATTCTCTTACCCATCTCCCTACAAGATCCTACTCCTGAAGTCAAGAAACCAACTCGTGCACACGCAGAGCTCACGAATCATGGATTCCCAATTG
ath-miR854d	AT1G53770.1	GAUGAGGAUAGGGAGGAGGAG	AUCUUCCUCCCUAUCGUCAUC	GTGGAGAGTCTCCGATCACGTTTACGACGGAGTTTTAAGCTCAATCTCACTAAGAAACAGTCCATTTTTATCTTCCTCCCTATCGTCATCATCCTCATCTACTTATCTACCGATTTCAGCAATTACTTCTCCGTCAAAGTTCCTAATTCTGCGTTCCGGTC
ath-miR5654-5p	AT1G52770.1	AUAAAUCCCAACAUCUUCCA	UGGAAGAAGUUGGGAUUUAG	GCAAACACAGTTACATAAGCTGGTTGAGAAGAAAGGAACTTGTACTAGTGGGAATAAAGGTTTTTTTAGGTGGAAGAAGTTGGGATTTAGGAGCGGTTTAAGCGTTAGCGTTGTGGAAAACACGAATGGTGAAGAGTTTGGTAATAATGGAGAAGGTGAA
ath-miR402	AT4G34060.2	UUCGAGGCCUAUUAAACCUCUG	CUGAGGUUUAAUAGGCCUCGGA	TCAAGATGATATTTCGCAACGTGTTACCGGAAAAGGAAGGAGAAGGAATTCAAAAGGGACACCAAAAAAACTGAGGTTTAATAGGCCTCGGATCTTGGAAGACGGAAAGAAACCAAGAAATCCCGCCACCACTCGACTGAGAACTATATCCAACAAGAGGAG
ath-miR5012	AT3G56100.1	UUUUACUGCUACUUGUGUUCC	GGAAGUCAAGUAGCAGUGAAG	TTTGTGTGCAACAGCAGAGATAATGGGGAAAAGCACTTATGGGACTGTGTACAAAGCTACACTTGAAGATGGAAGTCAAGTAGCAGTGAAGAGATTGAGAGAAAGATCACCAAAAGTCAAAAAGAGAGAGAAGCTTGTCGTCTTCGATTACATGTCTAGAG
ath-miR832-3p	AT4G07725.1	UUGAUUCCCAAUCCAAGCAAG	UCUGCUCGGAUUGGGGAUCAA	GCACGGCGTCCCATACGAGATAGTTTCGGACAACAGACCACAATTCATCTCACACGAGTTCGAAGCTTTCTGCTCGGATTGGGGATCAAAGTTAGTTATTCTACTCCGCGATACCCACAAAGGAACGGTCAAGCCGAAGCTGCGAACAAGATAATTCTAAG
ath-miR156e	AT3G57920.1	UGACAGAAGAGAGUGAGCAC	GUGCUCUCUCUCUUCUGUCA	TTATCACATGGAAGCTCAAGCTTTACTACATGTCCAGAGATGATAAACAACAATAGCACAGATTCAAGCTGTGCTCTCTCTCTTCTGTCAAACTCATACCCAATTCATCAGCAGCAACTTCAGACACCAACAAATACATGGCGACCATCTTCTGGTTTCG
ath-miR156e	AT5G50670.1	UGACAGAAGAGAGUGAGCAC	GUGCUCUCUCUCUUCUGUCA	CAAGAAGAAGAAAGCTCGAGAACCGCATCGTTGTGTGAGAGAATGACGAGTTGCATCCATGACTCTGATTGTGCTCTCTCTCTTCTGTCATCCTCCTCGTCGTCAGTCCCTCATTTGCTTCAACCACCACTTTCTTTGTCCCAAGAAGCAGTTGAGACAG
ath-miR156e	AT2G42200.1	UGACAGAAGAGAGUGAGCAC	GUGCUCUCUCUCUUCUGUCA	ACAAGCTTCTCATCTCCAGAGATTATGGACACTAAACTAGAGAGCTACAAGGGAATTGGCGACTCAAACTGTGCTCTCTCTCTTCTGTCAAATCCACATCAACCACATGACAACAACAACAACAACAACAACAACAACAACAACAACAACAATACATGGC
ath-miR156e	AT1G27360.4	UGACAGAAGAGAGUGAGCAC	GUGCUCUCUCUCUUCUGUCA	AAGTTTCAACTTCATGGCGAAGATGTGGGAGAATACTCAGGAGTCCTCCATGAATCTCAAGATATCCACCGTGCTCTCTCTCTTCTGTCAACCTCTTCGGATCCCCTGGCCCAACCACATGTGCAGCCATTTTCTCTACTCTGTTCATATGATGTTGTAC
ath-miR156e	AT5G50570.2	UGACAGAAGAGAGUGAGCAC	GUGCUCUCUCUCUUCUGUCA	CAAGAAGAAGAAAGCTCGAGAACCGCATCGTTGTGTGAGAGAATGACGAGTTGCATCCATGACTCTGATTGTGCTCTCTCTCTTCTGTCATCCTCCTCGTCGTCAGTCCCTCATTTGCTTCAACCACCACTTTCTTTGTCCCAAGAAGCAGTTGAGACAG
ath-miR156e	AT1G27370.4	UGACAGAAGAGAGUGAGCAC	GUGCUCUCUCUCUUCUGUCA	AACATTCAACTTCCAGACAAAGGTGTGGGAGAATGCTCAGGAGGCCTCCATGAATCTCATGATTTCTACAGTGCTCTCTCTCTTCTGTCAACTACTTCGGATTCACAAGGGATCAAACACACTCCCGTGGCCGAACCACCGCCAATATTTGGCACTTTCC
ath-miR156e	AT5G43270.1	UGACAGAAGAGAGUGAGCAC	GUGCUCUCUCUCUUCUGUCA	AGAGCCGAGTTATTCAGTAAAGAAAAGGTCACAATCTCTTCACACATGGGTGCTTCTCAAGATCTTGATGGTGCTCTCTCTCTTCTGTCAAATTCAACAACATGGGTTTCTTCCTCTGACCAACCAAGGCGTTTTACCCTTGATCACCATCCCTCAAGCA
ath-miR156e	AT1G69170.1	UGACAGAAGAGAGUGAGCAC	GUGCUCUCUCUCUUCUGUCA	CCAGCAATTTATTCCACGGAAGTATCCTCCATTTGGGACTTACATGAGACGGCGGCATCACGCTCTACTCGTGCTCTCTCTCTTCTGTCAGCTCAGTCCCAACAACACTTGTCTAAGTTTCCAAACACAACGTTCTCAATCACCCAACCCAACCAAAATC
ath-miR156e	AT1G53160.1	UGACAGAAGAGAGUGAGCAC	CUGCUCUCUCUCUUCUGUCA	AGGGTAGAGATGACACTTCCTATGCCAAACTCATCATTCAAGCGACCACAGATTAGATAGAGAAGCTGTCTGCTCTCTCTCTTCTGTCATCTAAACTTCTCTCTTAGAATCCTAAAATTGTGGTATCTAACAATGTTATAGAGAAATAAATAACTACCAC
ath-miR156e	AT2G33810.1	UGACAGAAGAGAGUGAGCAC	UUGCUUACUCUCUUCUGUCA	GGAAAAGCACAACTGACTAAAGACGGTGAAACGTGTGAGATCCCGGTTTGAAGGTTAATGAAACAGGCTTTGCTTACTCTCTTCTGTCAGTCTCTTTTAGCTCCTTGTAATCCTCTGTGTCTCTGTCTGTTTCTCCATATTACCTGTAATCAAAGCTATC
ath-miR171c	AT4G00150.1	UUGAGCCGUGCCAAUAUCACG	GGGGAUAUUGGCGCGGCUCAA	TCCCGTGGGGATAACAGAGCAGCTGGTTAAGGCAGCAGAGGTCATAGAGAGCGACACGTGTCTAGCTCAGGGGATATTGGCGCGGCTCAATCAACAGCTCTCTTCTCCCGTCGGGAAGCCATTAGAAAGAGCAGCTTTTTACTTCAAAGAAGCTCTCAATA
ath-miR171c	AT3G60630.1	UUGAGCCGUGCCAAUAUCACG	AGGGAUAUUGGCGCGGCUCAA	CGACCAGCTATTCTCTGCGGCGGCGGAGCTCACCACAAACGGCGGAGATAACAATCCCGTTCTCGCGCAAGGGATATTGGCGCGGCTCAATCACAACCTTAACAACAACAACGACGACACTAACAACAATCCTAAACCTCCGTTCCACAGAGCAGCTTCGT
ath-miR171c	AT2G45160.1	UUGAGCCGUGCCAAUAUCACG	AGGGAUAUUGGCGCGGCUCAA	GCTGTTCAACGCGGCGGAGCTAATCGGAACCACCGGAAACAACAACGGCGACCACACCGTTCTCGCGCAAGGGATATTGGCGCGGCTCAATCACCATCTCAACACTAGTAGTAACCACAAGTCTCCGTTTCAAAGAGCAGCTTCTCACATCGCTGAAGCTC
ath-miR171c	AT5G23250.2	UUGAGCCGUGCCAAUAUCACG	GGUGGUAAGGGCACGGCUCAA	AGTTTCCCACTCGAACCCATTATTAAATCTTGTAATGTTTTTTTTGGGATCGATGAAGCCATTGTTTCCGGTGGTAAGGGCACGGCTCAAGACAAGATAAAGAGCCTAAGAGACGCAGGAGTTAAGGTGGTTGAGTCACCAGCTAAGATTGGTGCGGCGAT
ath-miR169h	AT1G54160.1	UAGCCAAGGAUGACUUGCCUG	ACGGGAAGUCAUCCUUGGCUA	GAGGCACATGAGAAGACCTTGCTCCGAGAGAACTCAGGCTAAACTCCGGAGACTGGTGATGATACATGACGGGAAGTCATCCTTGGCTACTTATGTTATCGGTTACAAAATTTCTTCCTTTTAAAAACTTTGCTTTCATATCCTCTACAATCTCTCACTCT
ath-miR169h	AT1G72830.3	UAGCCAAGGAUGACUUGCCUG	AGGGGAAGUCAUCCUUGGCUA	CATGCACCATTTCTCTGTCCATATCTGAGACAGTGGATCTTGGTGCTGTGTTCATGTTCCCACCAAGAAGGGGAAGTCATCCTTGGCTACTACTAGTTCTTTCGCTTGTTGTAACTTCAGTGTTTTTATTTCATATTATGTCTGTGTTAGACATCACAAGA
ath-miR169h	AT1G17590.3	UAGCCAAGGAUGACUUGCCUG	AAGGGAAGUCAUCCUUGGCUG	GAACACACACCATTTCTCTGTCCATATCTGAGCCGGTGGAATCTGGTAATGTGTACGTTCCTACAAAAAAAGGGAAGTCATCCTTGGCTGCTACTTCGCTTATTAGCTAGTTCTTATTTCACACGCTTTGTCCAGATATCATTTGAATGACCAAAAACCTT
ath-miR169h	AT3G05690.1	UAGCCAAGGAUGACUUGCCUG	CAGGCAAAUCAUCUUUGGCUC	GGAGAGAGATAAAGAACTCTTGCCTTGGTATAAAGGATTTTCCTTTTTGCCAATCCGCTTTGGCTGTGAACAGGCAAATCATCTTTGGCTCATTCTCTATTAAGGTAACTTCGCCGTGAGGTGAAAAAAGCTTTGATATATTTATCTTCAGTGTAAAAGTA
ath-miR169h	AT5G06510.2	UAGCCAAGGAUGACUUGCCUG	CAGGCAAAUCAUCUUUGGCUC	TCTTGGAAAAAAGACATTGAGTTTCCTTGGTTTATAAGATTGGTCCTTTTACCATCCGTTTGGCTGTAAACAGGCAAATCATCTTTGGCTCATGCTTCATCAAGTTCTTATCTTCGTCTGTTTTCTTCTACGCATCTTCATAAGATCTCTGAACTAGTGAA
ath-miR846	AT1G61230.1	UUGAAUUGAAGUGCUUGAAUU	CAUUCAAGCACUUCAAUUCAA	GAGTGGACAGCCTAAAATTGGCTCAGTCCACGGTCTCTCGGAGGGTTACTATGATGACGAGTCTACAGCCATTCAAGCACTTCAATTCAAAACTAACATAAAGACTTCTGAGCTGCTAGGATATGAAAAGGGTAAGAAGTTTTCACTTGCAGACAAGGGAA
ath-miR846	AT1G52130.1	UUGAAUUGAAGUGCUUGAAUU	CAUUCAAGCACUGCAAUUCAA	TGAGATTAACCATCTCGACAAGGAATATCTGATGTCTATTGATGGTTACTATGATGATGCATCCGGTGTCATTCAAGCACTGCAATTCAAAACCAACATGAAGACTTCGGAACTTATGGGCTACTATGACGATGATGCTGTGAAGTTTACAATTGGATGCA
ath-miR846	AT1G33790.2	UUGAAUUGAAGUGCUUGAAUU	UAUUCAAGCACUUAAAUUCAA	GTTTGAGATTGATCCCACCAGTGAGTATATTGTATCCGTTGAAGGTTACTATGATGAATCTAAGGGTATTATTCAAGCACTTAAATTCAAAACCAACAAGAAGACTTCTGACATGATAGGATACGATGAAAATGGTTTGAAGTTCTCACTTGAAGTTAAGG
ath-miR846	AT1G57570.1	UUGAAUUGAAGUGCUUGAAUU	CAUUCAAGGACUUCAAUUCAA	TGAGATTAACCATCTCAACAATGAACATCTTGAATCTGTGGAGGGTTACTATGACTACGGGTCGGGTTACATTCAAGGACTTCAATTCAAAACCAATTTTAGGGTTTCCGAACTGATAGGATATGACGAGGGTACTAAGTTTTCACTTTCAGTTAAGGGAA
ath-miR846	AT5G49850.1	UUGAAUUGAAGUGCUUGAAUU	CAUUCAAGCACUUCGAUUCAG	TAGACATGTTGACAAAGAATATCTGGTATCGGTAGAGGGTTACTATGACGGTGATGGCGACTGTGCGGTCATTCAAGCACTTCGATTCAGAACCAACGTCAAGACTTCACAACTTATGGGACCCAAAACGGGTAAGAAGTTTAGACTTGCAGCCAGTGGAA
ath-miR781b	AT5G23480.1	UUAGAGUUUUCUGGAUACUUA	CUAGUAUCCAGAAAACUCUAG	AAACCCTGAAGCCTTCACTGAGGCGCATCAAAGTGATGAAGAAATACAACCAAGTGATTTACCAGATTCTAGTATCCAGAAAACTCTAGAAGACCAGCCAATATGGACTGCTTCTGCAGGTAATAAAGATCTCCATGAAGATGTGTACGAGCCGCCAGCAA
ath-miR2111a-5p	AT3G27150.1	UAAUCUGCAUCCUGAGGUUUA	GAAACCUAAGGAUGCAGAUUA	AGAACCTAGTTTGGATTGGGATGGGGAAGAAACAGGGGAGGCCACTAAGGCTCTGAGCAGTACATGTTTGAAACCTAAGGATGCAGATTATTGTTTACTAAATGTTCCTCAGCTCGTATACGAGTTAGAGGTCGAGATACTCGCACGCGTGCCGCGTTTCG
ath-miR859	AT3G17265.1	UCUCUCUGUUGUGAAGUCAAA	UUUGAUUUCACAACAGAGAGA	AAATGGCGTGAATTTGAAGGGAAATGCTTATTTTGTTGCTTCAGATAAAGAAAGCAAATTCATACTCAAGTTTGATTTCACAACAGAGAGATTCCTACGTCTATCGTTTCCTTCTCAGAACGATGATCAAATTGCGGTTCTATCAGTTGTTAGACAAGAGA
ath-miR859	AT5G36200.1	UCUCUCUGUUGUGAAGUCAAA	UUUGACUUUACAACAGAGAGA	TTACTGGTTTGCTAGAGAGATAAATATAAGAGGAGAAAGAATAGATGATCCTCCTGACTTCTTGATCTGTTTTGACTTTACAACAGAGAGATTTGGACCGCGTCTTCACCTGCCCTTTCACTCTCATTCTGATGATACTGTGATTCTCTCTAGTGTTAGAG
ath-miR859	AT2G13130.1	UCUCUCUGUUGUGAAGUCAAA	UUUGAUUUCACAACAGAGAGG	TGGTGTGTCTTTCAATGGTAATACTTACTGGATTGGTGGAGAGAAAGAAACTGGTTTTTTCTTGATGGATTTTGATTTCACAACAGAGAGGTTTGGGCGTTTTCCTCTTCCGTATCAGAGTTATGATTATGAAGATATCGCGGTTCTATCGGTAGTTAAGG
ath-miR859	AT2G13128.1	UCUCUCUGUUGUGAAGUCAAA	UUUGAUUUCACAACAAAGAGA	TGATGGTGTGACTTTGAAAGGAAATACTTATTGGTCTTCTTCAGATAAAGAAGGCAAATTCATACTCAAGTTTGATTTCACAACAAAGAGATTCCGACGTCTATCGCTTCCTATTGAGAATAATCATATGATGATTAAAAGGTGGTTCATCAGTTGTTAGA
ath-miR859	AT3G16820.1	UCUCUCUGUUGUGAAGUCAAA	UUUGAUUUUACAACAGAGAGA	TTACTGGTTTGCTAGAAAGTATGTGATCTATGAAGGAGGACAAGAAGCATGGGTTAGTTTCTTGATTTGTTTTGATTTTACAACAGAGAGATTTGGACCGCGACTTACTCTGCCTTTTGACTATTCTACAAAGGAGAGTGTGAGTCTCTTGAGTGCTAGAG
ath-miR859	AT3G22710.1	UCUCUCUGUUGUGAAGUCAAA	UUUGAUUUUACAACAGAGAGA	AGTTCTTAATGACGGAAATACTTACTTGCTTGCTTATGATGTTGAAGAAAATTCTAGAGTTGTACTAATGTTTGATTTTACAACAGAGAGATTCAAACGTCTACGCCTTCCGCATTTCCAAGATGTTGGTAATATGGATCTATCAGTTGTTAGAGAAGAAC
ath-miR859	AT2G27520.1	UCUCUCUGUUGUGAAGUCAAA	UUUGAUUUCACAACAGAGACA	CTATTATGGAGGCGTGTCTTTCAAGGGAAATACCTACTGGCTTTCGTATACGAAATTCAATATATTGAGTTTTGATTTCACAACAGAGACATTTAGAAGTGTGCCTCTTCCGTTTCTGTATCAGGATGGTTTCGTTACTTTAGCTCTATCAGTTGTTAGAG
ath-miR859	AT3G16880.1	UCUCUCUGUUGUGAAGUCAAA	UUUGAUUUUACAACAGAGAGA	TAAAATGGATGTCTCTGTGAAAGGAAATTCTTATACGTATACTGATTATAGGGGTGACTTCTTGATTTCTTTTGATTTTACAACAGAGAGATTTGGACCGACTCTGCCTCTGCCGTTCCACTCTCGTTGTGGAGATATTGTGGCTCTCTCTAGTGTTAGAG
ath-miR859	AT3G22350.1	UCUCUCUGUUGUGAAGUCAAA	UUUGAUUUUACAACAGAGAGA	AGTAAGTGTCGTGTCTTTAAAGGGAAACACTTACTGGTTTGGTTCTAATAAAAAGGACTTCTTACGTAGTTTTGATTTTACAACAGAGAGATTTAATCATATTGGTCTTCCGCCATCTCGAGATCATGGTTTTATGGCTCTATCAGTTGTTGGAGAAGAAC
ath-miR859	AT3G24580.1	UCUCUCUGUUGUGAAGUCAAA	UUUGAUUUCACAAGAGAGAGA	GTCTCTCAAGGGAAATACATACTGGATTGCTAGAGAGAGGCACGGATACGGCCATACTTTCTTAGTCTGTTTTGATTTCACAAGAGAGAGATTTAGGTCGCGTTTACCTCTGCCGAGTCAGCCGTGTGTTTTAGATACCGTGAGTCTATCTAGTGTTAGAG
ath-miR859	AT3G17570.1	UCUCUCUGUUGUGAAGUCAAA	UUUGAUUUCGCAACAGAGAGA	GGGCGTGACACTGAAGGGCAACACTTACTGGTTTGCTTCAGATACTGAAGGCCGCCACATCATACTCAGGTTTGATTTCGCAACAGAGAGATTTGGACGTCTCTCTCTTCTTTATCAGAGTGGTGGTTATGTTGATAATGTTGTGGAAACTGGGGTTTTAT
ath-miR859	AT3G49520.1	UCUCUCUGUUGUGAAGUCAAA	UUUGAUUUCACAACCGAGAGA	GGTAACGACAGAGGCAGAAGTGGGGACAGAAGACTTGTTGATAACAGGCATTGAAGATTATTTACGCTGTTTTGATTTCACAACCGAGAGATTTGGACCGCGTTTGCCTCTTCCGTTTATCCTTCCCTCTCCTAGTTTTGAATATTTGGCTCTATCTTGGG
ath-miR859	AT3G21170.1	UCUCUCUGUUGUGAAGUCAAA	UUUGAUUUCUCAACAGAGAGA	TATCACCAGTGGCGTGTCTGTAAATGGAATCACTTACTGGTTTGATATTAGTGAACAATTCTTACTAAGTTTTGATTTCTCAACAGAGAGATTTGGAAGTGAGTCTCTCCCAGAGGGTGATAGTCATTTGGCTTTATCAGTGACTAGACAAGGGAAACGAC
ath-miR859	AT5G28527.1	UCUCUCUGUUGUGAAGUCAAA	UUUGAUUUCACAAAAGAGAGA	TACTTACTGGTTTGTTAAAGAGAAGCCTTCAGAAACAACAGTAGGTGAGGACGACTCTTTCTTAGTATGTTTTGATTTCACAAAAGAGAGATTTGGGCCGCTTTTGCCTCTACCGTTTGAGTGGTATCCTGAAGATACCGCCACTCTATCTAGTGTTAGAG
ath-miR859	AT5G36820.1	UCUCUCUGUUGUGAAGUCAAA	UUUGAUUUUACAACAGAGAGA	TACTTACTGGTTTGCTCGAGAGATGTATATACACGGACCAAGAATAGATCTCCCTGATTTCTTGATTTGTTTTGATTTTACAACAGAGAGATTTGGACCGCGTCTTCATCTGCCGTTTCACTCTCGTTGTGTTGATACTGTGACTCTCGCTAGTGTTAGAG
ath-miR859	AT5G36730.1	UCUCUCUGUUGUGAAGUCAAA	UUUGAUUUUACAACAGAGAGA	TACTTACTGGTTTGCTCGAGAGATGTATATACACGGACCAAGAATAGATCTCCCTGATTTCTTGATTTGTTTTGATTTTACAACAGAGAGATTTGGACCGCGTCTTCATCTGCCGTTTCACTCTCGTTGTGTTGATACTGTGACTCTCGCTAGTGTTAGAG
ath-miR859	AT2G18780.1	UCUCUCUGUUGUGAAGUCAAA	UUUGAUUUCACAACGGAGAGA	CAGTTACTGGTTTGCACGAGACAAGGTTGTTCCATATGGAGGACAAGATCCTTCTTATTTCTTGCTGTGTTTTGATTTCACAACGGAGAGATTTAGACCGCCTCTGCCTCTGCCATTTCAGCCTTACTTTGGTGATACTGTGGCTCTATCTAGCGTTGGGG
ath-miR859	AT3G49510.1	UCUCUCUGUUGUGAAGUCAAA	UUUGAUUUUACAACAGAGAGA	TACTTACTTCTTCGGTCAAGAAGTGACACAAGCGACGAAAGTAACAGAGATTGAAACTTGTTTACTCTGTTTTGATTTTACAACAGAGAGATTTGGACCGTGTTTGCCTCTGCTGTTTTACCCTCCCTGTCCTAGTTTTGAAACTGTGACTCTATCTTGGG
ath-miR842	AT1G60130.1	UCAUGGUCAGAUCCGUCAUCC	GGAUGAUGGAUCCGACCAUGA	CAAATCTGTTCCAGATGACCCAAAGGTTGGAAGCACAAGGTCAAAAGACCCTGGATAGCCCATTTGTGTGGGATGATGGATCCGACCATGATGACGTAACAAAAATACATGTAAGAGGTGACTCTCGAGGCATAAACTGCATCCGATTTGATTATATCAAG
ath-miR842	AT5G38550.1	UCAUGGUCAGAUCCGUCAUCC	GGAUGAUGGAUCUGAACAUGA	ATCAGTTCAAGATGATCCAAAAGTTGGGAGCGAAAGGAATCAAGTCAGATGAACGTAATCAGCGGGAGTGGGATGATGGATCTGAACATGATGATGTAACAAAGATATACGTACGAGGTGGTCGTGAAGGAATAAGATCCATTTATTTCAACTATGTGAAG
ath-miR842	AT1G57570.1	UCAUGGUCAGAUCCGUCAUCC	UGAUGAUGGAUCCGACCAUGA	TAGAGATGCCATTGAGTTGGCCGCGGTACAAAAAATGGAAGTGATAGGCAGTACAGAAGGCTATACATTTGATGATGGATCCGACCATGACGATGTTACCAAGATTTTTGTAGGAGGTGGTCGTCAAGGCATTCATTACATAGAGTTTGAATATGTAAAAA
ath-miR842	AT2G37340.1	UCAUGGUCAGAUCCGUCAUCC	GGAAGUCGGAUCUGACCGUGA	CGGTTCTTGATGATGAAGGCAGCCCAAAGATCATAGACGGGAGCCCACCACCATCACCAAAGCTTCAAAAGGAAGTCGGATCTGACCGTGACGGTGGTAGCCCCCAAGACAATGGCAGAAACTCTGTTGTCAGTCCTGTTGTAGGAGCCGGTGGTGACAGT
ath-miR167a	AT3G04765.1	UGAAGCUGCCAGCAUGAUCUA	UAGGUCAUGCUGGUAGUUUCA	CCAGTAGCAGTTAAGCTGCCAGCATGATCTTGTCTTCCTCTCTTAGGTTTCATATATAGTTAATAAATATTTTATATATTTCTTGTTCTTACAAGATTATATGATCATAGCTTAGAGAGAGAGAGAGACTAGGTCATGCTGGTAGTTTCACCTGCTAATG
ath-miR5643a	AT1G38870.1	AGGCUUUUAAGAUCUGGUUGC	GCAACCGGAUCUUAAAAGCCU	ACTTGGTAAATGTTTTCGAGTCAAATATGACAAAATGTCATGTGGATGATTGAATATAAGACTTAGAACCGCAACCGGATCTTAAAAGCCTAGTGTTTCCTTGTTAGAAGATACAAAGCCAAAGATTCATACGAATTTTGGATACACCATCAAAGCTTGGA
ath-miR5643a	AT5G31702.1	AGGCUUUUAAGAUCUGGUUGC	GCAACCGGAUCUUAAAAGCCU	GCTTGGTTAGTGTTTTAGAGTCAAATATGACTTGATGTCAGGTGTATGAGTGAGTATAACAACTAGAACTGCAACCGGATCTTAAAAGCCTAAGTATTTTATCCTTGTTAAAGGATACAAAGACAAAGACTCATACGGACGACGGCTACGCAGTCAAAGCT
ath-miR5643a	AT2G10600.1	AGGCUUUUAAGAUCUGGUUGC	GCAACCCGAUCUUAAAAGCCU	GCTTGGTTAGTGTTTTGGAGTCGAATATGACTTGATGTCATGTGTATGATTGAGTATAGGAACTTAAACCGCAACCCGATCTTAAAAGCCTAAGTAGTATATCCTTGTTAGAAGACACACAGACAAAGACTCATACGGACTTCGACTACACCATCAAAGCT
ath-miR5643a	AT4G06700.1	AGGCUUUUAAGAUCUGGUUGC	GCAACUCGAUCUUAAAAGCCU	AACAACTTAAACCGCAACTCGATCTTAAAAGCCTAAGTAGTGTATCCTTGTTAGAAGACACAAAGCCAAAGACTCATATGGACTTGGTGGCAACGGGCACGAAAAGAAGATGCCAGGCTATGGGAAGGAACATAACTGGCATAAGGAAAGCATATTATGGG
ath-miR829.1	AT5G35756.1	AGCUCUGAUACCAAAUGAUGGAAU	CUUGCAUCAUUUGGUAUCAGAGCU	ACAAAAGAGAAGCGATCGCCAGCTTGTGAAGCCGCCATATCTATCCCCGTGTGAGACTCACCCCCGAGTCTTGCATCATTTGGTATCAGAGCTCAAAGCTCCTATATCATCAATCGTTTTTGCTTCTGTTTTGTTTTCTTCGATTAAATTTTTTTTTTCTTGTT
ath-miR169k	AT1G54160.1	UAGCCAAGGAUGACUUGCCUG	ACGGGAAGUCAUCCUUGGCUA	GAGGCACATGAGAAGACCTTGCTCCGAGAGAACTCAGGCTAAACTCCGGAGACTGGTGATGATACATGACGGGAAGTCATCCTTGGCTACTTATGTTATCGGTTACAAAATTTCTTCCTTTTAAAAACTTTGCTTTCATATCCTCTACAATCTCTCACTCT
ath-miR169k	AT1G72830.3	UAGCCAAGGAUGACUUGCCUG	AGGGGAAGUCAUCCUUGGCUA	CATGCACCATTTCTCTGTCCATATCTGAGACAGTGGATCTTGGTGCTGTGTTCATGTTCCCACCAAGAAGGGGAAGTCATCCTTGGCTACTACTAGTTCTTTCGCTTGTTGTAACTTCAGTGTTTTTATTTCATATTATGTCTGTGTTAGACATCACAAGA
ath-miR169k	AT1G17590.3	UAGCCAAGGAUGACUUGCCUG	AAGGGAAGUCAUCCUUGGCUG	GAACACACACCATTTCTCTGTCCATATCTGAGCCGGTGGAATCTGGTAATGTGTACGTTCCTACAAAAAAAGGGAAGTCATCCTTGGCTGCTACTTCGCTTATTAGCTAGTTCTTATTTCACACGCTTTGTCCAGATATCATTTGAATGACCAAAAACCTT
ath-miR169k	AT3G05690.1	UAGCCAAGGAUGACUUGCCUG	CAGGCAAAUCAUCUUUGGCUC	GGAGAGAGATAAAGAACTCTTGCCTTGGTATAAAGGATTTTCCTTTTTGCCAATCCGCTTTGGCTGTGAACAGGCAAATCATCTTTGGCTCATTCTCTATTAAGGTAACTTCGCCGTGAGGTGAAAAAAGCTTTGATATATTTATCTTCAGTGTAAAAGTA
ath-miR169k	AT5G06510.2	UAGCCAAGGAUGACUUGCCUG	CAGGCAAAUCAUCUUUGGCUC	TCTTGGAAAAAAGACATTGAGTTTCCTTGGTTTATAAGATTGGTCCTTTTACCATCCGTTTGGCTGTAAACAGGCAAATCATCTTTGGCTCATGCTTCATCAAGTTCTTATCTTCGTCTGTTTTCTTCTACGCATCTTCATAAGATCTCTGAACTAGTGAA
ath-miR5630b	AT1G33140.1	GCUAAGAGCGGUUCUGAUGGA	UCCAUCAGAACCGCUCUUAGC	CAAGGATCCAGAGACTGGAAAGAAGAAGCTTAAGATCGATTCGTGGTTTGGAACACGCAAAACCAGCGCCTCCATCAGAACCGCTCTTAGCCACGTCGATAACTTGATCTCCGGTGTTACCAGAGGTTTCCGTTACAAGATGAGGTTCGTGTACGCCCATT
ath-miR5630b	AT1G33120.1	GCUAAGAGCGGUUCUGAUGGA	UCCAUCAGAACCGCUCUUAGC	CAAGGATCCAGAGACTGGAAAGAAGAAGCTTAAGATCGATTCGTGGTTTGGAACACGCAAAACCAGCGCCTCCATCAGAACCGCTCTTAGCCACGTCGATAACTTGATCTCCGGTGTTACCAGAGGTTTCCGTTACAAGATGAGGTTCGTGTACGCCCATT
ath-miR779.1	AT2G41050.1	UUCUGCUAUGUUGCUGCUCAU	ACUAGCAGCAACGUAGCAGAA	AACTATGGCTTTGGGTGAGGGAGATAGAGTATTTGTAGTTCGAGCAGCAAGAAAGCTTTTGCAGGTCACTAGCAGCAACGTAGCAGAACATAGCGGTGGAGAAAGCAGCAGAATTGGAATGTTTTTGGGTTGGGCAATGGCAGCCATATACATGGGTGGAA
ath-miR5016	AT5G37090.1	UUCUUGUGGAUUCCUUGGAAA	UUUCCGAGGAAUCAACAAGAA	TTTTAGAGTTTCAAGGAAATCCATGCTTGATAAATGTTTATGGTTGTTCAAAGGTTCACATTGATCCAAATTTCCGAGGAATCAACAAGAACAACTATCTGCTTAACTTTACAGGATCAGATGATGAAGATGATGACATTTTCATGGAGAGTGTGGAGTCC
ath-miR5016	AT3G13825.1	UUCUUGUGGAUUCCUUGGAAA	UCUCCAAGGAAUCCACAACAA	AAGCAGATACAAGTAAGCAATTTCTAGGTTTCGTAGTAATGAATTCTAAGGTTTGTTCCCTGAGACTTGATCTCCAAGGAATCCACAACAACGATTTCGTTGATCCATCTTTAAAGGAAATAAATATAGTTGATCAATACGATATATCTAATATATTTCAC
ath-miR5016	AT1G11806.1	UUCUUGUGGAUUCCUUGGAAA	UCUCCAAGGAAUCCACAACAA	AAGCAGATACAAGTAAGCAATTTCTAGGTTTCGTAGTAATGTATTCTAAGGTTTGTTCCCTGAGACTTGATCTCCAAGGAATCCACAACAACGATTTCGTTGATCCATCTTTAAAGGAAATATATATAGTTGATCAATACGATATATCTAATATATTTCAC
ath-miR5016	AT2G05087.1	UUCUUGUGGAUUCCUUGGAAA	UUUUCGAGGAAUCGACAAGAA	ATAAGTGAACCTAATTTTAAGATGGAGCCTGTGATGATTATTCTTCGTTTCTGGAAAATATCAGAGTTTGAAGGAAAACCATGCTTGATAAGTGTTTATGGGTGTTCAAAGGTTCACATTGATCCAAATTTTCGAGGAATCGACAAGAACAATTATCTGTAA
ath-miR775	AT1G53290.1	UUCGAUGUCUAGCAGUGCCA	UCGUACUGCUAGAUAUCGAA	ATGATAGGAAAAACGAAAAGTGAGGAGAAAATGGCTCAGCTCAGAAGAGAAATCGCAGAGTATGATGACTTCGTACTGCTAGATATCGAAGAGGAGTACAGTAAGCTTCCTTACAAAACTTTGGCTTTCTTCAAAGCTGCGTACGCGCTTTATGATTCTG
ath-miR865-3p	AT2G34900.1	UUUUUCCUCAAAUUUAUCCAA	CUGGAGAAAUUUGAGGAGAAA	CTAGTTTTCAAGAACGCGATGAGATACAATGAAGAAAAAGAAGATGTTTATGTGATGGCTGAATCTCTTCTGGAGAAATTTGAGGAGAAATGGCTCCTGATAATGCCTAAACTTGTGGAGGAGGAAAAGAAACAAGTAGACGAAGAAGCGGAGAAGCATGC
ath-miR865-3p	AT2G07750.1	UUUUUCCUCAAAUUUAUCCAA	UUGGAUGGAUUUGAGGAAAAC	AGTTTAGGAAGAACGATAGTTCAACTGAAGAGGATTCAGATGAAGAAGGCAATGAGGGAAAGATGATAGGTTGGATGGATTTGAGGAAAACAGGAAGCAGTGCGTCGTTAGGAAACCACGATATCAAGCTGACGAAAAGAGTGAATCGTAATGTCACAGAC
ath-miR172e	AT5G60120.1	GGAAUCUUGAUGAUGCUGCAU	AUGCAGCAUCAUCAGGAUUCU	ACATGGCAAGGGCATGATCAGTCCAGTGGTGGGACCGCCGTAGCAGCTACAGCACCGCCACTGTTTTCAAATGCAGCATCATCAGGATTCTCACTCTCAGCTACACGCCCTCCTTCATCCACAGCTATTCATCATCCTTCTCAGCCCTTCGTCAATCTGAA
ath-miR172e	AT4G36920.1	GGAAUCUUGAUGAUGCUGCAU	CUGCAGCAUCAUCAGGAUUCU	CACTGTTTCCGGCGGCTGAGAACCACCGGTTTGATGGTCGGGCCTCGACGAACCAAGTGTTGACAAATGCTGCAGCATCATCAGGATTCTCTCCTCATCATCACAATCAGATTTTTAATTCTACTTCTACTCCTCATCAAAATTGGCTGCAGACAAATGGC
ath-miR172e	AT2G39250.1	GGAAUCUUGAUGAUGCUGCAU	UUGUAGCAUCAUCAGGAUUCC	TGACGAGTTTGCATGGGAAGCCGTTGCCGGGATATCTACCGATCACAGAAATTAAACCGTTAAAGACAGTTGTAGCATCATCAGGATTCCCTTTCATTACCATGATCAATCCTTCTTCTTTGTCCTTATCTTGTTTTGATCCATGAGGTGATCACTATTTA
ath-miR172e	AT2G28550.2	GGAAUCUUGAUGAUGCUGCAU	CAGCAGCAUCAUCAGGAUUCU	ACCGGGGCAAACAAGCGCCGTGAGACCGCAGCCACCGGGACCACAACCACCACCATTGTTCTCAGTTGCAGCAGCATCATCAGGATTCTCACATTTCCGGCCACAACCTCCCAATGACAATGCAACACGTGGTTACTTTTATCCACACCCTTAACTTGTAA
ath-miR396a	AT2G10606.1	UUCCACAGCUUUCUUGAACUG	CGGUUCAAUAAAGCUGUGGGA	CTCTGTATTCTTCCACAGCTTTCTTGAACTGCAAAACTTCTTCAGATTTTTTTTTTTTTCTTTTGATATCTCTTACGCATAAAATAGTGATTTTCTTCATATCTCTGCTCGATTGATTTGCGGTTCAATAAAGCTGTGGGAAGATACAGAC
ath-miR159b	AT2G32460.2	UUUGGAUUGAAGGGAGCUCUU	UAGAGCUUCCUUCAAACCAAA	GTTCATTGCTTATGGGAGATCTTGAGATAAGATCGAGTTCTTTCCCTTTAGGACTAGACAATAGCGTCCTAGAGCTTCCTTCAAACCAAAGACCGACCCATTCGTTCAGTTCTAGTCCTATTATTGACAATGGTGTCCATCTTGAGCCACCTTCTGGCAAT
ath-miR159b	AT5G55020.1	UUUGGAUUGAAGGGAGCUCUU	AGCAGCUCCCUUCAAACCAAA	CTTCACTCCCATTACACTCCTTCTTCCACCTCATTTCATACCAACCCAGTTTACTCCATGAAACAAGAGCAGCTCCCTTCAAACCAAATTCCCCAAATAGATGGCTTCAATAACGTCAACAACTTCACAGACAACGAGAGACAGAATCATAACCTTAACAG
ath-miR159b	AT4G26930.1	UUUGGAUUGAAGGGAGCUCUU	AUGAGCUCUCUUCAAACCAAA	CCGACCTTTCTTCACACCCATTCCTCTCTTTCCTCCTATCAGTCTACCAATCCGGTTTACTCCATGAAACATGAGCTCTCTTCAAACCAAATTCCATACTCTGCCTCTTTAGGAGTCTATCAAGTAAGCAAGTTCTCAGACAATGGGGATTGTAACCAAAA
ath-miR394a	AT1G27340.1	UUGGCAUUCUGUCCACCUCC	GGAGGUUGACAGAAUGCCAA	GTCTACTGACTAAAAACGCTGCCACTTGCGTTTGCATATGGGAGCTGCAGAAGATGACACTGTTGTGGAAGGAGGTTGACAGAATGCCAAACATATGGTGCTTGGAGTTTTACGGAAAGCACATTAGGATGAATTGTCTGGGCAACAAAGGTTGTCTGAT
ath-miR394a	AT5G09672.1	UUGGCAU-UCUGUCCACCUCC	GGAGGAGGACAGAGAUGCCAA	TCCGAGGAAGTGTAAATTTATGGGATGTGTGAAGGGAGCTCGAGGAGCGTCAGGACTCTGCATCAGCCATGGAGGAGGACAGAGATGCCAAAAACCAGGCTGCAACAAAGGTGCAGAGAGTAAAACCACTTTTTGTAAAACCCATGGTGGAGGGAAGAGGT
ath-miR394a	AT5G09670.1	UUGGCAU-UCUGUCCACCUCC	GGAGGAGGACAGAGAUGCCAA	TCCGAGGAAGTGTAAATTTATGGGATGTGTGAAGGGAGCTCGAGGAGCGTCAGGACTCTGCATCAGCCATGGAGGAGGACAGAGATGCCAAAAACCAGGCTGCAACAAAGGTGCAGAGAGTAAAACCACTTTTTGTAAAACCCATGGTGGAGGGAAGAGGT
ath-miR774a	AT3G19890.1	UUGGUUACCCAUAUGGCCAUC	GAUGGCCAUAUGGGUAACCAC	ACGTTGGAACACTTTCTTGTGTTGGAAATGAAAAACTAGCGGCTCTATATCAGCGCTGGGATACAGGCGAGATGGCCATATGGGTAACCACTAAGATTGAGTCCAATGAGGTGTTGTGGAGCAACTTGTTTAAAGTTGATATGAAACCACTCGTTAGGTTT
ath-miR774a	AT3G17490.1	UUGGUUACCCAUAUGGCCAUC	GAUGGAUAUAUGGGUGACCAA	ATTCTAGGGCTCTATCAGCCTTTAGAGAAGAACAACTCTCAGTGTTACATCAGAGTTTTGATACAGAAAAGATGGATATATGGGTGACCAATAAAATTGATGAGACCACAGATTGGTCATGGAGCAAGTTCTTCACAGTGAGATTAATCAATAGGTTAGAC
ath-miR156j	AT1G69170.1	UGACAGAAGAGAGAGAGCAC	GUGCUCUCUCUCUUCUGUCA	CCAGCAATTTATTCCACGGAAGTATCCTCCATTTGGGACTTACATGAGACGGCGGCATCACGCTCTACTCGTGCTCTCTCTCTTCTGTCAGCTCAGTCCCAACAACACTTGTCTAAGTTTCCAAACACAACGTTCTCAATCACCCAACCCAACCAAAATC
ath-miR156j	AT5G43270.1	UGACAGAAGAGAGAGAGCAC	GUGCUCUCUCUCUUCUGUCA	AGAGCCGAGTTATTCAGTAAAGAAAAGGTCACAATCTCTTCACACATGGGTGCTTCTCAAGATCTTGATGGTGCTCTCTCTCTTCTGTCAAATTCAACAACATGGGTTTCTTCCTCTGACCAACCAAGGCGTTTTACCCTTGATCACCATCCCTCAAGCA
ath-miR156j	AT1G27370.4	UGACAGAAGAGAGAGAGCAC	GUGCUCUCUCUCUUCUGUCA	AACATTCAACTTCCAGACAAAGGTGTGGGAGAATGCTCAGGAGGCCTCCATGAATCTCATGATTTCTACAGTGCTCTCTCTCTTCTGTCAACTACTTCGGATTCACAAGGGATCAAACACACTCCCGTGGCCGAACCACCGCCAATATTTGGCACTTTCC
ath-miR156j	AT5G50570.2	UGACAGAAGAGAGAGAGCAC	GUGCUCUCUCUCUUCUGUCA	CAAGAAGAAGAAAGCTCGAGAACCGCATCGTTGTGTGAGAGAATGACGAGTTGCATCCATGACTCTGATTGTGCTCTCTCTCTTCTGTCATCCTCCTCGTCGTCAGTCCCTCATTTGCTTCAACCACCACTTTCTTTGTCCCAAGAAGCAGTTGAGACAG
ath-miR156j	AT1G27360.4	UGACAGAAGAGAGAGAGCAC	GUGCUCUCUCUCUUCUGUCA	AAGTTTCAACTTCATGGCGAAGATGTGGGAGAATACTCAGGAGTCCTCCATGAATCTCAAGATATCCACCGTGCTCTCTCTCTTCTGTCAACCTCTTCGGATCCCCTGGCCCAACCACATGTGCAGCCATTTTCTCTACTCTGTTCATATGATGTTGTAC
ath-miR156j	AT2G42200.1	UGACAGAAGAGAGAGAGCAC	GUGCUCUCUCUCUUCUGUCA	ACAAGCTTCTCATCTCCAGAGATTATGGACACTAAACTAGAGAGCTACAAGGGAATTGGCGACTCAAACTGTGCTCTCTCTCTTCTGTCAAATCCACATCAACCACATGACAACAACAACAACAACAACAACAACAACAACAACAACAACAATACATGGC
ath-miR156j	AT5G50670.1	UGACAGAAGAGAGAGAGCAC	GUGCUCUCUCUCUUCUGUCA	CAAGAAGAAGAAAGCTCGAGAACCGCATCGTTGTGTGAGAGAATGACGAGTTGCATCCATGACTCTGATTGTGCTCTCTCTCTTCTGTCATCCTCCTCGTCGTCAGTCCCTCATTTGCTTCAACCACCACTTTCTTTGTCCCAAGAAGCAGTTGAGACAG
ath-miR156j	AT3G57920.1	UGACAGAAGAGAGAGAGCAC	GUGCUCUCUCUCUUCUGUCA	TTATCACATGGAAGCTCAAGCTTTACTACATGTCCAGAGATGATAAACAACAATAGCACAGATTCAAGCTGTGCTCTCTCTCTTCTGTCAAACTCATACCCAATTCATCAGCAGCAACTTCAGACACCAACAAATACATGGCGACCATCTTCTGGTTTCG
ath-miR156j	AT1G53160.1	UGACAGAAGAGAGAGAGCAC	CUGCUCUCUCUCUUCUGUCA	AGGGTAGAGATGACACTTCCTATGCCAAACTCATCATTCAAGCGACCACAGATTAGATAGAGAAGCTGTCTGCTCTCTCTCTTCTGTCATCTAAACTTCTCTCTTAGAATCCTAAAATTGTGGTATCTAACAATGTTATAGAGAAATAAATAACTACCAC
ath-miR156j	AT3G15270.1	UGACAGAAGAGAGAGAGCAC	CCGCUCUCUCUCUUCUGUCA	ACAGGGTAGACAGGAAACTTCCTATGACCAACTCATCATTCAAGCGACCACAGATCAGATAAACCCTCCCGCTCTCTCTCTTCTGTCATCTACATATGCTCTATCTACACTCTTATTAGACAAATAATGGCATCTAACAATGTCAAGAAAAGTTGGTCAT
ath-miR156j	AT1G71400.1	UGACAGAAGAGAGAGAGCAC	CUGCACUCUCUUUUCUGUCA	ATTTGACAAAGCTGGAGACATTAGACATATCCCGTAATAAGCTGTCAGGTCAAATCCCTCAAGATCTTGCTGCACTCTCTTTTCTGTCATACATGAACTTCTCCCATAACCTTCTCCAAGGTCCAGTGCCACGAGGCACACAGTTTCAAAGGCAGAAATG
ath-miR156j	AT2G33810.1	UGACAGAAGAGAGAGAGCAC	UUGCUUACUCUCUUCUGUCA	GGAAAAGCACAACTGACTAAAGACGGTGAAACGTGTGAGATCCCGGTTTGAAGGTTAATGAAACAGGCTTTGCTTACTCTCTTCTGTCAGTCTCTTTTAGCTCCTTGTAATCCTCTGTGTCTCTGTCTGTTTCTCCATATTACCTGTAATCAAAGCTATC
ath-miR395e	AT1G50930.1	CUGAAGUGUUUGGGGGAACUC	GAAUUCCCCCAAACACUUCAA	GCCAACAAAAGTCTCAACTTTACATTACACATATTTCTTTTGAATTCCCCCAAACACTTCAATGGAGAACTCCGTAAACAACTGCGTGAGACAAAGAGTATTCTCCAATCACCAAATCAGAATGATACACGAAGAAGAAGATCATGAAGAGAGTAGTTGGA
ath-miR395e	AT5G43780.1	CUGAAGUGUUUGGGGGAACUC	GAGUUCCUCCAAACACUUCAU	GGATCTAGAGTGGGTACATGTGCTTAGCGAAGGCTGGGCAAGTCCTCTCAAAGGTTTCATGAGACAGTCAGAGTTCCTCCAAACACTTCATTTTAACTCGTTCCGGCTCGAAGACGGCTCCGTCGTCAACATGTCGGTTCCGATCGTCCTCGCTATCGACG
ath-miR395e	AT2G28780.1	CUGAAGUGUUUGGGGGAACUC	GAGUGCCUCCAAACACUUCAG	CTCAATTAAAAGAGTGAATAATAGTTCGCAACCGTCAGTAACACCAGAATCTGATCCGAAAAACCCCGATGAGTGCCTCCAAACACTTCAGGAAATCCCGGGAACGCCTCAAGATTTGCCCTTTTACTTCTTCTTGTTCTGCATCAGGCTCCTTGAAACCA
ath-miR395e	AT5G10180.1	CUGAAGUGUUUGGGGGAACUC	AAGUUCUCCCAAACACUUCAA	ACACAACGTCAAAACTCGAGAAGAAGATGAAAGAGAGAGATTCAGAGAGTTTTGAATCTCTCTCACATCAAGTTCTCCCAAACACTTCAAATTCAACACACATGATCCAGATGGCCATGGCCAACTCAGGTTCATCTGCAGCCGCACAAGCCGGTCAAGAC
ath-miR395e	AT4G14680.1	CUGAAGUGUUUGGGGGAACUC	GAGUUCCUCCAAACUCUUCAU	TGATTTGCAATGGATGCATGTGTTGAGTGAAGGTTGGGCTAGTCCTCTTCGTGGGTTTATGAGGGAATCTGAGTTCCTCCAAACTCTTCATTTCAATTTGTTGAATCTCGATGATGGGTCTGTTGTTAATATGTCTGTGCCTATTGTTCTTGCGATTGATG
ath-miR395e	AT3G22890.1	CUGAAGUGUUUGGGGGAACUC	GAGUUCCUCCAAACUCUUCAU	TGACTTGCAATGGATGCATGTATTAAGCGAAGGCTGGGCAAGTCCACTCGGAGGTTTCATGAGAGAATCCGAGTTCCTCCAAACTCTTCATTTTAACTCGCTACGTCTTGACGACGGCTCCGTCGTTAACATGTCCGTGCCTATTGTTCTCGCTATTGACG
ath-miR395e	AT5G13630.2	CUGAAGUGUUUGGGGGAACUC	GAGUUUUCUCAAACGCUUCAG	AATTTTGTAAGGAAACACGCGTTGGAACAAGCAGAGGCGCTTGGCATTGATATTAGAGAGGCAGCGACAAGAGTTTTCTCAAACGCTTCAGGGTCATACTCAGCCAACATCAGTCTTGCTGTTGAAAACTCGTCATGGAACGATGAGAAACAGCTTCAGGA
ath-miR167c	AT5G37020.2	UAAGCUGCCAGCAUGAUCUUG	UUAGAUCAGGCUGGCAGCUUG	CAGCTACCACGAGCTGCGAGAAGAGTTAGGGAAGATGTTTGCTATCGAAGGGTTGTTGGAAGACCCCCTTAGATCAGGCTGGCAGCTTGTATTCGTTGACAAGGAAAATGATATTCTTCTCCTTGGTGATGACCCATGGGAGTAAGTCATTTGTGAATAAC
ath-miR167c	AT1G30330.2	UAAGCUGCCAGCAUGAUCUUG	UGAGAUCAGGCUGGCAGCUUG	CAGCTACCACGAGCTGCGAAGCGAGCTTGCTCGCATGTTTGGCCTCGAAGGCCAATTAGAAGACCCTGTGAGATCAGGCTGGCAGCTTGTATTTGTTGACCGAGAGAACGACGTTCTTCTCCTCGGCGATGACCCTTGGCCGGAGTTTGTGAGCAGCGTGT
ath-miR5645c	AT1G36485.1	AACCUAUUUAACGACAUGACU	AGUCAUGUCGUUAAAUAGGUU	GACAAATAAATCTTAAAGTTTTTGTTGACTCTCGAAATAAATGACAAAGTTATTGTTGACTTGCTATTTGAGTCATGTCGTTAAATAGGTTAACATAATTTTTACGGCATTAATGTCTCATTTATTTGCTCTATTAGAACAAAACGACATCGTTTATTGTA
ath-miR1886.1	AT4G18320.2	UGAGAGAAGUGAGAUGAAAUC	GCUCUCAUCUCACUUCUCUCA	GGGATTTTTGAGAACATCTTTAAAAAAAAAATAATCTTCCAGTTCTTATTTGTTAATTCTTATAGTTTATGCTCTCATCTCACTTCTCTCAAATTTGTTTCTCTCGCAGGGATTCATGGGGAAGTTTGCCTCAAGATCTCCTCAGAAGTTCTACAAATTTG
ath-miR164c	AT1G56010.2	UGGAGAAGCAGGGCACGUGCG	AGCACGUACCCUGCUUCUCCA	ATCCTTACATCAACTTTGACCAAGAACCCTCTTCTTATCTCAGTGATGATCATCACTACATCATCAATGAGCACGTACCCTGCTTCTCCAATTTGTCACAGAACCAAACCTTAAACTCGAACCTAACCAACTCAGTCTCTGAACTCAAGATTCCATGCAAG
ath-miR164c	AT3G15170.1	UGGAGAAGCAGGGCACGUGCG	AGCACGUGUCCUGUUUCUCCA	CTGCCGTCACCGGAGAGTTCTCCTCTGCCGGTTCTGCAATTGCTCCGATCATCAATACCTTTGCGACGGAGCACGTGTCCTGTTTCTCCAATAACTCTGCTGCTCATACCGATGCGAGCTTTCATACATTCCTTCCCGCTCCACCGCCGTCACTGCCCCCA
ath-miR164c	AT3G12977.1	UGGAGAAGCAGGGCACGUGCG	AGCAUGUACCCUGCUUCUCCA	GCTCTGATGCAACAGCTTCTGCATTCATGGACTCTTACATCAACTTCGACCATCATCACATCATCAATCAGCATGTACCCTGCTTCTCCAATAATTTGTCACATAACCAAACCAACCAATCCGGTTTAATCTCCAAGAACTCCAGCCCATTGTTTAATGCT
ath-miR164c	AT5G53950.1	UGGAGAAGCAGGGCACGUGCG	AGCACGUGUCCUGUUUCUCCA	ACACCGACAGCAGTTGCTCCTACGACAGCCGTAGCACCAACACAACCGTCACAGCCAGCGCAATAACCGAGCACGTGTCCTGTTTCTCCACTGTCCCTACTACTACTACGGCCTTGGGCTTAGACGTTAACTCATTCAGCCGTCTTCCACCGCCGCTAGGG
ath-miR157c	AT3G57920.1	UUGACAGAAGAUAGAGAGCAC	GUGCUCUCUCUCUUCUGUCAA	TTATCACATGGAAGCTCAAGCTTTACTACATGTCCAGAGATGATAAACAACAATAGCACAGATTCAAGCTGTGCTCTCTCTCTTCTGTCAAACTCATACCCAATTCATCAGCAGCAACTTCAGACACCAACAAATACATGGCGACCATCTTCTGGTTTCGA
ath-miR157c	AT2G42200.1	UUGACAGAAGAUAGAGAGCAC	GUGCUCUCUCUCUUCUGUCAA	ACAAGCTTCTCATCTCCAGAGATTATGGACACTAAACTAGAGAGCTACAAGGGAATTGGCGACTCAAACTGTGCTCTCTCTCTTCTGTCAAATCCACATCAACCACATGACAACAACAACAACAACAACAACAACAACAACAACAACAACAATACATGGCG
ath-miR157c	AT1G27360.4	UUGACAGAAGAUAGAGAGCAC	GUGCUCUCUCUCUUCUGUCAA	AAGTTTCAACTTCATGGCGAAGATGTGGGAGAATACTCAGGAGTCCTCCATGAATCTCAAGATATCCACCGTGCTCTCTCTCTTCTGTCAACCTCTTCGGATCCCCTGGCCCAACCACATGTGCAGCCATTTTCTCTACTCTGTTCATATGATGTTGTACC
ath-miR157c	AT1G27370.4	UUGACAGAAGAUAGAGAGCAC	GUGCUCUCUCUCUUCUGUCAA	AACATTCAACTTCCAGACAAAGGTGTGGGAGAATGCTCAGGAGGCCTCCATGAATCTCATGATTTCTACAGTGCTCTCTCTCTTCTGTCAACTACTTCGGATTCACAAGGGATCAAACACACTCCCGTGGCCGAACCACCGCCAATATTTGGCACTTTCCC
ath-miR157c	AT5G43270.1	UUGACAGAAGAUAGAGAGCAC	GUGCUCUCUCUCUUCUGUCAA	AGAGCCGAGTTATTCAGTAAAGAAAAGGTCACAATCTCTTCACACATGGGTGCTTCTCAAGATCTTGATGGTGCTCTCTCTCTTCTGTCAAATTCAACAACATGGGTTTCTTCCTCTGACCAACCAAGGCGTTTTACCCTTGATCACCATCCCTCAAGCAA
ath-miR157c	AT5G50670.1	UUGACAGAAGAUAGAGAGCAC	GUGCUCUCUCUCUUCUGUCAU	CAAGAAGAAGAAAGCTCGAGAACCGCATCGTTGTGTGAGAGAATGACGAGTTGCATCCATGACTCTGATTGTGCTCTCTCTCTTCTGTCATCCTCCTCGTCGTCAGTCCCTCATTTGCTTCAACCACCACTTTCTTTGTCCCAAGAAGCAGTTGAGACAGT
ath-miR157c	AT5G50570.2	UUGACAGAAGAUAGAGAGCAC	GUGCUCUCUCUCUUCUGUCAU	CAAGAAGAAGAAAGCTCGAGAACCGCATCGTTGTGTGAGAGAATGACGAGTTGCATCCATGACTCTGATTGTGCTCTCTCTCTTCTGTCATCCTCCTCGTCGTCAGTCCCTCATTTGCTTCAACCACCACTTTCTTTGTCCCAAGAAGCAGTTGAGACAGT
ath-miR157c	AT1G69170.1	UUGACAGAAGAUAGAGAGCAC	GUGCUCUCUCUCUUCUGUCAG	CCAGCAATTTATTCCACGGAAGTATCCTCCATTTGGGACTTACATGAGACGGCGGCATCACGCTCTACTCGTGCTCTCTCTCTTCTGTCAGCTCAGTCCCAACAACACTTGTCTAAGTTTCCAAACACAACGTTCTCAATCACCCAACCCAACCAAAATCT
ath-miR854e	AT5G05100.1	GAUGAGGAUAGGGAGGAGGAG	CUCCUCCUCCCUAUCCUCGUC	GATAAAGCTCGGGCTCGTATCTTCAACAGCCCTAGCAGTTCAGACTCTGAAGATTCTTCAACACGAGCTCCTCCTCCTCCCTATCCTCGTCTCGACTCAAAACATAATACTGCATGTCCGAGTAGAAATGAGACTGAAGTGGTGGTTAATTATAATAGTAA
ath-miR854e	AT5G19590.1	GAUGAGGAUAGGGAGGAGGAG	UUCCUCCUCUCUAUCCUCAUU	GTGGTTCGAAGCTTTTCTCCTTCACAAAAAAAAAATGAAGATTTCTCTCTTCCTCCTCTCTATCCTCATTCTCTTACCCATCTCCCTACAAGATCCTACTCCTGAAGTCAAGAAACCAACTCGTGCACACGCAGAGCTCACGAATCATGGATTCCCAATTG
ath-miR854e	AT1G53770.1	GAUGAGGAUAGGGAGGAGGAG	AUCUUCCUCCCUAUCGUCAUC	GTGGAGAGTCTCCGATCACGTTTACGACGGAGTTTTAAGCTCAATCTCACTAAGAAACAGTCCATTTTTATCTTCCTCCCTATCGTCATCATCCTCATCTACTTATCTACCGATTTCAGCAATTACTTCTCCGTCAAAGTTCCTAATTCTGCGTTCCGGTC
ath-miR169l	AT1G54160.1	UAGCCAAGGAUGACUUGCCUG	ACGGGAAGUCAUCCUUGGCUA	GAGGCACATGAGAAGACCTTGCTCCGAGAGAACTCAGGCTAAACTCCGGAGACTGGTGATGATACATGACGGGAAGTCATCCTTGGCTACTTATGTTATCGGTTACAAAATTTCTTCCTTTTAAAAACTTTGCTTTCATATCCTCTACAATCTCTCACTCT
ath-miR169l	AT1G72830.3	UAGCCAAGGAUGACUUGCCUG	AGGGGAAGUCAUCCUUGGCUA	CATGCACCATTTCTCTGTCCATATCTGAGACAGTGGATCTTGGTGCTGTGTTCATGTTCCCACCAAGAAGGGGAAGTCATCCTTGGCTACTACTAGTTCTTTCGCTTGTTGTAACTTCAGTGTTTTTATTTCATATTATGTCTGTGTTAGACATCACAAGA
ath-miR169l	AT1G17590.3	UAGCCAAGGAUGACUUGCCUG	AAGGGAAGUCAUCCUUGGCUG	GAACACACACCATTTCTCTGTCCATATCTGAGCCGGTGGAATCTGGTAATGTGTACGTTCCTACAAAAAAAGGGAAGTCATCCTTGGCTGCTACTTCGCTTATTAGCTAGTTCTTATTTCACACGCTTTGTCCAGATATCATTTGAATGACCAAAAACCTT
ath-miR169l	AT3G05690.1	UAGCCAAGGAUGACUUGCCUG	CAGGCAAAUCAUCUUUGGCUC	GGAGAGAGATAAAGAACTCTTGCCTTGGTATAAAGGATTTTCCTTTTTGCCAATCCGCTTTGGCTGTGAACAGGCAAATCATCTTTGGCTCATTCTCTATTAAGGTAACTTCGCCGTGAGGTGAAAAAAGCTTTGATATATTTATCTTCAGTGTAAAAGTA
ath-miR169l	AT5G06510.2	UAGCCAAGGAUGACUUGCCUG	CAGGCAAAUCAUCUUUGGCUC	TCTTGGAAAAAAGACATTGAGTTTCCTTGGTTTATAAGATTGGTCCTTTTACCATCCGTTTGGCTGTAAACAGGCAAATCATCTTTGGCTCATGCTTCATCAAGTTCTTATCTTCGTCTGTTTTCTTCTACGCATCTTCATAAGATCTCTGAACTAGTGAA
ath-miR5015	AT5G18633.1	UUGGUGUUAUGUGUAGUCUUC	GGAGUCUAUACAUAGCACCAA	CAGAATCATAAGGAGATGTTTCACAAAGCACATGAACAACCTTCTGTCAATCCTATTTTCCAAGGTATTTGGAGTCTATACATAGCACCAAAAATCAAAATTTTCTTATGGAAAGCAGTTAAAGGTGCTGTCGCGGTGGAAGAGAGATTAAGGACACGAGG
ath-miR824	AT3G57230.2	UAGACCAUUUGUGAGAAGGGA	UCUCUUCUCACAAAUGGUCUA	GCACCAACAGAACATGGAACTACATGAAAAGGTTTCAGAGGTCGAGGGTGTGAAAATCGCAAACAAGAATTCTCTTCTCACAAATGGTCTAGACATGAGAGATACCTCGAACGAACATGTCCATCTTCAGCTCAGCCAACCGCAGCATGATCATGAGACGC
ath-miR172a	AT5G60120.1	AGAAUCUUGAUGAUGCUGCAU	AUGCAGCAUCAUCAGGAUUCU	ACATGGCAAGGGCATGATCAGTCCAGTGGTGGGACCGCCGTAGCAGCTACAGCACCGCCACTGTTTTCAAATGCAGCATCATCAGGATTCTCACTCTCAGCTACACGCCCTCCTTCATCCACAGCTATTCATCATCCTTCTCAGCCCTTCGTCAATCTGAA
ath-miR172a	AT4G36920.1	AGAAUCUUGAUGAUGCUGCAU	CUGCAGCAUCAUCAGGAUUCU	CACTGTTTCCGGCGGCTGAGAACCACCGGTTTGATGGTCGGGCCTCGACGAACCAAGTGTTGACAAATGCTGCAGCATCATCAGGATTCTCTCCTCATCATCACAATCAGATTTTTAATTCTACTTCTACTCCTCATCAAAATTGGCTGCAGACAAATGGC
ath-miR172a	AT2G28550.2	AGAAUCUUGAUGAUGCUGCAU	CAGCAGCAUCAUCAGGAUUCU	ACCGGGGCAAACAAGCGCCGTGAGACCGCAGCCACCGGGACCACAACCACCACCATTGTTCTCAGTTGCAGCAGCATCATCAGGATTCTCACATTTCCGGCCACAACCTCCCAATGACAATGCAACACGTGGTTACTTTTATCCACACCCTTAACTTGTAA
ath-miR172d	AT4G36920.1	AGAAUCUUGAUGAUGCUGCAG	CUGCAGCAUCAUCAGGAUUCU	TCACTGTTTCCGGCGGCTGAGAACCACCGGTTTGATGGTCGGGCCTCGACGAACCAAGTGTTGACAAATGCTGCAGCATCATCAGGATTCTCTCCTCATCATCACAATCAGATTTTTAATTCTACTTCTACTCCTCATCAAAATTGGCTGCAGACAAATGG
ath-miR172d	AT5G60120.1	AGAAUCUUGAUGAUGCUGCAG	AUGCAGCAUCAUCAGGAUUCU	CATGGCAAGGGCATGATCAGTCCAGTGGTGGGACCGCCGTAGCAGCTACAGCACCGCCACTGTTTTCAAATGCAGCATCATCAGGATTCTCACTCTCAGCTACACGCCCTCCTTCATCCACAGCTATTCATCATCCTTCTCAGCCCTTCGTCAATCTGAAT
ath-miR172d	AT2G28550.2	AGAAUCUUGAUGAUGCUGCAG	CAGCAGCAUCAUCAGGAUUCU	AGACCGGGGCAAACAAGCGCCGTGAGACCGCAGCCACCGGGACCACAACCACCACCATTGTTCTCAGTTGCAGCAGCATCATCAGGATTCTCACATTTCCGGCCACAACCTCCCAATGACAATGCAACACGTGGTTACTTTTATCCACACCCTTAACTTGT
ath-miR172d	AT5G67180.1	AGAAUCUUGAUGAUGCUGCAG	UGGCAGCAUCAUCAGGAUUCU	AATGATGACGACGACTGTCAGATCGGAAAAGCAGCAATCGGACGGTGGAGGAAATCGAGTGGTGGGAATGGCAGCATCATCAGGATTCTCTCCTCAACCTTCCCCTTACCGCATTCCTCGCACCTTCCACTTCTCTCGTCCCTGATTCATCATCATCATCA
ath-miR172d	AT2G39250.1	AGAAUCUUGAUGAUGCUGCAG	UUGUAGCAUCAUCAGGAUUCC	TGACGAGTTTGCATGGGAAGCCGTTGCCGGGATATCTACCGATCACAGAAATTAAACCGTTAAAGACAGTTGTAGCATCATCAGGATTCCCTTTCATTACCATGATCAATCCTTCTTCTTTGTCCTTATCTTGTTTTGATCCATGAGGTGATCACTATTTA
ath-miR845b	AT3G31630.1	UCGCUCUGAUACCAAAUUGAUG	UUUCAAUUUGGUAUCAGAGCGA	TGGTTGGTTTAATTAGATATTTATGGGAATATTTAATTATATTAAAAAAAAAAAAATGGGTCTGGTTATTTCAATTTGGTATCAGAGCGATTACAGTTCTAGGATGTGTAGAAAAATTAATTGATGAATTATTTTCCTGATGATTGAAGTGGGATGAGCTAG
ath-miR845b	AT3G32917.1	UCGCUCUGAUACCAAAUUGAUG	UUUUAAUUUGGUAUCAGAGCGA	ATGGGTCGGGTTGTTTTAATTTGGTATCAGAGCGATTACGGTTCTAGGATGTGTAAAAAAAATTAATTGATGAATTATTTTCTTGATGATTGATGTGGGATGAGCTAGGGTGTTAGCATACTGAGGATTGATTATGGAGTGTTTAGTCAATTGTTTGTTGTT
ath-miR845b	AT3G33595.1	UCGCUCUGAUACCAAAUUGAUG	UUUCAAUUUGGUAUCAGAGGGA	ATTGGTTGGTTTAATTAGATATTTATGGGAATATTTAATTATATTTTTTTTAAAAATGGGTCGGGTTGTTTCAATTTGGTATCAGAGGGATCACGGTTCTAGGATGTGTAGAAAACTTAATTGATGAATTATTTTCCTGATGATTGATGTGGGATGAGCTAG
ath-miR415	AT1G04210.1	AACAGAGCAGAAACAGAACAU	AUGUUCUGUUUCUUCUCUGUC	ATTTCTGCAGGTACATTCCCCTTAATCGGCTAAATGAATCCATTCGCATTAAGGAAAAGTTGGAACCAGGATGTTCTGTTTCTTCTCTGTCAACGGGAAAAGGAGTTGAAAGAGCTAATAGTAGTCTTATCCGATGCAAGCTAGGCTCAACTGAAGCAGTT
ath-miR415	AT1G17180.1	AACAGAGCAGAAACAG-AACAU	GUGUUGCUGUUUCUGCUCUGUU	GAGCTAAGGAAAAAACTTGGGATCGAAATCGAATAGATTCTACGCTGATATGTTTTTATGTTTCTGTTTGTGTTGCTGTTTCTGCTCTGTTTCATGTTCTGTTTCTTCCTTGTTTCGGAAATCTTTAAGATAATGTCATCAAAATAATACAAATATTTACTT
ath-miR5650	AT1G66880.1	UUGUUUUGGAUCUUAGAUACA	UGUAUCUAAGAUUCAGAACAA	AACTAATCTCATCAAAAGAAGCAGTAGACATTACTCGACACCGTCACGATATCAATCTAGCGAACATGGCTGTATCTAAGATTCAGAACAATGCATTACACGAGCTTGTGGATTCGAGTTTAGGATACGATAATGATCCTGAAGTTAGGAGGAAGATGATG
ath-miR5636	AT1G50055.1	CGUAGUUGCAGAGCUUGACGG	CCGUCAAGCUCUGCAACUACG	AAATCTAAACCTAAGCGGCTAAGCCTGACGTCATTTAACAAAAAGAGTAAACATGAGCGCCGTCAAGCTCTGCAACTACGATCTGTAACTCCATCTTAACACAAAAGTTGAGATAGGTTCTTAGATCAGGTTCCGCTGTTAAATCGAGTCATGGTCTTGTC
ath-miR5636	AT2G39675.1	CGUAGUUGCAGAGCUUGACGG	CCGUCAAGCUCUGCAAAUACG	AAACCTAAACCTAAACGGCTAAGCCCGACGTCAAATACCAAAAAGAGAAAAACAAGAGCGCCGTCAAGCTCTGCAAATACGATCTGTAAGTCCATCTTAACACAAAAGTGAGATGGGTTCTTAGATCATGTTCCGCCGTTAGATCGAGTCATGGTCTTGTC
ath-miR5636	AT2G27400.1	CGUAGUUGCAGAGCUUGACGG	CCGUCAAGCUCUGCAAGUACA	ATAAACCTAAACCCCTAAGCGGCTAAGCCTGACGTCATATACCAAAAAGAGTAAACATGAGCGCCGTCAAGCTCTGCAAGTACAATCTCATCTTAACTCAAAAGTTGAGATAGGTTCTTAGATCAGGTTCCGCCTTTAGATCGAGTCATGGTCTTGTCTGA
ath-miR864-3p	AT1G35050.1	UAAAGUCAAUAAUACCUUGAAG	CUUCAAGGUACUAUUGAUUUUG	TTTGCTTGCAAGGTACAATTCATCCCCTACACGAAGGCATTGGAATGGGATAAAACACATCTTTTGTTATCTTCAAGGTACTATTGATTTTGGATTATATTATCCTAGAAACCCCGAGTTTGGTATAGAGAATGTGTTTGGCTTAGATCCATGACTAATCAT
ath-miR864-3p	AT3G30844.1	UAAAGUCAAUAAUACCUUGAAG	CUUCAAGGUACUAUUGAUUUUG	CTTGCTTGCAAGGTACAATTCATCCCCTACACGAAGGCATTGGAATGGGATAAAACACATCTTCCGTTATCTTCAAGGTACTATTGATTTTGGATTACATTATCCTAGAAACCCCGAGTTTGGTCTAGTTGGTTTTGCAGATGCAGGGTATCTATCAGACCC
ath-miR864-3p	AT1G35735.1	UAAAGUCAAUAAUACCUUGAAG	CUUCAAGGUACUAUUGAUUUUG	TTTGCTTGCAAGGTACAATTCATCCCCTACACGAAGGCACTGGAATGGGATAAAACACATCTTTCGTTATCTTCAAGGTACTATTGATTTTGGATTATATTATCCTAGAAACCTCGAGTTTGGTCTAGTTGGTTTTGCAGATGCAGGGTATTTATCAGACCC
ath-miR864-3p	AT1G41835.1	UAAAGUCAAUAAUACCUUGAAG	CUUCAAGGUACUAUUGAUUUUG	TTTGCTTGCAAGGTACAATTCATCCCCTACACGAAGGCATTGGAATGGGATAAAACACATCTTCCGTTATCTTCAAGGTACTATTGATTTTGGATTATATTATCCTAGAAAACCCGAGTTTGGTCTAGTTGGTTTTGCAGATGTAGGGTATCTATCAGACCC
ath-miR156f	AT3G57920.1	UGACAGAAGAGAGUGAGCAC	GUGCUCUCUCUCUUCUGUCA	TTATCACATGGAAGCTCAAGCTTTACTACATGTCCAGAGATGATAAACAACAATAGCACAGATTCAAGCTGTGCTCTCTCTCTTCTGTCAAACTCATACCCAATTCATCAGCAGCAACTTCAGACACCAACAAATACATGGCGACCATCTTCTGGTTTCG
ath-miR156f	AT5G50670.1	UGACAGAAGAGAGUGAGCAC	GUGCUCUCUCUCUUCUGUCA	CAAGAAGAAGAAAGCTCGAGAACCGCATCGTTGTGTGAGAGAATGACGAGTTGCATCCATGACTCTGATTGTGCTCTCTCTCTTCTGTCATCCTCCTCGTCGTCAGTCCCTCATTTGCTTCAACCACCACTTTCTTTGTCCCAAGAAGCAGTTGAGACAG
ath-miR156f	AT2G42200.1	UGACAGAAGAGAGUGAGCAC	GUGCUCUCUCUCUUCUGUCA	ACAAGCTTCTCATCTCCAGAGATTATGGACACTAAACTAGAGAGCTACAAGGGAATTGGCGACTCAAACTGTGCTCTCTCTCTTCTGTCAAATCCACATCAACCACATGACAACAACAACAACAACAACAACAACAACAACAACAACAACAATACATGGC
ath-miR156f	AT1G27360.4	UGACAGAAGAGAGUGAGCAC	GUGCUCUCUCUCUUCUGUCA	AAGTTTCAACTTCATGGCGAAGATGTGGGAGAATACTCAGGAGTCCTCCATGAATCTCAAGATATCCACCGTGCTCTCTCTCTTCTGTCAACCTCTTCGGATCCCCTGGCCCAACCACATGTGCAGCCATTTTCTCTACTCTGTTCATATGATGTTGTAC
ath-miR156f	AT5G50570.2	UGACAGAAGAGAGUGAGCAC	GUGCUCUCUCUCUUCUGUCA	CAAGAAGAAGAAAGCTCGAGAACCGCATCGTTGTGTGAGAGAATGACGAGTTGCATCCATGACTCTGATTGTGCTCTCTCTCTTCTGTCATCCTCCTCGTCGTCAGTCCCTCATTTGCTTCAACCACCACTTTCTTTGTCCCAAGAAGCAGTTGAGACAG
ath-miR156f	AT1G27370.4	UGACAGAAGAGAGUGAGCAC	GUGCUCUCUCUCUUCUGUCA	AACATTCAACTTCCAGACAAAGGTGTGGGAGAATGCTCAGGAGGCCTCCATGAATCTCATGATTTCTACAGTGCTCTCTCTCTTCTGTCAACTACTTCGGATTCACAAGGGATCAAACACACTCCCGTGGCCGAACCACCGCCAATATTTGGCACTTTCC
ath-miR156f	AT5G43270.1	UGACAGAAGAGAGUGAGCAC	GUGCUCUCUCUCUUCUGUCA	AGAGCCGAGTTATTCAGTAAAGAAAAGGTCACAATCTCTTCACACATGGGTGCTTCTCAAGATCTTGATGGTGCTCTCTCTCTTCTGTCAAATTCAACAACATGGGTTTCTTCCTCTGACCAACCAAGGCGTTTTACCCTTGATCACCATCCCTCAAGCA
ath-miR156f	AT1G69170.1	UGACAGAAGAGAGUGAGCAC	GUGCUCUCUCUCUUCUGUCA	CCAGCAATTTATTCCACGGAAGTATCCTCCATTTGGGACTTACATGAGACGGCGGCATCACGCTCTACTCGTGCTCTCTCTCTTCTGTCAGCTCAGTCCCAACAACACTTGTCTAAGTTTCCAAACACAACGTTCTCAATCACCCAACCCAACCAAAATC
ath-miR156f	AT1G53160.1	UGACAGAAGAGAGUGAGCAC	CUGCUCUCUCUCUUCUGUCA	AGGGTAGAGATGACACTTCCTATGCCAAACTCATCATTCAAGCGACCACAGATTAGATAGAGAAGCTGTCTGCTCTCTCTCTTCTGTCATCTAAACTTCTCTCTTAGAATCCTAAAATTGTGGTATCTAACAATGTTATAGAGAAATAAATAACTACCAC
ath-miR156f	AT2G33810.1	UGACAGAAGAGAGUGAGCAC	UUGCUUACUCUCUUCUGUCA	GGAAAAGCACAACTGACTAAAGACGGTGAAACGTGTGAGATCCCGGTTTGAAGGTTAATGAAACAGGCTTTGCTTACTCTCTTCTGTCAGTCTCTTTTAGCTCCTTGTAATCCTCTGTGTCTCTGTCTGTTTCTCCATATTACCTGTAATCAAAGCTATC
ath-miR2112-3p	AT4G00760.1	CUUUAUAUCCGCAUUUGCGCA	UACGCAAAUGCGGAUAUAAAG	TTCTCAAATGATATTTGTGTTTTGCTATTAGACAGCGATGCGACATGTCTGGCGAATCTGTCAGAGATGATACGCAAATGCGGATATAAAGTTGTGGCTACTACAAGAGCTGATGATTTGCCGCTTATCATCAATAACAAAGATAAAAAGATTGATCTTGT
ath-miR159c	AT3G33076.1	UUUGGAUUGAAGGGAGCUCCU	AGGAUCUCCCUUCAUUCCAAA	ACCACCATGATTCTGACTTCACTGTGGCAGATGGCTTGATTTACAGAAAAGGCTGTTTGGTAATTCCTGTAGGATCTCCCTTCATTCCAAAGATGCTAGAGAAGTTCCACACCAGTCCTATTGGAGGTCATGAAGGTGCCCTTAAGACATTCAAACGACTC
ath-miR159c	AT4G22415.1	UUUGGAUUGAAGGGAGCUCCU	AGGAUCUCCCUUCAUUCCAAA	AGAGTACAGAATCTGAATTTTCAGTGAAAGCTGGGTTGGTTTACAGGAAGGGAGCCTTGGTTATCCCTACAGGATCTCCCTTCATTCCAAAGCTACTAGAGAAGTTTCACACTAGTGCAATGGGTGGCCACGAAGGAGCGTTGAAGACTTTCAAGAGACTC
ath-miR159c	AT5G28335.1	UUUGGAUUGAAGGGAGCUCCU	AGGAUCUCCCUUCAUUCCAAA	ACCACCATGATTCTGACTTCACTGTGGCAGATGGCTTGATTTACAGAAAAGGCTGTTTGGTAATTCCTGTAGGATCTCCCTTCATTCCAAAGATGCTAGAGAAGTTCCACACCAGTCCTATTGGAGGTCATGAAGGTGCCCTTAAGACATTCAAACGACTC
ath-miR159c	AT3G33084.1	UUUGGAUUGAAGGGAGCUCCU	AGGAUCUCCCUUCAUUCCAAA	ACCACCATGATTCTGACTTCACTGTGGCAGATGGCTTGATTTACAGAAAAGGCTGTTTGGTAATTCCTGTAGGATCTCCCTTCATTCCAAAGATGCTAGAGAAGTTCCACACCAGTCCTATTGGAGGTCATGAAGGTGCCCTTAAGACATTCAAACGACTC
ath-miR159c	AT2G26950.1	UUUGGAUUGAAGGGAGCUCCU	UGGAGCUCCCUUCAUUCCAAG	ACAGCCATTTGTTTGGAAATGTTACATATTCTTCTCCTCCTATGCCTCTCATTCACGAGGTTGAGAACTTGGAGCTCCCTTCATTCCAAGGCTTTGATTTTCATGAAGAGCCTAGCAGTTTTGGAGCAGAACAATATAACCCAATGCTGAATCTTGAGCCA
ath-miR782	AT5G33405.1	ACAAACACCUUGGAUGUUCUU	AGGAACAUCCAAGGUGUUAGA	CATACCATTTCATACTATGAAGCAAGCTTGTCAAGTTTTCATAATGGGAAATCCCACGACGAAGCAGTGGAGGAACATCCAAGGTGTTAGACTTGGATCTCACTCTCCACTTCTTGGTGGAGTTTGCGTCAATGGGGCTATCTATTTTCGAGCGGAAGCTA
ath-miR822	AT5G02350.1	UGCGGGAAGCAUUUGCACAUG	CAUGUGCAAAUGCUUCUCGCA	TGCATCCTTCCAATCTATGAGGGTAATTATTATTCGTGTATGGATCAATGCGATTTCGTCCTCCATGAGGCATGTGCAAATGCTTCTCGCAAGAAAGATCATGCCTTGCACGGTCACCCACTTACGCTAAAAGTCCAAGGTGAAGATTCCTTTTTCTGTTC
ath-miR822	AT5G02330.1	UGCGGGAAGCAUUUGCACAUG	CAUGUGCAAAUGCUUCUCGCA	TGCATCCTTCCAATCTATGAGGGTAATTATTACTCGTGTATGGATCAATGCAACTTCATCCTCCACGAAGCATGTGCAAATGCTTCTCGCAAGAAAGATCATGCCTTACACAGTCACCCACTTACGCTAAAAGTTGTCTCTGATATACAGAATGAATACTT
ath-miR822	AT2G13900.1	UGCGGGAAGCAUUUGCACAUG	CAUGUGCAAAUGCUUCUCGCA	TGCATCCTTCCCATCTATGAGGGTAACTATTATTCATGTATGGATGACTGTGACTTCATCCTCCACGAAGCATGTGCAAATGCTTCTCGCAAGAAACATCATGCCTTGCACGGTCACCCACTTACGCTAAAAATTGTCCCTGGCGAACAAGAATACTATAA
ath-miR822	AT2G02620.1	UGCGGGAAGCAUUUGCACAUG	CAUGUGCAGAUGCUCCCCGCA	GCGTGTGTCCTTCCAATCAATGAGAAGAATTTGTATGTATGTGTGGAATGTGGCTTCATCCTACATGAAACATGTGCAGATGCTCCCCGCAAGAAGTTCCATCCATTGCATCCCCATCCACTTAAACAAAGAGTTGCTACAGCTGACCTTGAACGTGGATT
ath-miR169c	AT1G54160.1	CAGCCAAGGAUGACUUGCCGG	ACGGGAAGUCAUCCUUGGCUA	TGAGGCACATGAGAAGACCTTGCTCCGAGAGAACTCAGGCTAAACTCCGGAGACTGGTGATGATACATGACGGGAAGTCATCCTTGGCTACTTATGTTATCGGTTACAAAATTTCTTCCTTTTAAAAACTTTGCTTTCATATCCTCTACAATCTCTCACTC
ath-miR169c	AT1G17590.3	CAGCCAAGGAUGACUUGCCGG	AAGGGAAGUCAUCCUUGGCUG	AACACACACCATTTCTCTGTCCATATCTGAGCCGGTGGAATCTGGTAATGTGTACGTTCCTACAAAAAAAGGGAAGTCATCCTTGGCTGCTACTTCGCTTATTAGCTAGTTCTTATTTCACACGCTTTGTCCAGATATCATTTGAATGACCAAAAACCTTC
ath-miR169c	AT5G12840.3	CAGCCAAGGAUGACUUGCCGG	CCGGCAAAUCAUUCUUGGCUU	AATAAAAAAAGCCAAAGCTCTGAGAGGAGAGAGAGACACACACTTTGGCTAATATAATCATTGCCTCAAACCGGCAAATCATTCTTGGCTTTTTCGTTTTTGTGTTTGCTAGTTGTTCTTGTCAGAGTCTCATATTGTGTGGGTTTAACAGTTATGATGAA
ath-miR169c	AT5G42120.1	CAGCCAAGGAUGACUUGCCGG	CUGGAAGGUUAUCCUUGGCUG	TTCTCATTGATTTGTGGCAAGAAAAGGATTAGTGAGGAAGCTGATTCGAATTCGGGGCTTGTTCGGATGCCTGGAAGGTTATCCTTGGCTGAGATCAAATCCGCGACGTCGGGTTTCAATGAGAACGCAATCGTTGGTCAAGGAGCTTCTGCTACTGTCTA
ath-miR863-3p	AT4G13494.1	UUGAGAGCAACAAGACAUAAU	CUUAUGUCUUGUUGAUCUCAA	CTCATAAGATGTAGAAACTAGAGAAGAGTTTGGGGGAAAACTCTTTCTTATGTCTTGTTGATCTCAATAGCATTGATACAATGTATATATATGCAATTTAGAATATGTTTTTCCTAATTTGAATAAGAAATAGATAAACATGAATAAGTATATATATATTT
ath-miR863-3p	AT4G13495.2	UUGAGAGCAACAAGACAUAAU	CUUAUGUCUUGUUGAUCUCAA	AGTTAATTCTCAGATATTCTTGACTCATAAGATGTAGAAACTAGAGAAGAGTTTGGGGGAAAACTCTTTCTTATGTCTTGTTGATCTCAATAGCATTGATACAATGTATATATATGCAATTTAGAATATGTTTTTCCTAATTTGAATAAGAAATAGATAAA
ath-miR5020b	AT2G26882.1	AUGGCAUGAAAGAAGGUGAGA	UUUCACCUUCUUUCUUGUCAU	CTCAGCTTCATTAGGACTGAAAACGATTGTACAAGCCTTTATATCACACAATATGGATAGCTCCCTCACTTTTTTAACTAACCCTACCCTCCTTTTCCTTAAACTTATTGCTCTTGTGTTGTCATTCTCTATCCATGCAAGTTTCACCTTCTTTCTTGTCAT
ath-miR854b	AT5G05100.1	GAUGAGGAUAGGGAGGAGGAG	CUCCUCCUCCCUAUCCUCGUC	GATAAAGCTCGGGCTCGTATCTTCAACAGCCCTAGCAGTTCAGACTCTGAAGATTCTTCAACACGAGCTCCTCCTCCTCCCTATCCTCGTCTCGACTCAAAACATAATACTGCATGTCCGAGTAGAAATGAGACTGAAGTGGTGGTTAATTATAATAGTAA
ath-miR854b	AT5G19590.1	GAUGAGGAUAGGGAGGAGGAG	UUCCUCCUCUCUAUCCUCAUU	GTGGTTCGAAGCTTTTCTCCTTCACAAAAAAAAAATGAAGATTTCTCTCTTCCTCCTCTCTATCCTCATTCTCTTACCCATCTCCCTACAAGATCCTACTCCTGAAGTCAAGAAACCAACTCGTGCACACGCAGAGCTCACGAATCATGGATTCCCAATTG
ath-miR854b	AT1G53770.1	GAUGAGGAUAGGGAGGAGGAG	AUCUUCCUCCCUAUCGUCAUC	GTGGAGAGTCTCCGATCACGTTTACGACGGAGTTTTAAGCTCAATCTCACTAAGAAACAGTCCATTTTTATCTTCCTCCCTATCGTCATCATCCTCATCTACTTATCTACCGATTTCAGCAATTACTTCTCCGTCAAAGTTCCTAATTCTGCGTTCCGGTC
ath-miR781a	AT5G23480.1	UUAGAGUUUUCUGGAUACUUA	CUAGUAUCCAGAAAACUCUAG	AAACCCTGAAGCCTTCACTGAGGCGCATCAAAGTGATGAAGAAATACAACCAAGTGATTTACCAGATTCTAGTATCCAGAAAACTCTAGAAGACCAGCCAATATGGACTGCTTCTGCAGGTAATAAAGATCTCCATGAAGATGTGTACGAGCCGCCAGCAA
ath-miR156g	AT3G57920.1	CGACAGAAGAGAGUGAGCAC	GUGCUCUCUCUCUUCUGUCA	TTATCACATGGAAGCTCAAGCTTTACTACATGTCCAGAGATGATAAACAACAATAGCACAGATTCAAGCTGTGCTCTCTCTCTTCTGTCAAACTCATACCCAATTCATCAGCAGCAACTTCAGACACCAACAAATACATGGCGACCATCTTCTGGTTTCG
ath-miR156g	AT5G50670.1	CGACAGAAGAGAGUGAGCAC	GUGCUCUCUCUCUUCUGUCA	CAAGAAGAAGAAAGCTCGAGAACCGCATCGTTGTGTGAGAGAATGACGAGTTGCATCCATGACTCTGATTGTGCTCTCTCTCTTCTGTCATCCTCCTCGTCGTCAGTCCCTCATTTGCTTCAACCACCACTTTCTTTGTCCCAAGAAGCAGTTGAGACAG
ath-miR156g	AT2G42200.1	CGACAGAAGAGAGUGAGCAC	GUGCUCUCUCUCUUCUGUCA	ACAAGCTTCTCATCTCCAGAGATTATGGACACTAAACTAGAGAGCTACAAGGGAATTGGCGACTCAAACTGTGCTCTCTCTCTTCTGTCAAATCCACATCAACCACATGACAACAACAACAACAACAACAACAACAACAACAACAACAACAATACATGGC
ath-miR156g	AT1G27360.4	CGACAGAAGAGAGUGAGCAC	GUGCUCUCUCUCUUCUGUCA	AAGTTTCAACTTCATGGCGAAGATGTGGGAGAATACTCAGGAGTCCTCCATGAATCTCAAGATATCCACCGTGCTCTCTCTCTTCTGTCAACCTCTTCGGATCCCCTGGCCCAACCACATGTGCAGCCATTTTCTCTACTCTGTTCATATGATGTTGTAC
ath-miR156g	AT5G50570.2	CGACAGAAGAGAGUGAGCAC	GUGCUCUCUCUCUUCUGUCA	CAAGAAGAAGAAAGCTCGAGAACCGCATCGTTGTGTGAGAGAATGACGAGTTGCATCCATGACTCTGATTGTGCTCTCTCTCTTCTGTCATCCTCCTCGTCGTCAGTCCCTCATTTGCTTCAACCACCACTTTCTTTGTCCCAAGAAGCAGTTGAGACAG
ath-miR156g	AT1G27370.4	CGACAGAAGAGAGUGAGCAC	GUGCUCUCUCUCUUCUGUCA	AACATTCAACTTCCAGACAAAGGTGTGGGAGAATGCTCAGGAGGCCTCCATGAATCTCATGATTTCTACAGTGCTCTCTCTCTTCTGTCAACTACTTCGGATTCACAAGGGATCAAACACACTCCCGTGGCCGAACCACCGCCAATATTTGGCACTTTCC
ath-miR156g	AT5G43270.1	CGACAGAAGAGAGUGAGCAC	GUGCUCUCUCUCUUCUGUCA	AGAGCCGAGTTATTCAGTAAAGAAAAGGTCACAATCTCTTCACACATGGGTGCTTCTCAAGATCTTGATGGTGCTCTCTCTCTTCTGTCAAATTCAACAACATGGGTTTCTTCCTCTGACCAACCAAGGCGTTTTACCCTTGATCACCATCCCTCAAGCA
ath-miR156g	AT1G69170.1	CGACAGAAGAGAGUGAGCAC	GUGCUCUCUCUCUUCUGUCA	CCAGCAATTTATTCCACGGAAGTATCCTCCATTTGGGACTTACATGAGACGGCGGCATCACGCTCTACTCGTGCTCTCTCTCTTCTGTCAGCTCAGTCCCAACAACACTTGTCTAAGTTTCCAAACACAACGTTCTCAATCACCCAACCCAACCAAAATC
ath-miR156g	AT2G33810.1	CGACAGAAGAGAGUGAGCAC	UUGCUUACUCUCUUCUGUCA	GGAAAAGCACAACTGACTAAAGACGGTGAAACGTGTGAGATCCCGGTTTGAAGGTTAATGAAACAGGCTTTGCTTACTCTCTTCTGTCAGTCTCTTTTAGCTCCTTGTAATCCTCTGTGTCTCTGTCTGTTTCTCCATATTACCTGTAATCAAAGCTATC
ath-miR403	AT1G31280.1	UUAGAUUCACGCACAAACUCG	GGAGUUUGUGCGUGAAUCUAA	AACTTAAACCTATATTCGAAATCGGAACGCCCCAATAACGCAGTTTTAACTCCTTTTTTCTGGTAGAAAGGAGTTTGTGCGTGAATCTAATTGGGTTTTTCGTAGTGTGTTTCTTTCTTTTTGGTTTTGGTGTGTTGAAACGAATTTGTAATCTCTTTTGA
ath-miR414	AT4G04630.1	UCAUCUUCAUCAUCAUCGUCA	UGACGAUGAUGAUGAAGAUGA	CTGATTGGTCCAAGGTTTATGGTGACTCAAAGAGCAACAGAAGGAGTAGCCATTTGCATTCTCATGCTGCTGACGATGATGATGAAGATGATGATGGTTGCATGGTTCCTCCACATGAATGGGTTGCAAGAAAGCTAGCAAGAACACAGATCTCTTCTTTC
ath-miR414	AT5G24890.1	UCAUCUUCAUCAUCAUCGUCA	AGACGAUGAUGAUGAAGAUGA	AGCAAGAAAATCGTTTTATTCATGGCAAAACCCTAAATCTATGCCTCTGTTACCAGTAAACGAAGATGAAGACGATGATGATGAAGATGACGATGAAGAAGATCTGAAATCTGGGTTTGATGAGAATAAATCATCGAGTGATGAAGAAGGAGTGAAGAAAG
ath-miR414	AT2G33250.1	UCAUCUUCAUCAUCAUCGUCA	AGACGAUGAUGAUGAAGAUGA	GACGGAAAGGGGAAAAAGGGGAAGGAAGCGGCGGGAGCTATGGGAAGAACTTTTTGAAGATAATGTTGAAGACGATGATGATGAAGATGATGGTGGTGGTGGAATTGGTAGTGCTAATTTTGACCTGTGGAAGATCTTAGAGGAAATTGTAGATAATGTTT
ath-miR414	AT1G64570.1	UCAUCUUCAUCAUCAUCGUCA	UGACGAUGAUGAUGAUGAUGA	GCAAGTTTCTCGCTGCTGTTTTACATAGTGGTGATACTGAGGTTCCCTTGGCACAGACTGGAACTAATGATGACGATGATGATGATGATGAGGATAACGATTTAGACTTCGAGATAGAACTTGAGGAAGCGCTGGAGACTGATGACGAGGAAATTATACCT
ath-miR414	AT1G06900.1	UCAUCUUCAUCAUCAUCGUCA	UGAUGAUGAUGAUGAAGAUGA	CTGTTCCGGATCAAATTGATGAAGATGACGAGGACGGTGAAGAAGAAGATAGTGACGGGAGCTCTGAAGATGATGATGATGATGAAGATGATGAGGAAGATGGGGAAGGAGATGAAGAAGATGAGGATGAGGATGAAGATGAAGTGAAAGGGAAAGGGGAT
ath-miR414	AT5G22640.1	UCAUCUUCAUCAUCAUCGUCA	UGACGAUGAUGAUGAUGAUGA	TACAAGAGAATAAACAAGAAGAGAAATACAAAGATGATGATGATGAGGATGATGACGATGGTGATGATGATGACGATGATGATGATGATGATGATCTTGGGCCATCAAGTTTTGGATCTGCAGACAAGGGAAGGAGGAATTCTCCTTTTTCTTCATCCTCA
ath-miR414	AT5G09860.1	UCAUCUUCAUCAUCAUCGUCA	UGACGAUGAUGAUGAUGAUGA	CATTGCTGCAGGAGCTAGTGGCTGCTGCTGCGCAATCAGGGGAGCAAATTATGCAGTATGGTCAGTTGATTGACGATGATGATGATGATGATGATATACATGGACAGATTCCTCATCTTCTAGATGTTGTGCTTTATCTTTGTGAGAAAGAGCATGTAGAA
ath-miR414	AT4G05410.1	UCAUCUUCAUCAUCAUCGUCA	UGAUGAUGAUGAUGAAGAUGA	GATTGGCGGAGGAGATGCTGAATAGAAGGAGGGAAGCGATGAGGAGAGAGCGTGAGGAAGCGGATAATGATGATGATGATGATGAAGATGACGATGAGACTATTAAGAAGAGTTTGATGCAGAAGCAGCAGGAGGATAGTGGTAGGATTCGAAGACTTATT
ath-miR414	AT3G19910.1	UCAUCUUCAUCAUCAUCGUCA	UGAGGAUGAUGAUGAAGAUGA	ACTATGGGAGCTGGGAAACTGGAAGCTATGTATACGATGAGGATGAGTTTGATGACCCCGAGAATGAGGATGAGGATGATGATGAAGATGAATATGAAACAGATGATGATCCTCAGGAAGATGGGCTTGATGTCAATGTGCACGCCAATGAAGATGATCAA
ath-miR414	AT3G01080.1	UCAUCUUCAUCAUCAUCGUCA	UGAUGAUGAUGAUGAAGAUGA	AGGTTGGTGGTGCAGGGCAAATGATGGAATCTAGTGATGATAGTGGTTATCGTAAGGATCATGATGATGATGATGATGATGATGAAGATGATGAAGATCTTCCGGCTTCAAAGATAAGAAGAATAGACGGTGTGTCGACGACTCACCGGACGGTGACCGAG
ath-miR414	AT5G60130.1	UCAUCUUCAUCAUCAUCGUCA	UGAUGAUGAUGAUGAAGAUGA	TTGCTGATGATGTTCCTGTTGAAGATGATGATTATGTTGAGGCTTTTGATTCTAGAGATCATGCTAAGGCTGATGATGATGATGAAGATGAAAGACAGTATCTGGATGATCGTGAGAACCCATCTTTTACTCTGATCCTTAATCCGAAGAAGAAAAGCCAA
ath-miR414	AT5G57580.1	UCAUCUUCAUCAUCAUCGUCA	UGAUGAUGAUGAUGAAGAUGG	AAGCCGCAATGAGATGGGGGTTCTTCATCAGGAGGAAAGCTGCTGAGAGGCGAGCACAAATTGTAGAGCTTGATGATGATGATGAAGATGGCGAATAGTGTATAAAAGGAAGTGTACAGTTAGATTCAGTGGATCTGTGGATGTGTGTGTTTTATGAAGCA
ath-miR414	AT3G23160.1	UCAUCUUCAUCAUCAUCGUCA	UGAUGAUGAUGAUGAAGAUGG	CTTGTGGGACTAATCCTGGTAGGATGTTCATGGAATGTCTTGCTATGAATAGGACTATTGGTGATGATGATGATGATGATGATGAAGATGGGGGTCGGATTACATTTCCTTTGAGTACAGCTAGGATGATTCGGAGTAATAAGTTTGGTTTTAAGAGCAGG
ath-miR414	AT4G26110.2	UCAUCUUCAUCAUCAUCGUCA	GGACGAUGAUGAUGAGGAUGA	TGAAATAGATGACGATGAGGAAGATGACATTGATGAGGATGAAGATGAGGAAGACGAAGAGGATGAGGAGGACGATGATGATGAGGATGAAGAAGAAAGCAAGACCAAAAAGAAGCCATCAATCGGCAACAAGGTATGTAACCTTTCAGAACTAAAGTTTA
ath-miR841a	AT4G04408.1	UACGAGCCACUUGAAACUGAA	UUCAGUUUCCAGUGGCUCGUA	ATTTTTTGTAGTCTAATTTGATGAAATTTTATACTGATATTGTTTCTTTGTTTCTTTCAGTTTCCAGTGGCTCGTATTCACAAGCAACTTAAGACCAGAGTTTCTGCACATGGTACTGTTGGTGCGACTGATGTTGTCTACACGACTTCAATCCTTGAATG
ath-miR5646	AT3G44245.1	GUUCGAGGCACGUUGGGAGG	CCUUCCAACGUGUCUCGAAC	CGAATTCACCTACATCTCCCAAAGGCGGGACCCATACCAGGATAAATTCATCTCCTTTGGAGAAGAGATCCCTTCCAACGTGTCTCGAACACACCTCCACCTGGGATATTTACGATGAGTGTGAAATATTTATGATAAATTACTGCTGAGATCTTATTCC
ath-miR396b	AT5G35407.1	UUCCACAGCUUUCUUGAACUU	AAGCUCAAGAAAGCUGUGGGA	GGTCATACTTTTCCACAGCTTTCTTGAACTTTCTTTTTCATTTCCATTGTTTTTTTCTTAAACAAAAGTAAGAAGAAAAAAAACTTTAAGATTAAGCATTTTGGAAGCTCAAGAAAGCTGTGGGAAAACATGACA
ath-miR778	AT2G22740.1	UGGCUUGGUUUAUGUACACCG	UGGUAUACAUAAACCAAGCCA	TATTTTGGGAGAAGTGCCTGGGGTTGAGGTTGGTGATGAGTTCCAATATAGGATGGAGCTGAACATTCTTGGTATACATAAACCAAGCCAGGCCGGTATCGATTATATGAAATATGGTAAGGCCAAAGTTGCGACAAGTATTGTAGCCTCTGGAGGGTATG
ath-miR156d	AT3G57920.1	UGACAGAAGAGAGUGAGCAC	GUGCUCUCUCUCUUCUGUCA	TTATCACATGGAAGCTCAAGCTTTACTACATGTCCAGAGATGATAAACAACAATAGCACAGATTCAAGCTGTGCTCTCTCTCTTCTGTCAAACTCATACCCAATTCATCAGCAGCAACTTCAGACACCAACAAATACATGGCGACCATCTTCTGGTTTCG
ath-miR156d	AT5G50670.1	UGACAGAAGAGAGUGAGCAC	GUGCUCUCUCUCUUCUGUCA	CAAGAAGAAGAAAGCTCGAGAACCGCATCGTTGTGTGAGAGAATGACGAGTTGCATCCATGACTCTGATTGTGCTCTCTCTCTTCTGTCATCCTCCTCGTCGTCAGTCCCTCATTTGCTTCAACCACCACTTTCTTTGTCCCAAGAAGCAGTTGAGACAG
ath-miR156d	AT2G42200.1	UGACAGAAGAGAGUGAGCAC	GUGCUCUCUCUCUUCUGUCA	ACAAGCTTCTCATCTCCAGAGATTATGGACACTAAACTAGAGAGCTACAAGGGAATTGGCGACTCAAACTGTGCTCTCTCTCTTCTGTCAAATCCACATCAACCACATGACAACAACAACAACAACAACAACAACAACAACAACAACAACAATACATGGC
ath-miR156d	AT1G27360.4	UGACAGAAGAGAGUGAGCAC	GUGCUCUCUCUCUUCUGUCA	AAGTTTCAACTTCATGGCGAAGATGTGGGAGAATACTCAGGAGTCCTCCATGAATCTCAAGATATCCACCGTGCTCTCTCTCTTCTGTCAACCTCTTCGGATCCCCTGGCCCAACCACATGTGCAGCCATTTTCTCTACTCTGTTCATATGATGTTGTAC
ath-miR156d	AT5G50570.2	UGACAGAAGAGAGUGAGCAC	GUGCUCUCUCUCUUCUGUCA	CAAGAAGAAGAAAGCTCGAGAACCGCATCGTTGTGTGAGAGAATGACGAGTTGCATCCATGACTCTGATTGTGCTCTCTCTCTTCTGTCATCCTCCTCGTCGTCAGTCCCTCATTTGCTTCAACCACCACTTTCTTTGTCCCAAGAAGCAGTTGAGACAG
ath-miR156d	AT1G27370.4	UGACAGAAGAGAGUGAGCAC	GUGCUCUCUCUCUUCUGUCA	AACATTCAACTTCCAGACAAAGGTGTGGGAGAATGCTCAGGAGGCCTCCATGAATCTCATGATTTCTACAGTGCTCTCTCTCTTCTGTCAACTACTTCGGATTCACAAGGGATCAAACACACTCCCGTGGCCGAACCACCGCCAATATTTGGCACTTTCC
ath-miR156d	AT5G43270.1	UGACAGAAGAGAGUGAGCAC	GUGCUCUCUCUCUUCUGUCA	AGAGCCGAGTTATTCAGTAAAGAAAAGGTCACAATCTCTTCACACATGGGTGCTTCTCAAGATCTTGATGGTGCTCTCTCTCTTCTGTCAAATTCAACAACATGGGTTTCTTCCTCTGACCAACCAAGGCGTTTTACCCTTGATCACCATCCCTCAAGCA
ath-miR156d	AT1G69170.1	UGACAGAAGAGAGUGAGCAC	GUGCUCUCUCUCUUCUGUCA	CCAGCAATTTATTCCACGGAAGTATCCTCCATTTGGGACTTACATGAGACGGCGGCATCACGCTCTACTCGTGCTCTCTCTCTTCTGTCAGCTCAGTCCCAACAACACTTGTCTAAGTTTCCAAACACAACGTTCTCAATCACCCAACCCAACCAAAATC
ath-miR156d	AT1G53160.1	UGACAGAAGAGAGUGAGCAC	CUGCUCUCUCUCUUCUGUCA	AGGGTAGAGATGACACTTCCTATGCCAAACTCATCATTCAAGCGACCACAGATTAGATAGAGAAGCTGTCTGCTCTCTCTCTTCTGTCATCTAAACTTCTCTCTTAGAATCCTAAAATTGTGGTATCTAACAATGTTATAGAGAAATAAATAACTACCAC
ath-miR156d	AT2G33810.1	UGACAGAAGAGAGUGAGCAC	UUGCUUACUCUCUUCUGUCA	GGAAAAGCACAACTGACTAAAGACGGTGAAACGTGTGAGATCCCGGTTTGAAGGTTAATGAAACAGGCTTTGCTTACTCTCTTCTGTCAGTCTCTTTTAGCTCCTTGTAATCCTCTGTGTCTCTGTCTGTTTCTCCATATTACCTGTAATCAAAGCTATC
ath-miR395f	AT2G28780.1	CUGAAGUGUUUGGGGGGACUC	GAGUGCCUCCAAACACUUCAG	CTCAATTAAAAGAGTGAATAATAGTTCGCAACCGTCAGTAACACCAGAATCTGATCCGAAAAACCCCGATGAGTGCCTCCAAACACTTCAGGAAATCCCGGGAACGCCTCAAGATTTGCCCTTTTACTTCTTCTTGTTCTGCATCAGGCTCCTTGAAACCA
ath-miR395f	AT1G50930.1	CUGAAGUGUUUGGGGGGACUC	GAAUUCCCCCAAACACUUCAA	GCCAACAAAAGTCTCAACTTTACATTACACATATTTCTTTTGAATTCCCCCAAACACTTCAATGGAGAACTCCGTAAACAACTGCGTGAGACAAAGAGTATTCTCCAATCACCAAATCAGAATGATACACGAAGAAGAAGATCATGAAGAGAGTAGTTGGA
ath-miR395f	AT5G43780.1	CUGAAGUGUUUGGGGGGACUC	GAGUUCCUCCAAACACUUCAU	GGATCTAGAGTGGGTACATGTGCTTAGCGAAGGCTGGGCAAGTCCTCTCAAAGGTTTCATGAGACAGTCAGAGTTCCTCCAAACACTTCATTTTAACTCGTTCCGGCTCGAAGACGGCTCCGTCGTCAACATGTCGGTTCCGATCGTCCTCGCTATCGACG
ath-miR395f	AT5G10180.1	CUGAAGUGUUUGGGGGGACUC	AAGUUCUCCCAAACACUUCAA	ACACAACGTCAAAACTCGAGAAGAAGATGAAAGAGAGAGATTCAGAGAGTTTTGAATCTCTCTCACATCAAGTTCTCCCAAACACTTCAAATTCAACACACATGATCCAGATGGCCATGGCCAACTCAGGTTCATCTGCAGCCGCACAAGCCGGTCAAGAC
ath-miR160c	AT1G77850.1	UGCCUGGCUCCCUGUAUGCCA	UGGCAUGCAGGGAGCCAGGCA	AAAGTGGACTGTCTAGTGCAGCAGCACCTGATCCAAGTCCTTCTATGTTCTCGTATTCTACATTTCCTGCTGGCATGCAGGGAGCCAGGCAATATGATTTTGGGTCTTTCAATCCAACCGGATTCATTGGAGGAAATCCTCCCCAGCTATTCACCAATAAC
ath-miR160c	AT2G28350.1	UGCCUGGCUCCCUGUAUGCCA	AGGAAUACAGGGAGCCAGGCA	GGGATTCGCCAACAATGGCGGTGGCGAGTCCATGTGTTATCTGTCAAACGACAACAATAATGCTCCTGCAGGAATACAGGGAGCCAGGCAAGCTCAACAACTCTTCGGATCACCATCTCCGTCTTTGTTGTCTGATCTCAATCTTAGTAGTTACACCGGTA
ath-miR160c	AT4G30080.1	UGCCUGGCUCCCUGUAUGCCA	GGGUUUACAGGGAGCCAGGCA	ACCTTCATTCCCAAGCAATCCCCTTATTAGATCAAGCCCGTTAAGCTCTGTTCTGGACAATGTTCCCGTGGGTTTACAGGGAGCCAGGCATAATGCTCATCAGTACTACGGGTTATCATCTTCGGATCTTCACCATTACTACTTGAATAGACCACCTCCTC
ath-miR400	AT1G06580.1	UAUGAGAGUAUUAUAAGUCAC	GUGACUUAUAAUACUCUCAUA	TCACGGTCTTCTAGATGAAGCCAAAAAAGTTCTTAATGTTTTGGTAAGTAAAGGTTTCTTCCCAAATGCAGTGACTTATAATACTCTCATAAATGGATATTGCAAGGCCAAGAGGGTAGATGATGGGATGAAAATCTTGTGCGTAATGTCCCGTGATGGAG
ath-miR400	AT1G62720.1	UAUGAGAGUAUUAUAAGUCAC	GUGACUUAUAAUACUCUCAUU	GCACGGTCGGGTAGATGAGGCCAAACAAATGCTTGATTTGATGGTAACTAAGGGTTGTCTCCCCGATGTAGTGACTTATAATACTCTCATTAACGGGTTTTGCAAGTCTAAGAGGGTTGATGAAGGAACGAAACTCTTCCGCGAGATGGCTCAAAGAGGAT
ath-miR400	AT1G62670.1	UAUGAGAGUAUUAUAAGUCAC	GUGACUUAUAAUACGCUUAUA	GCACGATCGTCTAGACGAGGCCAAGCAGATGTTTGAGTTCATGGTTAGCAAGCATTGTTTTCCAGATGTAGTGACTTATAATACGCTTATAAAGGGATTTTGCAAGTATAAAAGGGTAGAAGAGGGTATGGAAGTCTTCCGTGAGATGTCTCAAAGAGGAT
ath-miR400	AT1G63130.1	UAUGAGAGUAUUAUAAGUCAC	GUGACUUACAAUACUCUUAUA	GCACGATCGTTTAGACGAGGCCAAGCACATGTTTGAGTTGATGATTAGCAAGGACTGTTTCCCAAACGTAGTGACTTACAATACTCTTATAAAGGGATTTTGTAAGGCTAAGAGAGTAGACGAAGGTATGGAACTCTTCCGCGAGATGTCTCAAAGAGGAT
ath-miR5652	AT1G63130.1	UUGAAUGUGAAUGAAUCGGGC	GCCCGAUUCAUUCACAUUCAA	GTTTCTGTCACGGGAATAGGATTTCAGATGCCGTATCTCTTGTTGGTCAGATGGTGGAAATGGGATATCAGCCCGATTCATTCACATTCAACACTCTAATTCATGGACTTTTTCGCCACAACAGAGCTTCAGAAGCAGTGGCTTTAGTTGACCGGATGGTT
ath-miR169g-5p	AT3G05690.1	UGAGCCAAGGAUGACUUGCCG	AGGCAAAUCAUCUUUGGCUCA	AGAGAGATAAAGAACTCTTGCCTTGGTATAAAGGATTTTCCTTTTTGCCAATCCGCTTTGGCTGTGAACAGGCAAATCATCTTTGGCTCATTCTCTATTAAGGTAACTTCGCCGTGAGGTGAAAAAAGCTTTGATATATTTATCTTCAGTGTAAAAGTAGT
ath-miR169g-5p	AT5G06510.2	UGAGCCAAGGAUGACUUGCCG	AGGCAAAUCAUCUUUGGCUCA	TTGGAAAAAAGACATTGAGTTTCCTTGGTTTATAAGATTGGTCCTTTTACCATCCGTTTGGCTGTAAACAGGCAAATCATCTTTGGCTCATGCTTCATCAAGTTCTTATCTTCGTCTGTTTTCTTCTACGCATCTTCATAAGATCTCTGAACTAGTGAATA
ath-miR172c	AT4G36920.1	AGAAUCUUGAUGAUGCUGCAG	CUGCAGCAUCAUCAGGAUUCU	TCACTGTTTCCGGCGGCTGAGAACCACCGGTTTGATGGTCGGGCCTCGACGAACCAAGTGTTGACAAATGCTGCAGCATCATCAGGATTCTCTCCTCATCATCACAATCAGATTTTTAATTCTACTTCTACTCCTCATCAAAATTGGCTGCAGACAAATGG
ath-miR172c	AT5G60120.1	AGAAUCUUGAUGAUGCUGCAG	AUGCAGCAUCAUCAGGAUUCU	CATGGCAAGGGCATGATCAGTCCAGTGGTGGGACCGCCGTAGCAGCTACAGCACCGCCACTGTTTTCAAATGCAGCATCATCAGGATTCTCACTCTCAGCTACACGCCCTCCTTCATCCACAGCTATTCATCATCCTTCTCAGCCCTTCGTCAATCTGAAT
ath-miR172c	AT2G28550.2	AGAAUCUUGAUGAUGCUGCAG	CAGCAGCAUCAUCAGGAUUCU	AGACCGGGGCAAACAAGCGCCGTGAGACCGCAGCCACCGGGACCACAACCACCACCATTGTTCTCAGTTGCAGCAGCATCATCAGGATTCTCACATTTCCGGCCACAACCTCCCAATGACAATGCAACACGTGGTTACTTTTATCCACACCCTTAACTTGT
ath-miR172c	AT5G67180.1	AGAAUCUUGAUGAUGCUGCAG	UGGCAGCAUCAUCAGGAUUCU	AATGATGACGACGACTGTCAGATCGGAAAAGCAGCAATCGGACGGTGGAGGAAATCGAGTGGTGGGAATGGCAGCATCATCAGGATTCTCTCCTCAACCTTCCCCTTACCGCATTCCTCGCACCTTCCACTTCTCTCGTCCCTGATTCATCATCATCATCA
ath-miR399f	AT2G33770.1	UGCCAAAGGAGAUUUGCCCGG	UUGGGCAAAUCUCCUUUGGCA	ATTGGAACTCCAATCACATCTTGGGTTCCCCTTTGAAGTTTATCCAACTGGAAACTTCAGTCCATTCGTTGGGCAAATCTCCTTTGGCATTTCGGAGTCCTCAGTTGGCTCACCTCATCTCTTGTTCGAGCAAATCTCCTTTGGCATTATCCGAGTTCGTA
ath-miR5645b	AT5G30247.1	AUUUGAGUCAUGUC-GUUAAG	CUUAACUGAUAUGACUCAAAU	CTTGATCTTAAGAAGACCCTTCTTGGCTTCAGCTGAGGCAATCATAGATGTTAAGAAAGGAAAGATTCAGCTTAACTGATATGACTCAAATTGCCTTAAAGCCTCTCTATTAAGGGTCGGATTCCACAAAGTCCTTTTGTTCACACAGTGAGCTAAGTGTC
ath-miR397a	AT2G29130.1	UCAUUGAGUGCAGCGUUGAUG	AAUCAAUGCUGCACUCAAUGA	ATACAATTGCTCTACAAAAGACACATACAAACTGATGGTGAAACCTGGAAAGACGTATCTACTACGATTAATCAATGCTGCACTCAATGACGAACTCTTCTTCACCATAGCCAATCATACATTGACGGTCGTAGAAGCGGATGCTTGCTACGTTAAACCAT
[truncated: 204 more rows]
