# Supplementary material for: Plant microRNA-Target Interaction Identification Model Based on the Integration of Prediction Tools and Support Vector Machine
Source: PLoS One. 2014 Jul 22;9(7):e103181. doi: 10.1371/journal.pone.0103181 (PMC4106887; doi:10.1371/journal.pone.0103181)
Supplement: Table S5 — Credible miRNA target interactions of Oryza sativa . (XLSX) [file pone.0103181.s006.xlsx]

## Sheet: Sheet1
We run our model on Rice to demonstrate gross usability over other plant species. Results turn out to be that our approach is also suitable for other species. Table S5 gives the detail result of Rice miRNA target interactions.
Table S5
Oryza sativa miRNA	Transcript	miRNA sequence(5'-3')	Transcript sequence(5'-3')	Target site context
osa-miR2907a	LOC_Os10g12130.1|12010.m04527|cDNA	GGCAGCCGAGCGAGGGCCUCGG	UCAAGGCCCUUGCCCGGCUGCC	GCAGCGTGCCGTACAGGCAATCCCCTGCCCTCAAGGCGACGCTCCAGGACGCGATCCATGGCTTCTACCTCAAGGCCCTTGCCCGGCTGCCGGCCAGAGAGCTTCGCCGCCGCTTCCACCGCAGCCTGCTCGAGGCTGGCCACTGCTATGGCCCGTTCGAC
osa-miR159c	LOC_Os11g02550.1|12011.m04454|cDNA	AUUGGAUUGAAGGGAGCUCCA	UGGAGUUCC-UUUAAUCCAAU	TTGAATGACCAGTTCCGGAGGATCTGCGCAAGAAAGATTGCTGCGCCTAGCATGTAAGAAACACGACCATGGAGTTCCTTTAATCCAATCATTGGAGCAAGCTGCCAGGAAATGGATCAGTAACTCATGAATGACACGGGTGCCATTTTACCCAAGTGC
osa-miR172b	LOC_Os05g07070.6|12005.m28032|cDNA	GGAAUCUUGAUGAUGCUGCAU	CUGCAGCAUCAUCAAGUGUCC	AGCAGTCTCCCATGAGCCAGCTATTCCTAGCTATCCACCTGCTGCCCCTAGCTATCCACCTGCAACCTCTGCAGCATCATCAAGTGTCCAGCCATTTCATGCTGAAGCTGCTGCACATTTGAGGCATCCAAGGCATGTATCTGTAGGGGGCAGTGGTAG
osa-miR1871	LOC_Os12g07110.1|12012.m04701|cDNA	AUGGCUCUGAUAUCAUGUUGGUUU	AGAUCAAGCUGAUAUCUGAGCCAU	AAGAAGTGCTTGGATCTCTATCAAAGGCTGCGAAGCAAGCGCGACTGGAGAAGTTTGAGATCCCGGCCAAGATCAAGCTGATATCTGAGCCATGGACCCCGGAGTCTGGCCTTGTCACTGCTGCCCTCAAGCTCAAGAGGGAAGTGCTCAGGAAGACATATGA
osa-miR172a	LOC_Os04g55560.4|12004.m35488|cDNA	AGAAUCUUGAUGAUGCUGCAU	CUGCAGCAUCAUCACGAUUCC	CTGGCCGCACCCGCCGCACCCGCCGCCGCCGCCGACCAACGCCGCGGCCGCCGCAACCGCTACAGCAGCTGCAGCATCATCACGATTCCCTCCCTACATTGCGACGCAAGCCTCAACCTGGCTGCAGAAGAACGGGTTCCATTCCCTGACCCGGCCCAC
osa-miR172a	LOC_Os04g55560.2|12004.m78997|cDNA	AGAAUCUUGAUGAUGCUGCAU	CUGCAGCAUCAUCACGAUUCC	CTGGCCGCACCCGCCGCACCCGCCGCCGCCGCCGACCAACGCCGCGGCCGCCGCAACCGCTACAGCAGCTGCAGCATCATCACGATTCCCTCCCTACATTGCGACGCAAGCCTCAACCTGGCTGCAGAAGAACGGGTTCCATTCCCTGACCCGGCCCAC
osa-miR172a	LOC_Os04g55560.3|12004.m10447|cDNA	AGAAUCUUGAUGAUGCUGCAU	CUGCAGCAUCAUCACGAUUCC	CTGGCCGCACCCGCCGCACCCGCCGCCGCCGCCGACCAACGCCGCGGCCGCCGCAACCGCTACAGCAGCTGCAGCATCATCACGATTCCCTCCCTACATTGCGACGCAAGCCTCAACCTGGCTGCAGAAGAACGGGTTCCATTCCCTGACCCGGCCCAC
osa-miR172a	LOC_Os04g55560.1|12004.m35487|cDNA	AGAAUCUUGAUGAUGCUGCAU	CUGCAGCAUCAUCACGAUUCC	CTGGCCGCACCCGCCGCACCCGCCGCCGCCGCCGACCAACGCCGCGGCCGCCGCAACCGCTACAGCAGCTGCAGCATCATCACGATTCCCTCCCTACATTGCGACGCAAGCCTCAACCTGGCTGCAGAAGAACGGGTTCCATTCCCTGACCCGGCCCAC
osa-miR399d	LOC_Os04g33860.1|12004.m08480|cDNA	UGCCAAA-GGAGAGUUGCCCUG	GGGGGCAAUUCUCCGUUUGGCA	AACGGCAACAACAACGCCAACAGCAATAGCAGCAGGAAGACCAGGAGAGGGTGAAGTTAAACAAAAGGGGGGGCAATTCTCCGTTTGGCAGAAGATCAACATCAATCAAGAAAAAGAAAAGCGTCTATATGAAGTCCTAGGTCCAGTAATTCTCTTTTGT
osa-miR2092-3p	LOC_Os12g17660.1|12012.m05723|cDNA	ACCAGCAUUCCAUUGGCAGAGG	CCUCUGCCAAUGGAAUGCUUGU	CTGCCAATGGAATGCTGTTTATAAGATGTGGTGTCGAAGTGAAGGGACCTGTCCACCATGATATTGACACCTCTGCCAATGGAATGCTTGTGTGTACTACAATTGATAAGGGTGGACTACCAATGTATCATCTTGTTGGAGTAAACACCGACTTCAATTGG
osa-miR6251	LOC_Os11g17990.1|12011.m05877|cDNA	UGUGUAGCCACAUUGUAAGGG	UUCUAACAAUGUGUCUACACA	ATCTTCTTCAAAATCCAATGTTGTGCGTGCAAAATCTCCTGTTGTTGCTTGTGTTGCTAAATCTTCTAGTTCTAACAATGTGTCTACACAACGTGAAATATTAGCTCATAAACAGAAAAAGGAGAGAGAGATTGCTTTTGCAAAATCAAAGTGGCAAAAA
osa-miR812s	LOC_Os12g09570.1|12012.m04941|cDNA	AAGACGGACAAUCAAACGUUGGAC	UGCCAACGUUUGACUGUCCGUCUU	CTTATGCCTGATGCAAACTAGGCTGCTATTCCCTCCGTCCCAAAAAAAGACAAACCCTGGATTTCCGTGCCAACGTTTGACTGTCCGTCTTATATGAAATTTTTTTATAATTAGTATTTTCATTGTTGTTAGATGATAAATCATGATTAATATTTTATGCG
osa-miR812s	LOC_Os12g09570.2|12012.m26861|cDNA	AAGACGGACAAUCAAACGUUGGAC	UGCCAACGUUUGACUGUCCGUCUU	CTTATGCCTGATGCAAACTAGGCTGCTATTCCCTCCGTCCCAAAAAAAGACAAACCCTGGATTTCCGTGCCAACGTTTGACTGTCCGTCTTATATGAAATTTTTTTATAATTAGTATTTTCATTGTTGTTAGATGATAAATCATGATTAATATTTTATGCG
osa-miR812e	LOC_Os11g34910.1|12011.m28631|cDNA	GACGGACGGUUAAACGUUGGAC	GUCCAACGUUUGACCAUUCGUC	CACTTGTCATATTCAAGCTCTTCCTTTCTACTACCTTCATATTTTAATGTATGACGTCGTTGATTTTTTGTCCAACGTTTGACCATTCGTCTTATTCAAAAAATTTATATAATTATTATTTATTTTATTGTGACTTGATTCATCATCAAATGTTCTTTAAG
osa-miR812e	LOC_Os12g09570.1|12012.m04941|cDNA	GACGGACGGUUAAACGUUGGAC	UGCCAACGUUUGACUGUCCGUC	CTTATGCCTGATGCAAACTAGGCTGCTATTCCCTCCGTCCCAAAAAAAGACAAACCCTGGATTTCCGTGCCAACGTTTGACTGTCCGTCTTATATGAAATTTTTTTATAATTAGTATTTTCATTGTTGTTAGATGATAAATCATGATTAATATTTTATG
osa-miR812e	LOC_Os12g09570.2|12012.m26861|cDNA	GACGGACGGUUAAACGUUGGAC	UGCCAACGUUUGACUGUCCGUC	CTTATGCCTGATGCAAACTAGGCTGCTATTCCCTCCGTCCCAAAAAAAGACAAACCCTGGATTTCCGTGCCAACGTTTGACTGTCCGTCTTATATGAAATTTTTTTATAATTAGTATTTTCATTGTTGTTAGATGATAAATCATGATTAATATTTTATG
osa-miR812e	LOC_Os11g37540.1|12011.m07599|cDNA	GACGGACGGUUAAACGUUGGAC	AUCCAACGUUUCACCGUUCGUC	TTGTATACATAATTTTTTTCTACTCCCTCCATCCCATCCCAAAATAAGTGCAATTTTACACTATTCATATCCAACGTTTCACCGTTCGTCTTATTTGAATTTTTTTTATGATTACTATTTTTATTGTTATTAGATGATAAAACATGAATAGAACTTTATG
osa-miR812e	LOC_Os10g30550.1|12010.m05915|cDNA	GACGGACGGUUAAACGUUGGAC	GCCCAAUGUUUGACCAUCCGUC	CCTTACTAGTACTATTACTTCATCGTTACTCCCTTCGTCCTAAAAAAAAAGACCAACCCTGATTTCCGTGCCCAATGTTTGACCATCCGTCTTATTTAAAAAAAACTAGTTGGGTGGCCCGCGCAATTGCGCGGCTAGCACCCAAACAAAATTATATATTT
osa-miR1861d	LOC_Os05g51790.1|12005.m09241|cDNA	UGGUCUUGAGGCAGGAACUGAG	CCCAGUUUCUUCCUCAAGACCG	GCACCACTGTCCCCAAAAAGGAAGTCATTGATCTCATCAAGAAATTCAATATTCAAGTCAACAACTTGACCCAGTTTCTTCCTCAAGACCGAGTATGTGAATTTGCGAAGTTGACACCTATCCAATTACTGGAAGAGACTGAAAAGGCTGTTGGAGATCCT
osa-miR1861d	LOC_Os05g51790.2|12005.m27998|cDNA	UGGUCUUGAGGCAGGAACUGAG	CCCAGUUUCUUCCUCAAGACCG	GCACCACTGTCCCCAAAAAGGAAGTCATTGATCTCATCAAGAAATTCAATATTCAAGTCAACAACTTGACCCAGTTTCTTCCTCAAGACCGAGTATGTGAATTTGCGAAGTTGACACCTATCCAATTACTGGAAGAGACTGAAAAGGCTGTTGGAGATCCT
osa-miR166i-3p	LOC_Os10g33960.4|12010.m065291|cDNA	UCGGAUCAGGCUUCAUUCCUC	CUGGGAUGAAGCCUGGUCCGG	TGCGGAGGAGACCCTGACAGAGTTCCTCTCCAAGGCTACAGGGACTGCTGTTGATTGGGTGCCAATGCCTGGGATGAAGCCTGGTCCGGATTCGTTTGGTATTGTGGCCGTTTCACATGGTTGCCGTGGTGTTGCTGCCCGTGCCTGTGGTTTGGTGAA
osa-miR166i-3p	LOC_Os10g33960.1|12010.m06226|cDNA	UCGGAUCAGGCUUCAUUCCUC	CUGGGAUGAAGCCUGGUCCGG	TGCGGAGGAGACCCTGACAGAGTTCCTCTCCAAGGCTACAGGGACTGCTGTTGATTGGGTGCCAATGCCTGGGATGAAGCCTGGTCCGGATTCGTTTGGTATTGTGGCCGTTTCACATGGTTGCCGTGGTGTTGCTGCCCGTGCCTGTGGTTTGGTGAA
osa-miR166i-3p	LOC_Os04g46570.1|12004.m78979|cDNA	UCGGAUCAGGCUUCAUUCCUC	UGGGGAGGAAGCCUGAUCCGU	GAGGAAGGCGGGCCTCCGTACAGAGGCAGTCGAGGGGCACGGGATTTAGGGGAGAGGGGTTGGGGGGATGGGGAGGAAGCCTGATCCGTCGAAGCCACACTACGGTGGCGGCGCCTCGCCGAGGGCAGCGAGGAGGACGCAGCCGTCGCCGGTTTTCCT
osa-miR166i-3p	LOC_Os04g46570.2|12004.m09606|cDNA	UCGGAUCAGGCUUCAUUCCUC	UGGGGAGGAAGCCUGAUCCGU	GAGGAAGGCGGGCCTCCGTACAGAGGCAGTCGAGGGGCACGGGATTTAGGGGAGAGGGGTTGGGGGGATGGGGAGGAAGCCTGATCCGTCGAAGCCACACTACGGTGGCGGCGCCTCGCCGAGGGCAGCGAGGAGGACGCAGCCGTCGCCGGTTTTCCT
osa-miR169c	LOC_Os12g42400.2|12012.m073888|cDNA	CAGCCAAGGAUGACUUGCCGG	UAGGCAACUCAUUCUUGGCUG	AGCAGTTTCTGCTGGATACATTGCCCAGCTCCAGGTCAGGGATTGTCCCTGCTGGTATTGGCTGTCTGTAGGCAACTCATTCTTGGCTGATCGGTTCCGCTCATCGCCTACTTGTCCCGGAAACTCCAGCACCGGTTTCTGGGATCCTGCGGTGATCAG
osa-miR169c	LOC_Os12g42400.3|12012.m073889|cDNA	CAGCCAAGGAUGACUUGCCGG	UAGGCAACUCAUUCUUGGCUG	AGCAGTTTCTGCTGGATACATTGCCCAGCTCCAGGTCAGGGATTGTCCCTGCTGGTATTGGCTGTCTGTAGGCAACTCATTCTTGGCTGATCGGTTCCGCTCATCGCCTACTTGTCCCGGAAACTCCAGCACCGGTTTCTGGGATCCTGCGGTGATCAG
osa-miR169c	LOC_Os12g42400.1|12012.m08019|cDNA	CAGCCAAGGAUGACUUGCCGG	UAGGCAACUCAUUCUUGGCUG	AGCAGTTTCTGCTGGATACATTGCCCAGCTCCAGGTCAGGGATTGTCCCTGCTGGTATTGGCTGTCTGTAGGCAACTCATTCTTGGCTGATCGGTTCCGCTCATCGCCTACTTGTCCCGGAAACTCCAGCACCGGTTTCTGGGATCCTGCGGTGATCAG
osa-miR818b	LOC_Os05g43570.1|12005.m08484|cDNA	AAUCCC-UUAUAUUAUGGGACGG	CCGUCCCAUAAUAUAAAGGGAUU	CTTGCTACCATTTCTGACGGGCATGTGTATTGCAATTAAATTCACCCCTCTTTTGTTCTGCCTTCCCAGGGCTCTTAATTAGCTTGTAACATACTCCCTCCGTCCCATAATATAAAGGGATTTTGAGTTTTTACCTACACTGTTTAACCACTTGTCTTATTC
osa-miR166b-3p	LOC_Os04g23200.1|12004.m07466|cDNA	UCGGACCAGGCUUCAUUCCCC	AGGGGAUGAAGCCUGGUCCCU	AACCTGGCGGCTGAGGAGTTCAACCAGACCACCACTCTGATGGAGAAGATTCAAGAACCGGCGAGGGAAGGGGATGAAGCCTGGTCCCTGCTAGAACCAATCCCGGTGAGCCGGGTTTTGGCGCGTATCAAGTGTGACCTGCCGGCAAACGTCTCCCCA
osa-miR2094-5p	LOC_Os08g14440.1|12008.m05568|cDNA	UGGCUGCUAGGCUCCUGGGUG	CACCCAGAAGC-UAGCAGCCA	CGCAAAATTGGTGAACCAGAGTTGTTAGAAGCAGTACGGCTGACAATTATAAACAACATGATTCAGTACCACCCAGAAGCTAGCAGCCAATTGGCTCTGGGTGCAACTTTTGGTCCAGAGCCCCCTACAGAACTGGTTGATGTGGACATAGCAACCCAC
osa-miR5821	LOC_Os04g59310.1|12004.m10808|cDNA	UGGACGGAGCGAUGGUGGGCG	CGCCCAUCAUCGCGCCGCCCA	TCAACCGGTACACATGGCTCACGACGCACAACTCCTTCGCCATCGTTGGCTCGCCGTCGCGCACCGGCACGCCCATCATCGCGCCGCCCAACCAGGAGGACACCGTCACCGCGCAGCTCAAGAATGGCGTGAGGGGCCTGATGCTCGACGCGTATGACTT
osa-miR2103	LOC_Os08g41220.1|12008.m08100|cDNA	UUUCCCUCUCCGUGCGCGCUCG	CGUGCGCGCGAGGAGAGGGAGA	AGGCGGGGAAAAGGGCGGAGGGTGATAGCCATCGGGTGGGGAGGCCGATGAACGGGACGGGGAGGTCGGCGTGCGCGCGAGGAGAGGGAGAAGGCGGGGAAAAGGGTGGAGGGCGACAGCCATCGTTGCACGGAGGGGGAGGAGGCGGGGAGGCCCTCAGC
osa-miR2118o	LOC_Os11g41480.1|12011.m07989|cDNA	CUCCUGAUGCCUCCCAAGCCUA	UUGGCUCAGGAGGCAUCAGGAU	TTGATGAATAATTTTCGGTTGGTGACATTGAAGCATGTTTCTCGAGAGCAGAACATTGAGGCTAATGATTTGGCTCAGGAGGCATCAGGATACAAGCTGATGATAAAGGATGTTGAGGTAGAAATTGTCACAGTTGCAGCCGATGATTGGAGGTATGATGT
osa-miR1872	LOC_Os12g14230.1|12012.m05393|cDNA	GAACUGUAAGUCUGUGACGGGUAA	UUACCCGUCACAAACUCACAGUUC	ATATGACGAGCAAGGAACACTACCCATGCCCGTTGCCCACAGGCGCCATGTGCCCACGGGCATGCCCGTTTACCCGTCACAAACTCACAGTTCAACATTTCAACCACAAATCTCCACAAGCAGAGAGACATTATCACAATTTAAAGAAAGGGTACAGTTGTAC
osa-miR2907b	LOC_Os10g12130.1|12010.m04527|cDNA	GGCAGCCGAGCGAGGGCCUCGG	UCAAGGCCCUUGCCCGGCUGCC	GCAGCGTGCCGTACAGGCAATCCCCTGCCCTCAAGGCGACGCTCCAGGACGCGATCCATGGCTTCTACCTCAAGGCCCTTGCCCGGCTGCCGGCCAGAGAGCTTCGCCGCCGCTTCCACCGCAGCCTGCTCGAGGCTGGCCACTGCTATGGCCCGTTCGAC
osa-miR818c	LOC_Os05g43570.1|12005.m08484|cDNA	AAUCCC-UUAUAUUAUGGGACGG	CCGUCCCAUAAUAUAAAGGGAUU	CTTGCTACCATTTCTGACGGGCATGTGTATTGCAATTAAATTCACCCCTCTTTTGTTCTGCCTTCCCAGGGCTCTTAATTAGCTTGTAACATACTCCCTCCGTCCCATAATATAAAGGGATTTTGAGTTTTTACCTACACTGTTTAACCACTTGTCTTATTC
osa-miR818c	LOC_Os09g37020.1|12009.m060058|cDNA	AAUCCCUUAUAUUAUGGGACGG	CCGUCCCAUAAUAUAAAAGAUU	AAGTACATGGATGGGACTCTAGAGTATCCAGTTCTTATACGACATAAGATTACCTTCCATCTACTCTCTCCGTCCCATAATATAAAAGATTTTGAAGGGATGTGACACTTTACTGTGAATCTGGACATGGATCCCTCCGGTTTTTCTTACAGTCTGGTGTA
osa-miR812o-5p	LOC_Os09g32940.2|12009.m060033|cDNA	CGUGUUCAACGUUUGACUGUC	GACAGUCAAACGUUGG-CACG	AGTATTAATCATGTTTTATCATCTAACAACAATGAAAATACTAATTATAAAAAAAATTCGTATAAGACGGACAGTCAAACGTTGGCACGAAAACCCATGGTTTGCCTTTTTTTGGGACGGAGGGAGTATGTATATATTTCTCTCATACGCCTGCTTTTC
osa-miR812o-5p	LOC_Os04g20474.3|12004.m101480|cDNA	CGUGUUCAACGUUUGACUGUC	GACAGUCAAA-GUUGGACACG	AATATTAATCATGTTTTATCATCTAACAGTAATGAAAATACGAATTATAAAAAATTTTTATATAAGACGGACAGTCAAAGTTGGACACGCAACCCTAGGATTTGCTTTTTTTTTTTTTTTTAAACGAGGGAGTAAGAAACACGGAGTGATGTCTGCCAC
osa-miR812o-5p	LOC_Os04g20474.2|12004.m78946|cDNA	CGUGUUCAACGUUUGACUGUC	GACAGUCAAA-GUUGGACACG	AATATTAATCATGTTTTATCATCTAACAGTAATGAAAATACGAATTATAAAAAATTTTTATATAAGACGGACAGTCAAAGTTGGACACGCAACCCTAGGATTTGCTTTTTTTTTTTTTTTTAAACGAGGGAGTAAGAAACACGGAGTGATGTCTGCCAC
osa-miR812o-5p	LOC_Os04g20474.1|12004.m07204|cDNA	CGUGUUCAACGUUUGACUGUC	GACAGUCAAA-GUUGGACACG	AATATTAATCATGTTTTATCATCTAACAGTAATGAAAATACGAATTATAAAAAATTTTTATATAAGACGGACAGTCAAAGTTGGACACGCAACCCTAGGATTTGCTTTTTTTTTTTTTTTTAAACGAGGGAGTAAGAAACACGGAGTGATGTCTGCCAC
osa-miR1879	LOC_Os09g15389.2|12009.m60165|cDNA	GUGUUUGGUUU-AGGGAUGAGGUGG	UCACUUCAUCCCUCAAACCAAACAG	ACTGGTGGATATATCCAAAAGGGATCGTTCCATCCCTTTATATTCCTCAAACCAAACAAAGAATAGGACTCACTTCATCCCTCAAACCAAACAGAAAATAGGATCATCCCATCAAAAAATCAGGGATGGACCTAACCCATCCCTCTCCGTCCACAAATCAAACA
osa-miR5502	LOC_Os09g35570.1|12009.m06508|cDNA	UACGGAUACGGAUACGCGAUAC	AUAUC-CGUAUUCGUAUCCGUA	ATATCCGAATTATTATCTGTATCCGACGGAAACCCTGATATCATATTCGTATTCGTATCCGGGAGAAAATATCCGTATTCGTATCCGTATCCGAAATATCCGAGAATTATCCGATCCCAAAGGTATCCGTATCCGTTTTTGTCCGGAGCGGACGGAAAC
osa-miR5502	LOC_Os07g43790.1|12007.m08604|cDNA	UACGGAUACGGAUACGCGAUAC	AUAUC-CGUAUUCGUAUCCGUA	ATATCCGAATTATTATCCGTATCCGACTGAAACCCTGGTACCATATTCGTATTCGTATCCGGGAGAAAATATCCGTATTCGTATCCGTATCCGAACTATCCGAGAATTATCCGATCTGAAAGGTATCCGTATCCGTTTTTGTCCGGAGCGGACGGAAAC
osa-miR2118n	LOC_Os04g30690.1|12004.m08174|cDNA	UUCCCGAUGCCUCCCAUUCCUA	UUGGCAUGGGGGGCGUCGGGAA	GAAGCAGGCCTGTGGCATGCAGCACTATAGCTGAAGCAAGGAGGACAGAGTTGCCTGTGCTGCCAATAGTTGGCATGGGGGGCGTCGGGAAGACAACCATGGCACAACAAATCTGTGAGGATGGAGTGGTGCGGAAACACTTTGACTGCATAATCTGGATA
osa-miR166k-3p	LOC_Os10g33960.4|12010.m065291|cDNA	UCGGACCAGGCUUCAAUCCCU	CUGGGAUGAAGCCUGGUCCGG	TGCGGAGGAGACCCTGACAGAGTTCCTCTCCAAGGCTACAGGGACTGCTGTTGATTGGGTGCCAATGCCTGGGATGAAGCCTGGTCCGGATTCGTTTGGTATTGTGGCCGTTTCACATGGTTGCCGTGGTGTTGCTGCCCGTGCCTGTGGTTTGGTGAA
osa-miR166k-3p	LOC_Os10g33960.2|12010.m21791|cDNA	UCGGACCAGGCUUCAAUCCCU	CUGGGAUGAAGCCUGGUCCGG	TGCGGAGGAGACCCTGACAGAGTTCCTCTCCAAGGCTACAGGGACTGCTGTTGATTGGGTGCCAATGCCTGGGATGAAGCCTGGTCCGGATTCGTTTGGTATTGTGGCCGTTTCACATGGTTGCCGTGGTGTTGCTGCCCGTGCCTGTGGTTTGGTGAA
osa-miR166k-3p	LOC_Os10g33960.1|12010.m06226|cDNA	UCGGACCAGGCUUCAAUCCCU	CUGGGAUGAAGCCUGGUCCGG	TGCGGAGGAGACCCTGACAGAGTTCCTCTCCAAGGCTACAGGGACTGCTGTTGATTGGGTGCCAATGCCTGGGATGAAGCCTGGTCCGGATTCGTTTGGTATTGTGGCCGTTTCACATGGTTGCCGTGGTGTTGCTGCCCGTGCCTGTGGTTTGGTGAA
osa-miR1858a	LOC_Os10g35880.1|12010.m06405|cDNA	GAGAGGAGGACGGAGUGGGGC	GCUCCACGCCGUCUUCCUCUU	GGAATATGAGCAGCAAAGGCCCCGTGTCCCTGTTGTCAAAACATTTAGCTGGGTGCCCTTGAAGATTGATCTAAACAACGGACCAGTTGAAGGCGGTACACCAGCCATAGCTCCACGCCGTCTTCCTCTTGAAGTTCGCAGGCGTTGTCGCCTACCTTAA
osa-miR1858a	LOC_Os12g16290.1|12012.m05587|cDNA	GAGAGGAGGACGGAGUGGGGC	GCCCCUCUCCGUCUCCCUCUC	AATCTCCCTCTCCCTCTCTTCCCTTTTCCATGGCCGCGGATGGTGAGCGATGGCAGCTTGGGAGGCAAGGCCCCTCTCCGTCTCCCTCTCTTCTCCCACTCTCTCCTCTTCCCCTCTTCCATGACTAGACGATGAGCACAAGCAGGCGTCGGAGGTGACG
osa-miR1858a	LOC_Os08g41440.1|12008.m08122|cDNA	GAGAGGAGGACGGAGUGGGGC	GUCCCACUCCUUCCACCUCUC	GTTCCGGGCAACCATCCTGGCGACGCTCTGCCTCGTCTGCCTCTTCACCGTGCACTACCCGTCGCTGCTGTCCCACTCCTTCCACCTCTCCTCCGCCGCCGCCGCCGCGAACGGGAAGCACAGGGCGGCGTCGCGGTCGTCGCACCGGAGCTTGCTTGGG
osa-miR1858a	LOC_Os08g42420.5|12008.m26812|cDNA	GAGAGGAGGACGGAGUGGGGC	CCCCCACUCUUUCCUCCUCUA	CCCCAATTCTCATCTTATTTCTCTTGTTGTAATGGGACAGACTTTCATGCGGCAAAAGGTCACTCTGTCCCCCACTCTTTCCTCCTCTAATCCAATGAAAGAAGGAAGTAATGCCGGTGACATTAATATTGGCCCCAAGGCTGAGTCTGTCTCATGTGG
osa-miR812c	LOC_Os11g34910.1|12011.m28631|cDNA	GACGGACGGUUAAACGUUGGAC	GUCCAACGUUUGACCAUUCGUC	CACTTGTCATATTCAAGCTCTTCCTTTCTACTACCTTCATATTTTAATGTATGACGTCGTTGATTTTTTGTCCAACGTTTGACCATTCGTCTTATTCAAAAAATTTATATAATTATTATTTATTTTATTGTGACTTGATTCATCATCAAATGTTCTTTAAG
osa-miR812c	LOC_Os12g09570.1|12012.m04941|cDNA	GACGGACGGUUAAACGUUGGAC	UGCCAACGUUUGACUGUCCGUC	CTTATGCCTGATGCAAACTAGGCTGCTATTCCCTCCGTCCCAAAAAAAGACAAACCCTGGATTTCCGTGCCAACGTTTGACTGTCCGTCTTATATGAAATTTTTTTATAATTAGTATTTTCATTGTTGTTAGATGATAAATCATGATTAATATTTTATG
osa-miR812c	LOC_Os12g09570.2|12012.m26861|cDNA	GACGGACGGUUAAACGUUGGAC	UGCCAACGUUUGACUGUCCGUC	CTTATGCCTGATGCAAACTAGGCTGCTATTCCCTCCGTCCCAAAAAAAGACAAACCCTGGATTTCCGTGCCAACGTTTGACTGTCCGTCTTATATGAAATTTTTTTATAATTAGTATTTTCATTGTTGTTAGATGATAAATCATGATTAATATTTTATG
osa-miR812c	LOC_Os11g37540.1|12011.m07599|cDNA	GACGGACGGUUAAACGUUGGAC	AUCCAACGUUUCACCGUUCGUC	TTGTATACATAATTTTTTTCTACTCCCTCCATCCCATCCCAAAATAAGTGCAATTTTACACTATTCATATCCAACGTTTCACCGTTCGTCTTATTTGAATTTTTTTTATGATTACTATTTTTATTGTTATTAGATGATAAAACATGAATAGAACTTTATG
osa-miR812c	LOC_Os10g30550.1|12010.m05915|cDNA	GACGGACGGUUAAACGUUGGAC	GCCCAAUGUUUGACCAUCCGUC	CCTTACTAGTACTATTACTTCATCGTTACTCCCTTCGTCCTAAAAAAAAAGACCAACCCTGATTTCCGTGCCCAATGTTTGACCATCCGTCTTATTTAAAAAAAACTAGTTGGGTGGCCCGCGCAATTGCGCGGCTAGCACCCAAACAAAATTATATATTT
osa-miR818d	LOC_Os05g43570.1|12005.m08484|cDNA	AAUCCC-UUAUAUUAUGGGACGG	CCGUCCCAUAAUAUAAAGGGAUU	CTTGCTACCATTTCTGACGGGCATGTGTATTGCAATTAAATTCACCCCTCTTTTGTTCTGCCTTCCCAGGGCTCTTAATTAGCTTGTAACATACTCCCTCCGTCCCATAATATAAAGGGATTTTGAGTTTTTACCTACACTGTTTAACCACTTGTCTTATTC
osa-miR1858b	LOC_Os12g16290.1|12012.m05587|cDNA	GAGAGGAGGACGGAGUGGGGC	GCCCCUCUCCGUCUCCCUCUC	AATCTCCCTCTCCCTCTCTTCCCTTTTCCATGGCCGCGGATGGTGAGCGATGGCAGCTTGGGAGGCAAGGCCCCTCTCCGTCTCCCTCTCTTCTCCCACTCTCTCCTCTTCCCCTCTTCCATGACTAGACGATGAGCACAAGCAGGCGTCGGAGGTGACG
osa-miR1858b	LOC_Os08g41440.1|12008.m08122|cDNA	GAGAGGAGGACGGAGUGGGGC	GUCCCACUCCUUCCACCUCUC	GTTCCGGGCAACCATCCTGGCGACGCTCTGCCTCGTCTGCCTCTTCACCGTGCACTACCCGTCGCTGCTGTCCCACTCCTTCCACCTCTCCTCCGCCGCCGCCGCCGCGAACGGGAAGCACAGGGCGGCGTCGCGGTCGTCGCACCGGAGCTTGCTTGGG
osa-miR1858b	LOC_Os08g42420.3|12008.m080221|cDNA	GAGAGGAGGACGGAGUGGGGC	CCCCCACUCUUUCCUCCUCUA	CTGCAGCTATGACTTGACAGACATGCCTTCAGGGACCAAGACTTTCATGCGGCAAAAGGTCACTCTGTCCCCCACTCTTTCCTCCTCTAATCCAATGAAAGAAGGAAGTAATGCCGGTGACATTAATATTGGCCCCAAGGCTGAGTCTGTCTCATGTGG
osa-miR408-5p	LOC_Os07g29660.1|12007.m07238|cDNA	CAGGGAUGAGGCAGAGCAUGG	CCAUGCUCGUCCUCAUCUCUG	ATGGGGACTGCAGCGACCTCTAGGATCTATGAAGCACTGAAGATGTTGCAACCACCACCTTGGGTCCATGCTCGTCCTCATCTCTGCCTCTACCACGTAACCCTCGTGGTACTCACCACCAACTTATCAAGTCCCCTTTTCTGGCCACCCTTTCCACTCG
osa-miR2104	LOC_Os07g13530.2|12007.m29111|cDNA	GCGGCGAGGGGAUGCGAGCGUG	CGCGUCCGUGUCCCCUCGCCGC	CCACCACCACCCTCCTTCCTTCCTTCCTTCCCCTTCTCTCTCTCTCTCTCCCCCTCCCTCCGATCTCGCCGCGTCCGTGTCCCCTCGCCGCCGCAGCCAGCGTCGAGGGCTCGGCGACCGGAGGAGGAGAGGCCGGAACCCGCCGCCGCCGCCGCCGCCTC
osa-miR2104	LOC_Os07g13530.1|12007.m05799|cDNA	GCGGCGAGGGGAUGCGAGCGUG	CGCGUCCGUGUCCCCUCGCCGC	CCACCACCACCCTCCTTCCTTCCTTCCTTCCCCTTCTCTCTCTCTCTCTCCCCCTCCCTCCGATCTCGCCGCGTCCGTGTCCCCTCGCCGCCGCAGCCAGCGTCGAGGGCTCGGCGACCGGAGGAGGAGAGGCCGGAACCCGCCGCCGCCGCCGCCGCCTC
osa-miR2104	LOC_Os11g32380.1|12011.m07139|cDNA	GCGGCGAGGGGAUGCGAGCGUG	UCCGCUCGAAUCCCCCCGCCGC	TTTCCCTCCATCCGCAACGGCTACCAAAGCCAGAGCCCAGAAGCCACGAACGAAATCCCCTTTCCGCTCGAATCCCCCCGCCGCAGCGGCGGATCGGGGAAGCCACGGCTCCTTCTCCGGCCGGCCGTCGCCTCGCCCGGATCCCCTCCGCCGGCCGGA
osa-miR5816	LOC_Os11g41034.1|12011.m80106|cDNA	UAGGAGUGUUUGUAGGAGCGCCAC	GUGAAACUCCUACAAACGCUCCUA	TATCTATCTATCTATTATATACATACTAAAAGTCCATTAAACTTCCTACAAACGCTCTCAAGCCGCCACGTGAAACTCCTACAAACGCTCCTAGGTCGCCAAGTGGCTCTATCTAATCTAACCGTCGATTTTAACTTAAATTGGTGGACCCAATATTTTAGAC
osa-miR166m	LOC_Os07g08900.1|12007.m05346|cDNA	UCGGACCAGGCUUCAUUCCCU	AGGGAAAGAGGCCUGGGCCGA	TGATGAAATAAGCCGTAAGAACCTGGAGGTGGAGTCCCTGGCCCATACCCTCAAGGAGGCGAAAACTGAAGGGAAAGAGGCCTGGGCCGAGGTTGATCGCCTCAAGGCCGAACTGGAGAAGGAGAAGGACCATTCGGCGGTGCTCATCGATTACTACAAC
osa-miR528-5p	LOC_Os07g38290.1|12007.m08076|cDNA	UGGAAGGGGCAUGCAGAGGAG	CUCCUCUGC-UGCCCCUUCCA	CCTCTGCGGCTTCCCGGGCCACTGCGGCATCGGCCAGAAGGTGGACATCCGCGTCGCCGCCTCCGGCCACTCCTCTGCTGCCCCTTCCATGGCGCCCGCCCCGGCCTCCGGCTCCGAGGCACCCGTCGCCCCCGGCGGCGGCGGCGGCGGCTCGTCCGG
osa-miR166n-3p	LOC_Os04g23200.1|12004.m07466|cDNA	UCGGACCAGGCUUCAUUCCCC	AGGGGAUGAAGCCUGGUCCCU	AACCTGGCGGCTGAGGAGTTCAACCAGACCACCACTCTGATGGAGAAGATTCAAGAACCGGCGAGGGAAGGGGATGAAGCCTGGTCCCTGCTAGAACCAATCCCGGTGAGCCGGGTTTTGGCGCGTATCAAGTGTGACCTGCCGGCAAACGTCTCCCCA
osa-miR169l	LOC_Os07g41720.1|12007.m08408|cDNA	UAGCCAAGGAUGACUUGCCUG	GUGGCAAUUCAUCCUUGGCUU	ATGAGGTGAGGTGAAGAGGGGTGAAGTGGGTTCAGCTCAGCACCATCACTTTGGCTCTCTCCCTGCTGGTGGCAATTCATCCTTGGCTTATGAAAATACCTTATGGGAAAAAAAAAAGTAGTTTCATCCTCAAATGGACCAAACATGTGTGGCTCCATT
osa-miR169l	LOC_Os07g41720.2|12007.m29255|cDNA	UAGCCAAGGAUGACUUGCCUG	GUGGCAAUUCAUCCUUGGCUU	ATGAGGTGAGGTGAAGAGGGGTGAAGTGGGTTCAGCTCAGCACCATCACTTTGGCTCTCTCCCTGCTGGTGGCAATTCATCCTTGGCTTATGAAAATACCTTATGGGAAAAAAAAAAGTAGTTTCATCCTCAAATGGACCAAACATGTGTGGCTCCATT
osa-miR812d	LOC_Os11g34910.1|12011.m28631|cDNA	GACGGACGGUUAAACGUUGGAC	GUCCAACGUUUGACCAUUCGUC	CACTTGTCATATTCAAGCTCTTCCTTTCTACTACCTTCATATTTTAATGTATGACGTCGTTGATTTTTTGTCCAACGTTTGACCATTCGTCTTATTCAAAAAATTTATATAATTATTATTTATTTTATTGTGACTTGATTCATCATCAAATGTTCTTTAAG
osa-miR812d	LOC_Os12g09570.1|12012.m04941|cDNA	GACGGACGGUUAAACGUUGGAC	UGCCAACGUUUGACUGUCCGUC	CTTATGCCTGATGCAAACTAGGCTGCTATTCCCTCCGTCCCAAAAAAAGACAAACCCTGGATTTCCGTGCCAACGTTTGACTGTCCGTCTTATATGAAATTTTTTTATAATTAGTATTTTCATTGTTGTTAGATGATAAATCATGATTAATATTTTATG
osa-miR812d	LOC_Os12g09570.2|12012.m26861|cDNA	GACGGACGGUUAAACGUUGGAC	UGCCAACGUUUGACUGUCCGUC	CTTATGCCTGATGCAAACTAGGCTGCTATTCCCTCCGTCCCAAAAAAAGACAAACCCTGGATTTCCGTGCCAACGTTTGACTGTCCGTCTTATATGAAATTTTTTTATAATTAGTATTTTCATTGTTGTTAGATGATAAATCATGATTAATATTTTATG
osa-miR812d	LOC_Os11g37540.1|12011.m07599|cDNA	GACGGACGGUUAAACGUUGGAC	AUCCAACGUUUCACCGUUCGUC	TTGTATACATAATTTTTTTCTACTCCCTCCATCCCATCCCAAAATAAGTGCAATTTTACACTATTCATATCCAACGTTTCACCGTTCGTCTTATTTGAATTTTTTTTATGATTACTATTTTTATTGTTATTAGATGATAAAACATGAATAGAACTTTATG
osa-miR812d	LOC_Os10g30550.1|12010.m05915|cDNA	GACGGACGGUUAAACGUUGGAC	GCCCAAUGUUUGACCAUCCGUC	CCTTACTAGTACTATTACTTCATCGTTACTCCCTTCGTCCTAAAAAAAAAGACCAACCCTGATTTCCGTGCCCAATGTTTGACCATCCGTCTTATTTAAAAAAAACTAGTTGGGTGGCCCGCGCAATTGCGCGGCTAGCACCCAAACAAAATTATATATTT
osa-miR5500	LOC_Os04g46560.1|12004.m09605|cDNA	AUCACUGAUGAAA-UCUUGCGGC	GUUGCAAGGGUUUCGUCAGUGAU	GTTTCTCTGATCTGAACTGCAACCGAGGTCCGAAGCAGAGCTTCGGTTAATGTTTACTAAAAAGAAATCGTTGCAAGGGTTTCGTCAGTGATGTTTCTCATTGTCACGCAGTAGATGATCCCGATGATCCATGGGTGGTGTTGTTAGCTGGTGATGCTATCA
osa-miR818e	LOC_Os05g43570.1|12005.m08484|cDNA	AAUCCC-UUAUAUUAUGGGACGG	CCGUCCCAUAAUAUAAAGGGAUU	CTTGCTACCATTTCTGACGGGCATGTGTATTGCAATTAAATTCACCCCTCTTTTGTTCTGCCTTCCCAGGGCTCTTAATTAGCTTGTAACATACTCCCTCCGTCCCATAATATAAAGGGATTTTGAGTTTTTACCTACACTGTTTAACCACTTGTCTTATTC
osa-miR164d	LOC_Os04g41540.1|12004.m09132|cDNA	UGGAGAAGCAGGGCACGUGCU	GGCACCUGCUCUGCCUCUCCA	GTAAGAAATTCTGTTTTTCCCTGAATTTTCAGGGTTTTTCTCGTGTAAAACTGTAAAGGTGAACATTTTGGCACCTGCTCTGCCTCTCCATGCATGGCCGCATGGGTACCCCTGCTTGCTAGTCCACGAAAGGTCCGGATTCTGCACTTCTGGCTCTGTT
osa-miR164d	LOC_Os12g05260.1|12012.m04520|cDNA	UGGAGAAGCAGGGCACGUGCU	UGCUCUUGCCCUGCUUCUCCU	AAGTTTGAGATAGGATTGGCGATAGATATGAGGCCGACTGGTCGTCGTTCTTCTCCGCCGGTGGCTGCTGCTCTTGCCCTGCTTCTCCTCCTCGTCCTCTTCTTCTTCTCCCACTGCGCCTCAGCTGCTCGCCCACTGCCAGCATCAGCAGCAGCAGAG
osa-miR390-5p	LOC_Os04g46700.1|12004.m09618|cDNA	AAGCUCAGGAGGGAUAGCGCC	CGUGCUAACCCUCAUGAGCUU	GTCCTTGGTGCGCAGCCCGTCGATTACCTCGTGGTCCCTCGCGTCGTCGCTTGTGTGCTTGCGCTGCCCGTGCTAACCCTCATGAGCTTCGCGCTCGGTCTGGCGTCCTCGGCATTCTTAGCTGATTCGATCTTCGGTGTCAGTACCAGCATCATTCTG
osa-miR2907d	LOC_Os10g12130.1|12010.m04527|cDNA	GGCAGCCGAGCGAGGGCCUCGG	UCAAGGCCCUUGCCCGGCUGCC	GCAGCGTGCCGTACAGGCAATCCCCTGCCCTCAAGGCGACGCTCCAGGACGCGATCCATGGCTTCTACCTCAAGGCCCTTGCCCGGCTGCCGGCCAGAGAGCTTCGCCGCCGCTTCCACCGCAGCCTGCTCGAGGCTGGCCACTGCTATGGCCCGTTCGAC
osa-miR160d-3p	LOC_Os10g29020.1|12010.m05778|cDNA	GCGUGCGAGGAGCCAAGCAU	AUGCCUGCCUCCUCGCGCGC	ATGCCTGCCTCCTCGCGCGCCTCCGCCTCCGCATCCGACGGGGCCTCCTCCTCCGCCATCGTCGCCGGCACGGTGAACGGCTACCACGT
osa-miR159e	LOC_Os09g36650.1|12009.m06614|cDNA	AUUGGAUUGAAGGGAGCUCCU	CGGAGCUCCAUUCAAUCCAAC	GCCGCCTCGGAGCTGCTCCACCTCCCCTCCCTCCCCAATGCCGTCGCTATTCTCGGTGCCCCTCCTACCGGAGCTCCATTCAATCCAACAATTGACTTGAAGGCAAACAACACCAAGATGTCTGCTATGGAGAGGGAGGAAAAAGGGAAGAGGAGGAAT
osa-miR159e	LOC_Os06g40330.1|12006.m08569|cDNA	AUUGGAUUGAAGGGAGCUCCU	UAGAGCUCCCUUCACUCCAAU	TGTCAGTGGACATCCAATTCTTGATGGCAACTTCTCTACTTCTGGGACCATACAGAGGCCCATGAATGTAGAGCTCCCTTCACTCCAATATCCCAACTATGACTTTAACAATAATAATGCATGGTCATATCACGACCCCTTAGGACATCCTATTGACCA
osa-miR6249	LOC_Os07g05940.1|12007.m05058|cDNA	CGUGAAGAGCUCGCCGGCGGC	GUCACCGGCGAGCUCUUCGCG	GGGAGGTACGACTTCCATGGGCAGCTCGACGCCGACGGCACCATGATCGCGCACCCCAAGCTCGACCCGGTCACCGGCGAGCTCTTCGCGCTCAGCTACAATGTCGTGTCCAAGCCGTACCTCAAGTACTTCTACTTCACCGCCGACGGCCGCAAGTCCC
osa-miR6249	LOC_Os12g42280.1|12012.m08007|cDNA	CGUGAAGAGCUCGCCGGCGGC	GUCUCCGGCGAGCUCUUCGCC	ACGGTGGGGCGCTACGACTTCGACGGCCAGCTCGGCTGCGCCATGATCGCCCACCCCAAGCTCGACCCGGTCTCCGGCGAGCTCTTCGCCCTCAGCTACGACGTGATCAAGAAGCCATACCTGAAATACTTCTACTTCGACGCCGATGGCACCAAGTCAC
osa-miR6249	LOC_Os06g15170.1|12006.m06231|cDNA	CGUGAAGAGCUCGCCGGCGGC	GCCGUCGACGAGCUCUUCGCC	TACATCCCGACCTACAAGTACTGCACCCTCGAGGCCGCCCGTGCCGAGGTCGACCTCGTCGTCTTCTCCGCCGTCGACGAGCTCTTCGCCAAGACCGGCGTCAGCCCCGACGACGTCGACATACTCGTCGTCAACTGCAGCCTGTTCTGCCCCACGCCGT
osa-miR1863b	LOC_Os05g13804.1|12005.m083556|cDNA	AGCUCUGAUACCAUGUUAACUGUU	ACUAUCUAACAUGGUAUCAGAGCG	AATTGTGATCCACGTTACACAGTATCTCTCTCATACTATCTAACATGGTATCAGAGCGGGCGATCTAGCGCCGCTCCCACGCTTCCGCCGCCGCCGCCCCCGGGAGTAGCGATCTCCCAGGGGCGGCCACCCGTTTTTTTTTCTCTTTTCGTCGTCGCC
osa-miR6250	LOC_Os04g45570.2|12004.m101599|cDNA	GGGGAUAGAUCGACGCGUCAAG	AUCGACGCGCAGAUCUAUCCCC	CAACTCTACTCCTCTCACCCCCCGCATCCATCGAACTCCAACCTCTTCCTCTCCTCTTCTTCCCTCCCATCGACGCGCAGATCTATCCCCCGTCGCCGTGCGCTTCCCTCCGATCGCGAGCAGATCGGATTTATGCGGCCGTACTGCTTCTGCTGCTGCT
osa-miR6250	LOC_Os04g45570.1|12004.m09510|cDNA	GGGGAUAGAUCGACGCGUCAAG	AUCGACGCGCAGAUCUAUCCCC	CAACTCTACTCCTCTCACCCCCCGCATCCATCGAACTCCAACCTCTTCCTCTCCTCTTCTTCCCTCCCATCGACGCGCAGATCTATCCCCCGTCGCCGTGCGCTTCCCTCCGATCGCGAGCAGATCGGATTTATGCGGCCGTACTGCTTCTGCTGCTGCT
osa-miR530-3p	LOC_Os11g47660.1|12011.m08566|cDNA	AGGUGCAGAGGCAGAUGCAAC	GUUGCUUUUGCCUCUGCAUCA	TTGGCGGTGGACAGGTTCGAGATCAGGTTTCCACTCCAGAAACAGCAGACAAAACATGTGGATAGCTGGGTTGCTTTTGCCTCTGCATCAAGAGCAAAACATTTTGTGCTTGATTTGAGCCCAGCTGTGCACACCAATCACCAAAGTGAAGAGCACATGT
osa-miR5825	LOC_Os05g39370.1|12005.m08115|cDNA	AAAACAUCUGAUAACCUGAAACGG	CAGUUUCAGGCU-UCAGAUGUUUU	CTGATATTCGGAAGAGAAACTTTGGGAGAAAACCCCACGAACTGTGGGAGTTTGCTTGGCGCAAGAGTACAGTTTCAGGCTTCAGATGTTTTGCATGCCATAAGGTCTTTAAGCATAAGAAACTCACCATGATTGAGTCACACTTGAAGGGGGATAGAACAG
osa-miR444a-3p.1	LOC_Os04g38780.1|12004.m08867|cDNA	UUGCUGCCUCAAGCUUGCUGC	GCAGCAAGCUUGAGACAACAA	CAATATTCAATCCACCGAACACCCTTCAGGATAATTCGTATACAAAACTTGCAGTTCTGGCAAAGGGAGGCAGCAAGCTTGAGACAACAACTGCACAGCTTGCAAGAAAATCATCGAAAAACAGAACTGAGCACCCATCAAAGGCGGACAGACCAAATTT
osa-miR2120	LOC_Os12g17280.1|12012.m05685|cDNA	AAAGAUCUUUAGUCCCGGUUGUUC	CAUCAACCGGGACUAAAGAUAUUU	ATCGTCGGCGCGGCAGAGTCATGTTCGGCCGCGACGACGTCGGCGACGGCGTCGGCAACGAGGCAGCTGGCTAAAGATATTTTCCCGCTAAAGATATTTTCTATCTTTACTCCCGGTTATTCTCATCAACCGGGACTAAAGATATTTTCCCGTTATTTCTAA
osa-miR399e	LOC_Os05g48390.1|12005.m08910|cDNA	UGCCAAAGGAGAUUUGCCCAG	UUGGGCAAAUCUCCUUUGGCA	TTTGGCATTTAGCTTAGATTGCTTCCGGGCAAATCTCCTTTGGCACTACCTTTAGCTTCAGATTGCTCTTTGGGCAAATCTCCTTTGGCACTAGGTACTCTACTACTATCCGCATTAGATATTTGGATCAAATATCCTCTGGAAGTTAGTGGTATTACAT
osa-miR396a-5p	LOC_Os06g10310.1|12006.m05749|cDNA	UUCCACA-GCUUUCUUGAACUG	CCGUUCAAGAAAGCCUGUGGAA	GTGGCGGTGCTCGAGGGAGGCGTACGGCGAGTCCAAGTACTGCGAGAAGCACATGCACCGCGGCAAGAACCGTTCAAGAAAGCCTGTGGAAATGCCGCCCCCCGCCGCCGCCGCCGTCTACCGCCCGTCCGCGCTCTCCATCTCGCCGCCGCCGCACGACG
osa-miR396a-5p	LOC_Os06g02560.2|12006.m31960|cDNA	UUCCACA-GCUUUCUUGAACUG	CCGUUCAAGAAAGCCUGUGGAA	GTGGCGGTGCTCCAAGGAGGCGCACCCCGACTCCAAGTACTGCGAGCGCCACATGCACCGTGGCCGCAACCGTTCAAGAAAGCCTGTGGAATCCAAGACCGCTGCCCCTGCGCCCCAGTCGCAGCCCCAGCTGTCCAATGTCACGACCGCGACTCACGACA
osa-miR396a-5p	LOC_Os04g51190.3|12004.m10015|cDNA	UUCCACA-GCUUUCUUGAACUG	CCGUUCAAGAAAGCCUGUGGAA	GTGGCGGTGCTCCAAGGAGGCCGCGCCGGACTCCAAGTACTGTGAGCGACACATGCACCGCGGCCGCAACCGTTCAAGAAAGCCTGTGGAAGCGCAGCTCGTCGCCCCCCACTCGCAGCCCCCCGCCACGGCGCCGGCCGCCGCCGTCACCTCCACCGCCT
osa-miR396a-5p	LOC_Os04g51190.1|12004.m35444|cDNA	UUCCACA-GCUUUCUUGAACUG	CCGUUCAAGAAAGCCUGUGGAA	GTGGCGGTGCTCCAAGGAGGCCGCGCCGGACTCCAAGTACTGTGAGCGACACATGCACCGCGGCCGCAACCGTTCAAGAAAGCCTGTGGAAGCGCAGCTCGTCGCCCCCCACTCGCAGCCCCCCGCCACGGCGCCGGCCGCCGCCGTCACCTCCACCGCCT
osa-miR396a-5p	LOC_Os04g51190.2|12004.m35445|cDNA	UUCCACA-GCUUUCUUGAACUG	CCGUUCAAGAAAGCCUGUGGAA	GTGGCGGTGCTCCAAGGAGGCCGCGCCGGACTCCAAGTACTGTGAGCGACACATGCACCGCGGCCGCAACCGTTCAAGAAAGCCTGTGGAAGCGCAGCTCGTCGCCCCCCACTCGCAGCCCCCCGCCACGGCGCCGGCCGCCGCCGTCACCTCCACCGCCT
osa-miR396a-5p	LOC_Os06g02560.3|12006.m04989|cDNA	UUCCACA-GCUUUCUUGAACUG	CCGUUCAAGAAAGCCUGUGGAA	GTGGCGGTGCTCCAAGGAGGCGCACCCCGACTCCAAGTACTGCGAGCGCCACATGCACCGTGGCCGCAACCGTTCAAGAAAGCCTGTGGAATCCAAGACCGCTGCCCCTGCGCCCCAGTCGCAGCCCCAGCTGTCCAATGTCACGACCGCGACTCACGACA
osa-miR396a-5p	LOC_Os06g02560.1|12006.m091581|cDNA	UUCCACA-GCUUUCUUGAACUG	CCGUUCAAGAAAGCCUGUGGAA	GTGGCGGTGCTCCAAGGAGGCGCACCCCGACTCCAAGTACTGCGAGCGCCACATGCACCGTGGCCGCAACCGTTCAAGAAAGCCTGTGGAATCCAAGACCGCTGCCCCTGCGCCCCAGTCGCAGCCCCAGCTGTCCAATGTCACGACCGCGACTCACGACA
osa-miR444c.2	LOC_Os12g16730.1|12012.m05631|cDNA	UGCAGUUGUUG-UCUCAAGCUU	GAGCUUGAGAACAACAACUGUG	TATGACTACAAGATGGTCGATGACCGTTCTGTAGTAGAACAAGCTCATGAGATTCAGATGCTGGCTAAGGAGCTTGAGAACAACAACTGTGAGTTGTCGGACAAGTTTGTGTCAGGTGGCATTATTGCCAAATTGCCACCTTCTTGGTCGGACTTTGCCAC
osa-miR812p	LOC_Os06g50146.1|12006.m91819|cDNA	GACGGACGAUUAAAGUUGGGCAUG	CGUGUCCAACUUUAACGGUCCGUC	TGGCGCTGAGCCGTCCCAACTAGCTGGATACTTCCTCCGTCCCAAAAAAAAAGGCAAACCCTGGGTTTTCGTGTCCAACTTTAACGGTCCGTCTTATATGAAATTTTTTTATAATTCATATTTTCATTATTGTTAGATGATAAAACATGATTAATATTTTATG
osa-miR169g	LOC_Os07g41720.1|12007.m08408|cDNA	UAGCCAAGGAUGACUUGCCUA	GUGGCAAUUCAUCCUUGGCUU	ATGAGGTGAGGTGAAGAGGGGTGAAGTGGGTTCAGCTCAGCACCATCACTTTGGCTCTCTCCCTGCTGGTGGCAATTCATCCTTGGCTTATGAAAATACCTTATGGGAAAAAAAAAAGTAGTTTCATCCTCAAATGGACCAAACATGTGTGGCTCCATT
osa-miR169g	LOC_Os07g41720.2|12007.m29255|cDNA	UAGCCAAGGAUGACUUGCCUA	GUGGCAAUUCAUCCUUGGCUU	ATGAGGTGAGGTGAAGAGGGGTGAAGTGGGTTCAGCTCAGCACCATCACTTTGGCTCTCTCCCTGCTGGTGGCAATTCATCCTTGGCTTATGAAAATACCTTATGGGAAAAAAAAAAGTAGTTTCATCCTCAAATGGACCAAACATGTGTGGCTCCATT
osa-miR5794	LOC_Os06g31500.1|12006.m07690|cDNA	UGAGGAAUCACUAGUAGUCGU	ACGACAACUAGUGGGUCCUCA	ATGTCTCAGCAAGGCGAACCAATGTCGACGACAACTAGTGGGTCCTCAAGGGCACGTACTCCTAGGACAGGGAACAAAATCCCTAAGGAACGGTTCCGCATAACAGCGGTGGACCAAGTAGGGTTGCCAACAACTCCAAGGAAAATATTGAGCCGATTTA
osa-miR5794	LOC_Os06g31580.1|12006.m07698|cDNA	UGAGGAAUCACUAGUAGUCGU	ACGACAACUAGUGGGUCCUCA	ATGTCTCAGCAAGGCGAACCAATGTCGACGACAACTAGTGGGTCCTCAAGGGCACGTACTCCTAGGACAGGGAACAAAATCCCTAAGGAACGGTTCCGCATAACAGCGGTGGACCAAGTAGGGTTGCCAACAACTCCAAGGAAAATATTGAGCCGATTTA
osa-miR5794	LOC_Os05g32930.1|12005.m07525|cDNA	UGAGGAAUCACUAGUAGUCGU	ACGACAACUAGUGGGUCCUCA	ATGTCTCAGCAAGGCGAACCAATGTCGACGACAACTAGTGGGTCCTCAAGGGCACGTACTCCTAGGACATGGAACAAAATTCCTAAGGAACGGTTCCGCATAACAGTAGTGGACCAAGTAGGGTTGCCGACATCTCCAAGGAAAATATTGAGCCGATTTA
osa-miR5794	LOC_Os10g23970.1|12010.m05351|cDNA	UGAGGAAUCACUAGUAGUCGU	ACGACAACUAGUGGGUCCUCA	ATGTCTCAGCAAGGCAAACCAATATCGACGACAACTAGTGGGTCCTCAAGGGCACGTACTCCTAGGACAGGGAACAAAATCCCTAAGGAACGGTTCCGCATAATAGCGGTGGACGCCGTAGGGTTGCCGACATCTCCAAGGAAAATATTGAGCCGATTTA
osa-miR5794	LOC_Os09g09890.1|12009.m04254|cDNA	UGAGGAAUCACUAGUAGUCGU	ACGACAACUAGUGGGUCCUCA	ATGTCGACGACAACTAGTGGGTCCTCAAGGGCACATACTCCTAGGACAGGGAACAAAATCCCTAAGGAATGGTTCCGCATAACAGCGGTGGACGCCGTAGGGTTGCCGACATCTCCAAGGAAAATATTGAGCCGATTTAGGTCTATCTGCAGGGTCATAG
osa-miR5794	LOC_Os09g20070.1|12009.m05214|cDNA	UGAGGAAUCACUAGUAGUCGU	ACGACAACUAGUGGGUCCUCA	ATGTCTCAGCAAGGCGAACCAATGTCGACGACAACTAGTGGGTCCTCAAGGGCACGTACTCCTAGGACAGGGAACAAAATCTCTAAGGAACGGTTCCGCATAACAGCGGTGGACGCCGTAGAGTTGCCGACATCTCCAAGGAAAATATTGAGCCGATTTA
osa-miR5794	LOC_Os12g27000.1|12012.m06518|cDNA	UGAGGAAUCACUAGUAGUCGU	ACGACAACUAGUGGGUCCUCA	ATGTCTCAGCAAGGTGAACCAATGTCGACGACAACTAGTGGGTCCTCAAGGGCACGTACTCCTAGGACAGGGAACAAAATCCCTAAGGAACGGTTCCGCATAACAGTGGTGGACGCCGTAGGGTTGCCGACATCTCCAAGGAAAATATTGAGCCGATTTA
osa-miR5794	LOC_Os10g27150.1|12010.m05649|cDNA	UGAGGAAUCACUAGUAGUCGU	ACGACAACUAGUGGGUCCUCA	ATGTCGACGACAACTAGTGGGTCCTCAAGGGCACGTACTCCTAGGACAGGGAACAAAATTCCTAAGGAACGGTTCCGCATAACAACGGTGGACGCCGTAGGGTTGCCGACATCTCCAAGGAAAATATTGAGCCGATTTATGTCTATCTGCGGGGTCATAG
osa-miR5794	LOC_Os04g24940.1|12004.m07622|cDNA	UGAGGAAUCACUAGUAGUCGU	ACGACAACUAGUGGGUCCUCA	ATGTCTCAGCAAGGCGAACCAATATCGACGACAACTAGTGGGTCCTCAAGGGCACGTACTCCTAGGACAGGGAACAAAATCCCTAAGGAACGGTTCCGCATAACAGCGGTGGACGCTGTAGGGTTGCCGACATGTCCAAGGAAAATATTGAGCCGATTTA
osa-miR5794	LOC_Os11g24090.1|12011.m06335|cDNA	UGAGGAAUCACUAGUAGUCGU	ACGACAACUAGUGGGUCCUCA	GAGCCTGCCGCCTCCACCGAGCCCGGCGCCGATGCCCAGACGATGTCTCAGCAAGGCGAACCAATGTCGACGACAACTAGTGGGTCCTCAAGGGCACGTACTCCTAGGACAGGGAACAAAATCCCTAAGGAACGGTTCCGCATAACGACAGTGAACCAAG
osa-miR5794	LOC_Os08g31390.1|12008.m07137|cDNA	UGAGGAAUCACUAGUAGUCGU	ACGACAACUAGUGGGUCCUCA	ATGTCGACGACAACTAGTGGGTCCTCAAGGGCACGTACTCCTAGGACAGGGAACAAAATCCCTAAGGAACGGTTCCGCATAACAGCGGTGGACGCTGTAGGGTTGCCGACATCTCTAAAGAAAATATTGAGCCGATTTAGGTCTATCTGCGGGGTCATAG
osa-miR5794	LOC_Os11g33020.1|12011.m07203|cDNA	UGAGGAAUCACUAGUAGUCGU	ACGACAACUAGUGGGUCCUCA	ATGTCGACGACAACTAGTGGGTCCTCAAGGGCACGTACTCCTAGGACAGGGAACAAAATTCCTAAGGAACGGTTCCGCATAACAGCGGTAGACGCCGTAGGGTTGCCGACATCTCCAAGGAAAATATTGAGCCGATTTAGGTCTATCTGCGGGGTCATAG
osa-miR5794	LOC_Os11g26100.1|12011.m06531|cDNA	UGAGGAAUCACUAGUAGUCGU	ACGACAACUAGUGGGUCCUCA	ATGTCGACGACAACTAGTGGGTCCTCAAGGGCACGTACTCCTAGGACAGGGAACAAAATTCCTAAGGAACGGTTCCGCATAACAGCGGTGGACGCCGTAGGGTTGCCGACATCTCCAAGGAAAATGTTGAGCCGATTTAGTATTCTGCAAGACGACTTCA
osa-miR5794	LOC_Os12g25530.1|12012.m06378|cDNA	UGAGGAAUCACUAGUAGUCGU	ACGACAACUAGUGGGUCCUCA	ATGTCTCAGCAAGGCGAACCAATATCGACGACAACTAGTGGGTCCTCAAGGGCACCTACTCCTAGGACAGGGAACAAAATCCCTAAGGAACGGTTCCGCATAACAGTGGTGGACGCCGTAGGGTATCCGACAACTCCAAGGAAAATATTGAGCCGATTTA
osa-miR5794	LOC_Os10g14120.1|12010.m04660|cDNA	UGAGGAAUCACUAGUAGUCGU	ACGACAACUAGUGGGUCCUCA	ATGTCGACGACAACTAGTGGGTCCTCAAGGGCACGTACTCCTAGGACAGGGAACAAAATTCCTAAGGAATGGTTCCGCATAACAGCGGTGGATGCCGTAGGGTTGCCGACATCTCCAAGGAAAATATTGAGCCGATTTAGGTCTATCTGTGGGGTCATAG
osa-miR5794	LOC_Os05g35090.1|12005.m07739|cDNA	UGAGGAAUCACUAGUAGUCGU	ACGACAACUAGUGGGUCCUCA	ATGTCAACGACAACTAGTGGGTCCTCAAGGGCACGTACTCCTAGGACAGGGAACAAAATCCCTAAGGAACGGTTCCGCATAACAGCGGTGGATGCCGTAGGGTTGTTGACATCTCCAAGGAAAATATTGAGCCGATTTAGGTCTATCTGCGGGGTCATAG
osa-miR5794	LOC_Os12g40600.1|12012.m07844|cDNA	UGAGGAAUCACUAGUAGUCGU	ACGACAACUAGUGGGUCCUCA	ATGTCGACGACAACTAGTGGGTCCTCAAGGGCACGTACTCCTAGGACAGGGAACAAAATTCCTAAGGAACGGTTCCACATAACAGCGGTGGACGCCATAGGGTTGCCGACATCTACAAGGAAAATATTGAGCCGATTTAGGTCTATCTGCGGGGTCATAG
osa-miR5794	LOC_Os11g20570.1|12011.m06131|cDNA	UGAGGAAUCACUAGUAGUCGU	ACGACAACUAGUGGGUCCUCA	ATGTCGACGACAACTAGTGGGTCCTCAAGGGCACGTACTCCTAGGACAGGGAACAAAATTCCTAAGGAACGGTTCCGCATAACAGCGGTGGACGCCGTAGGGTTGCCGACATCTCCAAGGAAAATATTGAGCCGATTTAGGTCTATCTGCGGGGTCATAG
osa-miR5794	LOC_Os10g25750.1|12010.m05519|cDNA	UGAGGAAUCACUAGUAGUCGU	ACGACAACUAGUGGGUCCUCA	ATGTCTCAGCAAGGCGAACCAATGTCGACGACAACTAGTGGGTCCTCAAGGGCACGTACTCCTAGGACTGGGAACAAAATCCCTAAGGAACGGTTCCGCATAACAGCGGTGGATGCCGTAGGGTTGCCGGCATCTCCAAAGAAAATATTGAGCCGATTTA
osa-miR5794	LOC_Os07g34500.1|12007.m07707|cDNA	UGAGGAAUCACUAGUAGUCGU	ACGACAACUAGUGGGUCCUCA	ATGTCGACGACAACTAGTGGGTCCTCAAGGGCACGTACTCCTAGGACAGGGAACAAAATTCCTAAGGAACGGTTCCGCATAACAGCGGTGGACGCCGTAGGGTTTCTGACAGCTCCAAGGAAAATATTGAGCCGATTTAGGTCTATCTGCGGGGTCATAG
osa-miR5794	LOC_Os07g18520.1|12007.m06292|cDNA	UGAGGAAUCACUAGUAGUCGU	ACGACAACUAGUGGGUCCUCA	ATGTCGACGACAACTAGTGGGTCCTCAAGGGCACGTACTCCTAGGACAGGGAACAAAATTCCTAAGGAACGGTTCCGTATAACAGCGGTGAACGCCGTAGGGTTGCCGACATCTCCAAGGAAAATATTGAGCCGATTTAGGTCTATCTGCGGGGTCATAG
osa-miR5794	LOC_Os09g04000.1|12009.m03769|cDNA	UGAGGAAUCACUAGUAGUCGU	ACGACAACUAGUGGGUCCUCA	ATGTCGACGACAACTAGTGGGTCCTCAAGGGCACGTACTCCTAGGACAGGGAACAAAATTCCTAAGGAACGGTTCCGCATAACAGCGGTGGACGCCGTAGGGTTGCGGACATCTCCAAGGAAAATATTGAGCCGATTTAGGTCTATCTGTGGGGTCATAG
osa-miR5794	LOC_Os05g28430.1|12005.m07128|cDNA	UGAGGAAUCACUAGUAGUCGU	ACGACAACUAGUGGGUCCUCA	ATGTCGACGACAACTAGTGGGTCCTCAAGGGCACGTACTCCTAGGACAGGGAACAAAATCCCTAAGGAACGGTTCCGCATAACAGCGGTGGACGCCGTAGGGTTGCCGACATCTCCAAGGAAAATATTGAGCCGATTTAGGTCTATCTGCGGGGTCATAG
osa-miR1863a	LOC_Os06g38480.2|12006.m08383|cDNA	AGCUCUGAUACCAUGUUAGAUUAG	CACAAUUCACAUGGUAUCAGAGCU	GTACTGATTTTAGCACAATTCACATGGTATCAGAGCTAGGTTGCTCTTGCGATTCCCGTCGATGTCCGCCGCCGGCGAGCTCTTCACCGGTCTTGGTCTCCGGCGAGTGTCCTCCCTCATCTCTTCTCCCAGTGGAAGTTTTCTGCTGTGTGTTCTGTTT
osa-miR1863a	LOC_Os06g38480.1|12006.m091724|cDNA	AGCUCUGAUACCAUGUUAGAUUAG	CACAAUUCACAUGGUAUCAGAGCU	GTACTGATTTTAGCACAATTCACATGGTATCAGAGCTAGGTTGCTCTTGCGATTCCCGTCGATGTCCGCCGCCGGCGAGCTCTTCACCGGTCTTGGTCTCCGGCGAGTGTCCTCCCTCATCTCTTCTCCCAGTGGAAGTTTTCTGCTGTGTGTTCTGTTT
osa-miR1433	LOC_Os09g15420.1|12009.m04803|cDNA	UGGCAAGUCUCCUCGGCUACC	CAUAGCAGAGGAGAUUUGCCG	CCTAAAAACTCACCCTGCACAGAAGAGTTTCCTCTCACTCCACACAATCCATATGGCAGAACCAAGCTCATAGCAGAGGAGATTTGCCGTGATATATACCATTCAGATTCTGAATGGAGCATAATTTTACTTAGGTACTTCAATCCTGTTGGAGCTCAT
osa-miR159f	LOC_Os09g36650.1|12009.m06614|cDNA	CUUGGAUUGAAGGGAGCUCUA	CGGAGCUCCAUUCAAUCCAAC	GCCGCCTCGGAGCTGCTCCACCTCCCCTCCCTCCCCAATGCCGTCGCTATTCTCGGTGCCCCTCCTACCGGAGCTCCATTCAATCCAACAATTGACTTGAAGGCAAACAACACCAAGATGTCTGCTATGGAGAGGGAGGAAAAAGGGAAGAGGAGGAAT
osa-miR444d.2	LOC_Os04g38780.1|12004.m08867|cDNA	UGCAGUUGCUGCCUCAAGCUU	AAGCUUGAGACAACAACUGCA	TTCAATCCACCGAACACCCTTCAGGATAATTCGTATACAAAACTTGCAGTTCTGGCAAAGGGAGGCAGCAAGCTTGAGACAACAACTGCACAGCTTGCAAGAAAATCATCGAAAAACAGAACTGAGCACCCATCAAAGGCGGACAGACCAAATTTACAAA
osa-miR1862a	LOC_Os05g12400.1|12005.m05705|cDNA	ACGAGGUUGGUUUAUUUUGGGACG	UGUCCCAAAAUAAACCAACUUCUA	TACCCAGGTCATCTTGTACGGTGCTACTCCCTCTATCCCGAAATAAAACAACTTATAGAGATTGAAGTTTGTCCCAAAATAAACCAACTTCTACCTTCTTGCCTACCATCAATGCCTACCACCTGTCTGCAAAACAATAAATTTTATTACTTCAATACCCCGG
osa-miR2927	LOC_Os05g38680.1|12005.m08047|cDNA	UGUCGUCGUCGAUGGAGCCCAUG	CAAGGGCUCCGACGACGACGACG	GGCGGAGCGCAACATCGAGGCGGAGACGATGCAGCGGATCCAGAAGATGCTCTCCGACGCCGCGGCATCCAAGGGCTCCGACGACGACGACGACGACGAGAGCTAGCTCTAGCTAAGCTATAGCTATAGCTAGAGTTCATGACTAGCTCTTCACATGAGCTC
osa-miR169j	LOC_Os07g41720.1|12007.m08408|cDNA	UAGCCAAGGAUGACUUGCCUG	GUGGCAAUUCAUCCUUGGCUU	ATGAGGTGAGGTGAAGAGGGGTGAAGTGGGTTCAGCTCAGCACCATCACTTTGGCTCTCTCCCTGCTGGTGGCAATTCATCCTTGGCTTATGAAAATACCTTATGGGAAAAAAAAAAGTAGTTTCATCCTCAAATGGACCAAACATGTGTGGCTCCATT
osa-miR169j	LOC_Os07g41720.2|12007.m29255|cDNA	UAGCCAAGGAUGACUUGCCUG	GUGGCAAUUCAUCCUUGGCUU	ATGAGGTGAGGTGAAGAGGGGTGAAGTGGGTTCAGCTCAGCACCATCACTTTGGCTCTCTCCCTGCTGGTGGCAATTCATCCTTGGCTTATGAAAATACCTTATGGGAAAAAAAAAAGTAGTTTCATCCTCAAATGGACCAAACATGTGTGGCTCCATT
osa-miR812b	LOC_Os11g34910.1|12011.m28631|cDNA	GACGGACGGUUAAACGUUGGAC	GUCCAACGUUUGACCAUUCGUC	CACTTGTCATATTCAAGCTCTTCCTTTCTACTACCTTCATATTTTAATGTATGACGTCGTTGATTTTTTGTCCAACGTTTGACCATTCGTCTTATTCAAAAAATTTATATAATTATTATTTATTTTATTGTGACTTGATTCATCATCAAATGTTCTTTAAG
osa-miR812b	LOC_Os12g09570.1|12012.m04941|cDNA	GACGGACGGUUAAACGUUGGAC	UGCCAACGUUUGACUGUCCGUC	CTTATGCCTGATGCAAACTAGGCTGCTATTCCCTCCGTCCCAAAAAAAGACAAACCCTGGATTTCCGTGCCAACGTTTGACTGTCCGTCTTATATGAAATTTTTTTATAATTAGTATTTTCATTGTTGTTAGATGATAAATCATGATTAATATTTTATG
osa-miR812b	LOC_Os12g09570.2|12012.m26861|cDNA	GACGGACGGUUAAACGUUGGAC	UGCCAACGUUUGACUGUCCGUC	CTTATGCCTGATGCAAACTAGGCTGCTATTCCCTCCGTCCCAAAAAAAGACAAACCCTGGATTTCCGTGCCAACGTTTGACTGTCCGTCTTATATGAAATTTTTTTATAATTAGTATTTTCATTGTTGTTAGATGATAAATCATGATTAATATTTTATG
osa-miR812b	LOC_Os11g37540.1|12011.m07599|cDNA	GACGGACGGUUAAACGUUGGAC	AUCCAACGUUUCACCGUUCGUC	TTGTATACATAATTTTTTTCTACTCCCTCCATCCCATCCCAAAATAAGTGCAATTTTACACTATTCATATCCAACGTTTCACCGTTCGTCTTATTTGAATTTTTTTTATGATTACTATTTTTATTGTTATTAGATGATAAAACATGAATAGAACTTTATG
osa-miR812b	LOC_Os10g30550.1|12010.m05915|cDNA	GACGGACGGUUAAACGUUGGAC	GCCCAAUGUUUGACCAUCCGUC	CCTTACTAGTACTATTACTTCATCGTTACTCCCTTCGTCCTAAAAAAAAAGACCAACCCTGATTTCCGTGCCCAATGTTTGACCATCCGTCTTATTTAAAAAAAACTAGTTGGGTGGCCCGCGCAATTGCGCGGCTAGCACCCAAACAAAATTATATATTT
osa-miR171d-5p	LOC_Os10g09280.1|12010.m04273|cDNA	UGUUGGCCCGGCUCACUCAGA	GCUGAACUAGCCGGGCCAACA	AGGAGCCACGACTCCAAGTCCAAAGATGAGAACAAGGAGAAGTTCATAGTAACCGTCTTCAGAGGGGGTAAGGAACGTGCCAAGCTCAGAGATGATGACCCCCAGAAGGCCGCTGAACTAGCCGGGCCAACATACTATGTTGGTGTTTGGTGCATGTGA
osa-miR171d-5p	LOC_Os06g41250.1|12006.m08658|cDNA	UGUUGGCCCGGCUCACUCAGA	ACUGAACUAGCCGGGCCAACA	AGGCCACTACCAGTTCTGAGGTGGTAAGGAACGTGCCAAACTCAGAGATGATGACCCCCCAGAAGGCCACTGAACTAGCCGGGCCAACAAACTTGGCAACTGATGATTGCCCGGAAAAGTACGAACATGGGAAAGCACTCTTACCGGATTGGGCACTAA
osa-miR171d-5p	LOC_Os07g28600.1|12007.m07131|cDNA	UGUUGGCCCGGCUCACUCAGA	GCUGAACUAGCCGGGCCAACA	TCATGGTAACCGTCTTCAAAGGGGATAAGGAACGTGCCAAGCTCAGAGATGATGACCCCCAGAAGGCCGCTGAACTAGCCGGGCCAACATACTTCACAACTCATGATTGCCCGGAAAAGTACGAACATGGGAAAGCACTCTTGCTTGAATGGGCACTGA
osa-miR169h	LOC_Os07g41720.1|12007.m08408|cDNA	UAGCCAAGGAUGACUUGCCUG	GUGGCAAUUCAUCCUUGGCUU	ATGAGGTGAGGTGAAGAGGGGTGAAGTGGGTTCAGCTCAGCACCATCACTTTGGCTCTCTCCCTGCTGGTGGCAATTCATCCTTGGCTTATGAAAATACCTTATGGGAAAAAAAAAAGTAGTTTCATCCTCAAATGGACCAAACATGTGTGGCTCCATT
osa-miR169h	LOC_Os07g41720.2|12007.m29255|cDNA	UAGCCAAGGAUGACUUGCCUG	GUGGCAAUUCAUCCUUGGCUU	ATGAGGTGAGGTGAAGAGGGGTGAAGTGGGTTCAGCTCAGCACCATCACTTTGGCTCTCTCCCTGCTGGTGGCAATTCATCCTTGGCTTATGAAAATACCTTATGGGAAAAAAAAAAGTAGTTTCATCCTCAAATGGACCAAACATGTGTGGCTCCATT
osa-miR812a	LOC_Os11g34910.1|12011.m28631|cDNA	GACGGACGGUUAAACGUUGGAC	GUCCAACGUUUGACCAUUCGUC	CACTTGTCATATTCAAGCTCTTCCTTTCTACTACCTTCATATTTTAATGTATGACGTCGTTGATTTTTTGTCCAACGTTTGACCATTCGTCTTATTCAAAAAATTTATATAATTATTATTTATTTTATTGTGACTTGATTCATCATCAAATGTTCTTTAAG
osa-miR812a	LOC_Os12g09570.1|12012.m04941|cDNA	GACGGACGGUUAAACGUUGGAC	UGCCAACGUUUGACUGUCCGUC	CTTATGCCTGATGCAAACTAGGCTGCTATTCCCTCCGTCCCAAAAAAAGACAAACCCTGGATTTCCGTGCCAACGTTTGACTGTCCGTCTTATATGAAATTTTTTTATAATTAGTATTTTCATTGTTGTTAGATGATAAATCATGATTAATATTTTATG
osa-miR812a	LOC_Os12g09570.2|12012.m26861|cDNA	GACGGACGGUUAAACGUUGGAC	UGCCAACGUUUGACUGUCCGUC	CTTATGCCTGATGCAAACTAGGCTGCTATTCCCTCCGTCCCAAAAAAAGACAAACCCTGGATTTCCGTGCCAACGTTTGACTGTCCGTCTTATATGAAATTTTTTTATAATTAGTATTTTCATTGTTGTTAGATGATAAATCATGATTAATATTTTATG
osa-miR812a	LOC_Os11g37540.1|12011.m07599|cDNA	GACGGACGGUUAAACGUUGGAC	AUCCAACGUUUCACCGUUCGUC	TTGTATACATAATTTTTTTCTACTCCCTCCATCCCATCCCAAAATAAGTGCAATTTTACACTATTCATATCCAACGTTTCACCGTTCGTCTTATTTGAATTTTTTTTATGATTACTATTTTTATTGTTATTAGATGATAAAACATGAATAGAACTTTATG
osa-miR812a	LOC_Os10g30550.1|12010.m05915|cDNA	GACGGACGGUUAAACGUUGGAC	GCCCAAUGUUUGACCAUCCGUC	CCTTACTAGTACTATTACTTCATCGTTACTCCCTTCGTCCTAAAAAAAAAGACCAACCCTGATTTCCGTGCCCAATGTTTGACCATCCGTCTTATTTAAAAAAAACTAGTTGGGTGGCCCGCGCAATTGCGCGGCTAGCACCCAAACAAAATTATATATTT
osa-miR6256	LOC_Os10g39140.1|12010.m22029|cDNA	GUAGUACUCGGUUGUAGGUGUA	UACACCUACGAC-GAGUACUAC	TGCAACAGCGTGGAGCTCGGCCCGGCCAAGAAGCTCATCACCGACGACTCGCCGGCGGTGTACCGGAACTACACCTACGACGAGTACTACAAGAAGTTCTGGAGCAGGAACCTTGACCAGGAGCACTGCCTCGAGCTGTTCAGGACTTAGCTCATCGCAA
osa-miR6256	LOC_Os10g39140.3|12010.m22030|cDNA	GUAGUACUCGGUUGUAGGUGUA	UACACCUACGAC-GAGUACUAC	TGCAACAGCGTGGAGCTCGGCCCGGCCAAGAAGCTCATCACCGACGACTCGCCGGCGGTGTACCGGAACTACACCTACGACGAGTACTACAAGAAGTTCTGGAGCAGGAACCTTGACCAGGAGCACTGCCTCGAGCTGTTCAGGACTTAGCTCATCGCAA
osa-miR6256	LOC_Os10g39140.2|12010.m22031|cDNA	GUAGUACUCGGUUGUAGGUGUA	UACACCUACGAC-GAGUACUAC	TGCAACAGCGTGGAGCTCGGCCCGGCCAAGAAGCTCATCACCGACGACTCGCCGGCGGTGTACCGGAACTACACCTACGACGAGTACTACAAGAAGTTCTGGAGCAGGAACCTTGACCAGGAGCACTGCCTCGAGCTGTTCAGGACTTAGCTCATCGCAA
osa-miR415	LOC_Os06g51240.2|12006.m32207|cDNA	AACAGAACAGAAGCAGAGCAG	UUGCUCUGCU-CUGUUCUGUU	CGACCTGAATGAAAGCGCATCTCAGCTTCAGCTTGCCCTGAATTTTGACCAACAATAACAGGTTGCCGGTTGCTCTGCTCTGTTCTGTTAATACAAATTCCTCTTGGTTGTTTGATATGATGATGATGAACATGCATGCAACAAGAAGAACAAACCTTC
osa-miR415	LOC_Os06g51240.1|12006.m09647|cDNA	AACAGAACAGAAGCAGAGCAG	UUGCUCUGCU-CUGUUCUGUU	CGACCTGAATGAAAGCGCATCTCAGCTTCAGCTTGCCCTGAATTTTGACCAACAATAACAGGTTGCCGGTTGCTCTGCTCTGTTCTGTTAATACAAATTCCTCTTGGTTGTTTGATATGATGATGATGAACATGCATGCAACAAGAAGAACAAACCTTC
osa-miR399j	LOC_Os04g33860.1|12004.m08480|cDNA	UGCCAAA-GGAGAGUUGCCCUA	GGGGGCAAUUCUCCGUUUGGCA	AACGGCAACAACAACGCCAACAGCAATAGCAGCAGGAAGACCAGGAGAGGGTGAAGTTAAACAAAAGGGGGGGCAATTCTCCGTTTGGCAGAAGATCAACATCAATCAAGAAAAAGAAAAGCGTCTATATGAAGTCCTAGGTCCAGTAATTCTCTTTTGT
osa-miR817	LOC_Os06g48470.1|12006.m09373|cDNA	UCCAACUUGAGGCCCGAUUGA	GCAGUCGGGCCUCA-GUUGGA	ACAGTCAAGCTTATGTTTGAAAAAGCCAACGAGTACGCCAAAGCTGAAGACGCCGTCACCGCATCAAAGCAGTCGGGCCTCAGTTGGAAGCAAAACAAGGGTACGCCGGCTACGGGAGGTGGTGGAAGTAACAATCATAAGGACCGCAAGCGTAAGCC
osa-miR818a	LOC_Os05g43570.1|12005.m08484|cDNA	AAUCCC-UUAUAUUAUGGGACGG	CCGUCCCAUAAUAUAAAGGGAUU	CTTGCTACCATTTCTGACGGGCATGTGTATTGCAATTAAATTCACCCCTCTTTTGTTCTGCCTTCCCAGGGCTCTTAATTAGCTTGTAACATACTCCCTCCGTCCCATAATATAAAGGGATTTTGAGTTTTTACCTACACTGTTTAACCACTTGTCTTATTC
osa-miR818a	LOC_Os09g37020.2|12009.m060057|cDNA	AAUCCCUUAUAUUAUGGGACGG	CCGUCCCAUAAUAUAAAAGAUU	AAGTACATGGATGGGACTCTAGAGTATCCAGTTCTTATACGACATAAGATTACCTTCCATCTACTCTCTCCGTCCCATAATATAAAAGATTTTGAAGGGATGTGACACTTTACTGTGAATCTGGACATGGATCCCTCCGGTTTTTCTTACAGTCTGGTGTA
osa-miR2924	LOC_Os08g27740.1|12008.m06784|cDNA	CUCGCUUGCUCCGGCCGCCAC	AUGGUGGUCAGAGCAAGCGAC	TGCTCACACATCTTGAGGGTGATGGCTGTCCTTAACATCCATGAGATTCCAAGTAAGTACTTGCTGAAATGGTGGTCAGAGCAAGCGACATTGCAAATACGTGATGAGTACAATGGTCCAGCACCATCAATTGGAGTCCCGGCAACAAGCAAGCTGAGA
osa-miR444b.2	LOC_Os12g16730.1|12012.m05631|cDNA	UGCAGUUGUUG-UCUCAAGCUU	GAGCUUGAGAACAACAACUGUG	TATGACTACAAGATGGTCGATGACCGTTCTGTAGTAGAACAAGCTCATGAGATTCAGATGCTGGCTAAGGAGCTTGAGAACAACAACTGTGAGTTGTCGGACAAGTTTGTGTCAGGTGGCATTATTGCCAAATTGCCACCTTCTTGGTCGGACTTTGCCAC
osa-miR394	LOC_Os12g24400.1|12012.m06273|cDNA	UUGGCAUUCUGUCCACCUCC	AGAGGUGGUCAGGAUGCUAA	CCAGATCAAAATTTTAGTGAGGAAGATATAAACATATTTCTGGAGAATGAAAGTGTAGCAGTTGTTCAGAGAGGTGGTCAGGATGCTAAAAGTGCACATGTGCCGTCAATCAACAAAGTTTTTGCTGATGAAAATGAAGCTTTTGACTTCTACAATGGT
osa-miR1847.2	LOC_Os07g03030.1|12007.m04774|cDNA	UGGCCCACAUGUUAGU-GCCACAAC	UAUGUGGUGACUGACAUGUGGGCCA	AGGTGCAGGCCGACTCAATGGCGGGAGTAAAGGTAGAGACGACGGTGGCGCTCGCCTCTTCTGCTAATATGTGGTGACTGACATGTGGGCCAGTCAGAGAAACATGGTGCTTGACATGTAGGGTTTCATGTTAGAGGATTTGCTTCCTGTCCACCCACAACA
osa-miR399g	LOC_Os05g48390.1|12005.m08910|cDNA	UGCCAAAGGAGAUUUGCCCAG	UUGGGCAAAUCUCCUUUGGCA	TTTGGCATTTAGCTTAGATTGCTTCCGGGCAAATCTCCTTTGGCACTACCTTTAGCTTCAGATTGCTCTTTGGGCAAATCTCCTTTGGCACTAGGTACTCTACTACTATCCGCATTAGATATTTGGATCAAATATCCTCTGGAAGTTAGTGGTATTACAT
osa-miR408-3p	LOC_Os11g01470.1|12011.m04351|cDNA	CUGCACUGCCUCUUCCCUGGC	GUCAGGGAAGAGGAUGUGCAG	ATATATGATCTGCCCTTAGTAATGATGAACAAAGCTAGAGGTGAGCTGTATGGGAGTAAACTCGGCAAGGTCAGGGAAGAGGATGTGCAGCAAGATGGCAGCAACAAGCATGATTTCTTCCGCATTCGTGTTGATCTCCCGGTTAATCGTCCCCTGAAAA
osa-miR5499	LOC_Os07g47340.1|12007.m08951|cDNA	GAAGGAAGAAUCGUUAUGGAA	UUCUAUA-CGAUUCUUCUUUC	AAGACTAGCACTTGTATACAATTTACAGTGAACAATACAAAACCTGTGAAATCCAGTGCTGCAAAACTGAATTATGGGTGCTGGCTTGCTGTTTCCTCACCTGGGGCATTGAACTCAGTCAAACACGAATTTCGTTGTATTCTATACGATTCTTCTTTC
osa-miR166l-3p	LOC_Os12g41860.1|12012.m07967|cDNA	UCGGACCAGGCUUCAAUCCCU	UUGGGAUGAAGCCUGGUCCGG	TGCTGAGGAGACCTTGGCAGAGTTCATGTCGAAGGCGACAGGAACTGCTGTCGAATGGGTGCAAATGGTTGGGATGAAGCCTGGTCCGGATTCCATTGGAATCATCGCTGTTTCGCACAATTGCAGTGGCGTAGCAGCACGAGCTTGCGGCCTGGTGAG
osa-miR2907c	LOC_Os10g12130.1|12010.m04527|cDNA	GGCAGCCGAGCGAGGGCCUCGG	UCAAGGCCCUUGCCCGGCUGCC	GCAGCGTGCCGTACAGGCAATCCCCTGCCCTCAAGGCGACGCTCCAGGACGCGATCCATGGCTTCTACCTCAAGGCCCTTGCCCGGCTGCCGGCCAGAGAGCTTCGCCGCCGCTTCCACCGCAGCCTGCTCGAGGCTGGCCACTGCTATGGCCCGTTCGAC
osa-miR414	LOC_Os10g16520.1|12010.m04745|cDNA	UCAUCCUCAUCAUCAUCGUCC	UGAUGAUGAUGAUGAGGAUGA	CCCGAAGATGATATATCAGGAGAACGGTTCTCTACTGATGACGACGATGATGATGATGATGATGATGATGATGATGATGATGAGGATGAGGCGACCCTTAACAGTTTCATGGAAAGAGGATTGGAGTTCAAAGCATGTACTAGATGTGGGATAGTCGAA
osa-miR414	LOC_Os07g30050.1|12007.m07276|cDNA	UCAUCCUCAUCAUCAUCGUCC	UGAUGAUGAUGAUGAGGAUGA	GGCCCGCCCAGACCCGAAGATGATGAATCAGGAGAGCGGTTCTCTGCTGACGATGATGATAATGACGATGATGATGATGATGAGGATGAGGCGACACTTAACAGTTTCATGGAAAGAGGAATGGAGTTCAAAGCATGTACTAGATGTGGGATAGTCGGA
osa-miR414	LOC_Os06g22730.1|12006.m06926|cDNA	UCAUCCUCAUCAUCAUCGUCC	UGAUGAUGAUGAUGAGGGUGA	CGCAACATTGTCGGTGAAGGTCCATCCACCTACTTCAATGAAGAATCTTCCCATTCCGATGATGATGTTGATGATGATGATGAGGGTGACACAGAGGCAGCTGCTGAGGATGCTCCCACTGATGTTGATGAGGGCGACACCGCTGCACAGTCCGATGAG
osa-miR414	LOC_Os08g32180.1|12008.m07212|cDNA	UCAUCCUCAUCAUCAUCGUCC	UGAUGAUGAUGAUGAGGGUGA	GCCGGTGAAGGTCCATCCTCCTACTTCAATGAAAAGTCTTCCCATTCAGATGATGATGATGATGATGATGATGATGATGATGATGATGATGAGGGTGACACCGAGGCAGCTGCTGAGGATGCTCCCACTGATGTTGATGAGGGTGACACCACTGCATAG
osa-miR414	LOC_Os12g31490.1|12012.m06958|cDNA	UCAUCCUCAUCAUCAUCGUCC	UGAUGGUGAUGAUGAGGAUGA	TTTAGCTTGACAACCCTGAGGTCCTTCTTATTGTACTATTTGCCACTTTTGGAACCTCATCCGCACACTGATGGTGATGATGAGGATGACCTGCTTCAAGATGAGTCTGAAAATAGGCCACCTGTTGATTTGGTTACTCCCTTCTACAATTCAGTGAAG
osa-miR1854-3p	LOC_Os11g34680.1|12011.m07324|cDNA	UCCAAUUUGGGGAUUUGCUGAU	AUCAGCACCUCCCCCAAUUGGA	ATAGGGGTGACTCCTCCCCAATTCAGCACTTCATCACCATCACCACCACCATCTCCTCCTCATCAACTCATCAGCACCTCCCCCAATTGGACCATTGATGTCTCAGATGCAAGAACAATCAAGGTCACAAACATCTCCATGTCGGCGACTGCTGACAACAT
osa-miR5819	LOC_Os07g46790.1|12007.m08896|cDNA	AGGACGAGGGGAACGGCGGCG	CGCCGUCGCUCUCCUCGUCCA	CGTCCCAGCTGCAGGTGGCGCTTTCCCACCCTCGCCACTCCGCTCGCTCCCCGTCGTAGACGTCGCCTTCGCCGTCGCTCTCCTCGTCCACCCTTTTCTGCTCCATGTTTTCATCATCATCTTCTTCTTCTTCTTCCACCCGTTGCTGATTCCCTCACTG
osa-miR5075	LOC_Os04g44640.1|12004.m09423|cDNA	UUCUCCGUCGCCGCCGUCCGC	CCGGACGGCGGCGAAGGAGAA	CCTACGGAGAGTGGCGGCGCCCTGCCGCAGAAGGTGGCGGAGTGGGCTAAAGATCAGGTAGCCGCAAGCCGGACGGCGGCGAAGGAGAAGCAGGAGATCGTGGAGGTGCCCGTGGCATCATCAGACACCAAAGGGGGGAATTCCGGGAGGATGAAGGCG
osa-miR5075	LOC_Os11g10500.1|12011.m05245|cDNA	UUCUCCGUCGCCGCCGUCCGC	GCGAAUGGCGGCGGCGGAGAA	ATGGCGGTGGAGGCGAATGGCGGCGGCGGAGAAGGTGGAGGTGGCGGTGCAATTGGTGGCGCTCCACGGCGGCGGTTGGCGACGTCGGCGCCCCCACAGCGACGCCCCCACGGCGACGCCCCACGGCTTCCCCATGGCGGCGTCGGCGGTTTCCCCACGG
osa-miR5075	LOC_Os05g26600.1|12005.m06952|cDNA	UUCUCCGUCGCCGCCGUCCGC	GUCGACGGCGGCGACGGAGGA	GGCGCGGCTCGGGTCGACGGGGTCGACGGCGTTCCGGCGGTCGGCGAACTCGGCGAGGGGGTGGACGGGGTCGACGGCGGCGACGGAGGAAGGAGAGAGCGACGGCGCGAGCTCGATTCCGGCGAGGAGGAAGGGCGGCGAGTGGCGGAAACGGACAGAG
osa-miR169b	LOC_Os12g42400.2|12012.m073888|cDNA	CAGCCAAGGAUGACUUGCCGG	UAGGCAACUCAUUCUUGGCUG	AGCAGTTTCTGCTGGATACATTGCCCAGCTCCAGGTCAGGGATTGTCCCTGCTGGTATTGGCTGTCTGTAGGCAACTCATTCTTGGCTGATCGGTTCCGCTCATCGCCTACTTGTCCCGGAAACTCCAGCACCGGTTTCTGGGATCCTGCGGTGATCAG
osa-miR169b	LOC_Os12g42400.3|12012.m073889|cDNA	CAGCCAAGGAUGACUUGCCGG	UAGGCAACUCAUUCUUGGCUG	AGCAGTTTCTGCTGGATACATTGCCCAGCTCCAGGTCAGGGATTGTCCCTGCTGGTATTGGCTGTCTGTAGGCAACTCATTCTTGGCTGATCGGTTCCGCTCATCGCCTACTTGTCCCGGAAACTCCAGCACCGGTTTCTGGGATCCTGCGGTGATCAG
osa-miR169b	LOC_Os12g42400.1|12012.m08019|cDNA	CAGCCAAGGAUGACUUGCCGG	UAGGCAACUCAUUCUUGGCUG	AGCAGTTTCTGCTGGATACATTGCCCAGCTCCAGGTCAGGGATTGTCCCTGCTGGTATTGGCTGTCTGTAGGCAACTCATTCTTGGCTGATCGGTTCCGCTCATCGCCTACTTGTCCCGGAAACTCCAGCACCGGTTTCTGGGATCCTGCGGTGATCAG
osa-miR169b	LOC_Os11g14570.3|12011.m28668|cDNA	CAGCCAAGGAUGACUUGCCGG	UUGGAGGGUCGUCCUUGGCUG	GGAACATATGGCCACAATGCCTTGCATGCTACTGTGAGAAATGGAAATGCAGTTATGGCTAAAAAAATTTTGGAGGGTCGTCCTTGGCTGGGGAAAGAACGAACCAGAGAGAGGAAGACCCCAATCCTGATGACGGTAATTTGGGACAAGATAGACGTGC
osa-miR396b-5p	LOC_Os06g10310.1|12006.m05749|cDNA	UUCCACA-GCUUUCUUGAACUG	CCGUUCAAGAAAGCCUGUGGAA	GTGGCGGTGCTCGAGGGAGGCGTACGGCGAGTCCAAGTACTGCGAGAAGCACATGCACCGCGGCAAGAACCGTTCAAGAAAGCCTGTGGAAATGCCGCCCCCCGCCGCCGCCGCCGTCTACCGCCCGTCCGCGCTCTCCATCTCGCCGCCGCCGCACGACG
osa-miR396b-5p	LOC_Os06g02560.2|12006.m31960|cDNA	UUCCACA-GCUUUCUUGAACUG	CCGUUCAAGAAAGCCUGUGGAA	GTGGCGGTGCTCCAAGGAGGCGCACCCCGACTCCAAGTACTGCGAGCGCCACATGCACCGTGGCCGCAACCGTTCAAGAAAGCCTGTGGAATCCAAGACCGCTGCCCCTGCGCCCCAGTCGCAGCCCCAGCTGTCCAATGTCACGACCGCGACTCACGACA
osa-miR396b-5p	LOC_Os04g51190.3|12004.m10015|cDNA	UUCCACA-GCUUUCUUGAACUG	CCGUUCAAGAAAGCCUGUGGAA	GTGGCGGTGCTCCAAGGAGGCCGCGCCGGACTCCAAGTACTGTGAGCGACACATGCACCGCGGCCGCAACCGTTCAAGAAAGCCTGTGGAAGCGCAGCTCGTCGCCCCCCACTCGCAGCCCCCCGCCACGGCGCCGGCCGCCGCCGTCACCTCCACCGCCT
osa-miR396b-5p	LOC_Os04g51190.1|12004.m35444|cDNA	UUCCACA-GCUUUCUUGAACUG	CCGUUCAAGAAAGCCUGUGGAA	GTGGCGGTGCTCCAAGGAGGCCGCGCCGGACTCCAAGTACTGTGAGCGACACATGCACCGCGGCCGCAACCGTTCAAGAAAGCCTGTGGAAGCGCAGCTCGTCGCCCCCCACTCGCAGCCCCCCGCCACGGCGCCGGCCGCCGCCGTCACCTCCACCGCCT
osa-miR396b-5p	LOC_Os04g51190.2|12004.m35445|cDNA	UUCCACA-GCUUUCUUGAACUG	CCGUUCAAGAAAGCCUGUGGAA	GTGGCGGTGCTCCAAGGAGGCCGCGCCGGACTCCAAGTACTGTGAGCGACACATGCACCGCGGCCGCAACCGTTCAAGAAAGCCTGTGGAAGCGCAGCTCGTCGCCCCCCACTCGCAGCCCCCCGCCACGGCGCCGGCCGCCGCCGTCACCTCCACCGCCT
osa-miR396b-5p	LOC_Os06g02560.3|12006.m04989|cDNA	UUCCACA-GCUUUCUUGAACUG	CCGUUCAAGAAAGCCUGUGGAA	GTGGCGGTGCTCCAAGGAGGCGCACCCCGACTCCAAGTACTGCGAGCGCCACATGCACCGTGGCCGCAACCGTTCAAGAAAGCCTGTGGAATCCAAGACCGCTGCCCCTGCGCCCCAGTCGCAGCCCCAGCTGTCCAATGTCACGACCGCGACTCACGACA
osa-miR396b-5p	LOC_Os06g02560.1|12006.m091581|cDNA	UUCCACA-GCUUUCUUGAACUG	CCGUUCAAGAAAGCCUGUGGAA	GTGGCGGTGCTCCAAGGAGGCGCACCCCGACTCCAAGTACTGCGAGCGCCACATGCACCGTGGCCGCAACCGTTCAAGAAAGCCTGTGGAATCCAAGACCGCTGCCCCTGCGCCCCAGTCGCAGCCCCAGCTGTCCAATGTCACGACCGCGACTCACGACA
osa-miR5833	LOC_Os01g17396.1|12001.m42509|cDNA	UCCUCCUCGGGCUCAUCGGGC	GCUCGAGGAGCUCGAGGAGGU	CAAGGCTGGAGCGAGCGCGACGGAGAGAGGCGATCCGGGGAGTTCGCCGCCGGGATTCGAAGAAGCTGTGCTCGAGGAGCTCGAGGAGGTGATGGTGCAGATGGCGAGGACGACGCGGATATGCCTCCGCGACGCCTTCTACCGGCTGGCCGAGGGCTCG
osa-miR2907a	LOC_Os03g49990.1|12003.m09996|cDNA	GGCAGCCGAGCGAGGGCCUCGG	UCGAGGCUUUCGC-CGGCUGCC	TGCACGCCCACTTCTACGAGTCCTGCCCCTACCTCAAGTTCGCCCACTTCACCGCAAATCAAGCCATCCTCGAGGCTTTCGCCGGCTGCCACCGCGTCCACGTCGTCGACTTCGGCATCAAGCAGGGGATGCAATGGCCAGCTCTCCTCCAGGCCCTCGC
osa-miR162b	LOC_Os03g02970.1|12003.m05835|cDNA	UCGAU-AAGCCUCUGCAUCCAG	CUGGAUGCAGAGGUUUUAUCGA	AACGTTGGGACTTCTAAGGACCCTTTCGTTACACAACTTTCAAATTTTGCAATTATTTTTGGCAATGAGCTGGATGCAGAGGTTTTATCGACGACGATGGATCTCTTTGTTGCAAGGACAATGATAACAAAGGCATCTCTCGTATTCCGTGGACGAATTGA
osa-miR1871	LOC_Os02g27350.1|12002.m07879|cDNA	AUGGCUCUGAUAUCAUGUUGGUUU	GUAACAAUAUGGUAUCAGAGCCAA	ATGGAGTGGATTTGTAACAATATGGTATCAGAGCCAACAATCCGTGGGATTCCAGGCCAGGAGACAAGGTGGATGACACACGGTGGCAGCAGTGACGTCCAGAGGCTAGATCCAAGCATTGGAGGGGGTTGCACTGGAGGCGCCTGCCAGGTGTTCGAAGA
osa-miR5533	LOC_Os02g52420.2|12002.m33884|cDNA	CUUUGCCAGAAGCCCUCAUGG	GCAUGAGGGCUUCUGGAAAGC	TGTCAATGCTCGTCAAAGACCTGGATTGCACAATGGACCTGAAATACATGATGAGAGAGGGATCGAATGCATGAGGGCTTCTGGAAAGCTTGCTGCACAAGTTTTGAAGTTTGCCGGGACTCTTGTAGAGGCATAACAACTGATGAGATTGATAAAGCG
osa-miR5533	LOC_Os02g52420.1|12002.m10273|cDNA	CUUUGCCAGAAGCCCUCAUGG	GCAUGAGGGCUUCUGGAAAGC	TGTCAATGCTCGTCAAAGACCTGGATTGCACAATGGACCTGAAATACATGATGAGAGAGGGATCGAATGCATGAGGGCTTCTGGAAAGCTTGCTGCACAAGTTTTGAAGTTTGCCGGGACTCTTGTAGAGCCAGGCATAACAACTGATGAGATTGATAA
osa-miR156f-3p	LOC_Os01g03170.1|12001.m06956|cDNA	GCUCACUUCUCUUUCUGUCAGC	GUUGA-GGAAGGAGAAGUGAGC	GAGCAGAACAAGAGGGCGAGGGCCAATGGCGAGGTCAAGCAGGAGCAGCAGCAAGAGGAAGAAGAAGAGGTTGAGGAAGGAGAAGTGAGCCAAGAAGAAACCCAAAGGACGGGAGCTTTCCCTCTGGTGACCATGGCCGCCATGGAGCAGACGGAGGAGG
osa-miR5813	LOC_Os02g12660.1|12002.m06513|cDNA	AAGCAGCGACUCUGGUCAUGGA	GCCAUGAUCAGAGUCUCUGCUG	GTCAGCAGCACCAGCACCACCTGCTCCAGCTCCGCTCCCTACAGCTTCGGCGGCGACGACGTCTCCACGCCATGATCAGAGTCTCTGCTGCCTCCATCCTCCATGGCTGCTGCACCTGCAGCTGCAATGTATAGATGATTAAAAGGCACTGCTGCTGCTG
osa-miR2907b	LOC_Os03g49990.1|12003.m09996|cDNA	GGCAGCCGAGCGAGGGCCUCGG	UCGAGGCUUUCGC-CGGCUGCC	TGCACGCCCACTTCTACGAGTCCTGCCCCTACCTCAAGTTCGCCCACTTCACCGCAAATCAAGCCATCCTCGAGGCTTTCGCCGGCTGCCACCGCGTCCACGTCGTCGACTTCGGCATCAAGCAGGGGATGCAATGGCCAGCTCTCCTCCAGGCCCTCGC
osa-miR818c	LOC_Os01g41240.1|12001.m10391|cDNA	AAUCCCUUAUAUUAUGGGACGG	ACGUCUCAAAAUAUAAGGGAUU	TGTTTGGGTCGTCATGTACGTGGTTCATATTAAATTCGATAAATTAATCGTTTATGGATTTGGAAAATGTACCTCATACGTCTCAAAATATAAGGGATTTTGAAGGGACGTGATATATTTTAATACTACTCCTTCCATCCCCTAATATAAGAGATTCTGA
osa-miR812o-5p	LOC_Os01g06740.1|12001.m07304|cDNA	CGUGUUCAACGUUUGACUGUC	GACGGUCAAACGUUGA-CACG	ATAAAACATGATTAATAATTTATGTGTGACTTGTCTTTTTAATTTTTTCATAATTTTTTTAAATAGACGGACGGTCAAACGTTGACACGGAAACTCAGGGTTTGTCTTTTTTTTTAATGGAGGGAGTATGTATATGATGTGTGTATCGATCCTAGATTC
osa-miR812o-5p	LOC_Os03g12620.2|12003.m06712|cDNA	CGUGUUCAACGUUUGACUGUC	GACAGUCAAA-GUUGGACACG	AATATTAATCATGTTTTATCATCTAACAACAATGAAAATACGAATTATAAAAAAATTTCATATGAGACGGACAGTCAAAGTTGGACACGAAAATTCAGGGTTTGCCTTTTTTTCTGAGACGAAGGGAGTATACGTACTAGGTACCCGTCACCTGCTAAG
osa-miR812o-5p	LOC_Os03g12620.1|12003.m101253|cDNA	CGUGUUCAACGUUUGACUGUC	GACAGUCAAA-GUUGGACACG	AATATTAATCATGTTTTATCATCTAACAACAATGAAAATACGAATTATAAAAAAATTTCATATGAGACGGACAGTCAAAGTTGGACACGAAAATTCAGGGTTTGCCTTTTTTTCTGAGACGAAGGGAGTATACGTACTAGGTACCCGTCACCTGCTAAG
osa-miR166k-3p	LOC_Os03g01890.2|12003.m34764|cDNA	UCGGACCAGGCUUCAAUCCCU	CUGGGAUGAAGCCUGGUCCGG	TGCAGAGGAGACCTTGACAGAGTTCCTCTCAAAGGCTACTGGTACAGCTATTGATTGGGTCCAGATGCCTGGGATGAAGCCTGGTCCGGATTCGGTTGGTATTGTGGCCATTTCACATGGTTGCCGTGGTGTTGCTGCCCGTGCCTGTGGTTTGGTGAA
osa-miR166k-3p	LOC_Os03g43930.2|12003.m09434|cDNA	UCGGACCAGGCUUCAAUCCCU	UUGGGAUGAAGCCUGGUCCGG	AGCTGAGGAGACCTTGGCAGAGTTCCTGTCGAAAGCGACGGGTACTGCTGTCGATTGGGTGCAAATGGTTGGGATGAAGCCTGGTCCGGATTCCATTGGAATCATCGCTGTTTCGCACAATTGTAGTGGCGTAGCAGCACGAGCTTGCGGCCTTGTGAG
osa-miR166k-3p	LOC_Os03g43930.1|12003.m101413|cDNA	UCGGACCAGGCUUCAAUCCCU	UUGGGAUGAAGCCUGGUCCGG	AGCTGAGGAGACCTTGGCAGAGTTCCTGTCGAAAGCGACGGGTACTGCTGTCGATTGGGTGCAAATGGTTGGGATGAAGCCTGGTCCGGATTCCATTGGAATCATCGCTGTTTCGCACAATTGTAGTGGCGTAGCAGCACGAGCTTGCGGCCTTGTGAG
osa-miR166k-3p	LOC_Os03g01890.1|12003.m05733|cDNA	UCGGACCAGGCUUCAAUCCCU	CUGGGAUGAAGCCUGGUCCGG	TGCAGAGGAGACCTTGACAGAGTTCCTCTCAAAGGCTACTGGTACAGCTATTGATTGGGTCCAGATGCCTGGGATGAAGCCTGGTCCGGATTCGGTTGGTATTGTGGCCATTTCACATGGTTGCCGTGGTGTTGCTGCCCGTGCCTGTGGTTTGGTGAA
osa-miR1858a	LOC_Os01g14200.1|12001.m08025|cDNA	GAGAGGAGGACGGAGUGGGGC	GCUCCACGCCGUCUUCCUCUU	GGAATATGAGCAGCAAAGGCCCCGTGTCCCTGTTGTCAAAACATTTAGCTGGGTGCCCTTGAAGATTGATCTAAACAACGGACCAGTTGAAGGCGGTACACCAGCCATAGCTCCACGCCGTCTTCCTCTTGAAGTTCGCAGGCGTTGTCGCCTACCTTAA
osa-miR1858a	LOC_Os02g03040.3|12002.m33325|cDNA	GAGAGGAGGACGGAGUGGGGC	UCCCCACUCUCUCCUCCUCUC	AATCCCCACTCTCTCCTCCTCTCCGCTTCTCCATTCGCCGGCGCCGCCCGAACCAATCGCCCCGAGGAGGAGGAGACCTAGGGTTTCCTCGTCCTCGTCGTCGTCGTCTTCCCCCGCGCCGCCGCCCGCTCCTCCCTTCGTCTATCCCCGGAGGTTTGA
osa-miR1858a	LOC_Os02g03040.4|12002.m33525|cDNA	GAGAGGAGGACGGAGUGGGGC	UCCCCACUCUCUCCUCCUCUC	AATCCCCACTCTCTCCTCCTCTCCGCTTCTCCATTCGCCGGCGCCGCCCGAACCAATCGCCCCGAGGAGGAGGAGACCTAGGGTTTCCTCGTCCTCGTCGTCGTCGTCTTCCCCCGCGCCGCCGCCCGCTCCTCCCTTCGTCTATCCCCGGAGGTTTGA
osa-miR1858a	LOC_Os02g03040.2|12002.m33526|cDNA	GAGAGGAGGACGGAGUGGGGC	UCCCCACUCUCUCCUCCUCUC	AATCCCCACTCTCTCCTCCTCTCCGCTTCTCCATTCGCCGGCGCCGCCCGAACCAATCGCCCCGAGGAGGAGGAGACCTAGGGTTTCCTCGTCCTCGTCGTCGTCGTCTTCCCCCGCGCCGCCGCCCGCTCCTCCCTTCGTCTATCCCCGGAGGTTTGA
osa-miR1858a	LOC_Os02g03040.1|12002.m05654|cDNA	GAGAGGAGGACGGAGUGGGGC	UCCCCACUCUCUCCUCCUCUC	AATCCCCACTCTCTCCTCCTCTCCGCTTCTCCATTCGCCGGCGCCGCCCGAACCAATCGCCCCGAGGAGGAGGAGACCTAGGGTTTCCTCGTCCTCGTCGTCGTCGTCTTCCCCCGCGCCGCCGCCCGCTCCTCCCTTCGTCTATCCCCGGAGGTTTGA
osa-miR1858a	LOC_Os01g69250.2|12001.m43353|cDNA	GAGAGGAGGACGGAGUGGGGC	CUCCUCCUCCGUCCUCCUCUC	CTCCTCCTCCGTCCTCCTCTCTCTCCCCAAATCGAACATCGAGAGAGAGAGAGAGAGAGGTCTAAAACCCTAACCCCCGAATCGAATCTCGTCGGAAGCCGCCGCCGCCGCCGCCGCCGACGACGACGCCCGCGACGCCATGGACATGGGAGCGATGAG
osa-miR1858a	LOC_Os01g69250.4|12001.m43529|cDNA	GAGAGGAGGACGGAGUGGGGC	CUCCUCCUCCGUCCUCCUCUC	CTCCTCCTCCGTCCTCCTCTCTCTCCCCAAATCGAACATCGAGAGAGAGAGAGAGAGAGGTCTAAAACCCTAACCCCCGAATCGAATCTCGTCGGAAGCCGCCGCCGCCGCCGCCGCCGACGACGACGCCCGCGACGCCATGGACATGGGAGCGATGAG
osa-miR1858a	LOC_Os01g69250.1|12001.m13025|cDNA	GAGAGGAGGACGGAGUGGGGC	CUCCUCCUCCGUCCUCCUCUC	CTCCTCCTCCGTCCTCCTCTCTCTCCCCAAATCGAACATCGAGAGAGAGAGAGAGAGAGGTCTAAAACCCTAACCCCCGAATCGAATCTCGTCGGAAGCCGCCGCCGCCGCCGCCGCCGACGACGACGCCCGCGACGCCATGGACATGGGAGCGATGAG
osa-miR1858a	LOC_Os01g69250.3|12001.m43352|cDNA	GAGAGGAGGACGGAGUGGGGC	CUCCUCCUCCGUCCUCCUCUC	CTCCTCCTCCGTCCTCCTCTCTCTCCCCAAATCGAACATCGAGAGAGAGAGAGAGAGAGGTCTAAAACCCTAACCCCCGAATCGAATCTCGTCGGAAGCCGCCGCCGCCGCCGCCGCCGACGACGACGCCCGCGACGCCATGGACATGGGAGCGATGAG
osa-miR1858a	LOC_Os03g18900.1|12003.m101607|cDNA	GAGAGGAGGACGGAGUGGGGC	UUCUCACUCCGUCCGCCUCUC	TCATTGGCCAAAGATGGCCAGCCAAAATTGCCTTGCTAATCATGGGCCCCACGCATGGGCCCACCCATTTCTCACTCCGTCCGCCTCTCCTCAAGCGTGCCGCCCTTCTGCGCGCCGCCAACACCGTTCCTCCGCCGCGCCGTCATTGCCACCGGCCTC
osa-miR169q	LOC_Os03g04550.1|12003.m05983|cDNA	UAGCCAAGGAGACUGCCCAUG	CAUGGGCUGCUUCCUUGGCUG	CTTCTTCACTAGCTCTTCCACCCTCTCCAATCCCCTCTCCCTTTCTCTCCCTCTCCCTCTTGCCTTCGCCATGGGCTGCTTCCTTGGCTGCTTCGGGGGGGCCAAGGAGCGCCGCCGCCGCCGGAAACGCTCCCCTGCGCACTCCCCCTCCGGCCGCGCC
osa-miR156l-3p	LOC_Os01g03170.1|12001.m06956|cDNA	GCUCACUUCUCUUUCUGUCAGC	GUUGA-GGAAGGAGAAGUGAGC	GAGCAGAACAAGAGGGCGAGGGCCAATGGCGAGGTCAAGCAGGAGCAGCAGCAAGAGGAAGAAGAAGAGGTTGAGGAAGGAGAAGTGAGCCAAGAAGAAACCCAAAGGACGGGAGCTTTCCCTCTGGTGACCATGGCCGCCATGGAGCAGACGGAGGAGG
osa-miR398a	LOC_Os01g68770.1|12001.m12979|cDNA	UGUGUUCUCAGGUCACCCCUU	UCAGGGUGAUCUGAGAGCACA	GAGCGGCGAGCTCCTCCGGTGATCCGAGGCTCGCCGGCCGGCGAGAGCTTGCCTGTTTCGGGAGGTTTTCAGGGTGATCTGAGAGCACAGCGAGCCGATGGCGGCGGCGGCGAACGGGGCGGCGTGCTGCGGTGGCGCGACGGGGCCAGGGTACGCGAC
osa-miR2104	LOC_Os01g08700.8|12001.m42893|cDNA	GCGGCGAGGGGAUGCGAGCGUG	CGCGCGUCUAUCCCCUCGCCGC	AGCCGTTTCTCTCCCTCTCTCTCTCCTCCTCCTTCCCCTGCGCCTCCTCCACCGCCCGTGTCGCCGCCGCGCGCGTCTATCCCCTCGCCGCCGCCGCCGTCTACGCCGCGTGAGGTCCGGATTGGTTGAAAGGCTGATCGAGTGTAGAGACTCTGAAGCTC
osa-miR2104	LOC_Os01g08700.7|12001.m42892|cDNA	GCGGCGAGGGGAUGCGAGCGUG	CGCGCGUCUAUCCCCUCGCCGC	AGCCGTTTCTCTCCCTCTCTCTCTCCTCCTCCTTCCCCTGCGCCTCCTCCACCGCCCGTGTCGCCGCCGCGCGCGTCTATCCCCTCGCCGCCGCCGCCGTCTACGCCGCGTGAGGTCCGGATTGGTTGAAAGGCTGATCGAGTGTAGAGACTCTGAAGCTC
osa-miR2104	LOC_Os01g08700.6|12001.m150866|cDNA	GCGGCGAGGGGAUGCGAGCGUG	CGCGCGUCUAUCCCCUCGCCGC	AGCCGTTTCTCTCCCTCTCTCTCTCCTCCTCCTTCCCCTGCGCCTCCTCCACCGCCCGTGTCGCCGCCGCGCGCGTCTATCCCCTCGCCGCCGCCGCCGTCTACGCCGCGTGAGGTCCGGATTGGTTGAAAGGCTGATCGAGTGTAGAGACTCTGAAGCTC
osa-miR2104	LOC_Os01g08700.2|12001.m42613|cDNA	GCGGCGAGGGGAUGCGAGCGUG	CGCGCGUCUAUCCCCUCGCCGC	AGCCGTTTCTCTCCCTCTCTCTCTCCTCCTCCTTCCCCTGCGCCTCCTCCACCGCCCGTGTCGCCGCCGCGCGCGTCTATCCCCTCGCCGCCGCCGCCGTCTACGCCGCGTGAGGTCCGGATTGGTTGAAAGGCTGATCGAGTGTAGAGACTCTGAAGCTC
osa-miR2104	LOC_Os01g08700.1|12001.m07495|cDNA	GCGGCGAGGGGAUGCGAGCGUG	CGCGCGUCUAUCCCCUCGCCGC	AGCCGTTTCTCTCCCTCTCTCTCTCCTCCTCCTTCCCCTGCGCCTCCTCCACCGCCCGTGTCGCCGCCGCGCGCGTCTATCCCCTCGCCGCCGCCGCCGTCTACGCCGCGTGAGGTCCGGATTGGTTGAAAGGCTGATCGAGTGTAGAGACTCTGAAGCTC
osa-miR2104	LOC_Os01g08700.5|12001.m150500|cDNA	GCGGCGAGGGGAUGCGAGCGUG	CGCGCGUCUAUCCCCUCGCCGC	AGCCGTTTCTCTCCCTCTCTCTCTCCTCCTCCTTCCCCTGCGCCTCCTCCACCGCCCGTGTCGCCGCCGCGCGCGTCTATCCCCTCGCCGCCGCCGCCGTCTACGCCGCGTGAGGTCCGGATTGGTTGAAAGGCTGATCGAGTGTAGAGACTCTGAAGCTC
osa-miR2104	LOC_Os01g08700.4|12001.m150499|cDNA	GCGGCGAGGGGAUGCGAGCGUG	CGCGCGUCUAUCCCCUCGCCGC	AGCCGTTTCTCTCCCTCTCTCTCTCCTCCTCCTTCCCCTGCGCCTCCTCCACCGCCCGTGTCGCCGCCGCGCGCGTCTATCCCCTCGCCGCCGCCGCCGTCTACGCCGCGTGAGGTCCGGATTGGTTGAAAGGCTGATCGAGTTTCTTGATACCAAGGCAA
osa-miR2104	LOC_Os01g08700.3|12001.m42891|cDNA	GCGGCGAGGGGAUGCGAGCGUG	CGCGCGUCUAUCCCCUCGCCGC	AGCCGTTTCTCTCCCTCTCTCTCTCCTCCTCCTTCCCCTGCGCCTCCTCCACCGCCCGTGTCGCCGCCGCGCGCGTCTATCCCCTCGCCGCCGCCGCCGTCTACGCCGCGTGAGGTCCGGATTGGTTGAAAGGCTGATCGAGTTTCTTGATACCAAGGCAA
osa-miR535-5p	LOC_Os02g09080.1|12002.m06205|cDNA	UGACAACGAGAGAGAGCACGC	UCGUGCUCUCUCUCGUCGUCU	ATGGCGTCTCGTGCTCCTCCTCTTCTCCTCCTGCTGATCGTGCTCTCTCTCGTCGTCTTAGCAGCATTGCTCGCCGCCGCCGCCGCCGATGCATCCGCAGTGGCCGGAGGCGGCAGGAGCTCGCCGTCGACGACGACGTTCGTGCTCGCCGGGGAGCGG
osa-miR169l	LOC_Os03g07880.3|12003.m35594|cDNA	UAGCCAAGGAUGACUUGCCUG	AUGGCAAAUCAUCCUUGGCUU	CTTGTCGTCCAGTGATCTCCATCATCGTCGTGCGAAAGAGGGCGCTTGAGATCCTCGCCGTTTCTGTCATGGCAAATCATCCTTGGCTTATGTGTGGTGCCCAGCAAAAAAAAATCTGACTGAACCTGTGTGTAAACTGATGGGTATGGGTGGGTTTTG
osa-miR169l	LOC_Os03g07880.1|12003.m06300|cDNA	UAGCCAAGGAUGACUUGCCUG	AUGGCAAAUCAUCCUUGGCUU	CTTGTCGTCCAGTGATCTCCATCATCGTCGTGCGAAAGAGGGCGCTTGAGATCCTCGCCGTTTCTGTCATGGCAAATCATCCTTGGCTTATGTGTGGTGCCCAGCAAAAAAAAATCTGACTGAACCTGTGTGTAAACTGATGGGTATGGGTGGGTTTTG
osa-miR169l	LOC_Os03g07880.2|12003.m34797|cDNA	UAGCCAAGGAUGACUUGCCUG	AUGGCAAAUCAUCCUUGGCUU	CTTGTCGTCCAGTGATCTCCATCATCGTCGTGCGAAAGAGGGCGCTTGAGATCCTCGCCGTTTCTGTCATGGCAAATCATCCTTGGCTTATGTGTGGTGCCCAGCAAAAAAAAATCTGACTGAACCTGTGTGTAAACTGATGGGTATGGGTGGGTTTTG
osa-miR169l	LOC_Os03g29760.4|12003.m35273|cDNA	UAGCCAAGGAUGACUUGCCUG	GUGGCAAUUCAUCCUUGGCUU	TGAAAACCTCGGGATCGCGGGACACGGGCGGTTCTGGTTTACCCTCACTGGCGCACTCCGGTGTGCCCGTGGCAATTCATCCTTGGCTTATGAAGTATCTACCTGATAATAGTCTGCTGTCAGTTTATATGCAATGCAACCTCTGTCAGATAAACTCTT
osa-miR169l	LOC_Os03g29760.3|12003.m35272|cDNA	UAGCCAAGGAUGACUUGCCUG	GUGGCAAUUCAUCCUUGGCUU	TGAAAACCTCGGGATCGCGGGACACGGGCGGTTCTGGTTTACCCTCACTGGCGCACTCCGGTGTGCCCGTGGCAATTCATCCTTGGCTTATGAAGTATCTACCTGATAATAGTCTGCTGTCAGTTTATATGCAATGCAACCTCTGTCAGATAAACTCTT
osa-miR169l	LOC_Os03g29760.1|12003.m08242|cDNA	UAGCCAAGGAUGACUUGCCUG	GUGGCAAUUCAUCCUUGGCUU	TGAAAACCTCGGGATCGCGGGACACGGGCGGTTCTGGTTTACCCTCACTGGCGCACTCCGGTGTGCCCGTGGCAATTCATCCTTGGCTTATGAAGTATCTACCTGATAATAGTCTGCTGTCAGTTTATATGCAATGCAACCTCTGTCAGATAAACTCTT
osa-miR169l	LOC_Os03g29760.2|12003.m34883|cDNA	UAGCCAAGGAUGACUUGCCUG	GUGGCAAUUCAUCCUUGGCUU	TGAAAACCTCGGGATCGCGGGACACGGGCGGTTCTGGTTTACCCTCACTGGCGCACTCCGGTGTGCCCGTGGCAATTCATCCTTGGCTTATGAAGTATCTACCTGATAATAGTCTGCTGTCAGTTTATATGCAATGCAACCTCTGTCAGATAAACTCTT
osa-miR164d	LOC_Os03g47310.1|12003.m09744|cDNA	UGGAGAAGCAGGGCACGUGCU	AUCACGUGCCUUGUUUCUCCC	ATGGCACATATCAACATGGTTGTTATGATTAAGGTGGTGGTTATCACGTGCCTTGTTTCTCCCGTGAGATCGTCATTGCAGCCAAATGAACTCTTTCAGAGTATTTGGTGGCCTCCCTTCGAAATTTTGCAGCATGACTTCTTTAGGGGCTCTTACTGCT
osa-miR164d	LOC_Os02g18690.1|12002.m07112|cDNA	UGGAGAAGCAGGGCACGUGCU	GCCACCUUCCCUGCUUCUCCA	CTCCCTTCATTGATGCTGCTTACCCAGTCAAGTGGAGTCCACGTGCTGATGGGCCTCCTAAACAACCAGCCACCTTCCCTGCTTCTCCAAATGGTGAGAAGGCCGAATTCACTGATTCTGCTTACTCGGTAAAATGGAGTCCACGTAGTGTTGCACCTC
osa-miR2907d	LOC_Os03g49990.1|12003.m09996|cDNA	GGCAGCCGAGCGAGGGCCUCGG	UCGAGGCUUUCGC-CGGCUGCC	TGCACGCCCACTTCTACGAGTCCTGCCCCTACCTCAAGTTCGCCCACTTCACCGCAAATCAAGCCATCCTCGAGGCTTTCGCCGGCTGCCACCGCGTCCACGTCGTCGACTTCGGCATCAAGCAGGGGATGCAATGGCCAGCTCTCCTCCAGGCCCTCGC
osa-miR396c-5p	LOC_Os03g51970.1|12003.m10176|cDNA	UUCCACA-GCUUUCUUGAACUU	CCGUUCAAGAAAGCAUGUGGAA	GGCGGTGCTCGAGGGATGCGGTCGCCGACCAGAAGTACTGTGAGCGACACATGAACCGGGGACGCCACCGTTCAAGAAAGCATGTGGAAGGCCAGCCTGGCCATGCCGCGAAAGCGATGCCCGCGGCGGTGGCAGCAGCCGCTGCCTCTGCTACCCAGC
osa-miR3980b-3p	LOC_Os02g16809.1|12002.m06924|cDNA	CUGGCCGAGGCCGUCGAUUCU	UGCAUCGACGGCCGCGGCCAA	ATGGCCCCAGCTCGAGCGTTCGTGTTGGTGCTGCTCGCAGTCGCCAGTGCATCGACGGCCGCGGCCAACACAGCGACGACGACGCCCACAAACCCGGTGGCTGCGCCGACCCAGTGGCAGAAGGCGCACGCGACGTTCTACGGCGGCGCGGACGCGTCG
osa-miR159e	LOC_Os03g38210.1|12003.m08921|cDNA	AUUGGAUUGAAGGGAGCUCCU	CCGAGCUCCCUUCAAGCCAAU	GGGCTACGGCCTTCACGCCGGCGACCGGGCCAGACTCCCGCCTGTCTCGCCGTCCCCGGGTGCCAGAGCCGAGCTCCCTTCAAGCCAATTGCGCCCGTCGATGGCGCCTACCACAGCCGCCGCCGCCGCCACCGGCGGCTTGGTCGGCGGAGCGCTGCA
osa-miR159e	LOC_Os01g59660.1|12001.m12100|cDNA	AUUGGAUUGAAGGGAGCUCCU	UGGAGCUCCCUUCACUCCAAG	TAATGGCAGCCATGCCTTTTTAAATGGCAATTTCTCTGCTTCTAGGCCCACAAGTGGTCCTTTGAAGATGGAGCTCCCTTCACTCCAAGATACTGAATCTGATCCAAACAGCTGGCTCAAGTACACTGTAGCTCCTGCGTTGCAGCCTACTGAGTTAGT
osa-miR159e	LOC_Os01g59660.3|12001.m42740|cDNA	AUUGGAUUGAAGGGAGCUCCU	UGGAGCUCCCUUCACUCCAAG	TAATGGCAGCCATGCCTTTTTAAATGGCAATTTCTCTGCTTCTAGGCCCACAAGTGGTCCTTTGAAGATGGAGCTCCCTTCACTCCAAGATACTGAATCTGATCCAAACAGCTGGCTCAAGTACACTGTAGCTCCTGCGTTGCAGCCTACTGAGTTAGT
osa-miR159e	LOC_Os01g59660.2|12001.m42739|cDNA	AUUGGAUUGAAGGGAGCUCCU	UGGAGCUCCCUUCACUCCAAG	TAATGGCAGCCATGCCTTTTTAAATGGCAATTTCTCTGCTTCTAGGCCCACAAGTGGTCCTTTGAAGATGGAGCTCCCTTCACTCCAAGATACTGAATCTGATCCAAACAGCTGGCTCAAGTACACTGTAGCTCCTGCGTTGCAGCCTACTGAGTTAGT
osa-miR1320-5p	LOC_Os01g64100.1|12001.m12525|cDNA	UGGAACGGAGGAA-UUUUAUAG	UUAUAAUACUUCCUCCGUUCCA	CAGAGCGCGTGTGCACCTTACGTAATGTACGCATCACTAGCTAGAGTGTGTGACTGTGCTGCGACGTATTTATAATACTTCCTCCGTTCCATAATGTACATTATGTTATTCTAGCATTTTCTATATCCATATAATATAGATGTGGAAAATGATAGAATGAC
osa-miR1317-5p	LOC_Os03g02010.2|12003.m34976|cDNA	UAGGGAACCCCAUUCCCAUAAA	UUUAUGGGAAUGGGAUUCCCAA	GGTCCGTCCACGAGGCTGCCGCAGGATGCAAATGGGAAGGCCAACGGGTCAGGTGCTTTGGTTGCTGAATTTATGGGAATGGGATTCCCAAAAGAAATGATCTTGAAAGCGATTAAGGAGATTGGGGATACAGATACAGAGCAATTGCTTGAGTTACTTCT
osa-miR1317-5p	LOC_Os03g02010.1|12003.m34977|cDNA	UAGGGAACCCCAUUCCCAUAAA	UUUAUGGGAAUGGGAUUCCCAA	GGTCCGTCCACGAGGCTGCCGCAGGATGCAAATGGGAAGGCCAACGGGTCAGGTGCTTTGGTTGCTGAATTTATGGGAATGGGATTCCCAAAAGAAATGATCTTGAAAGCGATTAAGGAGATTGGTAACGATAACAATAATCTAGTTCTCTTATTTGCTTC
osa-miR1317-5p	LOC_Os03g02010.3|12003.m05744|cDNA	UAGGGAACCCCAUUCCCAUAAA	UUUAUGGGAAUGGGAUUCCCAA	GGTCCGTCCACGAGGCTGCCGCAGGATGCAAATGGGAAGGCCAACGGGTCAGGTGCTTTGGTTGCTGAATTTATGGGAATGGGATTCCCAAAAGAAATGATCTTGAAAGCGATTAAGGAGATTGGGGATACAGATACAGAGCAATTGCTTGAGTTACTTCT
osa-miR1317-5p	LOC_Os03g02010.4|12003.m34978|cDNA	UAGGGAACCCCAUUCCCAUAAA	UUUAUGGGAAUGGGAUUCCCAA	GGTCCGTCCACGAGGCTGCCGCAGGATGCAAATGGGAAGGCCAACGGGTCAGGTGCTTTGGTTGCTGAATTTATGGGAATGGGATTCCCAAAAGAAATGATCTTGAAAGCGATTAAGGAGATTGGTAACGATAACAATAATCTAGTTCTCTTATTTGCTTC
osa-miR5527	LOC_Os01g70430.1|12001.m13090|cDNA	UCUCAGCCAGGGCAGUAACAG	CUGUUUCUGUCCUGGCUGGGU	TAATGCTTATACAAGACTCTTGGCAAGGAGGCTGTTGGATAGGCCTGAGGGACAAAAGATCTACATTAACTGTTTCTGTCCTGGCTGGGTAAAGACTGCCATGACTGGTTGGGAAGGGAACATTTCAGCTGAAGAAGGTGCTGATACTGGAGTATGGCTC
osa-miR6249	LOC_Os02g47510.1|12002.m09785|cDNA	CGUGAAGAGCUCGCCGGCGGC	GUCACCGGCGAGCUCUUCGCG	ACGCACGGCAGGTGCGACTTCGGCGGCCGCCTCGTCATGGGCATGACCGCGCACCCCAAGAAGGACCCCGTCACCGGCGAGCTCTTCGCGTTCCGCTACGGCCCCGTGCCGCCGTTCGTGACGTACTTCCGGTTCGACCCGGCCGGCAACAAGGGCGCCG
osa-miR6249	LOC_Os01g68324.1|12001.m150814|cDNA	CGUGAAGAGCUCGCCGGCGGC	GCUGCCGCCGAGCUCUUCGCC	GTCATCGCCGCCGTGGCCGTCGCTCCCCTCGCCTCCGCCGTCCGCCCGGTTTCCGACGCCCACAGATCCGCTGCCGCCGAGCTCTTCGCCGCTTCCCCCGACGGATCCTTCGGCGATTTGGAGACGACGTATGAGGCGGTCAGGACGTTCCAGATACTCG
osa-miR6249	LOC_Os01g68324.2|12001.m12935|cDNA	CGUGAAGAGCUCGCCGGCGGC	GCUGCCGCCGAGCUCUUCGCC	GTCATCGCCGCCGTGGCCGTCGCTCCCCTCGCCTCCGCCGTCCGCCCGGTTTCCGACGCCCACAGATCCGCTGCCGCCGAGCTCTTCGCCGCTTCCCCCGACGGATCCTTCGGCGATTTGGAGACGACGTATGAGGCGGTCAGGACGTTCCAGATACTCG
osa-miR6249	LOC_Os02g19170.2|12002.m07160|cDNA	CGUGAAGAGCUCGCCGGCGGC	AUCGCCGACGAGCUCUUCAUG	GATTCCCTTGCCGAATTCGCCCAAACCCTAACTCGCCCAATCTTCAGGTGCGGCTGCTCGCGTTCATCATCGCCGACGAGCTCTTCATGCGCTCGAAGCTCTTCCGCTCCCTGCTGACCGACGTGCTGGACGGCTTCCTCCCGCTCGCCGTCGGCTTCC
osa-miR6249	LOC_Os02g19170.3|12002.m100176|cDNA	CGUGAAGAGCUCGCCGGCGGC	AUCGCCGACGAGCUCUUCAUG	GATTCCCTTGCCGAATTCGCCCAAACCCTAACTCGCCCAATCTTCAGGTGCGGCTGCTCGCGTTCATCATCGCCGACGAGCTCTTCATGCGCTCGAAGCTCTTCCGCTCCCTGCTGACCGACGTGCTGGACGGCTTCCTCCCGCTCGCCGTCGGCTTCC
osa-miR6249	LOC_Os02g19170.1|12002.m100177|cDNA	CGUGAAGAGCUCGCCGGCGGC	AUCGCCGACGAGCUCUUCAUG	ACGCCTTCCGGATCCTCCTCTCCCTCATGTCCAAGCCCCACGCCCACGTGCGGCTGCTCGCGTTCATCATCGCCGACGAGCTCTTCATGCGCTCGAAGCTCTTCCGCTCCCTGCTGACCGACGTGCTGGACGGCTTCCTCCCGCTCGCCGTCGGCTTCC
osa-miR1863b	LOC_Os01g03230.1|12001.m06962|cDNA	AGCUCUGAUACCAUGUUAACUGUU	CACGCUUCACAUGGUAUCAGAGCC	TTTGGTCACAGAGATTAACATGCATCCGCCTCACCGAAGGCATTCCACGCTTCACATGGTATCAGAGCCTTCAACCTAGATTGGATTGAGATGGCGAGTTCCTCCTCCTCCATAGCCGCCACAAATCCTCTGGTTGGCATCCAGGTCTCTGAAAAACTCACC
osa-miR444a-3p.1	LOC_Os03g62780.2|12003.m11156|cDNA	UUGCUGCCUCAAGCUUGCUGC	ACAGCGAGUAUGAGGCAGCAU	GCCTAGACCAGGAGGGCATAAAGAAGGCGGTACAGAGAGTACTAGGACGTGTTCCTTGAGTTTGGAGAACAGCGAGTATGAGGCAGCATGCCTGTACTCCCCCCAATTTTCTGACCAACCGACTATAGTGAAACAACAGCACGAGCAGACAACCTGAAA
osa-miR396a-5p	LOC_Os02g53690.1|12002.m10398|cDNA	UUCCACA-GCUUUCUUGAACUG	CCGUUCAAGAAAGCCUGUGGAA	GTGGCGGTGCTCCAAGGAGGCGTACCCGGACTCCAAGTACTGCGAGAAGCACATGCACCGTGGCAAGAACCGTTCAAGAAAGCCTGTGGAAATGTCCTTGGCCACGCCGCCGCCGCCGTCCTCCTCCGCCACCTCCGCCGCGTCGAACACCTCCGCCGGCG
osa-miR396a-5p	LOC_Os03g47140.1|12003.m09727|cDNA	UUCCACA-GCUUUCUUGAACUG	CCGUUCAAGAAAGCCUGUGGAA	ATGGCGGTGTTCAAAGGAGGCCATGGCCGACCACAAGTATTGTGAGAGGCACATCAACAGAAACCGCCACCGTTCAAGAAAGCCTGTGGAAAACCAAAGTAGAAAGACTGTGAAAGAGACACCGTGTGCTGGCTCATTGCCATCTTCTGTCGGGCAGGGCA
osa-miR164c	LOC_Os02g44380.2|12002.m100302|cDNA	UGGAGAAGCAGGGUACGUGCA	UGCA-GUACCCUGUUUUUCCA	CCCAGAGACCTGAGAAAATCCTTAAAAAGTCGCAATTGACAGAGCGCTGGGCTAGATGGGAGCTATTTATGCAGTACCCTGTTTTTCCATGGGTATTAGCAGATTACCACTCCAAAACACTGGATCTTGAAGATCCGTCCGCATACCGAGATCTTTCGG
osa-miR164c	LOC_Os02g44380.1|12002.m09478|cDNA	UGGAGAAGCAGGGUACGUGCA	UGCA-GUACCCUGUUUUUCCA	CCCAGAGACCTGAGAAAATCCTTAAAAAGTCGCAATTGACAGAGCGCTGGGCTAGATGGGAGCTATTTATGCAGTACCCTGTTTTTCCATGGGTATTAGCAGATTACCACTCCAAAACACTGGATCTTGAAGATCCGTCCGCATACCGAGATCTTTCGG
osa-miR169g	LOC_Os03g48970.3|12003.m34909|cDNA	UAGCCAAGGAUGACUUGCCUA	CAGGCAAUUCAUUCUUGGCUU	GGCAGGGTAATAATCTGGATGTATTGAGTCCATCACAGTGCGAATGTCACGGGTAGATCTGCTGTTTTCAGGCAATTCATTCTTGGCTTTCTATCCCACCCGTTGTTGTTGCAAGTTAAGCTAGCAGTACTTGTCTCAGTGTCCGTGAGACGTTTGTGT
osa-miR169g	LOC_Os03g07880.3|12003.m35594|cDNA	UAGCCAAGGAUGACUUGCCUA	AUGGCAAAUCAUCCUUGGCUU	CTTGTCGTCCAGTGATCTCCATCATCGTCGTGCGAAAGAGGGCGCTTGAGATCCTCGCCGTTTCTGTCATGGCAAATCATCCTTGGCTTATGTGTGGTGCCCAGCAAAAAAAAATCTGACTGAACCTGTGTGTAAACTGATGGGTATGGGTGGGTTTTG
osa-miR169g	LOC_Os03g07880.1|12003.m06300|cDNA	UAGCCAAGGAUGACUUGCCUA	AUGGCAAAUCAUCCUUGGCUU	CTTGTCGTCCAGTGATCTCCATCATCGTCGTGCGAAAGAGGGCGCTTGAGATCCTCGCCGTTTCTGTCATGGCAAATCATCCTTGGCTTATGTGTGGTGCCCAGCAAAAAAAAATCTGACTGAACCTGTGTGTAAACTGATGGGTATGGGTGGGTTTTG
osa-miR169g	LOC_Os03g07880.2|12003.m34797|cDNA	UAGCCAAGGAUGACUUGCCUA	AUGGCAAAUCAUCCUUGGCUU	CTTGTCGTCCAGTGATCTCCATCATCGTCGTGCGAAAGAGGGCGCTTGAGATCCTCGCCGTTTCTGTCATGGCAAATCATCCTTGGCTTATGTGTGGTGCCCAGCAAAAAAAAATCTGACTGAACCTGTGTGTAAACTGATGGGTATGGGTGGGTTTTG
osa-miR169g	LOC_Os03g29760.4|12003.m35273|cDNA	UAGCCAAGGAUGACUUGCCUA	GUGGCAAUUCAUCCUUGGCUU	TGAAAACCTCGGGATCGCGGGACACGGGCGGTTCTGGTTTACCCTCACTGGCGCACTCCGGTGTGCCCGTGGCAATTCATCCTTGGCTTATGAAGTATCTACCTGATAATAGTCTGCTGTCAGTTTATATGCAATGCAACCTCTGTCAGATAAACTCTT
osa-miR169g	LOC_Os03g29760.3|12003.m35272|cDNA	UAGCCAAGGAUGACUUGCCUA	GUGGCAAUUCAUCCUUGGCUU	TGAAAACCTCGGGATCGCGGGACACGGGCGGTTCTGGTTTACCCTCACTGGCGCACTCCGGTGTGCCCGTGGCAATTCATCCTTGGCTTATGAAGTATCTACCTGATAATAGTCTGCTGTCAGTTTATATGCAATGCAACCTCTGTCAGATAAACTCTT
osa-miR169g	LOC_Os03g29760.1|12003.m08242|cDNA	UAGCCAAGGAUGACUUGCCUA	GUGGCAAUUCAUCCUUGGCUU	TGAAAACCTCGGGATCGCGGGACACGGGCGGTTCTGGTTTACCCTCACTGGCGCACTCCGGTGTGCCCGTGGCAATTCATCCTTGGCTTATGAAGTATCTACCTGATAATAGTCTGCTGTCAGTTTATATGCAATGCAACCTCTGTCAGATAAACTCTT
osa-miR169g	LOC_Os03g29760.2|12003.m34883|cDNA	UAGCCAAGGAUGACUUGCCUA	GUGGCAAUUCAUCCUUGGCUU	TGAAAACCTCGGGATCGCGGGACACGGGCGGTTCTGGTTTACCCTCACTGGCGCACTCCGGTGTGCCCGTGGCAATTCATCCTTGGCTTATGAAGTATCTACCTGATAATAGTCTGCTGTCAGTTTATATGCAATGCAACCTCTGTCAGATAAACTCTT
osa-miR5794	LOC_Os03g37742.1|12003.m08878|cDNA	UGAGGAAUCACUAGUAGUCGU	ACGACAACUAGUGGGUCCUCA	ATGTCTCAGCAAGGCGAACCAATATCGACGACAACTAGTGGGTCCTCAAGGGCACGTACTCCTAGGACAGGGAACAAAATCCCTAAGGAACGGTTCCGCATAACAGCGGTGGACGCCGTAGGGTTGCCGACATCTCCAAGGAAAATATTGAGCCGATTTA
osa-miR5794	LOC_Os03g45490.1|12003.m09575|cDNA	UGAGGAAUCACUAGUAGUCGU	ACGACAACUAGUGGGUCCUCA	ATGTCTCAGCAAGGCGAACCAATGTCGACGACAACTAGTGGGTCCTCAAGGGCACGTACTCCTAGGACAGGGAACAAAATTCCTAAGGAACGGTTCCGCATAACAGCGGTGGACGCCGTAGGGTTGCTGACATCTCCAAGGAAAATATTGAGCCGATTTA
osa-miR5794	LOC_Os02g40930.1|12002.m09178|cDNA	UGAGGAAUCACUAGUAGUCGU	ACGACAACUAGUGGGUCCUCA	ATGTCTCAGCAAGGAGAACTAATGTCGACGACAACTAGTGGGTCCTCAAGGGCACGTACTCCTAGGACAGGGAACAAAATCCCTAAGGAACGGTTCCGCATAACAGCGGTGGGCGCCGTAGGGTTGCTGGCATCTCCAAGGAAAATATTGAGCCGATTAA
osa-miR5794	LOC_Os02g07620.1|12002.m06109|cDNA	UGAGGAAUCACUAGUAGUCGU	ACGACAACUAGUGGGUCCUCA	ATGTCGACGACAACTAGTGGGTCCTCAAGGGCACGTACTCCTAGGACAGGGAACAAAATTCCTAAGGAACGGTTCCGCATAACAGCGGTGGACGCCGTAGGGTTACCGACATCTCCAAGGAAAATATTGAGCCGATTTAGGTCTATCTGCGGGGTCATAG
osa-miR5794	LOC_Os03g57820.1|12003.m10694|cDNA	UGAGGAAUCACUAGUAGUCGU	ACGACAACUAGUGGGUCCUCA	ATGTCGACGACAACTAGTGGGTCCTCAAGGGCACGTACTCCTAGGACAGGGAACAAAATTCCTAAGGAACAGTTCCGCATAACAGCGGTGGACGCCGTAGGGTTGCCGACATCTCCAAGGAAAATATTGAGCCGATTTAGGTCTATCTGCGGGGTCATAG
osa-miR5794	LOC_Os03g13920.1|12003.m06836|cDNA	UGAGGAAUCACUAGUAGUCGU	ACGACAACUAGUGGGUCCUCA	CCGGCGCCGCCCTCCACCGAGCCCGACGCCGACCCCCAGATGATGTCTCAGCACGGCGAACCAATGTCGACGACAACTAGTGGGTCCTCAAGGACACGTACTCCTAGGACAGGGAACAAAATCCCTAAGGAACGGTTCCGCATAACAGCGGTGGACACTG
osa-miR5794	LOC_Os02g26190.1|12002.m07763|cDNA	UGAGGAAUCACUAGUAGUCGU	ACGACAACUAGUGGGUCCUCA	GAGCCTGCCGCCTCCACCGAGCCCTGTGTCGACCCACAGACAATATCTCAGCAAGGCGAATCAATGTCGACGACAACTAGTGGGTCCTCAAGGGCACGTACTCCTAGGACAGGGAACATAATCCCTAAGGAACGGTTCCACATAACAGCGGTGGACCAAG
osa-miR5794	LOC_Os02g26190.2|12002.m100201|cDNA	UGAGGAAUCACUAGUAGUCGU	ACGACAACUAGUGGGUCCUCA	GAGCCTGCCGCCTCCACCGAGCCCTGTGTCGACCCACAGACAATATCTCAGCAAGGCGAATCAATGTCGACGACAACTAGTGGGTCCTCAAGGGCACGTACTCCTAGGACAGGGAACATAATCCCTAAGGAACGGTTCCACATAACAGCGGTGGACCAAG
osa-miR5793	LOC_Os02g11930.1|12002.m06441|cDNA	CGAGGACGAGAUACAGUGCAG	CUGCACUGUUUCUAGUCCUCC	TTCCTGAAGCTTACATCACAAGCACAAGTAGCTGCAGCCACACCAGTAGTATGATCAGCCCAACTAGTCCTGCACTGTTTCTAGTCCTCCTTGCCTTGACATGTTCATGGCCATCGTCATCATCAGCAGGTCATGGCGACGGCAATGACATTGATCGGCA
osa-miR2102-3p	LOC_Os02g38490.1|12002.m77826|cDNA	CAUGGUGCCGGUUCCGGUGGCG	CGCUACCGUAGCCGGUACCGUG	CGCGTCGAGCGCCGGCGAGGTCGTCCGCGCGATCCACGCCGTCGCGGCCATCGTCTTCCCCGTCGACTCCGCTACCGTAGCCGGTACCGTGGACGAACCCTTCAGGAGCCAGCCGGTGATCTCTACAATGCAAGTCATGGATGGAATCCACAAGTCAGGCG
osa-miR1846a-5p	LOC_Os02g18870.1|12002.m07130|cDNA	AGUGAGGAGGCCGGGGCCGCU	CGCGGCCCCCGCCUCCUCGCC	CTCCCCTTCCTCCTCCTCCTCGCCTTCGCCCTGCTCTTCCCGCTCTCCGCTCCCCCGCGCTGCTGCTCCGCGGCCCCCGCCTCCTCGCCGCCCCCGTCCCCGCCCCCTTCCCCTGCGGCGGCGGCGGCGGCCCCGCGCCGCACGCCGCTCGTCCCGGCG
osa-miR444e	LOC_Os02g36924.1|12002.m08779|cDNA	UGCAGUUGCUGCCUCAAGCUU	AAGCUUGAGACAACAACUGCA	GTCCAAGGATGAGCAGCAAGCCGTCGCAAATCCCAACTCGGAGCTTAAGTTTTGGCAAAGGGAGGCAGCAAGCTTGAGACAACAACTGCACAACTTGCAAGAAAATCATCGGCAGTTGATGGGCGAAGATCTATCTGGGCTGAATGTTAAGGAATTGCAA
osa-miR5524	LOC_Os01g09760.1|12001.m07600|cDNA	UGGAAAAUGUGUUCAUGACGG	CAGUCAUGAAUACAUUGUCCA	TACAGTTTTTAGTTTCATAGATTTCTCAATATGGTTTTAGGAATGGAGGAATCGACATTCCAGTTGTAGTTAATAATAACGATTCCTACAGTCATGAATACATTGTCCAGTTGATTCACAGAGAACACCATCTTGATAGTTAATAGATTTTACTTAAATG
osa-miR444d.2	LOC_Os02g36924.1|12002.m08779|cDNA	UGCAGUUGCUGCCUCAAGCUU	AAGCUUGAGACAACAACUGCA	GTCCAAGGATGAGCAGCAAGCCGTCGCAAATCCCAACTCGGAGCTTAAGTTTTGGCAAAGGGAGGCAGCAAGCTTGAGACAACAACTGCACAACTTGCAAGAAAATCATCGGCAGTTGATGGGCGAAGATCTATCTGGGCTGAATGTTAAGGAATTGCAA
osa-miR169j	LOC_Os03g07880.3|12003.m35594|cDNA	UAGCCAAGGAUGACUUGCCUG	AUGGCAAAUCAUCCUUGGCUU	CTTGTCGTCCAGTGATCTCCATCATCGTCGTGCGAAAGAGGGCGCTTGAGATCCTCGCCGTTTCTGTCATGGCAAATCATCCTTGGCTTATGTGTGGTGCCCAGCAAAAAAAAATCTGACTGAACCTGTGTGTAAACTGATGGGTATGGGTGGGTTTTG
osa-miR169j	LOC_Os03g07880.1|12003.m06300|cDNA	UAGCCAAGGAUGACUUGCCUG	AUGGCAAAUCAUCCUUGGCUU	CTTGTCGTCCAGTGATCTCCATCATCGTCGTGCGAAAGAGGGCGCTTGAGATCCTCGCCGTTTCTGTCATGGCAAATCATCCTTGGCTTATGTGTGGTGCCCAGCAAAAAAAAATCTGACTGAACCTGTGTGTAAACTGATGGGTATGGGTGGGTTTTG
osa-miR169j	LOC_Os03g07880.2|12003.m34797|cDNA	UAGCCAAGGAUGACUUGCCUG	AUGGCAAAUCAUCCUUGGCUU	CTTGTCGTCCAGTGATCTCCATCATCGTCGTGCGAAAGAGGGCGCTTGAGATCCTCGCCGTTTCTGTCATGGCAAATCATCCTTGGCTTATGTGTGGTGCCCAGCAAAAAAAAATCTGACTGAACCTGTGTGTAAACTGATGGGTATGGGTGGGTTTTG
osa-miR169j	LOC_Os03g29760.4|12003.m35273|cDNA	UAGCCAAGGAUGACUUGCCUG	GUGGCAAUUCAUCCUUGGCUU	TGAAAACCTCGGGATCGCGGGACACGGGCGGTTCTGGTTTACCCTCACTGGCGCACTCCGGTGTGCCCGTGGCAATTCATCCTTGGCTTATGAAGTATCTACCTGATAATAGTCTGCTGTCAGTTTATATGCAATGCAACCTCTGTCAGATAAACTCTT
osa-miR169j	LOC_Os03g29760.3|12003.m35272|cDNA	UAGCCAAGGAUGACUUGCCUG	GUGGCAAUUCAUCCUUGGCUU	TGAAAACCTCGGGATCGCGGGACACGGGCGGTTCTGGTTTACCCTCACTGGCGCACTCCGGTGTGCCCGTGGCAATTCATCCTTGGCTTATGAAGTATCTACCTGATAATAGTCTGCTGTCAGTTTATATGCAATGCAACCTCTGTCAGATAAACTCTT
osa-miR169j	LOC_Os03g29760.1|12003.m08242|cDNA	UAGCCAAGGAUGACUUGCCUG	GUGGCAAUUCAUCCUUGGCUU	TGAAAACCTCGGGATCGCGGGACACGGGCGGTTCTGGTTTACCCTCACTGGCGCACTCCGGTGTGCCCGTGGCAATTCATCCTTGGCTTATGAAGTATCTACCTGATAATAGTCTGCTGTCAGTTTATATGCAATGCAACCTCTGTCAGATAAACTCTT
osa-miR169j	LOC_Os03g29760.2|12003.m34883|cDNA	UAGCCAAGGAUGACUUGCCUG	GUGGCAAUUCAUCCUUGGCUU	TGAAAACCTCGGGATCGCGGGACACGGGCGGTTCTGGTTTACCCTCACTGGCGCACTCCGGTGTGCCCGTGGCAATTCATCCTTGGCTTATGAAGTATCTACCTGATAATAGTCTGCTGTCAGTTTATATGCAATGCAACCTCTGTCAGATAAACTCTT
osa-miR171d-5p	LOC_Os02g30390.1|12002.m08182|cDNA	UGUUGGCCCGGCUCACUCAGA	GCUGAACUAGCCGGGCCAACA	TCATGGTAACCGTCTTCAGAGGGGGTAAGGAACGTGCCAAGCTCAGAGATGATGACCCCCAGAAGGCCGCTGAACTAGCCGGGCCAACATACTTCGCAACCGATGATTGCCCGACTGAGTACGAACATGGGAAAACACTCTTGCCGGAATGGGCACTGA
osa-miR171d-5p	LOC_Os01g29850.1|12001.m09414|cDNA	UGUUGGCCCGGCUCACUCAGA	GCUGAACUAGCCGGGCCAACA	TCATGGTAACCGTCTTCAGAGGGGGTAAGGAACGTGCCAAACACAAAGATGATGACCCCCAGAAGGCCGCTGAACTAGCCGGGCCAACATACTGGCTAACTGATGATTGCCCGGAAAAGATGCAAAACATGGATGCTAAGAAGAAAAAAGAACCTATTG
osa-miR444c.1	LOC_Os02g49090.2|12002.m33842|cDNA	UGUUGUCUCAAGCUUGCUGCC	AGCAGCAAG-UUGAGGCAACA	CAAGACAATGTTTGAGCAAGTCGATAGCGCATTCCAGAAAGGAATGTCTGAACACACTGTTGCTATTCAGCAGCAAGTTGAGGCAACACATACCCCATTGGCGCAAACTTTAAAGGATACCATCTCTTCTGCGTCTTCGATCACCCAGAATCTTACAG
osa-miR444c.1	LOC_Os02g49090.1|12002.m09943|cDNA	UGUUGUCUCAAGCUUGCUGCC	AGCAGCAAG-UUGAGGCAACA	CAAGACAATGTTTGAGCAAGTCGATAGCGCATTCCAGAAAGGAATGTCTGAACACACTGTTGCTATTCAGCAGCAAGTTGAGGCAACACATACCCCATTGGCGCAAACTTTAAAGGATACCATCTCTTCTGCGTCTTCGATCACCCAGAATCTTACAG
osa-miR169h	LOC_Os03g07880.3|12003.m35594|cDNA	UAGCCAAGGAUGACUUGCCUG	AUGGCAAAUCAUCCUUGGCUU	CTTGTCGTCCAGTGATCTCCATCATCGTCGTGCGAAAGAGGGCGCTTGAGATCCTCGCCGTTTCTGTCATGGCAAATCATCCTTGGCTTATGTGTGGTGCCCAGCAAAAAAAAATCTGACTGAACCTGTGTGTAAACTGATGGGTATGGGTGGGTTTTG
osa-miR169h	LOC_Os03g07880.1|12003.m06300|cDNA	UAGCCAAGGAUGACUUGCCUG	AUGGCAAAUCAUCCUUGGCUU	CTTGTCGTCCAGTGATCTCCATCATCGTCGTGCGAAAGAGGGCGCTTGAGATCCTCGCCGTTTCTGTCATGGCAAATCATCCTTGGCTTATGTGTGGTGCCCAGCAAAAAAAAATCTGACTGAACCTGTGTGTAAACTGATGGGTATGGGTGGGTTTTG
osa-miR169h	LOC_Os03g07880.2|12003.m34797|cDNA	UAGCCAAGGAUGACUUGCCUG	AUGGCAAAUCAUCCUUGGCUU	CTTGTCGTCCAGTGATCTCCATCATCGTCGTGCGAAAGAGGGCGCTTGAGATCCTCGCCGTTTCTGTCATGGCAAATCATCCTTGGCTTATGTGTGGTGCCCAGCAAAAAAAAATCTGACTGAACCTGTGTGTAAACTGATGGGTATGGGTGGGTTTTG
osa-miR169h	LOC_Os03g29760.4|12003.m35273|cDNA	UAGCCAAGGAUGACUUGCCUG	GUGGCAAUUCAUCCUUGGCUU	TGAAAACCTCGGGATCGCGGGACACGGGCGGTTCTGGTTTACCCTCACTGGCGCACTCCGGTGTGCCCGTGGCAATTCATCCTTGGCTTATGAAGTATCTACCTGATAATAGTCTGCTGTCAGTTTATATGCAATGCAACCTCTGTCAGATAAACTCTT
osa-miR169h	LOC_Os03g29760.3|12003.m35272|cDNA	UAGCCAAGGAUGACUUGCCUG	GUGGCAAUUCAUCCUUGGCUU	TGAAAACCTCGGGATCGCGGGACACGGGCGGTTCTGGTTTACCCTCACTGGCGCACTCCGGTGTGCCCGTGGCAATTCATCCTTGGCTTATGAAGTATCTACCTGATAATAGTCTGCTGTCAGTTTATATGCAATGCAACCTCTGTCAGATAAACTCTT
osa-miR169h	LOC_Os03g29760.1|12003.m08242|cDNA	UAGCCAAGGAUGACUUGCCUG	GUGGCAAUUCAUCCUUGGCUU	TGAAAACCTCGGGATCGCGGGACACGGGCGGTTCTGGTTTACCCTCACTGGCGCACTCCGGTGTGCCCGTGGCAATTCATCCTTGGCTTATGAAGTATCTACCTGATAATAGTCTGCTGTCAGTTTATATGCAATGCAACCTCTGTCAGATAAACTCTT
osa-miR169h	LOC_Os03g29760.2|12003.m34883|cDNA	UAGCCAAGGAUGACUUGCCUG	GUGGCAAUUCAUCCUUGGCUU	TGAAAACCTCGGGATCGCGGGACACGGGCGGTTCTGGTTTACCCTCACTGGCGCACTCCGGTGTGCCCGTGGCAATTCATCCTTGGCTTATGAAGTATCTACCTGATAATAGTCTGCTGTCAGTTTATATGCAATGCAACCTCTGTCAGATAAACTCTT
osa-miR159a.2	LOC_Os03g28310.1|12003.m08152|cDNA	UUGCAUGCCCCAGGAGCUGCA	UGCAGCUCCUGGUGCAUCCAA	AGCTCTGTATGACCAAAAAAGGAAACTAATGGTTCTGAAACGGAATACATCTCAAACAAATAAAGCAAGTGCAGCTCCTGGTGCATCCAATGGCTTTTATAATTTTGCAGCCAATGCTGCTGCTTCCAAGGTGACAAGAGGAAACAAGCAAAAGGCAGGA
osa-miR159a.2	LOC_Os02g05720.1|12002.m05920|cDNA	UUGCAUGCCCCAGGAGCUGCA	UGCUCUUCUUGGGGCAUGCAA	AGGTGATGTGCAAGGAGCGGAACAATTTATTTATGATATGCCCATTGAGCCAGATACAGTGATTTGGAGTGCTCTTCTTGGGGCATGCAAGATTCACAAGAATGCAGAAATTGGTAAAAGAGCTGCTGAGAAACTCTTCAGAATTGAGCCATCGAATGCT
osa-miR1846c-5p	LOC_Os02g18870.1|12002.m07130|cDNA	AGUGAGGAGGCCGGGGCCGCU	CGCGGCCCCCGCCUCCUCGCC	CTCCCCTTCCTCCTCCTCCTCGCCTTCGCCCTGCTCTTCCCGCTCTCCGCTCCCCCGCGCTGCTGCTCCGCGGCCCCCGCCTCCTCGCCGCCCCCGTCCCCGCCCCCTTCCCCTGCGGCGGCGGCGGCGGCCCCGCGCCGCACGCCGCTCGTCCCGGCG
osa-miR6256	LOC_Os03g03034.1|12003.m05840|cDNA	GUAGUACUCGGUUGUAGGUGUA	UACACCUACGAC-GAGUACUAC	TGCAACGACGTGCTCATCGGCCCAGCTCAGAAGCTCATCACCGATGGCTCCCCGGCCGTCTACCGGAACTACACCTACGACGAGTACTACAAGAAGTTCTGGAGCAGAAACCTCGACCAAGAACACTGCTTGGAGCTCTTCAGAACAACACCTACAGACA
osa-miR415	LOC_Os02g26810.1|12002.m07825|cDNA	AACAGAACAGAAGCAGAGCAG	CUGCUCUGCU-CUGUUCUGUU	TTTGTTTCCTAAAGAGTGTAATTTGAAAAGTGAAATGGAATTGTCATCCAACTAGTGTGAGAAAGTGCTCTGCTTTGCGTAAAAAGAAATGTGCTCTGCTCTGCTCTGTTCTGTTATCTCTTCCTTTGTAGTCTGACTGTATGTTCAGAACATTATCCA
osa-miR818a	LOC_Os01g41240.1|12001.m10391|cDNA	AAUCCCUUAUAUUAUGGGACGG	ACGUCUCAAAAUAUAAGGGAUU	TGTTTGGGTCGTCATGTACGTGGTTCATATTAAATTCGATAAATTAATCGTTTATGGATTTGGAAAATGTACCTCATACGTCTCAAAATATAAGGGATTTTGAAGGGACGTGATATATTTTAATACTACTCCTTCCATCCCCTAATATAAGAGATTCTGA
osa-miR812o-3p	LOC_Os03g12620.2|12003.m06712|cDNA	GAACGGUCAAAUGUUAGACACGGA	GCCGUGUCUAACGUUUGACCGUCC	TTTAGTCCGCAAGTAGATGGCTGCGTAGGTACACTCCCTCCGTCCAAAAAAAAAGACAAACCCGGGTTGCCGTGTCTAACGTTTGACCGTCCGTCTTATTTGAAAAAATTATGAAAAAAATTAAAAAGACAAGTCACGCATAAAATATTAATCATGTTTTAT
osa-miR812o-3p	LOC_Os03g12620.1|12003.m101253|cDNA	GAACGGUCAAAUGUUAGACACGGA	GCCGUGUCUAACGUUUGACCGUCC	TTTAGTCCGCAAGTAGATGGCTGCGTAGGTACACTCCCTCCGTCCAAAAAAAAAGACAAACCCGGGTTGCCGTGTCTAACGTTTGACCGTCCGTCTTATTTGAAAAAATTATGAAAAAAATTAAAAAGACAAGTCACGCATAAAATATTAATCATGTTTTAT
osa-miR408-3p	LOC_Os03g05650.1|12003.m06088|cDNA	CUGCACUGCCUCUUCCCUGGC	GCCAGGGGAGAGGCGGAGCGG	CGGTGGCGGCGGCTGGGGGAGAGGCGGAGCGGCGGCGGCGGATGGGGGAGAGGCGGAGCGGCGACAGCGGCCAGGGGAGAGGCGGAGCGGCGACGGCTTGGGGAAAGGCGCAGCGGCGGCGGCGGCTGGGGGGAGAGTGGGGAATTGAGTGAGGACTAGG
osa-miR169o	LOC_Os02g53620.1|12002.m10391|cDNA	UAGCCAAGAAUGACUUGCCUA	UAGGCAAUUCAUCCUUGGCUU	CCTGCTATGAGATGAGATGAAGAGCAGCTTGCAAATCATCATCATATATGGTGTGGTCTGGTCCCTCCTTAGGCAATTCATCCTTGGCTTAAGTTTCATGGCTTGTTTAGGACTTCAGAGACGCTTCATAGTGCTGTGCTTTTGCAGCCCATAAGTCTGG
osa-miR2907c	LOC_Os03g49990.1|12003.m09996|cDNA	GGCAGCCGAGCGAGGGCCUCGG	UCGAGGCUUUCGC-CGGCUGCC	TGCACGCCCACTTCTACGAGTCCTGCCCCTACCTCAAGTTCGCCCACTTCACCGCAAATCAAGCCATCCTCGAGGCTTTCGCCGGCTGCCACCGCGTCCACGTCGTCGACTTCGGCATCAAGCAGGGGATGCAATGGCCAGCTCTCCTCCAGGCCCTCGC
osa-miR414	LOC_Os04g13880.1|12004.m06627|cDNA	UCAUCCUCAUCAUCAUCGUCC	UGAUGAUGAUGAUGAGGAUGA	CCGCCCAGACCCGAAGATGATATATCAGGAGAACGGTTCTCTACTGATGACGACGATGATGATGATGATGATGATGATGATGAGGATGAGGCGACCCTTAACAGTTTCATGGAAAGAGGATTGGAGTTCAAAGCATGTACTAGATGTGGGATAGTCGGA
osa-miR414	LOC_Os02g48370.2|12002.m100341|cDNA	UCAUCCUCAUCAUCAUCGUCC	GGAUGAUGAUGAGGAGGAUGA	CGGCCACGACGGCGATGAGGATGGCGATGACGAGGAGGACGGCGACGACGGCGAGGAGGAGGAGGAGGAGGATGATGATGAGGAGGATGACGATGACGACTCCACCCCCGATGCGTCGCCGAGGGCGGAGGCGAAGGCGGAGGGCGAGAGCTCCACCGTG
osa-miR414	LOC_Os02g48370.1|12002.m09871|cDNA	UCAUCCUCAUCAUCAUCGUCC	GGAUGAUGAUGAGGAGGAUGA	CGGCCACGACGGCGATGAGGATGGCGATGACGAGGAGGACGGCGACGACGGCGAGGAGGAGGAGGAGGAGGATGATGATGAGGAGGATGACGATGACGACTCCACCCCCGATGCGTCGCCGAGGGCGGAGGCGAAGGCGGAGGGCGAGAGCTCCACCGTG
osa-miR414	LOC_Os03g02100.2|12003.m05753|cDNA	UCAUCCUCAUCAUCAUCGUCC	GGAUGGUGAUGAUGGGGAUGC	ATGTTAAAGCTTTCTACCCTGGTTCAGTGCTGGAAACTGGACATGATATTCTCTTCTTTTGGGTAGCGCGGATGGTGATGATGGGGATGCAACTTGGTGGTGATGTGCCATTTCAGAAGGTTTATTTGCACCCTATGATCCGGGATGCTCATGGATGCAA
osa-miR414	LOC_Os03g02100.1|12003.m101716|cDNA	UCAUCCUCAUCAUCAUCGUCC	GGAUGGUGAUGAUGGGGAUGC	ATGTTAAAGCTTTCTACCCTGGTTCAGTGCTGGAAACTGGACATGATATTCTCTTCTTTTGGGTAGCGCGGATGGTGATGATGGGGATGCAACTTGGTGGTGATGTGCCATTTCAGAAGGTTTATTTGCACCCTATGATCCGGGATGCTCATGGATGCAA
osa-miR414	LOC_Os01g48180.1|12001.m11010|cDNA	UCAUCCUCAUCAUCAUCGUCC	GGGCGAUGAUGAUGGGGAGGA	TTCTGGTGGCTCCAGGCCCCATGGCATGATAGATGATGATGTGAGCGAAGAAGAGGATGAAGATGTGGAGGGCGATGATGATGGGGAGGAAGATGATGCGGACCGTGCAGTTGATGATGTTGATGCTGAGATGGACGAGGATGATGATATAGGTGATGAT
osa-miR5161	LOC_Os03g03610.1|12003.m34995|cDNA	UCUGGAUC-AGAGGGAGUAUA	UAUACUCCCUCUUGAUCCAGA	AGTTGACCATGAGATCTTGGAAGCCGCTGATAAAGTTAAAGAGAAGACAAAGATATATCTCCCTTTCAATATACTCCCTCTTGATCCAGACAGTGGCAATCAAGCAGTCATGAAATTTCCTGAGACAGACAATGTTTCCAATCAGCGTGAGCATCTGATT
osa-miR162a	LOC_Os03g02970.1|12003.m05835|cDNA	UCGAU-AAACCUCUGCAUCCAG	CUGGAUGCAGAGGUUUUAUCGA	AACGTTGGGACTTCTAAGGACCCTTTCGTTACACAACTTTCAAATTTTGCAATTATTTTTGGCAATGAGCTGGATGCAGAGGTTTTATCGACGACGATGGATCTCTTTGTTGCAAGGACAATGATAACAAAGGCATCTCTCGTATTCCGTGGACGAATTGA
osa-miR444b.1	LOC_Os02g49090.2|12002.m33842|cDNA	UGUUGUCUCAAGCUUGCUGCC	AGCAGCAAG-UUGAGGCAACA	CAAGACAATGTTTGAGCAAGTCGATAGCGCATTCCAGAAAGGAATGTCTGAACACACTGTTGCTATTCAGCAGCAAGTTGAGGCAACACATACCCCATTGGCGCAAACTTTAAAGGATACCATCTCTTCTGCGTCTTCGATCACCCAGAATCTTACAG
osa-miR444b.1	LOC_Os02g49090.1|12002.m09943|cDNA	UGUUGUCUCAAGCUUGCUGCC	AGCAGCAAG-UUGAGGCAACA	CAAGACAATGTTTGAGCAAGTCGATAGCGCATTCCAGAAAGGAATGTCTGAACACACTGTTGCTATTCAGCAGCAAGTTGAGGCAACACATACCCCATTGGCGCAAACTTTAAAGGATACCATCTCTTCTGCGTCTTCGATCACCCAGAATCTTACAG
osa-miR1850.1	LOC_Os02g05244.1|12002.m33284|cDNA	UGGAAAGUUGGGAGAUUGGGG	CUCUCAACUCCCAACUUUCCA	TACATGTACAGGTAATCTAGGAGCCAACCATATGCTCATATAGACCGTGTTTAGTTCCACTCAAACTTCCTCTCAACTCCCAACTTTCCATAACATCACATCACATCCAAAACTTTCCTACACACATAAACTCCTAACTTTTTTTCCAAACTACCAACTT
osa-miR169b	LOC_Os03g07880.3|12003.m35594|cDNA	CAGCCAAGGAUGACUUGCCGG	AUGGCAAAUCAUCCUUGGCUU	CTTGTCGTCCAGTGATCTCCATCATCGTCGTGCGAAAGAGGGCGCTTGAGATCCTCGCCGTTTCTGTCATGGCAAATCATCCTTGGCTTATGTGTGGTGCCCAGCAAAAAAAAATCTGACTGAACCTGTGTGTAAACTGATGGGTATGGGTGGGTTTTG
osa-miR169b	LOC_Os03g07880.1|12003.m06300|cDNA	CAGCCAAGGAUGACUUGCCGG	AUGGCAAAUCAUCCUUGGCUU	CTTGTCGTCCAGTGATCTCCATCATCGTCGTGCGAAAGAGGGCGCTTGAGATCCTCGCCGTTTCTGTCATGGCAAATCATCCTTGGCTTATGTGTGGTGCCCAGCAAAAAAAAATCTGACTGAACCTGTGTGTAAACTGATGGGTATGGGTGGGTTTTG
osa-miR169b	LOC_Os03g07880.2|12003.m34797|cDNA	CAGCCAAGGAUGACUUGCCGG	AUGGCAAAUCAUCCUUGGCUU	CTTGTCGTCCAGTGATCTCCATCATCGTCGTGCGAAAGAGGGCGCTTGAGATCCTCGCCGTTTCTGTCATGGCAAATCATCCTTGGCTTATGTGTGGTGCCCAGCAAAAAAAAATCTGACTGAACCTGTGTGTAAACTGATGGGTATGGGTGGGTTTTG
osa-miR169b	LOC_Os02g53620.1|12002.m10391|cDNA	CAGCCAAGGAUGACUUGCCGG	UAGGCAAUUCAUCCUUGGCUU	CTGCTATGAGATGAGATGAAGAGCAGCTTGCAAATCATCATCATATATGGTGTGGTCTGGTCCCTCCTTAGGCAATTCATCCTTGGCTTAAGTTTCATGGCTTGTTTAGGACTTCAGAGACGCTTCATAGTGCTGTGCTTTTGCAGCCCATAAGTCTGG
osa-miR396b-5p	LOC_Os02g53690.1|12002.m10398|cDNA	UUCCACA-GCUUUCUUGAACUG	CCGUUCAAGAAAGCCUGUGGAA	GTGGCGGTGCTCCAAGGAGGCGTACCCGGACTCCAAGTACTGCGAGAAGCACATGCACCGTGGCAAGAACCGTTCAAGAAAGCCTGTGGAAATGTCCTTGGCCACGCCGCCGCCGCCGTCCTCCTCCGCCACCTCCGCCGCGTCGAACACCTCCGCCGGCG
osa-miR396b-5p	LOC_Os03g47140.1|12003.m09727|cDNA	UUCCACA-GCUUUCUUGAACUG	CCGUUCAAGAAAGCCUGUGGAA	ATGGCGGTGTTCAAAGGAGGCCATGGCCGACCACAAGTATTGTGAGAGGCACATCAACAGAAACCGCCACCGTTCAAGAAAGCCTGTGGAAAACCAAAGTAGAAAGACTGTGAAAGAGACACCGTGTGCTGGCTCATTGCCATCTTCTGTCGGGCAGGGCA
osa-miR5833	LOC_Os09g10430.1|12009.m04308|cDNA	UCCUCCUCGGGCUCAUCGGGC	GCCCGAUGAGCCCGAGGAGGA	ACCTCAAGGCGCGGTATCATGAGGACCACCACATTGATATCCCTCCTTCCCCTCCGGGTTTCGAGGCCGAGCCCGATGAGCCCGAGGAGGAAGAGCTAGAGGATCCATTTGCTGGGGTGCTTCCTGACTTTGATTTCTTTTGTTATGGCCATGGCTATGGC
osa-miR5833	LOC_Os09g10420.1|12009.m04307|cDNA	UCCUCCUCGGGCUCAUCGGGC	GCCCGAUGAGCCCGAGGAGGA	ACCTCAAGGCGCGGTATCATGAGGACCACCATATTGATATCCCTCCTTTCCCTCCGGGTTTCGAGGCCGAGCCCGATGAGCCCGAGGAGGAAGAGCTAGAGGATCCATTTGCTGGGGTGCCTCCTGACTTTGATTTCTTTGGTTATGGCCATGGCTATGGC
osa-miR5833	LOC_Os05g16450.1|12005.m06052|cDNA	UCCUCCUCGGGCUCAUCGGGC	GCCCGAUGAGCCCGAGGAGGA	ACATGCAGGCGCAGCTCAACGAGTGTCTTCACGTGGATGTTCCTCCCTCCCCACCGGGCTTTGAGGCTGAGCCCGATGAGCCCGAGGAGGAGATAGAGGATCCTTTTACTGGGTTGCCTCCAGATTTTGACTTCTTTGGGTTTGGCCGTGGCTATGGCTAT
osa-miR5833	LOC_Os05g16530.1|12005.m06060|cDNA	UCCUCCUCGGGCUCAUCGGGC	GCCCGAUGAGCCCGAGGAGGA	ACATGCATGCGCAGCTCAACGAGCATCTTCACGTGAATGTTCCTTCCTCCCCACCGGGCTTTGAGGCTGAGCCCGATGAGCCCGAGGAGGAGATAGAGGATCCTTTTGCTGGGTTGCCTCCGGATTTTGACTTCTTTGGGTTTAGCCATGGCGATGGCTAT
osa-miR5833	LOC_Os09g07230.1|12009.m03992|cDNA	UCCUCCUCGGGCUCAUCGGGC	ACCCGAUGAGCCCGAGGAGGA	CCTCAAGGCGAGGTATCACGAGGACCACCACATTGATATCCCTCCTTCCCCTCCGGGTTTCGAGGCTGAACCCGATGAGCCCGAGGAGGAAGAGATAGAGGATCCATTTGTTGGGGTGCCTCCTGATTATGATTTCTTTGGTTATGGCCATGGCTATGGCT
osa-miR5833	LOC_Os07g05540.1|12007.m05018|cDNA	UCCUCCUCGGGCUCAUCGGGC	GCCCGAUGAGCCAGAGGAGGA	TCCTCAAGGCAAGGTATTATGAGGACCACCACATTGATGTCCCTCCTTCTCCTCCGGGTTTCGAGGCCGAGCCCGATGAGCCAGAGGAGGAAGCGATTGAGGATCCATTTGCTGGGTTGCCTCCTAACTTCGACTTCTTCGGTTATGGCCATGGCTATGGC
osa-miR5833	LOC_Os07g28810.1|12007.m07152|cDNA	UCCUCCUCGGGCUCAUCGGGC	GCCCGAUGAGCCUGAGGAGGA	ACATACAGGCACAACTCAATGAGCATTTTCACGTGGATGTCCCTCCCTCCCCACCGGGCTTTGAGGCCGAGCCCGATGAGCCTGAGGAGGAAGAGATCGAGGATCCTTTTGCTGGGATACCTTCAGACTATGATTTCTTTGGTTTTGGCCATGGCTATGGC
osa-miR5833	LOC_Os10g34110.1|12010.m06241|cDNA	UCCUCCUCGGGCUCAUCGGGC	GCCCGACGAGCCGGAGGAGGA	GAGACGTGGGTGTCCGACAGGTACGGCGACACGGCGAGCGCCCTGCACCTCGCGTCCAGGCGGGTCGTCTGCCCGACGAGCCGGAGGAGGAAGAAGGCGATAGCCGTGGCCGTCCGATCGAGCCGGTGGGAGGAGCTGTTCGACGACGACCCGGCGGCGCG
osa-miR5833	LOC_Os03g31490.1|12003.m08396|cDNA	UCCUCCUCGGGCUCAUCGGGC	CCCCGACGAGUCCGAGGAGGA	GGAGGCCGAGGAGATGGAGGAGCTCGAGCGCACCGCCGAGGAGCTGCAGAGCCAGGCCGCCGCCGAGGCCCCCGACGAGTCCGAGGAGGAGAAGCGCGAGCGCGTCCGCCGCGAGCTCCAGAAGGTGGCAAAGGAGCAAGCAGAGAGGCGGGCGACGGCGA
osa-miR5833	LOC_Os10g04660.1|12010.m03877|cDNA	UCCUCCUCGGGCUCAUCGGGC	GUCCGAUGAGUCCGAGGAGGG	CGGTGGGGCGGTGGGGCGGAGCGGTGGGGCGGCTCGGCGGGGAGGAACCGGCCGCACGGGCTGGCGAAGTGTCCGATGAGTCCGAGGAGGGCCGGGGCGTGGCGGGCACGGATGCGGCGGAGGAAGGCGCGGCCGGAGATGAGGCGGCGGAACGTGGCGCA
osa-miR5833	LOC_Os05g42230.1|12005.m08396|cDNA	UCCUCCUCGGGCUCAUCGGGC	GCGCGACGAGCCCGAGGAGGC	TCCCCGTCTCCGTCGACGACGACGACTCCGCCCCCGACGCCGCCCAGCACGCCAACGCCCACGCCGCCACGCGCGACGAGCCCGAGGAGGCCAAGAAGAAGCGGGAGGAGGACTTCGACGCCTTCACCTCCACCAAGGCGCAGGACCTGGCGCAGCCGCTC
osa-miR5833	LOC_Os10g08570.1|12010.m04205|cDNA	UCCUCCUCGGGCUCAUCGGGC	GGCGGAGGAGCCCGAGGAGGA	GTGACGGGATGGAGGTGGAGGATCGCGGCGAGGTGGTCTCCCAGGAGGCCACGGCGGTGAAGCCGGATGAGGCGGAGGAGCCCGAGGAGGATCCTGAGGAAGTCGGCGAGGGGGCCGAGGAGGCGCCGGCGGCGGGTCCTGGAGACGTCGCGGCCGCCGCG
osa-miR5833	LOC_Os07g14350.1|12007.m05880|cDNA	UCCUCCUCGGGCUCAUCGGGC	GCUCCCUGAGCCCGAGGAGGA	ACTGCGCGAAGAGCGGGCTCCCGCCGCGGGGGCCATTCGCCACCGCCGCTGACACCCCCCTCGGGGGTTCGCTCCCTGAGCCCGAGGAGGAGCGCGACACGCTCCTCGACGGCGCGCTCCGGGCCGCACGATTCCGCGACGAGGAGTCCCGCCGCCCAGAT
osa-miR5833	LOC_Os07g14350.2|12007.m29120|cDNA	UCCUCCUCGGGCUCAUCGGGC	GCUCCCUGAGCCCGAGGAGGA	ACTGCGCGAAGAGCGGGCTCCCGCCGCGGGGGCCATTCGCCACCGCCGCTGACACCCCCCTCGGGGGTTCGCTCCCTGAGCCCGAGGAGGAGCGCGACACGCTCCTCGACGGCGCGCTCCGGGCCGCACGATTCCGCGACGAGGAGTCCCGCCGCCCAGAT
osa-miR1883a	LOC_Os12g15260.1|12012.m05488|cDNA	ACCUGUGACGGGCCGAGAAUGGAA	UUCCAUUCUAGACCCGUCACAGGU	GGCCGCCTCCTGATCAGGCTTCCCCCGACCTCAGGGAGGTCGGATCTGGTGGCGACGGTGGCGGCGGCGGTCGGTATCTAGTCACTTGTGACGGGCCAGAAGTGGAAGCCGACAAAGGTGTTTCTCTGACGGATTCCATTCTAGACCCGTCACAGGTGTCTTGA
osa-miR3979-5p	LOC_Os01g10460.1|12001.m07667|cDNA	UCUCUCUCUCCCUUG---AAGGC	GCCUUUGGCAAGGGAGAGAGAGA	CCGCCGGCAGCGGCAGCGGCGAGTGCGGCGGCGGCGCGTGGGTGGAGGTGGTGGCCATGATAAAAATGTCGCCTTTGGCAAGGGAGAGAGAGAGTGAGGGGAGGATAGAGGAGAGAAGAGTGAGGGGGGGTTTTATTGGGCTTTTTGGAAGGAACTCAGAAGA
osa-miR1861l	LOC_Os09g27150.1|12009.m05867|cDNA	CGAUCUUGAGGCAGGAACUGAG	CUCAGGUUCUGCCUCGAGGUCG	GGAGGAGGTGGAGAAGCAGCGAGATCTCAAGGAGACTTACATGGCTCGGCTGGAGAGCACCCAGGCGTATCTCAGGTTCTGCCTCGAGGTCGCCCAGGTGCACGACTTCTTGCACCTCGTGTCCAACTCCAATGGCGGCGACGACGAGCCGCACCGCGACGC
osa-miR3982-3p	LOC_Os05g29040.1|12005.m07190|cDNA	AGUUGCCUACAUGGAGCGCCA	UGGUGGGCCAUGUAGGCAACG	ATGAAAATACACAACTTTCTACGATGTCCGCCAACTGCTAGCGTTATGATGTTTTCGCTGGTGGGCCATGTAGGCAACGTGACTTCGGGTGGCGGGCGGCTTGGGAGCACGCGTGACAGCCGGCTCCGTATCACTCCCATCACCGTCACGACGGCTGGATC
osa-miR1871	LOC_Os08g02870.1|12008.m04430|cDNA	AUGGCUCUGAUAUCAU-GUUGGUUU	AAUCCAACAAUGGUAUCAGAGCCAG	AGAAGAACAAAGACAGAGAATGGGAACCTCTGGAGATCAAGTTCCACTTTGTGCCAAACCGATCCAAAACAATCCAACAATGGTATCAGAGCCAGGGATTTGATCAATATTCACAAATTGCCGGAATAATGGGCAATATTGAACAACTTAATGGAAGTAATTATG
osa-miR172a	LOC_Os03g60430.1|12003.m10932|cDNA	AGAAUCUUGAUGAUGCUGCAU	CUGCAGCAUCAUCAGGAUUCU	TGGGTCCCATGCCGTTCCCAACACAGGCTTGGCAAATGCAGGCCCCTTCTCACTTGCCATTGCTCCACGCTGCAGCATCATCAGGATTCTCTGCCGGCGCCGGCGCCGGCGTCGCCGCCGCCACCCGCCGGCAGCCGCCGTTCCCGGCGGATCACCCCTTC
osa-miR172a	LOC_Os06g43220.1|12006.m08852|cDNA	AGAAUCUUGAUGAUGCUGCAU	CUGCAGCAUCAUCAGGAUUCC	GGGCGCCGCCGTACGCCGCCCGGCCCCGGCTGCCCGGCGCCGAAGACGACGAAGACGACGACAGCGCCGCTGCAGCATCATCAGGATTCCCCATGGGGCAGGTGGCCACGGCGTCGTCCCCGTCCAGGCCCAGCAGCAGCAGCTGCAGCAGCAGGAGGAGC
osa-miR172a	LOC_Os11g24389.1|12011.m80144|cDNA	AGAAUCUUGAUGAUGCUGCAU	AUGCAGC-UCAUCAAGCUUCU	GCCGGTCGGCGCCGGCTTCTCCTTCTCAAGGGACCCTAAGGGGTACGACGTCGGCGACGTCTCTGCTTCGATGCAGCTCATCAAGCTTCTCAGGGAGTGGTTCACTGAGTATCCGCACTACCTCTCAAATCCGTTCTACGTTGGAGGAGACTCCTATGCCG
osa-miR1861a	LOC_Os09g27150.1|12009.m05867|cDNA	UGAUCUUGAGGCAGAAACUGAG	CUCAGGUUCUGCCUCGAGGUCG	GGAGGAGGTGGAGAAGCAGCGAGATCTCAAGGAGACTTACATGGCTCGGCTGGAGAGCACCCAGGCGTATCTCAGGTTCTGCCTCGAGGTCGCCCAGGTGCACGACTTCTTGCACCTCGTGTCCAACTCCAATGGCGGCGACGACGAGCCGCACCGCGACGC
osa-miR396b-3p	LOC_Os08g26230.4|12008.m26836|cDNA	GUUCAAUAAAGCUGUG-GGAA	UUCCGCGCAGCUUUAUUGAUC	GTAATTAAATTATTACCAGGCTTAATTTCGTCCAGTTTAGGCGAGGATTCTCTTTATTAGATCAAAGGCTTTCCGCGCAGCTTTATTGATCAAAGCATAATAGGAGTTCGATACATGAGAAATGCTGGGGTTTCCGCCTCTTAGGTTGGATCTAATTTGTA
osa-miR396h	LOC_Os02g45570.2|12002.m33821|cDNA	UCCACAGGCUUUCUUGAACGG	CCGUUCAAGAAAGCCUGUGGA	AGTGGCGGTGCTCGCGCGACGTGGTGCCGGGGCACAAGTACTGCGAGCGGCACGTCCACCGCGGACGCGGCCGTTCAAGAAAGCCTGTGGAAGCCTCCGCGGCCGCCACCCCGGCGAACAACGGCGGCGGCGGTGGCATCGTCTTCTCCCCCACCAGCGTC
osa-miR396h	LOC_Os02g45570.1|12002.m09594|cDNA	UCCACAGGCUUUCUUGAACGG	CCGUUCAAGAAAGCCUGUGGA	AGTGGCGGTGCTCGCGCGACGTGGTGCCGGGGCACAAGTACTGCGAGCGGCACGTCCACCGCGGACGCGGCCGTTCAAGAAAGCCTGTGGAAGCCTCCGCGGCCGCCACCCCGGCGAACAACGGCGGCGGCGGTGGCATCGTCTTCTCCCCCACCAGCGTC
osa-miR814b	LOC_Os06g48030.3|12006.m32166|cDNA	CACUUCAUAGUACAACGAAUCU	AGAUUCGUUAUACUAUGAAGUG	AGAAAATATAACAATCTAAAACCGGATGTGACACTTTATAGTACAACGAATCTGGACAGAAAACATATCTAGATTCGTTATACTATGAAGTGTCTCGTTCGGTACTAGATTGCTATATTATAGGACGGAGAGAGTATCTTCTTAAGAATTATAAAATCACTC
osa-miR6251	LOC_Os09g25430.1|12009.m05695|cDNA	UGUGUAGCCACA-UUGUAAGGG	CUAUUACAACUGUGGCUACACC	GCTCTGCGCGATGTCTCGCAGTCGCCGACGCCCCGGCACGCCGCCGCCGCCGCCGCCGCCGGAAAGACTATTACAACTGTGGCTACACCGGCCAAGAAACCATCGCCTTCAGAGAAATCTGAACCGGCAGTTCAGAAGTCGATGCCACCCTCGGCATGGAGC
osa-miR812e	LOC_Os02g07960.4|12002.m33345|cDNA	GACGGACGGUUAAACGUUGGAC	GCCCAAC-UUUAAUCGUCCGUC	AACGGGTGGAAATATATTGCTTAAAAGATACTCCCTCCGTCCCATTTTAAGTGTAGCCATGATTTTCCGTGCCCAACTTTAATCGTCCGTCTTATTTGATTTTTTTTTTGAAAAATTTAAAAGCATAAGTTACGCATAAAGTACTATTCATGTTTTATCATC
osa-miR169m	LOC_Os10g26470.1|12010.m05587|cDNA	UAGCCAAGGAUGACUUGCCUG	UAGGCAA--CAUCCUUGGCUA	TGATGGCCGATTTGTCAGGTCGGCATGGCCCAAGCGCGGCCAACGCGATCTTCTGTTCTTGGATGGCATTAGGCAACATCCTTGGCTACTCCTCCGGATCCACCAATGACTGGCACAAGTGGTTTCCCTTTCTCATGACCAGGGCTTGCTGCGAGGCCTGC
osa-miR1883b	LOC_Os12g15260.1|12012.m05488|cDNA	ACCUGUGACGGGCCGAGAAUGGAA	UUCCAUUCUAGACCCGUCACAGGU	GGCCGCCTCCTGATCAGGCTTCCCCCGACCTCAGGGAGGTCGGATCTGGTGGCGACGGTGGCGGCGGCGGTCGGTATCTAGTCACTTGTGACGGGCCAGAAGTGGAAGCCGACAAAGGTGTTTCTCTGACGGATTCCATTCTAGACCCGTCACAGGTGTCTTGA
osa-miR156l-5p	LOC_Os04g46580.1|12004.m09607|cDNA	CGACAGAAGAGAGUGAGCAUA	GGUGCUCUCUCUCUUCUGUCA	CGCACCCACACGGTATGCCGGTGCTGGGACACGGTTTCCCGCCGTACGGCCTGCCGACGTCGTCGGCTGGTGCTCTCTCTCTTCTGTCATCGGCTAGAGCCACCGGCCCATGGCTGATGCCGACGCCCGACATCTCCGCCCGCTCAAGCGCGGCGCTCGAC
osa-miR156l-5p	LOC_Os06g49010.3|12006.m31925|cDNA	CGACAGAAGAGAGUGAGCAUA	CGUGCUCUCUCUCUUCUGUCA	TCAACCAAGGTGTGGATCCAGCCTGTGCCGTCGTGTCCTCCAACTCGAATGGAGCCCCGGATCTTCGGCGTGCTCTCTCTCTTCTGTCAAGCGATTCCTGGGGCCCGGCCGACGTTCAGGCCGGCTCCCAGGTGCATCCCGGTGGAGTGATGCCGCCCCTC
osa-miR156l-5p	LOC_Os06g49010.2|12006.m31924|cDNA	CGACAGAAGAGAGUGAGCAUA	CGUGCUCUCUCUCUUCUGUCA	TCAACCAAGGTGTGGATCCAGCCTGTGCCGTCGTGTCCTCCAACTCGAATGGAGCCCCGGATCTTCGGCGTGCTCTCTCTCTTCTGTCAAGCGATTCCTGGGGCCCGGCCGACGTTCAGGCCGGCTCCCAGGTGCATCCCGGTGGAGTGATGCCGCCCCTC
osa-miR156l-5p	LOC_Os06g49010.4|12006.m31926|cDNA	CGACAGAAGAGAGUGAGCAUA	CGUGCUCUCUCUCUUCUGUCA	TCAACCAAGGTGTGGATCCAGCCTGTGCCGTCGTGTCCTCCAACTCGAATGGAGCCCCGGATCTTCGGCGTGCTCTCTCTCTTCTGTCAAGCGATTCCTGGGGCCCGGCCGACGTTCAGGCCGGCTCCCAGGTGCATCCCGGTGGAGTGATGCCGCCCCTC
osa-miR156l-5p	LOC_Os06g49010.1|12006.m09427|cDNA	CGACAGAAGAGAGUGAGCAUA	CGUGCUCUCUCUCUUCUGUCA	TCAACCAAGGTGTGGATCCAGCCTGTGCCGTCGTGTCCTCCAACTCGAATGGAGCCCCGGATCTTCGGCGTGCTCTCTCTCTTCTGTCAAGCGATTCCTGGGGCCCGGCCGACGTTCAGGCCGGCTCCCAGGTGCATCCCGGTGGAGTGATGCCGCCCCTC
osa-miR156l-5p	LOC_Os06g49010.6|12006.m091569|cDNA	CGACAGAAGAGAGUGAGCAUA	CGUGCUCUCUCUCUUCUGUCA	TCAACCAAGGTGTGGATCCAGCCTGTGCCGTCGTGTCCTCCAACTCGAATGGAGCCCCGGATCTTCGGCGTGCTCTCTCTCTTCTGTCAAGCGATTCCTGGGGCCCGGCCGACGTTCAGGCCGGCTCCCAGGTGCATCCCGGTGGAGTGATGCCGCCCCTC
osa-miR156l-5p	LOC_Os06g49010.5|12006.m31927|cDNA	CGACAGAAGAGAGUGAGCAUA	CGUGCUCUCUCUCUUCUGUCA	TCAACCAAGGTGTGGATCCAGCCTGTGCCGTCGTGTCCTCCAACTCGAATGGAGCCCCGGATCTTCGGCGTGCTCTCTCTCTTCTGTCAAGCGATTCCTGGGGCCCGGCCGACGTTCAGGCCGGCTCCCAGGTGCATCCCGGTGGAGTGATGCCGCCCCTC
osa-miR5525	LOC_Os08g35620.2|12008.m26704|cDNA	UGAACCUUGGGAGCGAUCUGAA	UUCAGAUC-CUCCCAAGAUUCA	TTCAGTGTTCTGATCCAAAGCTGTCTATAACAGTAAACAGTTTACAAGCTGATCAAATCTGTACTAGAAATTCAGATCCTCCCAAGATTCAGGAGGGGGGGACATTCACTGCCTTGTCCGTGTGTTGTTGTAATACATCTACTGTATATTCCAGTGGCAATT
osa-miR5525	LOC_Os08g35620.1|12008.m07551|cDNA	UGAACCUUGGGAGCGAUCUGAA	UUCAGAUC-CUCCCAAGAUUCA	TTCAGTGTTCTGATCCAAAGCTGTCTATAACAGTAAACAGTTTACAAGCTGATCAAATCTGTACTAGAAATTCAGATCCTCCCAAGATTCAGGAGGGGGGGACATTCACTGCCTTGTCCGTGTGTTGTTGTAATACATCTACTGTATATTCCAGTGGCAATT
osa-miR818b	LOC_Os05g43570.1|12005.m08484|cDNA	AAUCCCUU-AUAUUAUGGGACGG	CCGUCCCAUAAUAUAAAGGGAUU	ACTTGCTACCATTTCTGACGGGCATGTGTATTGCAATTAAATTCACCCCTCTTTTGTTCTGCCTTCCCAGGGCTCTTAATTAGCTTGTAACATACTCCCTCCGTCCCATAATATAAAGGGATTTTGAGTTTTTACCTACACTGTTTAACCACTTGTCTTATTC
osa-miR1432	LOC_Os03g59870.1|12003.m10882|cDNA	AUCAGGAGAGAUGACACCGAC	GUCGGUGUCGUCUCUCCUGAU	CCGATCGAATTGAGGTTGTTAACATGTGGCAGCAGCTGGTGATGGCGTCGATCGATCGCGGTCTCGCCGTGTCGGTGTCGTCTCTCCTGATCATTAGCAGAGGCGTGCGCGCCGTGTCTCGCGCGCTCGTTCGCCTCGCGCTCCTCCTCGTGCACGTCGTC
osa-miR1432	LOC_Os04g51610.2|12004.m35452|cDNA	AUCAGGAGAGAUGACACCGAC	GUCGGUGUCAUCUCUCCUGCG	CCTCTCCGCAAGTGAAGCGGCGGCCGCGCGCCGCGCGTGGTGAGCTCTTCTAGGGTTTTCTCGTCGCCGGGTCGGTGTCATCTCTCCTGCGAGCTACCGCGGCGGACATGGAGTCCGCGTCGTCTTCACTAGCGACCAGCGGGCGGCGCCGCAGCAGCAGC
osa-miR1432	LOC_Os04g51610.1|12004.m10057|cDNA	AUCAGGAGAGAUGACACCGAC	GUCGGUGUCAUCUCUCCUGCG	CCTCTCCGCAAGTGAAGCGGCGGCCGCGCGCCGCGCGTGGTGAGCTCTTCTAGGGTTTTCTCGTCGCCGGGTCGGTGTCATCTCTCCTGCGAGCTACCGCGGCGGACATGGAGTCCGCGTCGTCTTCACTAGCGACCAGCGGGCGGCGCCGCAGCAGCAGC
osa-miR166b-3p	LOC_Os12g43900.1|12012.m08162|cDNA	UCGGACCAGGCUUCAUUCCCC	GGGGAAUGAAGCCCGGUCCGC	TCATCCAGCCGAGTTTGCCCCCACGCAACAAGGGGCCTCTCCTCCCGCTGCGACGCCCTCGCGTCGAAAAGGGGAATGAAGCCCGGTCCGCCGCGACGATCCCGGCGGCGCGGGTCTTCACCCGCATCAACGAGGAGATCACTGCCGCCTCGGTGGAGGGG
osa-miR166b-3p	LOC_Os02g49670.1|12002.m10001|cDNA	UCGGACCAGGCUUCAUUCCCC	GGGGAA-GAAGCCUGGUCCGA	GACGGGGGAAAGGCTTGTGAACAGGGTGAACAATTTCGCCGCTGCGGTGGATGACGCTTCTCAGCCTGGCGGGGAAGAAGCCTGGTCCGACCGCCGGCCAAGTCGCGTCCATGACGTCCCGATCCGGCAGGTGTTCGACCGGCTCAAGCACTGCCTCTTCC
osa-miR166b-3p	LOC_Os01g08520.1|12001.m07477|cDNA	UCGGACCAGGCUUCAU-UCCCC	GGGGAUCUGAAGUCUGGUCCGG	CGCCGCGGCGGCCACCGCCACCGCCTCCGCCGCCGGCGGTATGTCCGTGCCGTGCGGCGTGTTCTTCTACGGGGATCTGAAGTCTGGTCCGGAGGCCACTCGATCCGGTGGCGCTCACCCCAATGCCAAGCGCCGCTCCTTCGATCTCGGCGGCGGCAAGAT
osa-miR166a-3p	LOC_Os12g43900.1|12012.m08162|cDNA	UCGGACCAGGCUUCAUUCCCC	GGGGAAUGAAGCCCGGUCCGC	TCATCCAGCCGAGTTTGCCCCCACGCAACAAGGGGCCTCTCCTCCCGCTGCGACGCCCTCGCGTCGAAAAGGGGAATGAAGCCCGGTCCGCCGCGACGATCCCGGCGGCGCGGGTCTTCACCCGCATCAACGAGGAGATCACTGCCGCCTCGGTGGAGGGG
osa-miR166a-3p	LOC_Os02g49670.1|12002.m10001|cDNA	UCGGACCAGGCUUCAUUCCCC	GGGGAA-GAAGCCUGGUCCGA	GACGGGGGAAAGGCTTGTGAACAGGGTGAACAATTTCGCCGCTGCGGTGGATGACGCTTCTCAGCCTGGCGGGGAAGAAGCCTGGTCCGACCGCCGGCCAAGTCGCGTCCATGACGTCCCGATCCGGCAGGTGTTCGACCGGCTCAAGCACTGCCTCTTCC
osa-miR166a-3p	LOC_Os01g08520.1|12001.m07477|cDNA	UCGGACCAGGCUUCAU-UCCCC	GGGGAUCUGAAGUCUGGUCCGG	CGCCGCGGCGGCCACCGCCACCGCCTCCGCCGCCGGCGGTATGTCCGTGCCGTGCGGCGTGTTCTTCTACGGGGATCTGAAGTCTGGTCCGGAGGCCACTCGATCCGGTGGCGCTCACCCCAATGCCAAGCGCCGCTCCTTCGATCTCGGCGGCGGCAAGAT
osa-miR166g-3p	LOC_Os03g10290.1|12003.m06482|cDNA	UCGGACCAGGCUUCAUUCCUC	GGGGAAUGAAGCCUGGUCCAU	AGATCGACTGGACGGCTCTGCAGATCGGCAGTCCGGCTCCACTCACCGCTTCTGTGCGCGAGCACGACAAGGGGAATGAAGCCTGGTCCATGGCTGCGATGGGGCAGTGCAGCGGACCGGAGGAGATGGGGAGACAGCACGTCGACATCCCTGTCAGGGCT
osa-miR166g-3p	LOC_Os12g43900.1|12012.m08162|cDNA	UCGGACCAGGCUUCAUUCCUC	GGGGAAUGAAGCCCGGUCCGC	TCATCCAGCCGAGTTTGCCCCCACGCAACAAGGGGCCTCTCCTCCCGCTGCGACGCCCTCGCGTCGAAAAGGGGAATGAAGCCCGGTCCGCCGCGACGATCCCGGCGGCGCGGGTCTTCACCCGCATCAACGAGGAGATCACTGCCGCCTCGGTGGAGGGG
osa-miR166g-3p	LOC_Os04g44380.1|12004.m09397|cDNA	UCGGACCAGGCUUCAUUCCUC	UAGGACUGAAGCCUGGUUCGG	TGTCGCTGATAAGGCCATGGCTGCGCCACCTCCGACGGCGACGGAGGACCTAGCCATCCGGTCTTCCACTAGGACTGAAGCCTGGTTCGGCGGCACGACATGGAAGCCAGTGCCTGTTGCGCGCGTCTTTGGCCGCATCAGGGAGGCCTTGCCGGCCACGC
osa-miR166g-3p	LOC_Os02g49670.1|12002.m10001|cDNA	UCGGACCAGGCUUCAUUCCUC	CGGGGAAGAAGCCUGGUCCGA	ACGGGGGAAAGGCTTGTGAACAGGGTGAACAATTTCGCCGCTGCGGTGGATGACGCTTCTCAGCCTGGCGGGGAAGAAGCCTGGTCCGACCGCCGGCCAAGTCGCGTCCATGACGTCCCGATCCGGCAGGTGTTCGACCGGCTCAAGCACTGCCTCTTCCC
osa-miR166g-3p	LOC_Os02g45380.1|12002.m09575|cDNA	UCGGACCAGGCUUCAUUCCUC	GGUGAAGGAAGCCUGGUCCGU	CGGTGGCGGAGGAGGAGGAGCCGCCGCCGGTGCTCACGTGCAAGCCGCCTGGACGGTTTGCTAGAGCGGTGAAGGAAGCCTGGTCCGTCCCGTTCCCGATGATGCCGTCCATGTCGGCCGGCGCGGCGGGCGCCGAGGCCCGGTCGATACTGGGGCTCGCG
osa-miR166g-3p	LOC_Os04g48290.1|12004.m09766|cDNA	UCGGACCAGGCUUCAUUCCUC	GGUGAACGAAGCCUGGUCCGU	ATGAGGCGGAGGAGCAGCAGCCGGCGCCGGTGCTGACGAGCAAGCCGCCGGGTCGGCTCGCCAAGGCGGTGAACGAAGCCTGGTCCGTTTCTTTGGGCGTCGCGTTCCCGGTGACGCCGTCCATGTTCACCTGCTCGGCACGGGGCGAGGCGCGGTCCATT
osa-miR439i	LOC_Os01g26340.1|12001.m09087|cDNA	UGUCGAACCGCGGUUGUUCGA	UCGAACAACCGCGGUUCGACA	GCGGGCAATATGATTTTAATGGAAAATCGCAAAACTATATGTCAGTTAGGCGAAATCGCAAGTTTAGTACCCTGTCGAACAACCGCGGTTCGACAGGGATACCTATCGAACAACCACAGTTCGACAAGTACATGTCGAACTGCGTCAGTTCGACAGGGTAG
osa-miR439i	LOC_Os06g19250.1|12006.m06588|cDNA	UGUCGAACCGCGGUUGUUCGA	UCGAACAACCGCAGUUCGACA	TGCCAGGTCGGTTAGACGAAATCGCAAGTTTGGCACCCTATCGAATATCCGTGGTTCGACAGGGTACCTATCGAACAACCGCAGTTCGACAGGGTGCCGGCAGTTCGACAGGTGATAAAATAATTTTTAAAAAGAGGAAAAACACTGTAGCACACTGTAGC
osa-miR439i	LOC_Os01g23940.1|12001.m08866|cDNA	UGUCGAACCGCGGUUGUUCGA	UCGAACGCCCCCGGUUCGACA	GCTGGGGGGACGGGGCTTTAAACCGGCCTGTCGAACGCCCATTGTTCGACAGGGTCGGTGGAGGGACCTGTCGAACGCCCCCGGTTCGACAGGCCTGGCGGCGCGGGGTGGTGGGCCCTGTCGAACTCCCTCCGTTCGACAGAGAACGGGTTTGCGTCGCC
osa-miR439i	LOC_Os01g36270.1|12001.m09923|cDNA	UGUCGAACCGCGGUUGUUCGA	UCGAACGCCCCCGGUUCGACA	CCTGGGTGGACGGGGCTTTAAACCGGCCTGTCGAACGCCCATTGTTCGACAGGGTCGGTGGAGGGCCCTGTCGAACGCCCCCGGTTCGACAGGCCTCGCGGCGCCGGGTGGTGGGCCCTGTCGAACTCCCTCCGTTCGACAGGTGGTGATCAGATCACGTG
osa-miR439i	LOC_Os06g16200.1|12006.m06333|cDNA	UGUCGAACCGCGGUUGUUCGA	GCGAGCUGCCGCGGUUCGACG	ACCAGAACTGCATGAAGTACGGGAGGCCGGACCTCGGGTTCCTGCGGTGGCGGTGGCGGCCGGAGCGGTGCGAGCTGCCGCGGTTCGACGCGGCGGCGTTCATGGAGGTGGTGAGGGGCAGGTCGATGGCGTTCGTCGGCGACTCGCTCGCCAGGAACCAT
osa-miR2870	LOC_Os02g28400.1|12002.m07984|cDNA	UAAUCAGUUUGGGGA-GACAAA	UUUGUCAUCCCCAAACUGAUGG	ACTAAATTTCTTAGCCATTTTTGGAGAACTTTGTGGGCTAAATTGGGGACTAAGCTTTTGTTTTCTACTATTTGTCATCCCCAAACTGATGGACAAACTGAAGTGGTGAATAGAACCTTGTCTACTATGGTTAGGGCTGTTTTGAAGAAAAATATCAAGATG
osa-miR439a	LOC_Os01g26340.1|12001.m09087|cDNA	UGUCGAACCGCGGUUGUUCGA	UCGAACAACCGCGGUUCGACA	GCGGGCAATATGATTTTAATGGAAAATCGCAAAACTATATGTCAGTTAGGCGAAATCGCAAGTTTAGTACCCTGTCGAACAACCGCGGTTCGACAGGGATACCTATCGAACAACCACAGTTCGACAAGTACATGTCGAACTGCGTCAGTTCGACAGGGTAG
osa-miR439a	LOC_Os06g19250.1|12006.m06588|cDNA	UGUCGAACCGCGGUUGUUCGA	UCGAACAACCGCAGUUCGACA	TGCCAGGTCGGTTAGACGAAATCGCAAGTTTGGCACCCTATCGAATATCCGTGGTTCGACAGGGTACCTATCGAACAACCGCAGTTCGACAGGGTGCCGGCAGTTCGACAGGTGATAAAATAATTTTTAAAAAGAGGAAAAACACTGTAGCACACTGTAGC
osa-miR439a	LOC_Os01g23940.1|12001.m08866|cDNA	UGUCGAACCGCGGUUGUUCGA	UCGAACGCCCCCGGUUCGACA	GCTGGGGGGACGGGGCTTTAAACCGGCCTGTCGAACGCCCATTGTTCGACAGGGTCGGTGGAGGGACCTGTCGAACGCCCCCGGTTCGACAGGCCTGGCGGCGCGGGGTGGTGGGCCCTGTCGAACTCCCTCCGTTCGACAGAGAACGGGTTTGCGTCGCC
osa-miR439a	LOC_Os01g36270.1|12001.m09923|cDNA	UGUCGAACCGCGGUUGUUCGA	UCGAACGCCCCCGGUUCGACA	CCTGGGTGGACGGGGCTTTAAACCGGCCTGTCGAACGCCCATTGTTCGACAGGGTCGGTGGAGGGCCCTGTCGAACGCCCCCGGTTCGACAGGCCTCGCGGCGCCGGGTGGTGGGCCCTGTCGAACTCCCTCCGTTCGACAGGTGGTGATCAGATCACGTG
osa-miR439a	LOC_Os06g16200.1|12006.m06333|cDNA	UGUCGAACCGCGGUUGUUCGA	GCGAGCUGCCGCGGUUCGACG	ACCAGAACTGCATGAAGTACGGGAGGCCGGACCTCGGGTTCCTGCGGTGGCGGTGGCGGCCGGAGCGGTGCGAGCTGCCGCGGTTCGACGCGGCGGCGTTCATGGAGGTGGTGAGGGGCAGGTCGATGGCGTTCGTCGGCGACTCGCTCGCCAGGAACCAT
osa-miR5150-3p	LOC_Os04g23689.1|12004.m07510|cDNA	AGAAGCUGCAGCUGUCAGAAGCUC	GAGCUUCUAACAGCUGCAGCUUCU	GGAGAGCGTTGCGTGGCGAGGGGAAGCTCCACGATGGCGGCGAGATCGAGAGTTGGGGAGATCGTCATTCAAGGCCGGGTCTTGATAGGTTGTTAAGGCCCTTTGGGGAGCTTCTAACAGCTGCAGCTTCTTCTAGAATCTTCAGTTGCCAGAAACTCTCCTAA
osa-miR5150-3p	LOC_Os08g12680.1|12008.m05396|cDNA	AGAAGCUGCAGCUGUCAGAAGCUC	GAGCUUUUGGCAGCUGCAGCUUCU	ATCTGAAATATGATGCTCGCAGAGATTTGGATGATGTTGGTGCAAAATATGTGGAAGGCCCTGCTTGGGGGAGCTTTTGGCAGCTGCAGCTTCTGCCAGAATCTCAAGCTCCCCCAAACAGTCCAGATTCTTACTCAGATTTGCATGCTTTAAATAAGCTACCA
osa-miR5074	LOC_Os08g11810.1|12008.m05310|cDNA	GAAGGCCACCGUCGGGAUCGC	GCGAUCCCGACGGUGGCCUUC	CGACGGCGGCGACGGCGCTCCGGCGGTCTTTGGCGGCGGCGAAGGGGCGGACGAGGACGGCGGCGACTTGGCGATCCCGACGGTGGCCTTCCCGAGCGACGGCGATGACCGGAACGGCGGCGGTGCACGGCTGGAGCGACGGCGGCGCTAGGTTGCACGGC
osa-miR5074	LOC_Os11g24660.1|12011.m06392|cDNA	GAAGGCCACCGUCGGGAUCGC	GCGAUCCCGACGGUGGCCUUC	CGACGGCGGCGACGGTGCTTCGGCGGTCTTCGGCGGCGGCGAAACGGTGGACGGGGAAGGCGGCGACTTGGCGATCCCGACGGTGGCCTTCCCGAGCGACGGCGACGACTGGAGCGACGGCGGCGCACGGCTGGAGCGGCGGCGGCGACGGCGGCGCTAGG
osa-miR5074	LOC_Os05g30110.1|12005.m07247|cDNA	GAAGGCCACCGUCGGGAUCGC	GCGAUCCCGACGGCGGCCUUC	CGACGACGACGGCGGTGCTCCGGCGGTCTTCGACGGAAACGAAGGACGGGACGGGGACGGTGATGACTTGGCGATCCCGACGGCGGCCTTCCCGAGCGACGACGACGACCGAAGCGGCGGCGGCGGCGCACGGCTGGACTCGCAGCGGCGACGGCGGCGCA
osa-miR5074	LOC_Os04g22520.1|12004.m07401|cDNA	GAAGGCCACCGUCGGGAUCGC	GCGAUCACGACGGUGGCUUUC	TGACGACGGCGACGGTGTTCCAGCGGCCCACAGTGACGACGGAGGGGCAGACGAGGTCGGCGACGGCTTGGCGATCACGACGGTGGCTTTCCCGAGCGGCAACGACAACCGGAGCGACGGCGACGCACGGTTGGAGCTGCGGCGGCGACGGCGGCGCGAAG
osa-miR5074	LOC_Os06g31240.1|12006.m07665|cDNA	GAAGGCCACCGUCGGGAUCGC	GCGGUCCCGCCGGUGGCCUUG	GGAAATTCTCCTCCGTACTCGGGACCCGTCGGAAGGCGCCTAATCCGTCGGGACCGGGAGGTGACGCCAAGCGGTCCCGCCGGTGGCCTTGGGGGGAGCTCCAGGCCGAGATGGAGCGCATCCTTCAGGTTAGTGCTCGTGGCATAGGCCGCGAGATCGAG
osa-miR5074	LOC_Os09g21160.1|12009.m05323|cDNA	GAAGGCCACCGUCGGGAUCGC	GGGGUCCCGACGGUGGCGUUC	GCGGCCCCGCGTCGGCCTCCTCGTCGCCGACGCGCTCCTGTACTGGGCGCACGACGCCGCGGCGGCGCTCGGGGTCCCGACGGTGGCGTTCTACGCCACGAGCATGTTCGCGCACGTCATACGTGACGTGATCCTGCGTGACAATCCGGCCGCCGCGCTGG
osa-miR5074	LOC_Os06g10020.1|12006.m05720|cDNA	GAAGGCCACCGUCGGGAUCGC	GUGACCCUGACGGUGGCCUUC	CATGCTCCTGGTGCGCTTCATCCGCGTCGCGGGCGACGCTCCTGACCGGGCCACGGAGCGCTTCGCGCGGGTGACCCTGACGGTGGCCTTCGCTGCCATCTTCCTCGTCGCCGGCTGCCTCCTCGCCGCCCCCGCCGCCGACAAGTTCGCCAGCTCCGCCT
osa-miR5074	LOC_Os09g21170.1|12009.m05324|cDNA	GAAGGCCACCGUCGGGAUCGC	GGGGUCCCGACGGUGGCGUUC	GCGGCCCCGCGTCGGCCTCCTCGTCGCCGACGCGCTCCTGTACTGGGCGCACGACGCCGCGGCGGGGCTCGGGGTCCCGACGGTGGCGTTCTACGCCACGAGCATGTTCGCGCACGTCATACGGGACGTGATCCTGCGTGACAATCCGGCCGCCGCGCTGG
osa-miR169f.1	LOC_Os10g26470.1|12010.m05587|cDNA	UAGCCAAGGAUGACUUGCCUA	UAGGCAA--CAUCCUUGGCUA	CTGATGGCCGATTTGTCAGGTCGGCATGGCCCAAGCGCGGCCAACGCGATCTTCTGTTCTTGGATGGCATTAGGCAACATCCTTGGCTACTCCTCCGGATCCACCAATGACTGGCACAAGTGGTTTCCCTTTCTCATGACCAGGGCTTGCTGCGAGGCCTG
osa-miR1860-3p	LOC_Os11g38120.1|12011.m07659|cDNA	AUCUGGAAGCUAGGUUUUCUCU	AGCGAGAGCCUAGCUUCUAGAU	ACTCCGTCCATGCCCTGGACCTCACCGGCCATCGCCGGTGGCGAGGAAGGTGTTCCATGAGCGAGAATGGAGCGAGAGCCTAGCTTCTAGATTCCTCGAGAATGTCCATGGGCTATGTGGCATCCCTTTTAGGTACCTTGTCCACACGCCGTCCGGCGAGCT
osa-miR160c-5p	LOC_Os06g47150.4|12006.m091768|cDNA	UGCCUGGCUCCCUGUAUGCCA	AGGCAUACAGGGAGCCAGGCA	GATGTTCCATGGAAACCCGCTCGCCCGTGGGGTTGGTCCTATGTGCTATTTCCCGGATGGCACTCCTGCAGGCATACAGGGAGCCAGGCATGCTCAATTTGGTATATCTTTATCAGATCTCCACCTTAACAAACTGCAGTCGAGTCTATCGCCCCACGGCC
osa-miR160c-5p	LOC_Os06g47150.1|12006.m09241|cDNA	UGCCUGGCUCCCUGUAUGCCA	AGGCAUACAGGGAGCCAGGCA	GATGTTCCATGGAAACCCGCTCGCCCGTGGGGTTGGTCCTATGTGCTATTTCCCGGATGGCACTCCTGCAGGCATACAGGGAGCCAGGCATGCTCAATTTGGTATATCTTTATCAGATCTCCACCTTAACAAACTGCAGTCGAGTCTATCGCCCCACGGCC
osa-miR160c-5p	LOC_Os06g47150.2|12006.m32155|cDNA	UGCCUGGCUCCCUGUAUGCCA	AGGCAUACAGGGAGCCAGGCA	GATGTTCCATGGAAACCCGCTCGCCCGTGGGGTTGGTCCTATGTGCTATTTCCCGGATGGCACTCCTGCAGGCATACAGGGAGCCAGGCATGCTCAATTTGGTATATCTTTATCAGATCTCCACCTTAACAAACTGCAGTCGAGTCTATCGCCCCACGGCC
osa-miR160c-5p	LOC_Os06g47150.3|12006.m091767|cDNA	UGCCUGGCUCCCUGUAUGCCA	AGGCAUACAGGGAGCCAGGCA	GATGTTCCATGGAAACCCGCTCGCCCGTGGGGTTGGTCCTATGTGCTATTTCCCGGATGGCACTCCTGCAGGCATACAGGGAGCCAGGCATGCTCAATTTGGTATATCTTTATCAGATCTCCACCTTAACAAACTGCAGTCGAGTCTATCGCCCCACGGCC
osa-miR160c-5p	LOC_Os02g41800.2|12002.m100286|cDNA	UGCCUGGCUCCCUGUAUGCCA	AGGCAUACAGGGAGCCAGGCA	ACACGGCCACCACCATTACCATCACAACCACCCGTCCTTCTTCCCGTTCCCCGACGTTAGTGCTCCTGCAGGCATACAGGGAGCCAGGCATGCGCAATTTGGTCCATCTTTATCAGATCTCCACCTTACCCACCTGCAGTCGAGCCTCATGTACCCGGGGC
osa-miR160c-5p	LOC_Os02g41800.1|12002.m09217|cDNA	UGCCUGGCUCCCUGUAUGCCA	AGGCAUACAGGGAGCCAGGCA	ACACGGCCACCACCATTACCATCACAACCACCCGTCCTTCTTCCCGTTCCCCGACGTTAGTGCTCCTGCAGGCATACAGGGAGCCAGGCATGCGCAATTTGGTCCATCTTTATCAGATCTCCACCTTACCCACCTGCAGTCGAGCCTCATGTACCCGGGGC
osa-miR1861n	LOC_Os02g52560.1|12002.m10287|cDNA	CGAUCUUGUGGCAGGAGCUGAG	CUCAGCUACUGCGACAAGAUCG	GAGCCACGAGGAGCAGCAGCAGTACACGTCCAACGAGCACAACCAGAAGGCGCTGGCCGAGATCTATCTGCTCAGCTACTGCGACAAGATCGCCATGAGCGCCTGGTCGACGTTCGGGTACGTGGCCTACAGCTTCGCCGGCGTCAAGCCGTGGATCCTGCT
osa-miR818c	LOC_Os09g24520.1|12009.m05606|cDNA	AAUCCCUUAUAUUAUGGGACGG	CCGUCUCAUAAUAUAAGGGAUU	AATGGCATGATTTGCATCAGTCAGATAATGTAACAACAATTATCCATCAGGTCACGAAAACTTACTACATCCGTCTCATAATATAAGGGATTTTGCTCGTACAACTACATGCATGGGCAAAATGCCTTATATTTGGGATAGAGGTAATATTGTTTTGGCATG
osa-miR818c	LOC_Os09g24520.2|12009.m22235|cDNA	AAUCCCUUAUAUUAUGGGACGG	CCGUCUCAUAAUAUAAGGGAUU	AATGGCATGATTTGCATCAGTCAGATAATGTAACAACAATTATCCATCAGGTCACGAAAACTTACTACATCCGTCTCATAATATAAGGGATTTTGCTCGTACAACTACATGCATGGGCAAAATGCCTTATATTTGGGATAGAGGTAATATTGTTTTGGCATG
osa-miR818c	LOC_Os05g43570.1|12005.m08484|cDNA	AAUCCCUU-AUAUUAUGGGACGG	CCGUCCCAUAAUAUAAAGGGAUU	ACTTGCTACCATTTCTGACGGGCATGTGTATTGCAATTAAATTCACCCCTCTTTTGTTCTGCCTTCCCAGGGCTCTTAATTAGCTTGTAACATACTCCCTCCGTCCCATAATATAAAGGGATTTTGAGTTTTTACCTACACTGTTTAACCACTTGTCTTATTC
osa-miR818c	LOC_Os06g48060.1|12006.m09332|cDNA	AAUCCCUUAUAUUAUGGGACGG	CCGUCCCAGAUUAUAAGGGAUU	CCTACTGGCCATAAAATGCATTTTGGTAAATATTCTTTTATCTAAACCCTAGTGGCCTCCGAGGCTCCGACATTGTATTTTTGCCTGTAATATTGGTACACTACTAAAATGAAATTTGGTACTCCCTCCGTCCCAGATTATAAGGGATTTTAAGTTTTTGCT
osa-miR818c	LOC_Os06g11090.1|12006.m05826|cDNA	AAUCCCUUAUAUUAUGGGACGG	CAGUCCCAUAAUACAAGGGAUU	GGAGACATGGAGTTGAGCAGGGGAAAAAACTGGTTGAGCAGGTGGTCGCTATTGCCTGCTAGTACTCCCTCAGTCCCATAATACAAGGGATTATGGGTAGATGTGACACATCCTAATACAATGAATCTGGACGTCTCACATCTGTCCAAAATCCCTTATATT
osa-miR818c	LOC_Os05g46490.2|12005.m27944|cDNA	AAUCCCUUAUAUUAUGGGACGG	CCGUCCCACAAUAUAAGAGAUU	CTTGTTTTTGCTTTGCTGTTGGAACAGATCATGTACTATTACCAATCCAAAAGCTGAAATGCTCAGGCACACTTGCTGCCAAAGTGTCAAGTGGGCGACATTGACTGGATAGGAAGTACTCCCTCCGTCCCACAATATAAGAGATTTTAAGTTTTTGATTGC
osa-miR818c	LOC_Os04g57154.1|12004.m101739|cDNA	AAUCCCUUAUAUUAUGGGACGG	CCGUCCCACAAUAUAAGAGAUU	TGTATGTTTCGTTGTTTAGTTGTTTAGTTTGGTTCTCTGCTAGAGCAGTGTGATGAGATATGAAATCCTTGTGTAGAAGTCTAGAAGATACTGGAGTACCCTCTCCGTCCCACAATATAAGAGATTTTGAGTTTTTGATTGCAACGTTTGATCACTCGTCTT
osa-miR818c	LOC_Os09g07320.2|12009.m21970|cDNA	AAUCCCUUAUAUUAUGGGACGG	CCGUCCCCUAAUAUAAGGAAUU	CCTTAGATACGTGTAACCTTCTTGAGCAGGGAAGAGTCAGCTAGCAAAATTATATACACATTTACTCCCTCCGTCCCCTAATATAAGGAATTTTGACATTTTACTTGCACTGTTTGACCATTCGTCTTATTTAAAAAAATTTGGAATTATTATTTATTTTAT
osa-miR818c	LOC_Os06g17950.1|12006.m06507|cDNA	AAUCCCUUAUAUUAUGGGACGG	CCGUCCCUAAAUAUAAGGGAUU	ACTACTTGCTATCATTTCAGAGCACAGGCTGAATTTTAGCTCAGATAAGAGTACTAATTCTTATTTGTCTGTCATTGATCTATCATACTCCTTCCGTCCCTAAATATAAGGGATTTTGTTTGGATATGATATATCCTAGTACAATAAATCTAGATAAGCTCC
osa-miR818c	LOC_Os05g45580.1|12005.m08683|cDNA	AAUCCCUUAUAUUAUGGGACGG	UUGUCUCAUAAUAUAAGGGAUU	GTTGATGGAGCATGGAATGAGTGCAGTGTGCCCTACTGTGAGCTGCCGCGCTAATACAATTGTATACTCCCTTTGTCTCATAATATAAGGGATTTTGCTCGTACAGTTTATGTGGGCAAAATCCCGTATACTATGGGACAGAGGTAGTACGTTCTTTGTTCC
osa-miR818c	LOC_Os07g30250.1|12007.m07296|cDNA	AAUCCCUUAUAUUAUGGGACGG	CUGUCUCAUAAUAUAAGCGAUU	ACTACACCAAAATCTAAGGGTGTTAAGAGAAAAATTGATTATATTTTGTTACAGCTAAAATATACTCCCTCTGTCTCATAATATAAGCGATTTTAGAGGGATGTGATACTTCCTAGTGATATGAATCTGAACAAGATAGAAAGTGTCACATCCCTCTAAAAT
osa-miR818c	LOC_Os01g01720.2|12001.m42828|cDNA	AAUCCCUUAUAUUAUGGGACGG	CUGUCUCUAAAUAUAAGGGAUU	AAGAGGAACAAATGTTGTGTATTCATTCACTGTGGGTGTGAATACTGACTCTACTGAGATTATACTCTGTCTGTCTCTAAATATAAGGGATTATACTATGTCTGTCTCTAGATATAAAGGATTTTAGTCGAATGTGACATATTCTTTTTCTGTCTAGATTCG
osa-miR818c	LOC_Os01g01720.1|12001.m06816|cDNA	AAUCCCUUAUAUUAUGGGACGG	CUGUCUCUAAAUAUAAGGGAUU	AAGAGGAACAAATGTTGTGTATTCATTCACTGTGGGTGTGAATACTGACTCTACTGAGATTATACTCTGTCTGTCTCTAAATATAAGGGATTATACTATGTCTGTCTCTAGATATAAAGGATTTTAGTCGAATGTGACATATTCTTTTTCTGTCTAGATTCG
osa-miR812o-5p	LOC_Os01g06740.1|12001.m07304|cDNA	CGUGUUCAACGUUUGACUGUC	GACGGUCAAACGUUG-ACACG	GATAAAACATGATTAATAATTTATGTGTGACTTGTCTTTTTAATTTTTTCATAATTTTTTTAAATAGACGGACGGTCAAACGTTGACACGGAAACTCAGGGTTTGTCTTTTTTTTTAATGGAGGGAGTATGTATATGATGTGTGTATCGATCCTAGATTCC
osa-miR2864.2	LOC_Os12g41430.1|12012.m07924|cDNA	UUGUUUUGCAUUGUAUAGGUA	UACCUCUACAGUGCAAAACAA	CCTCTATTCAGCTTTTGCTGCCCTTGTTTTGCATTGTATAGGTATAGCAATATGCCATTCTGTAGTGGCATACCTCTACAGTGCAAAACAAGGACAACAAGAGGTGGCAAAGCTCTAACCCCTGCTACAGCAAAACATGGAGGGAGAATAGCAGGTTATCT
osa-miR166k-3p	LOC_Os04g49300.1|12004.m09865|cDNA	UCGGACCAGGCUUCAAUCCCU	AGGGAUGGAAGCCUGGUCCGU	GCGCATGTCCTCGACAAAGTGTTCAGATCAACCATCCTTCGGTGCTCCTCGTAGCAAGCGCTGCCGGCACAGGGATGGAAGCCTGGTCCGTGGAGGAGATGAGGCGCCGTGGCAAGGAACGGCTCGTCGACGCGTCAAGGCGCGGCGAGGTCGTCCCAATC
osa-miR166k-3p	LOC_Os03g56920.1|12003.m10609|cDNA	UCGGACCAGGCUUCAAUCCCU	UGGGACUGAAGCCUGGUUCGG	TGTCGCTGATAAGGCCATGACTGCGCCACCTCCGACGGCGACAGAGGACCTGGCCATCCGGTCTTTTACTGGGACTGAAGCCTGGTTCGGCAGCACGGCATGGAAGCCGGTGCCTGTTGCGCGCGTCTTTGGCCGCATCAGGGAGGCCTTGCCGGCCACGC
osa-miR166k-3p	LOC_Os10g33960.3|12010.m065366|cDNA	UCGGACCAGGCUUCAAUCCCU	UGGGA-UGAAGCCUGGUCCGG	TGCGGAGGAGACCCTGACAGAGTTCCTCTCCAAGGCTACAGGGACTGCTGTTGATTGGGTGCCAATGCCTGGGATGAAGCCTGGTCCGGATTCGTTTGGTATTGTGGCCGTTTCACATGGTTGCCGTGGTGTTGCTGCCCGTGCCTGTGGTTTGGTGAATC
osa-miR166k-3p	LOC_Os10g33960.4|12010.m065291|cDNA	UCGGACCAGGCUUCAAUCCCU	UGGGA-UGAAGCCUGGUCCGG	TGCGGAGGAGACCCTGACAGAGTTCCTCTCCAAGGCTACAGGGACTGCTGTTGATTGGGTGCCAATGCCTGGGATGAAGCCTGGTCCGGATTCGTTTGGTATTGTGGCCGTTTCACATGGTTGCCGTGGTGTTGCTGCCCGTGCCTGTGGTTTGGTGAATC
osa-miR166k-3p	LOC_Os03g01890.2|12003.m34764|cDNA	UCGGACCAGGCUUCAAUCCCU	UGGGA-UGAAGCCUGGUCCGG	TGCAGAGGAGACCTTGACAGAGTTCCTCTCAAAGGCTACTGGTACAGCTATTGATTGGGTCCAGATGCCTGGGATGAAGCCTGGTCCGGATTCGGTTGGTATTGTGGCCATTTCACATGGTTGCCGTGGTGTTGCTGCCCGTGCCTGTGGTTTGGTGAACC
osa-miR166k-3p	LOC_Os10g33960.2|12010.m21791|cDNA	UCGGACCAGGCUUCAAUCCCU	UGGGA-UGAAGCCUGGUCCGG	TGCGGAGGAGACCCTGACAGAGTTCCTCTCCAAGGCTACAGGGACTGCTGTTGATTGGGTGCCAATGCCTGGGATGAAGCCTGGTCCGGATTCGTTTGGTATTGTGGCCGTTTCACATGGTTGCCGTGGTGTTGCTGCCCGTGCCTGTGGTTTGGTGAATC
osa-miR166k-3p	LOC_Os03g43930.2|12003.m09434|cDNA	UCGGACCAGGCUUCAAUCCCU	UGGGA-UGAAGCCUGGUCCGG	AGCTGAGGAGACCTTGGCAGAGTTCCTGTCGAAAGCGACGGGTACTGCTGTCGATTGGGTGCAAATGGTTGGGATGAAGCCTGGTCCGGATTCCATTGGAATCATCGCTGTTTCGCACAATTGTAGTGGCGTAGCAGCACGAGCTTGCGGCCTTGTGAGCC
osa-miR166k-3p	LOC_Os03g43930.1|12003.m101413|cDNA	UCGGACCAGGCUUCAAUCCCU	UGGGA-UGAAGCCUGGUCCGG	AGCTGAGGAGACCTTGGCAGAGTTCCTGTCGAAAGCGACGGGTACTGCTGTCGATTGGGTGCAAATGGTTGGGATGAAGCCTGGTCCGGATTCCATTGGAATCATCGCTGTTTCGCACAATTGTAGTGGCGTAGCAGCACGAGCTTGCGGCCTTGTGAGCC
osa-miR166k-3p	LOC_Os12g41860.1|12012.m07967|cDNA	UCGGACCAGGCUUCAAUCCCU	UGGGA-UGAAGCCUGGUCCGG	TGCTGAGGAGACCTTGGCAGAGTTCATGTCGAAGGCGACAGGAACTGCTGTCGAATGGGTGCAAATGGTTGGGATGAAGCCTGGTCCGGATTCCATTGGAATCATCGCTGTTTCGCACAATTGCAGTGGCGTAGCAGCACGAGCTTGCGGCCTGGTGAGCC
osa-miR166k-3p	LOC_Os10g33960.1|12010.m06226|cDNA	UCGGACCAGGCUUCAAUCCCU	UGGGA-UGAAGCCUGGUCCGG	TGCGGAGGAGACCCTGACAGAGTTCCTCTCCAAGGCTACAGGGACTGCTGTTGATTGGGTGCCAATGCCTGGGATGAAGCCTGGTCCGGATTCGTTTGGTATTGTGGCCGTTTCACATGGTTGCCGTGGTGTTGCTGCCCGTGCCTGTGGTTTGGTGAATC
osa-miR166k-3p	LOC_Os03g01890.1|12003.m05733|cDNA	UCGGACCAGGCUUCAAUCCCU	UGGGA-UGAAGCCUGGUCCGG	TGCAGAGGAGACCTTGACAGAGTTCCTCTCAAAGGCTACTGGTACAGCTATTGATTGGGTCCAGATGCCTGGGATGAAGCCTGGTCCGGATTCGGTTGGTATTGTGGCCATTTCACATGGTTGCCGTGGTGTTGCTGCCCGTGCCTGTGGTTTGGTGAACC
osa-miR166k-3p	LOC_Os02g49670.1|12002.m10001|cDNA	UCGGACCAGGCUUCAAUCCCU	CGGGGAAGAAGCCUGGUCCGA	GACGGGGGAAAGGCTTGTGAACAGGGTGAACAATTTCGCCGCTGCGGTGGATGACGCTTCTCAGCCTGGCGGGGAAGAAGCCTGGTCCGACCGCCGGCCAAGTCGCGTCCATGACGTCCCGATCCGGCAGGTGTTCGACCGGCTCAAGCACTGCCTCTTCC
osa-miR166k-3p	LOC_Os01g08520.1|12001.m07477|cDNA	UCGGACCAGGCUUCA-AUCCCU	GGGGAUCUGAAGUCUGGUCCGG	GCCGCGGCGGCCACCGCCACCGCCTCCGCCGCCGGCGGTATGTCCGTGCCGTGCGGCGTGTTCTTCTACGGGGATCTGAAGTCTGGTCCGGAGGCCACTCGATCCGGTGGCGCTCACCCCAATGCCAAGCGCCGCTCCTTCGATCTCGGCGGCGGCAAGATC
osa-miR396a-3p	LOC_Os08g26230.4|12008.m26836|cDNA	GUUCAAUAAAGCUGUG-GGAA	UUCCGCGCAGCUUUAUUGAUC	GTAATTAAATTATTACCAGGCTTAATTTCGTCCAGTTTAGGCGAGGATTCTCTTTATTAGATCAAAGGCTTTCCGCGCAGCTTTATTGATCAAAGCATAATAGGAGTTCGATACATGAGAAATGCTGGGGTTTCCGCCTCTTAGGTTGGATCTAATTTGTA
osa-miR5808	LOC_Os08g42490.1|12008.m08227|cDNA	ACUAAAUCGUUUCUGAUCGUUGGA	UCCAACGAUCGGAAACGAUUUAGU	GATTTTTGCTTCGATCTAGCAAAAAGTATCTCGATGTATCGATACTAAATCATTTCTGATCGTTGGATCTAACTAGGCGGGATGGATGTTAGATCCAACGATCGGAAACGATTTAGTACCGTGAGATGCCGGTAGCTTGAGATATTTTTGTTTTTTATCAGAGT
osa-miR5808	LOC_Os10g38540.1|12010.m06623|cDNA	ACUAAAUCGUUUCUGAUCGUUGGA	UCCAUCGAUGGGAAACGAUUUAGU	AACAAAGAGTATCTTAAGGTATTGATACCTCACGGTACCAAATCGTTTCTAACCGTTGAATCTAACAATGTCCATCGATGGGAAACGATTTAGTACTGTAAGGTACCGGTACCTCAATTACTTTTTGCTGAACCGAAACAAATCTCATCGTCACTGCTTTGGGC
osa-miR5808	LOC_Os11g24550.1|12011.m06381|cDNA	ACUAAAUCGUUUCUGAUCGUUGGA	UUCAACGAUCGGAAAUGAUUUGGU	ATACCTCACCTCACGGTATAAAATTATTTCTGATTGTTGGATCTAGCTACGTATAATGTGCATTGTTAGATTCAACGATCGGAAATGATTTGGTATAATGAGATACCGGTATCTCAATATATATTTTTTTTTGAACCGGAGTAAATCTCAAATAATATAGGTTT
osa-miR319a-3p.2-3p	LOC_Os01g55100.1|12001.m11670|cDNA	UUGGACUGAAGGGUGCUCCC	GGGAAC-CCCUUCAGUCCAG	AATGGCGACGGCTACATGTTCGCCATGCCGTCGCGGCAAGGGCTGGACCAGAGCCAGCTCTTCTCGCATGGGGAACCCCTTCAGTCCAGCGGTCGCGGGTGGGCGTCAGCCCGCGCATGGCTAGACCCCCTCGCAGTCGCAGCCATCCACCACCAGCCGT
osa-miR1862e	LOC_Os04g46980.1|12004.m09644|cDNA	CUAGAUUUGUUUAUUUUGGGACGG	CCGUCCUAUUAAAAACAAAUCUAG	CTTCGTTGGCTACATCACAAGATGAAGCAGGAATGTCTCTAATTCTTCGAGCGGTCGGATATACTATACTCCGTCCTATTAAAAACAAATCTAGAACATGATGTAACATATTATAGCACTATAAATCTAGACATGTATATCCGGATTCGTAGTACTAGGATGTA
osa-miR1858a	LOC_Os07g26000.1|12007.m06877|cDNA	GAGAGGAGGACGGAGUGGGGC	GCUCCACCCCGUCCUCCUCUC	GCTCTGTGCGGGAGGTGGAGATGGAGATGGTGGGTGGATCGGAGGGGGGAGCCGCTCCTGTCGGCCACCAGCTCCACCCCGTCCTCCTCTCCTCATTGCGGCGGCGACGGCCTCCTCCTCCATCCCCTCTTCCGGTGTTGGGCGCAGGAGTAGGCGGCAGT
osa-miR1858a	LOC_Os04g34230.1|12004.m08517|cDNA	GAGAGGAGGACGGAGUGGGGC	GCCCAACUCCGUCCUCCUCGC	GTGCCAGATCCGCCGCCACCCCAAGCTGCCCCGCCGTCGTCGCCTCTGGTCGTGGTGGTAGACGTCGTCAGCCCAACTCCGTCCTCCTCGCACCAAGGAAAGGGTTGCTGCAGTGGAAGGCCTCGCCGCCGCCTTCCCGGCTCGCCGTTGACGAGCTCCGG
osa-miR166d-3p	LOC_Os12g43900.1|12012.m08162|cDNA	UCGGACCAGGCUUCAUUCCCC	GGGGAAUGAAGCCCGGUCCGC	TCATCCAGCCGAGTTTGCCCCCACGCAACAAGGGGCCTCTCCTCCCGCTGCGACGCCCTCGCGTCGAAAAGGGGAATGAAGCCCGGTCCGCCGCGACGATCCCGGCGGCGCGGGTCTTCACCCGCATCAACGAGGAGATCACTGCCGCCTCGGTGGAGGGG
osa-miR166d-3p	LOC_Os02g49670.1|12002.m10001|cDNA	UCGGACCAGGCUUCAUUCCCC	GGGGAA-GAAGCCUGGUCCGA	GACGGGGGAAAGGCTTGTGAACAGGGTGAACAATTTCGCCGCTGCGGTGGATGACGCTTCTCAGCCTGGCGGGGAAGAAGCCTGGTCCGACCGCCGGCCAAGTCGCGTCCATGACGTCCCGATCCGGCAGGTGTTCGACCGGCTCAAGCACTGCCTCTTCC
osa-miR166d-3p	LOC_Os01g08520.1|12001.m07477|cDNA	UCGGACCAGGCUUCAU-UCCCC	GGGGAUCUGAAGUCUGGUCCGG	CGCCGCGGCGGCCACCGCCACCGCCTCCGCCGCCGGCGGTATGTCCGTGCCGTGCGGCGTGTTCTTCTACGGGGATCTGAAGTCTGGTCCGGAGGCCACTCGATCCGGTGGCGCTCACCCCAATGCCAAGCGCCGCTCCTTCGATCTCGGCGGCGGCAAGAT
osa-miR169i-5p.1	LOC_Os10g26470.1|12010.m05587|cDNA	UAGCCAAGGAUGACUUGCCUG	UAGGCAA--CAUCCUUGGCUA	TGATGGCCGATTTGTCAGGTCGGCATGGCCCAAGCGCGGCCAACGCGATCTTCTGTTCTTGGATGGCATTAGGCAACATCCTTGGCTACTCCTCCGGATCCACCAATGACTGGCACAAGTGGTTTCCCTTTCTCATGACCAGGGCTTGCTGCGAGGCCTGC
osa-miR812c	LOC_Os02g07960.4|12002.m33345|cDNA	GACGGACGGUUAAACGUUGGAC	GCCCAAC-UUUAAUCGUCCGUC	AACGGGTGGAAATATATTGCTTAAAAGATACTCCCTCCGTCCCATTTTAAGTGTAGCCATGATTTTCCGTGCCCAACTTTAATCGTCCGTCTTATTTGATTTTTTTTTTGAAAAATTTAAAAGCATAAGTTACGCATAAAGTACTATTCATGTTTTATCATC
osa-miR3981-3p	LOC_Os01g57100.1|12001.m11865|cDNA	AGUAUUAGGAUACGUCUCAUC	GAUGGGACGUAUCCUAAUAAU	ATTGTATGGTGTAGTTTTTGACACTTTGACATGTGCATGATCAAAATGTACTCCCATCCCACGATATAGCGATGGGACGTATCCTAATAATATAAATTTAAACATAAATTTAAACAGTACAATATGTTTTATCCTAAATATTAGGTTGCTATATTGTGAGA
osa-miR3981-3p	LOC_Os05g07940.3|12005.m64205|cDNA	AGUAUUAGGAUACGUCUCAUC	AAUGGGACGUAUCCUAUUACU	ATTTCCCTTCCAAATTAACATCATTAAACATATCCTCCCACCATCACGGAATATAATAACTTAAAATCGAATGGGACGTATCCTATTACTATAAGTCTGATAAGTCTGGATATGAGGCATGTCTAGATTCGTAGTATTAGGATACGTCTCATCCGGTTTTA
osa-miR3981-3p	LOC_Os03g47960.1|12003.m09809|cDNA	AGUAUUAGGAUACGUCUCAUC	GAUGUGAUGUAUCCUAGUACU	AAAAGAAATTGCAGTCGACGTGAGATAAGCAGATACTCCCTCCGTCCCTAAATATAAGGGATTTTGGTTGGATGTGATGTATCCTAGTACTACGAATCTGGACAGAGACTTTAATATATATCATATATTTAGTACTAGGATACATCATATCCAACCAAAAT
osa-miR439b	LOC_Os01g26340.1|12001.m09087|cDNA	UGUCGAACCGCGGUUGUUCGA	UCGAACAACCGCGGUUCGACA	GCGGGCAATATGATTTTAATGGAAAATCGCAAAACTATATGTCAGTTAGGCGAAATCGCAAGTTTAGTACCCTGTCGAACAACCGCGGTTCGACAGGGATACCTATCGAACAACCACAGTTCGACAAGTACATGTCGAACTGCGTCAGTTCGACAGGGTAG
osa-miR439b	LOC_Os06g19250.1|12006.m06588|cDNA	UGUCGAACCGCGGUUGUUCGA	UCGAACAACCGCAGUUCGACA	TGCCAGGTCGGTTAGACGAAATCGCAAGTTTGGCACCCTATCGAATATCCGTGGTTCGACAGGGTACCTATCGAACAACCGCAGTTCGACAGGGTGCCGGCAGTTCGACAGGTGATAAAATAATTTTTAAAAAGAGGAAAAACACTGTAGCACACTGTAGC
osa-miR439b	LOC_Os01g23940.1|12001.m08866|cDNA	UGUCGAACCGCGGUUGUUCGA	UCGAACGCCCCCGGUUCGACA	GCTGGGGGGACGGGGCTTTAAACCGGCCTGTCGAACGCCCATTGTTCGACAGGGTCGGTGGAGGGACCTGTCGAACGCCCCCGGTTCGACAGGCCTGGCGGCGCGGGGTGGTGGGCCCTGTCGAACTCCCTCCGTTCGACAGAGAACGGGTTTGCGTCGCC
osa-miR439b	LOC_Os01g36270.1|12001.m09923|cDNA	UGUCGAACCGCGGUUGUUCGA	UCGAACGCCCCCGGUUCGACA	CCTGGGTGGACGGGGCTTTAAACCGGCCTGTCGAACGCCCATTGTTCGACAGGGTCGGTGGAGGGCCCTGTCGAACGCCCCCGGTTCGACAGGCCTCGCGGCGCCGGGTGGTGGGCCCTGTCGAACTCCCTCCGTTCGACAGGTGGTGATCAGATCACGTG
osa-miR439b	LOC_Os06g16200.1|12006.m06333|cDNA	UGUCGAACCGCGGUUGUUCGA	GCGAGCUGCCGCGGUUCGACG	ACCAGAACTGCATGAAGTACGGGAGGCCGGACCTCGGGTTCCTGCGGTGGCGGTGGCGGCCGGAGCGGTGCGAGCTGCCGCGGTTCGACGCGGCGGCGTTCATGGAGGTGGTGAGGGGCAGGTCGATGGCGTTCGTCGGCGACTCGCTCGCCAGGAACCAT
osa-miR818d	LOC_Os05g43570.1|12005.m08484|cDNA	AAUCCCUU-AUAUUAUGGGACGG	CCGUCCCAUAAUAUAAAGGGAUU	ACTTGCTACCATTTCTGACGGGCATGTGTATTGCAATTAAATTCACCCCTCTTTTGTTCTGCCTTCCCAGGGCTCTTAATTAGCTTGTAACATACTCCCTCCGTCCCATAATATAAAGGGATTTTGAGTTTTTACCTACACTGTTTAACCACTTGTCTTATTC
osa-miR812l	LOC_Os03g48380.1|12003.m09847|cDNA	ACGAACGGUUAAA-GUUGGACGCGG	CCGUGUCCAACGUUUAACCGUCCGU	ATATGCTTACATGCCCTATAGAGTGCACATTCGCTGTTTGACATAATAAGTGGCCGCGAACCAATTTATATATGATTTGATGGGACCCTTACGAGTTACTCCCTCCGTCTCAAAAAAAGACAAATATTGGGTTTCCGTGTCCAACGTTTAACCGTCCGTCTTATT
osa-miR166n-5p	LOC_Os02g53860.1|12002.m10415|cDNA	GAAUGACGUCCGGUCUGAAGA	UCCUCAAGCCGGACGUCAUUG	GGGAAGTCGCCGTCCGCGCCGCGCGTCGCGGCGTTCTCGAGCCGGGGCCCCAACTACCGCGCGCCGGAGATCCTCAAGCCGGACGTCATTGCCCCCGGCGTCAACATCCTCGCGGCGTGGACCGGCGAGTCTGCGCCCACCGACCTCGACATCGACCCGAG
osa-miR439f	LOC_Os01g26340.1|12001.m09087|cDNA	UGUCGAACCGCGGUUGUUCGA	UCGAACAACCGCGGUUCGACA	GCGGGCAATATGATTTTAATGGAAAATCGCAAAACTATATGTCAGTTAGGCGAAATCGCAAGTTTAGTACCCTGTCGAACAACCGCGGTTCGACAGGGATACCTATCGAACAACCACAGTTCGACAAGTACATGTCGAACTGCGTCAGTTCGACAGGGTAG
osa-miR439f	LOC_Os06g19250.1|12006.m06588|cDNA	UGUCGAACCGCGGUUGUUCGA	UCGAACAACCGCAGUUCGACA	TGCCAGGTCGGTTAGACGAAATCGCAAGTTTGGCACCCTATCGAATATCCGTGGTTCGACAGGGTACCTATCGAACAACCGCAGTTCGACAGGGTGCCGGCAGTTCGACAGGTGATAAAATAATTTTTAAAAAGAGGAAAAACACTGTAGCACACTGTAGC
osa-miR439f	LOC_Os01g36270.1|12001.m09923|cDNA	UGUCGAACCGCGGUUGUUCGA	UCGAACGCCCCCGGUUCGACA	CCTGGGTGGACGGGGCTTTAAACCGGCCTGTCGAACGCCCATTGTTCGACAGGGTCGGTGGAGGGCCCTGTCGAACGCCCCCGGTTCGACAGGCCTCGCGGCGCCGGGTGGTGGGCCCTGTCGAACTCCCTCCGTTCGACAGGTGGTGATCAGATCACGTG
osa-miR439f	LOC_Os06g16200.1|12006.m06333|cDNA	UGUCGAACCGCGGUUGUUCGA	GCGAGCUGCCGCGGUUCGACG	ACCAGAACTGCATGAAGTACGGGAGGCCGGACCTCGGGTTCCTGCGGTGGCGGTGGCGGCCGGAGCGGTGCGAGCTGCCGCGGTTCGACGCGGCGGCGTTCATGGAGGTGGTGAGGGGCAGGTCGATGGCGTTCGTCGGCGACTCGCTCGCCAGGAACCAT
osa-miR1442	LOC_Os05g37130.4|12005.m28057|cDNA	AUUCAUAGUACUA-GAUGUGU	ACACAUCAUAGUACUAUUAAU	TTTGTCAACTATTCGCTTATAATCAATTACTCTTCCGGTACTAAAATATAACAATTTAATATTGGATTAGACACATCATAGTACTATTAATTTGAACTGTTATATCTTGGGACAGAGGGAATAATTGGTAGCTCTCTTGCTGTTAAGTTAAGAAAAAGTCA
osa-miR1442	LOC_Os05g37130.2|12005.m27850|cDNA	AUUCAUAGUACUA-GAUGUGU	ACACAUCAUAGUACUAUUAAU	TTTGTCAACTATTCGCTTATAATCAATTACTCTTCCGGTACTAAAATATAACAATTTAATATTGGATTAGACACATCATAGTACTATTAATTTGAACTGTTATATCTTGGGACAGAGGGAATAATTGGTAGCTCTCTTGCTGTTAAGTTAAGAAAAAGTCA
osa-miR1442	LOC_Os05g37130.5|12005.m083732|cDNA	AUUCAUAGUACUA-GAUGUGU	ACACAUCAUAGUACUAUUAAU	TTTGTCAACTATTCGCTTATAATCAATTACTCTTCCGGTACTAAAATATAACAATTTAATATTGGATTAGACACATCATAGTACTATTAATTTGAACTGTTATATCTTGGGACAGAGGGAATAATTGGTAGCTCTCTTGCTGTTAAGTTAAGAAAAAGTCA
osa-miR1442	LOC_Os05g37130.1|12005.m07894|cDNA	AUUCAUAGUACUA-GAUGUGU	ACACAUCAUAGUACUAUUAAU	TTTGTCAACTATTCGCTTATAATCAATTACTCTTCCGGTACTAAAATATAACAATTTAATATTGGATTAGACACATCATAGTACTATTAATTTGAACTGTTATATCTTGGGACAGAGGGAATAATTGGTAGCTCTCTTGCTGTTAAGTTAAGAAAAAGTCA
osa-miR169k	LOC_Os10g26470.1|12010.m05587|cDNA	UAGCCAAGGAUGACUUGCCUG	UAGGCAA--CAUCCUUGGCUA	TGATGGCCGATTTGTCAGGTCGGCATGGCCCAAGCGCGGCCAACGCGATCTTCTGTTCTTGGATGGCATTAGGCAACATCCTTGGCTACTCCTCCGGATCCACCAATGACTGGCACAAGTGGTTTCCCTTTCTCATGACCAGGGCTTGCTGCGAGGCCTGC
osa-miR169e	LOC_Os07g06470.1|12007.m05108|cDNA	UAGCCAAGGAUGACUUGCCGG	GUGGCAAUUCAUCCUUGGCUG	TGCCGCGTCGACCTCCTCAAGGTGTGACCGCCGCCGCTGGCCGTCGCCGGCGAACCTCGCCGGCGCCGGTGGCAATTCATCCTTGGCTGTAGTAGTAGTAGTAGTAGTAGACTAGTAGTGTATGCGCAATGGAAATCAATTTCATGCAACTGATGCAAACT
osa-miR393b-5p	LOC_Os04g58734.1|12004.m101773|cDNA	UCCAAAGGGAUCGCAUUGAUCU	CGAUCAGUGCAAUCCCUUUGGA	AAGGGATCGCATTGATCTGGCTAGCTATCTCGATCGATCGCCTCATCGATCGACGACGACGTGCGTGATCGATCAGTGCAATCCCTTTGGAATTTTCCTCTTGCTTCCGCCTCCTCATCTTCCTTGATCGATCGATCCTTTGCCTGCTGGACGCGCTTGCCT
osa-miR393b-5p	LOC_Os01g53280.2|12001.m150706|cDNA	UCCAAAGGGAUCGCAUUGAUCU	AGGGAUAUGCGAUCCCUUUGGA	GATAGCAAGGGAGAGGGTTGAGAAAGCCTTGCAATATTCCTACAGGGATAGACATAACAAGAAGAGGGATATGCGATCCCTTTGGATAGAGCGTATCAATGCTGGTACACGATTGCATGGGGTGAACTATGGAAATTTCATGCATGGATTGATGAAGGAGAA
osa-miR2104	LOC_Os09g39130.1|12009.m21956|cDNA	GCGGCGAGGGGAUGCGAGCGUG	CGCUCUCGCAUCCCCGCGCCGC	GCCCGGCGCCGACTGCTCTCGCTCCTTTCCCCAATCGCGCGCACGCGTCAGGCGCGGGCCCGCCACCGGCCGCTCTCGCATCCCCGCGCCGCTTCTCCTCCAACCCTCTCCCCCCGGCGCTTCTTCTCCAATCCACCCCCCTCTAGCGCTTCTCCTCCCCCC
osa-miR2104	LOC_Os10g27380.1|12010.m05672|cDNA	GCGGCGAGGGGAUGCGAGCGUG	CGCGCGCGCGUCCCCUCGCCGC	CGGCGCGACCTCGCCTCGACACGAGCTCTCGTGATCTCGTCTCGCCGCGTCTAGCTCGCCGGCGCCGCCGCGCGCGCGCGTCCCCTCGCCGCCGTACGTGTAGCGGAGCGACTCCCTCTCTCCCTCCCGCCTCACCTCCGGGACCGGTCGGTCGGTCGATCG
osa-miR2104	LOC_Os04g33050.1|12004.m08401|cDNA	GCGGCGAGGGGAUGCGAGCGUG	CCUCCUCGCCUCCCCUCGCCGC	CCTCCTCCTCCGCTCCGACCGCCTCTACTCCCTCTCCCTCTCCCGCCGCCGCGGCCCCCGCCTCCGCCTCCTCGCCTCCCCTCGCCGCCGCCACGGCCGGCGACGGCGGGCCCTCCTCCTCAGCACATCGGGCTGCGCCCTCCGCCTCACCCACCGCTCCTC
osa-miR5816	LOC_Os02g16060.1|12002.m06849|cDNA	UAGGAGUGUUUGUAGGAGCGCCAC	GUGGC-UUUCUACAAACGCUCCUA	TCCGATATCTATCTATCTATTATATACTAAAAGTCCATTAAACTTTCTATAAACGCTCTCAAGCCGCCACGTGGCTTTCTACAAACGCTCCTAGGTCACCACGTGGCATTCTATAATCTCACCGTCGATTTTCTTTTAAATCGGTGGACCCACTAATTTTAACT
osa-miR1861f	LOC_Os09g27150.1|12009.m05867|cDNA	CGAUCUUGAGGCAGGAACUGAG	CUCAGGUUCUGCCUCGAGGUCG	GGAGGAGGTGGAGAAGCAGCGAGATCTCAAGGAGACTTACATGGCTCGGCTGGAGAGCACCCAGGCGTATCTCAGGTTCTGCCTCGAGGTCGCCCAGGTGCACGACTTCTTGCACCTCGTGTCCAACTCCAATGGCGGCGACGACGAGCCGCACCGCGACGC
osa-miR166m	LOC_Os03g10290.1|12003.m06482|cDNA	UCGGACCAGGCUUCAUUCCCU	GGGGAAUGAAGCCUGGUCCAU	GATCGACTGGACGGCTCTGCAGATCGGCAGTCCGGCTCCACTCACCGCTTCTGTGCGCGAGCACGACAAGGGGAATGAAGCCTGGTCCATGGCTGCGATGGGGCAGTGCAGCGGACCGGAGGAGATGGGGAGACAGCACGTCGACATCCCTGTCAGGGCTC
osa-miR166m	LOC_Os12g43900.1|12012.m08162|cDNA	UCGGACCAGGCUUCAUUCCCU	GGGGAAUGAAGCCCGGUCCGC	CATCCAGCCGAGTTTGCCCCCACGCAACAAGGGGCCTCTCCTCCCGCTGCGACGCCCTCGCGTCGAAAAGGGGAATGAAGCCCGGTCCGCCGCGACGATCCCGGCGGCGCGGGTCTTCACCCGCATCAACGAGGAGATCACTGCCGCCTCGGTGGAGGGGG
osa-miR166m	LOC_Os02g49670.1|12002.m10001|cDNA	UCGGACCAGGCUUCAUUCCCU	CGGGGAAGAAGCCUGGUCCGA	GACGGGGGAAAGGCTTGTGAACAGGGTGAACAATTTCGCCGCTGCGGTGGATGACGCTTCTCAGCCTGGCGGGGAAGAAGCCTGGTCCGACCGCCGGCCAAGTCGCGTCCATGACGTCCCGATCCGGCAGGTGTTCGACCGGCTCAAGCACTGCCTCTTCC
osa-miR166m	LOC_Os04g49300.1|12004.m09865|cDNA	UCGGACCAGGCUUCAUUCCCU	AGGGAUGGAAGCCUGGUCCGU	GCGCATGTCCTCGACAAAGTGTTCAGATCAACCATCCTTCGGTGCTCCTCGTAGCAAGCGCTGCCGGCACAGGGATGGAAGCCTGGTCCGTGGAGGAGATGAGGCGCCGTGGCAAGGAACGGCTCGTCGACGCGTCAAGGCGCGGCGAGGTCGTCCCAATC
osa-miR166m	LOC_Os02g45380.1|12002.m09575|cDNA	UCGGACCAGGCUUCAUUCCCU	GGUGAAGGAAGCCUGGUCCGU	CCCGGTGGCGGAGGAGGAGGAGCCGCCGCCGGTGCTCACGTGCAAGCCGCCTGGACGGTTTGCTAGAGCGGTGAAGGAAGCCTGGTCCGTCCCGTTCCCGATGATGCCGTCCATGTCGGCCGGCGCGGCGGGCGCCGAGGCCCGGTCGATACTGGGGCTCG
osa-miR166m	LOC_Os03g56920.1|12003.m10609|cDNA	UCGGACCAGGCUUCAUUCCCU	UGGGACUGAAGCCUGGUUCGG	TGTCGCTGATAAGGCCATGACTGCGCCACCTCCGACGGCGACAGAGGACCTGGCCATCCGGTCTTTTACTGGGACTGAAGCCTGGTTCGGCAGCACGGCATGGAAGCCGGTGCCTGTTGCGCGCGTCTTTGGCCGCATCAGGGAGGCCTTGCCGGCCACGC
osa-miR166m	LOC_Os04g48290.1|12004.m09766|cDNA	UCGGACCAGGCUUCAUUCCCU	GGUGAACGAAGCCUGGUCCGU	CGATGAGGCGGAGGAGCAGCAGCCGGCGCCGGTGCTGACGAGCAAGCCGCCGGGTCGGCTCGCCAAGGCGGTGAACGAAGCCTGGTCCGTTTCTTTGGGCGTCGCGTTCCCGGTGACGCCGTCCATGTTCACCTGCTCGGCACGGGGCGAGGCGCGGTCCA
osa-miR5159	LOC_Os04g52030.1|12004.m10098|cDNA	AACUAGAGUGGGUCAACGGGUACC	GGUACCCAUGCACCCACUCUAGUU	TTTTTCTCTCTATTTATATACTGCCTTGAGTTGATGTGTGCAAGTAGGGATGGTCGCGGGCTGCTCTTTGGGTACCCATGCACCCACTCTAGTTCAACCAAATGAACTAGATACTAAAATGCATTGATTTTGTTGAGCTAGAGTAACGCGTACCCACGGACTGA
osa-miR166n-3p	LOC_Os12g43900.1|12012.m08162|cDNA	UCGGACCAGGCUUCAUUCCCC	GGGGAAUGAAGCCCGGUCCGC	TCATCCAGCCGAGTTTGCCCCCACGCAACAAGGGGCCTCTCCTCCCGCTGCGACGCCCTCGCGTCGAAAAGGGGAATGAAGCCCGGTCCGCCGCGACGATCCCGGCGGCGCGGGTCTTCACCCGCATCAACGAGGAGATCACTGCCGCCTCGGTGGAGGGG
osa-miR166n-3p	LOC_Os02g49670.1|12002.m10001|cDNA	UCGGACCAGGCUUCAUUCCCC	GGGGAA-GAAGCCUGGUCCGA	GACGGGGGAAAGGCTTGTGAACAGGGTGAACAATTTCGCCGCTGCGGTGGATGACGCTTCTCAGCCTGGCGGGGAAGAAGCCTGGTCCGACCGCCGGCCAAGTCGCGTCCATGACGTCCCGATCCGGCAGGTGTTCGACCGGCTCAAGCACTGCCTCTTCC
osa-miR166n-3p	LOC_Os01g08520.1|12001.m07477|cDNA	UCGGACCAGGCUUCAU-UCCCC	GGGGAUCUGAAGUCUGGUCCGG	CGCCGCGGCGGCCACCGCCACCGCCTCCGCCGCCGGCGGTATGTCCGTGCCGTGCGGCGTGTTCTTCTACGGGGATCTGAAGTCTGGTCCGGAGGCCACTCGATCCGGTGGCGCTCACCCCAATGCCAAGCGCCGCTCCTTCGATCTCGGCGGCGGCAAGAT
osa-miR169l	LOC_Os07g06470.1|12007.m05108|cDNA	UAGCCAAGGAUGACUUGCCUG	GUGGCAAUUCAUCCUUGGCUG	TGCCGCGTCGACCTCCTCAAGGTGTGACCGCCGCCGCTGGCCGTCGCCGGCGAACCTCGCCGGCGCCGGTGGCAATTCATCCTTGGCTGTAGTAGTAGTAGTAGTAGTAGACTAGTAGTGTATGCGCAATGGAAATCAATTTCATGCAACTGATGCAAACT
osa-miR169l	LOC_Os03g44540.1|12003.m09492|cDNA	UAGCCAAGGAUGACUUGCCUG	UAGGCAAAUCAUUCUUGGCUC	CTTGAGGCGGGGATCTCCAGGCGTGCCCAGAGCTGCTGCTGATCGATCACCATCAGCTTTGGCTGCCTGTAGGCAAATCATTCTTGGCTCTTTACTTGCATTGGGGTTCTTGCAAGCAACTCTCCTCGTCACCTACCAAAACTGTCCCTGAAACTTCTCTA
osa-miR169l	LOC_Os10g26470.1|12010.m05587|cDNA	UAGCCAAGGAUGACUUGCCUG	UAGGCAA--CAUCCUUGGCUA	TGATGGCCGATTTGTCAGGTCGGCATGGCCCAAGCGCGGCCAACGCGATCTTCTGTTCTTGGATGGCATTAGGCAACATCCTTGGCTACTCCTCCGGATCCACCAATGACTGGCACAAGTGGTTTCCCTTTCTCATGACCAGGGCTTGCTGCGAGGCCTGC
osa-miR2096-3p	LOC_Os03g11310.1|12003.m06582|cDNA	CCUGAGGGGAAA-UCGGCGGGA	UCCUGCCGAUUUUCCCCUCAUG	TCTCTTCTCCCTCTTCCTCTTCTCCACCCTCCTATCCGTTCTAGCGAGGGACCAAATTTCTCACCAGATTTCCTGCCGATTTTCCCCTCATGAGCCAGCCGAATCCCTCTTCCAGCGTGATTTCCAGAATCCCTTTGTCTTGTTGAGAGATTTTTGCAGGTT
osa-miR1861b	LOC_Os09g27150.1|12009.m05867|cDNA	CGAUCUUGAGGCAGGAACUGAG	CUCAGGUUCUGCCUCGAGGUCG	GGAGGAGGTGGAGAAGCAGCGAGATCTCAAGGAGACTTACATGGCTCGGCTGGAGAGCACCCAGGCGTATCTCAGGTTCTGCCTCGAGGTCGCCCAGGTGCACGACTTCTTGCACCTCGTGTCCAACTCCAATGGCGGCGACGACGAGCCGCACCGCGACGC
osa-miR399c	LOC_Os08g45000.1|12008.m08471|cDNA	UGCCAAAGGAGAAUUGCCCUG	CAGGGCAACUCUUCUUUGGCU	CCGTCCCCCGGCACGCTCCCCCCGCACGTCTCCGCCTCCGTCAACGGCGTGGCCTTCGTGGGCACGCTCTCAGGGCAACTCTTCTTTGGCTGGCTGGGCGACAAGCTCGGCCGTAAGCGCGTCTATGGCATCACCCTCATGCTCATGGTGCTCTGCTCCCT
osa-miR812d	LOC_Os02g07960.4|12002.m33345|cDNA	GACGGACGGUUAAACGUUGGAC	GCCCAAC-UUUAAUCGUCCGUC	AACGGGTGGAAATATATTGCTTAAAAGATACTCCCTCCGTCCCATTTTAAGTGTAGCCATGATTTTCCGTGCCCAACTTTAATCGTCCGTCTTATTTGATTTTTTTTTTGAAAAATTTAAAAGCATAAGTTACGCATAAAGTACTATTCATGTTTTATCATC
osa-miR818e	LOC_Os05g43570.1|12005.m08484|cDNA	AAUCCCUU-AUAUUAUGGGACGG	CCGUCCCAUAAUAUAAAGGGAUU	ACTTGCTACCATTTCTGACGGGCATGTGTATTGCAATTAAATTCACCCCTCTTTTGTTCTGCCTTCCCAGGGCTCTTAATTAGCTTGTAACATACTCCCTCCGTCCCATAATATAAAGGGATTTTGAGTTTTTACCTACACTGTTTAACCACTTGTCTTATTC
osa-miR164d	LOC_Os04g38720.1|12004.m08861|cDNA	UGGAGAAGCAGGGCACGUGCU	CGCACGUGACCUGCUUCUCCA	CCGTCGTCCTCCCTCCGCTGATGGACATGTCCGGAGCCGGCGCCGGCGCCGTCGACCCGGCGACGACGGCGCACGTGACCTGCTTCTCCAACGCGCTGGAGGGCCAGTTCTTTAACCCGACGGCAGTACACGGGCACGGCGGCGGCGACTCCTCGCCGTTC
osa-miR164d	LOC_Os02g36880.2|12002.m33736|cDNA	UGGAGAAGCAGGGCACGUGCU	CGCACGUGACCUGCUUCUCCA	GCGGCGGCGGTGGCGCCGGCACAACCTCGCTGTCAGCGACCGCGGGCGCGGCGGCGGCGCCGCCGCCAGCGCACGTGACCTGCTTCTCCAACGCGCTGGAGGGCCAGTTCCTGGACACACCGTACCTCCTCCCCGCCGCCGATCCCGCGGATCACCTCGCC
osa-miR164d	LOC_Os02g36880.4|12002.m33735|cDNA	UGGAGAAGCAGGGCACGUGCU	CGCACGUGACCUGCUUCUCCA	GCGGCGGCGGTGGCGCCGGCACAACCTCGCTGTCAGCGACCGCGGGCGCGGCGGCGGCGCCGCCGCCAGCGCACGTGACCTGCTTCTCCAACGCGCTGGAGGGCCAGTTCCTGGACACACCGTACCTCCTCCCCGCCGCCGATCCCGCGGATCACCTCGCC
osa-miR164d	LOC_Os02g36880.1|12002.m08775|cDNA	UGGAGAAGCAGGGCACGUGCU	CGCACGUGACCUGCUUCUCCA	GCGGCGGCGGTGGCGCCGGCACAACCTCGCTGTCAGCGACCGCGGGCGCGGCGGCGGCGCCGCCGCCAGCGCACGTGACCTGCTTCTCCAACGCGCTGGAGGGCCAGTTCCTGGACACACCGTACCTCCTCCCCGCCGCCGATCCCGCGGATCACCTCGCC
osa-miR164d	LOC_Os02g36880.3|12002.m100251|cDNA	UGGAGAAGCAGGGCACGUGCU	CGCACGUGACCUGCUUCUCCA	GCGGCGGCGGTGGCGCCGGCACAACCTCGCTGTCAGCGACCGCGGGCGCGGCGGCGGCGCCGCCGCCAGCGCACGTGACCTGCTTCTCCAACGCGCTGGAGGGCCAGTTCCTGGACACACCGTACCTCCTCCCCGCCGCCGATCCCGCGGATCACCTCGCC
osa-miR164d	LOC_Os08g10080.1|12008.m05142|cDNA	UGGAGAAGCAGGGCACGUGCU	AGCAAGUGUCCUGCUUCUCCG	CCCCTCATCGATGCCTACATCGCCTTCGATAGCGCACCGACGACGACGCCATCGATGGTCGGGAGCTACGAGCAAGTGTCCTGCTTCTCCGGCCTGCCGGCATTGCCAATGAAGGGCTCCATCAGCTTTGGGGACCTGCTGGCCATGGACACCTCTGCAGA
osa-miR164d	LOC_Os01g03720.1|12001.m07009|cDNA	UGGAGAAGCAGGGCACGUGCU	AGCCGCUGCCCUGCUUCUCCG	CACCACCACATCGACCCGAGCCCGAGCACGTCGACGTCGGCCGGCTCGACGGCGGCCGCGGCGGCGTTCCAGCCGCTGCCCTGCTTCTCCGAGCTGAGATGGGACCAGCAGATGCAGTCCTCCGGCGAGCTCGACGACGGCGCCGCCGGCGTGTTCGTCGA
osa-miR3980b-5p	LOC_Os08g01390.2|12008.m26550|cDNA	AAUCGACGGCCUCAGUCAGGG	CUUUGGCUGAGGUCGUCGAUU	GTGCAACAAACGCGGGCGGCGGCGGAGATCTGAGCGAATACAGACTGACCCCTTCCCTGCCTTGCCACTTTGGCTGAGGTCGTCGATTCGGAGCGGTGGCCGCCGGCGGAGGTGCTCGGAGTCGGAGGGGTAGCGTATATGTGACGCCTGCTTTGCCCTTG
osa-miR3980b-5p	LOC_Os08g01390.1|12008.m04288|cDNA	AAUCGACGGCCUCAGUCAGGG	CUUUGGCUGAGGUCGUCGAUU	GTGCAACAAACGCGGGCGGCGGCGGAGATCTGAGCGAATACAGACTGACCCCTTCCCTGCCTTGCCACTTTGGCTGAGGTCGTCGATTCGGAGCGGTGGCCGCCGGCGGAGGTGCTCGGAGTCGGAGGGGTAGCGTATATGTGACGCCTGCTTTGCCCTTG
osa-miR1319b	LOC_Os11g02379.1|12011.m80080|cDNA	CCUUUAAUAUAUUAUAGGUGUCGG	CCGACACCUAUAAUAUAUUACAGA	TCGGCAGATAGGTGTCGGTTTTAAAAAAACCGGCACTTATAATATATTATAGGTCTCGGTTTTTAATTAACCGACACCTATAATATATTACAGATGCCGGTTTTTTCTTAAAAACCGACACCCATAGTATAAGTGTCGATTTTTCTTTAGAACCAACACCTATA
osa-miR1425-3p	LOC_Os08g09250.2|12008.m05059|cDNA	CAGCAAGAACUGGAUCUUAAU	AUUAA-AUCCAGUUGUUGCUG	GTACGACATTGGAGCAGGATTTGGGCATTTCGCTATTGCAACTGAGGACGTGTACAAATTGGCTGAGAAAATTAAATCCAGTTGTTGCTGCAAGATCACTCGTGAACCTGGTCCTGTCAAGGGAGGATCCACTGTGATTGCCTTTGCACAGGATCCTGACG
osa-miR1425-3p	LOC_Os08g09250.1|12008.m61993|cDNA	CAGCAAGAACUGGAUCUUAAU	AUUAA-AUCCAGUUGUUGCUG	GTACGACATTGGAGCAGGATTTGGGCATTTCGCTATTGCAACTGAGGACGTGTACAAATTGGCTGAGAAAATTAAATCCAGTTGTTGCTGCAAGATCACTCGTGAACCTGGTCCTGTCAAGGGAGGATCCACTGTGATTGCCTTTGCACAGGATCCTGACG
osa-miR1425-3p	LOC_Os08g09250.3|12008.m26603|cDNA	CAGCAAGAACUGGAUCUUAAU	AUUAA-AUCCAGUUGUUGCUG	GTACGACATTGGAGCAGGATTTGGGCATTTCGCTATTGCAACTGAGGACGTGTACAAATTGGCTGAGAAAATTAAATCCAGTTGTTGCTGCAAGATCACTCGTGAACCTGGTCCTGTCAAGGGAGGATCCACTGTGATTGCCTTTGCACAGGATCCTGACG
osa-miR3980a-5p	LOC_Os08g01390.2|12008.m26550|cDNA	AAUCGACGGCCUCAGUCAGGG	CUUUGGCUGAGGUCGUCGAUU	GTGCAACAAACGCGGGCGGCGGCGGAGATCTGAGCGAATACAGACTGACCCCTTCCCTGCCTTGCCACTTTGGCTGAGGTCGTCGATTCGGAGCGGTGGCCGCCGGCGGAGGTGCTCGGAGTCGGAGGGGTAGCGTATATGTGACGCCTGCTTTGCCCTTG
osa-miR3980a-5p	LOC_Os08g01390.1|12008.m04288|cDNA	AAUCGACGGCCUCAGUCAGGG	CUUUGGCUGAGGUCGUCGAUU	GTGCAACAAACGCGGGCGGCGGCGGAGATCTGAGCGAATACAGACTGACCCCTTCCCTGCCTTGCCACTTTGGCTGAGGTCGTCGATTCGGAGCGGTGGCCGCCGGCGGAGGTGCTCGGAGTCGGAGGGGTAGCGTATATGTGACGCCTGCTTTGCCCTTG
osa-miR6249	LOC_Os03g02230.1|12003.m05766|cDNA	CGUGAAGAGCUCGCCGGCGGC	GCCGCCGGCGAGCUCUUCACG	TGGCAGGGGAGGGCAGCGCCCCAATCGCCGTCGGCAAGGCAGCATCGGCGCGGCGGTGGAGATGGCCATGGCCGCCGGCGAGCTCTTCACGCGCGGGATGGAGGAAGAAGAAGAGCCAGGGGCATTTCCGTCCAGGATGGCATTTTGGCGAAGACACTCTG
osa-miR6249	LOC_Os08g14050.1|12008.m05530|cDNA	CGUGAAGAGCUCGCCGGCGGC	GCUGCCGGCGAGCUCUUCACG	TGGCAGGGGAGGGCAGCGCCCCAATCGCCGTCGGCAAGGCAGCATCGGCGCGGCGGTGGAGATGGCCATGGCTGCCGGCGAGCTCTTCACGCGCGGGATGGAGGAAGAAGAAGAGCCAGGGGCATTTCCGTCCAGGATGGTATTTTGGCGAAGACACTCTG
osa-miR6249	LOC_Os06g48730.1|12006.m09399|cDNA	CGUGAAGAGCUCGCCGGCGGC	GCCGUCGGCGAGCUCUUCACG	ATGGCAGGGAGGGCAGCGCCCCAATCGCCATCAGCAAGGCGGCATCGGCGCGGCGGTGGAGATGGCCATGGCCGTCGGCGAGCTCTTCACGCGCGGGATGGAGGAAGAAGAAGAGCCAGGGGCATTTCCGTCCGGGATGGCATTTTGGCGAAGACACTCTG
osa-miR6249	LOC_Os03g44740.1|12003.m09511|cDNA	CGUGAAGAGCUCGCCGGCGGC	GCCGCCGGCGAGCUCGUCGCG	CTCCTCCGCCGGCGCCGCCAGGCTCGTCCTCAAGACCCACGACGCCGCCTTCGCCGACCGCGCGCGCACCGCCGCCGGCGAGCTCGTCGCGTACAACTACAAGGGGATCGTGCACACCCCGTACGGCGCCTACTGGCGCATGGCGCGCAAGCTCTGCGCCA
osa-miR6249	LOC_Os11g44940.1|12011.m08327|cDNA	CGUGAAGAGCUCGCCGGCGGC	GCCGCCGGCGUGCUCUUCGCG	AACCCTAGCCTGGTAGGGTGGGGGCACGATGGGGTGGGCGGCGCGGTTCCTCACGGCAGTGTCCTTCCTCGCCGCCGGCGTGCTCTTCGCGCCGGACGCTCTCCTCGGTGGCTCCGGCCGCTCCGGCGCCGGGGTCGCGGCGGCGAGGCTGGCGCACGTCC
osa-miR6249	LOC_Os03g59340.1|12003.m10832|cDNA	CGUGAAGAGCUCGCCGGCGGC	GCGGACGGCGAGCUCUUCACC	CATGGACGGTGCGAAATCGGGGAAGCAATGCCATGTCTGCCAGATCTGCGGCGACGGCGTGGGCACGGCGGCGGACGGCGAGCTCTTCACCGCCTGCGACGTCTGCGGGTTCCCGGTGTGCCGGCCATGCTACGAGTACGAGCGCAAGGACGGCAGCCAGG
osa-miR530-3p	LOC_Os12g06210.1|12012.m04612|cDNA	AGGUGCAGAGGCAGAUGCAAC	GCUGCAGCUGCCUCUGCGCCU	ATGGCCATGGCCCGCGCCGGAGGCGGGGGAACCTGCTGCAGCTGCCTCTGCGCCTTCCTCGTCTGCATCGGCGTCGCCGTGCTCATCTACTGGGCCACCTACCAGCCCCACCGCATCCGCGCCGCCGTCGAATCCGCCGAGCTGTCCAACCTCACCGTCGT
osa-miR5158	LOC_Os05g23140.1|12005.m083681|cDNA	UGAGCCACUGGG-AUGAGGAUGAAU	AUUCA-CCACAUCCCCAGUGGCUCA	TCTCGTCTCACAAAGTCAACGCTCGTACTCCCAGCAAAGCCATCCATAATCGGAGCGGGATGATGCAACCATTCACCACATCCCCAGTGGCTCACGCTCCTAGAGCAGGCAGGCTCTCATGGACCGGCGCTTCGTGCCGGCCCAGCAGATGCTGGGTGAGAGTAC
osa-miR5158	LOC_Os05g23140.2|12005.m06609|cDNA	UGAGCCACUGGG-AUGAGGAUGAAU	AUUCA-CCACAUCCCCAGUGGCUCA	TCTCGTCTCACAAAGTCAACGCTCGTACTCCCAGCAAAGCCATCCATAATCGGAGCGGGATGATGCAACCATTCACCACATCCCCAGTGGCTCACGCTCCTAGAGCAGGCAGGCTCTCATGGACCGGCGCTTCGTGCCGGCCCAGCAGATGCTGGGTGAGAGTAC
osa-miR444a-3p.1	LOC_Os09g31486.1|12009.m06271|cDNA	UUGCUGCCUCAAGCUUGCUGC	GCAG-AAGCUUGAGGCUGCAA	CCAATGAGATTCAGTCTGCTGTATCTGATCTAAGAGCAGCAATGGCTGAGGATGATTTGGAGAAGATCAAGCAGAAGCTTGAGGCTGCAAACAAGGCAGTTTCAAAGATTGGAGAGCACATGCAACAAGGTGGCGGTGGCGGCAGTGGCGGCGGCAGCAGC
osa-miR444a-3p.1	LOC_Os09g31486.2|12009.m22144|cDNA	UUGCUGCCUCAAGCUUGCUGC	GCAG-AAGCUUGAGGCUGCAA	CCAATGAGATTCAGTCTGCTGTATCTGATCTAAGAGCAGCAATGGCTGAGGATGATTTGGAGAAGATCAAGCAGAAGCTTGAGGCTGCAAACAAGGCAGTTTCAAAGATTGGAGAGCACATGCAACAAGGTGGCGGTGGCGGCAGTGGCGGCGGCAGCAGC
osa-miR171e-5p	LOC_Os03g04300.1|12003.m05960|cDNA	UGUUGGCUCGGCUCACUCAGA	UCUGAGUGAGCCGAGCCAACA	GGCACGGCTCAATCAGAAACACAAGTGAGCTAGCAAGCACGCATGCATGCTTTGCATCACGCCAATGCCGTCTGAGTGAGCCGAGCCAACATCATAGCTACCATTTCATTCCCTTCTTCTCCGTCACATGTAGAAGCAGGAGGTAGACGAGAAGAACAACA
osa-miR396a-5p	LOC_Os11g35030.1|12011.m28828|cDNA	UUCCACA-GCUUUCUUGAACUG	UCGUUCAAGAAAGCAUGUGGAA	TGGCGGTGCTCCAGAGATGCTGTTGGGGATCAGAAGTATTGTGAGCGACACATAAACCGTGGTCGCCATCGTTCAAGAAAGCATGTGGAAGGCCGAAAGGCGACACTCACCATTGCAGAACCATCCACGGTTATTGCTGCTGGTGTATCATCTCGCGGCCAC
osa-miR396a-5p	LOC_Os11g35030.2|12011.m07357|cDNA	UUCCACA-GCUUUCUUGAACUG	UCGUUCAAGAAAGCAUGUGGAA	TGGCGGTGCTCCAGAGATGCTGTTGGGGATCAGAAGTATTGTGAGCGACACATAAACCGTGGTCGCCATCGTTCAAGAAAGCATGTGGAAGGCCGAAAGGCGACACTCACCATTGCAGAACCATCCACGGTTATTGCTGCTGGTGTATCATCTCGCGGCCAC
osa-miR156c-3p	LOC_Os05g44430.1|12005.m08569|cDNA	GCUCACUUCUCUCUCUGUCAGC	GCUGGCAG-GAGAGAAGUGAGG	GTCGATCGCACACATGATCAGTATCCAAAAACACGCGAATCGGTGCAGGCAGAAAATCGTGGGCTGGCTAGCTCTATGGACAGGAGGCAGAACACCGAGACGGAGCAGCGATTCTGTGGCGCCGCGATGGCTGGCAGGAGAGAAGTGAGGAATCGTGCATGA
osa-miR444c.2	LOC_Os08g33479.2|12008.m26694|cDNA	UGCAGUUGUUGUCUCAAGCUU	AAGCUAGAGGCAGCAACUGCA	GACAATACTTGACACTTGATTGTGCTAACATTTACTAGTTCTTCTTGTAGGTTTTGTAACCAGGGGCAATAAGCTAGAGGCAGCAACTGCATAACTTGCGAGAAACTTGTTGGATGATGATCTTGCCAATGATTTTGCCGCAAGTTATGCAGTTGCTGCCT
osa-miR444c.2	LOC_Os12g37370.1|12012.m07522|cDNA	UGCAGUUGUUGUCU-CAAGCUU	GAGGUUGCAGACAACAACUGCG	ATACTGTATCCCAAGGAGGATAGGGACCAGAAGATTCTGCTCTATGCCTGCAGGAACTGTGACCACCAGGAGGTTGCAGACAACAACTGCGTCTACCGGAATGTGGTGCACCACAGCGCCGGAGAGTTCACCCAAGTGCTCCAGGATGTCGCCGGCGATCCG
osa-miR164c	LOC_Os12g05260.1|12012.m04520|cDNA	UGGAGAAGCAGGGUACGUGCA	UGCUCUUGCCCUGCUUCUCCU	TTAAGTTTGAGATAGGATTGGCGATAGATATGAGGCCGACTGGTCGTCGTTCTTCTCCGCCGGTGGCTGCTGCTCTTGCCCTGCTTCTCCTCCTCGTCCTCTTCTTCTTCTCCCACTGCGCCTCAGCTGCTCGCCCACTGCCAGCATCAGCAGCAGCAGAG
osa-miR169g	LOC_Os03g44540.1|12003.m09492|cDNA	UAGCCAAGGAUGACUUGCCUA	UAGGCAAAUCAUUCUUGGCUC	CCTTGAGGCGGGGATCTCCAGGCGTGCCCAGAGCTGCTGCTGATCGATCACCATCAGCTTTGGCTGCCTGTAGGCAAATCATTCTTGGCTCTTTACTTGCATTGGGGTTCTTGCAAGCAACTCTCCTCGTCACCTACCAAAACTGTCCCTGAAACTTCTCT
osa-miR169g	LOC_Os07g06470.1|12007.m05108|cDNA	UAGCCAAGGAUGACUUGCCUA	GUGGCAAUUCAUCCUUGGCUG	TGCCGCGTCGACCTCCTCAAGGTGTGACCGCCGCCGCTGGCCGTCGCCGGCGAACCTCGCCGGCGCCGGTGGCAATTCATCCTTGGCTGTAGTAGTAGTAGTAGTAGTAGACTAGTAGTGTATGCGCAATGGAAATCAATTTCATGCAACTGATGCAAACT
osa-miR169g	LOC_Os10g26470.1|12010.m05587|cDNA	UAGCCAAGGAUGACUUGCCUA	UAGGCAA--CAUCCUUGGCUA	CTGATGGCCGATTTGTCAGGTCGGCATGGCCCAAGCGCGGCCAACGCGATCTTCTGTTCTTGGATGGCATTAGGCAACATCCTTGGCTACTCCTCCGGATCCACCAATGACTGGCACAAGTGGTTTCCCTTTCTCATGACCAGGGCTTGCTGCGAGGCCTG
osa-miR820a	LOC_Os02g39920.1|12002.m09078|cDNA	UCGGCCUCGUGGAUGGACCAG	CAAGCUCAUCCACGAGGCCGA	AGGGGAAGCTGAGGGACGTCGGGGAGAAGCTCCAGTCTCCCCCCGACGACGTCGATGCCTTGCTCAAGCTCATCCACGAGGCCGAAATATATATATTGAAAGTGGAACAAGCACCTTCTGAAAGCATGATTAGTGCTATAACTCCAGCAATGAAAGCTTTG
osa-miR820a	LOC_Os10g29620.1|12010.m05830|cDNA	UCGGCCUCGUGGAUGGACCAG	CGCGUUCCUCCACGAGGCCGA	CCCGGGTGATGGCGCCGCTGTCGTGGGCGACGCGGATGAAGATCGCGCTGGGCGCGGCGAGGGGGCTCGCGTTCCTCCACGAGGCCGAGAAGCCTGTCATCTACCGCGACTTCAAGACCTCCAACATCCTCCTCGACGAGGAGTTCAACGCGAAGCTGTCG
osa-miR5493	LOC_Os07g31660.1|12007.m07434|cDNA	AGCCGGGCUCGGUCGCGCGUG	CACGCGCGCCCGGGCCCGGCU	CCGCCTCGACATCGACGGGCCACTGCCCATCCCTTCCGTCTCCGTCGACCACCACCACCACCACGCGCCGCACGCGCGCCCGGGCCCGGCTCTGGTACTCGCCGGCGCCAGCGCCAGCGTGCCGACGTCGCCGCGGCGGGTGTCTGCCTGGGACGCGCCTC
osa-miR156k	LOC_Os06g49010.5|12006.m31927|cDNA	UGACAGAAGAGAGAGAGCACA	CGUGCUCUCUCUCUUCUGUCA	CTCAACCAAGGTGTGGATCCAGCCTGTGCCGTCGTGTCCTCCAACTCGAATGGAGCCCCGGATCTTCGGCGTGCTCTCTCTCTTCTGTCAAGCGATTCCTGGGGCCCGGCCGACGTTCAGGCCGGCTCCCAGGTGCATCCCGGTGGAGTGATGCCGCCCCT
osa-miR156k	LOC_Os06g49010.6|12006.m091569|cDNA	UGACAGAAGAGAGAGAGCACA	CGUGCUCUCUCUCUUCUGUCA	CTCAACCAAGGTGTGGATCCAGCCTGTGCCGTCGTGTCCTCCAACTCGAATGGAGCCCCGGATCTTCGGCGTGCTCTCTCTCTTCTGTCAAGCGATTCCTGGGGCCCGGCCGACGTTCAGGCCGGCTCCCAGGTGCATCCCGGTGGAGTGATGCCGCCCCT
osa-miR156k	LOC_Os06g49010.1|12006.m09427|cDNA	UGACAGAAGAGAGAGAGCACA	CGUGCUCUCUCUCUUCUGUCA	CTCAACCAAGGTGTGGATCCAGCCTGTGCCGTCGTGTCCTCCAACTCGAATGGAGCCCCGGATCTTCGGCGTGCTCTCTCTCTTCTGTCAAGCGATTCCTGGGGCCCGGCCGACGTTCAGGCCGGCTCCCAGGTGCATCCCGGTGGAGTGATGCCGCCCCT
osa-miR156k	LOC_Os06g49010.4|12006.m31926|cDNA	UGACAGAAGAGAGAGAGCACA	CGUGCUCUCUCUCUUCUGUCA	CTCAACCAAGGTGTGGATCCAGCCTGTGCCGTCGTGTCCTCCAACTCGAATGGAGCCCCGGATCTTCGGCGTGCTCTCTCTCTTCTGTCAAGCGATTCCTGGGGCCCGGCCGACGTTCAGGCCGGCTCCCAGGTGCATCCCGGTGGAGTGATGCCGCCCCT
osa-miR156k	LOC_Os06g49010.2|12006.m31924|cDNA	UGACAGAAGAGAGAGAGCACA	CGUGCUCUCUCUCUUCUGUCA	CTCAACCAAGGTGTGGATCCAGCCTGTGCCGTCGTGTCCTCCAACTCGAATGGAGCCCCGGATCTTCGGCGTGCTCTCTCTCTTCTGTCAAGCGATTCCTGGGGCCCGGCCGACGTTCAGGCCGGCTCCCAGGTGCATCCCGGTGGAGTGATGCCGCCCCT
osa-miR156k	LOC_Os06g49010.3|12006.m31925|cDNA	UGACAGAAGAGAGAGAGCACA	CGUGCUCUCUCUCUUCUGUCA	CTCAACCAAGGTGTGGATCCAGCCTGTGCCGTCGTGTCCTCCAACTCGAATGGAGCCCCGGATCTTCGGCGTGCTCTCTCTCTTCTGTCAAGCGATTCCTGGGGCCCGGCCGACGTTCAGGCCGGCTCCCAGGTGCATCCCGGTGGAGTGATGCCGCCCCT
osa-miR156k	LOC_Os04g46580.1|12004.m09607|cDNA	UGACAGAAGAGAGAGAGCACA	GGUGCUCUCUCUCUUCUGUCA	GCGCACCCACACGGTATGCCGGTGCTGGGACACGGTTTCCCGCCGTACGGCCTGCCGACGTCGTCGGCTGGTGCTCTCTCTCTTCTGTCATCGGCTAGAGCCACCGGCCCATGGCTGATGCCGACGCCCGACATCTCCGCCCGCTCAAGCGCGGCGCTCGA
osa-miR2905	LOC_Os06g39840.1|12006.m08521|cDNA	UACAUGUCAGUGACAAAGGCA	UGCUUUUGUCACUGACAUGUG	CCGAGCTGGAGGAGGAGCAGCAGCAGCAGCCGCTGGTGATTGCAATGGCGCGGCGACGATGCTTGTGGTGGTTGATGCGGGATCAGGATCCTCTGCAGTCAATGCACCGTGCTTTTGTCACTGACATGTGGGCCCGATGTGTCGTCGGACCCATATATTAG
osa-miR2905	LOC_Os01g14100.3|12001.m08016|cDNA	UACAUGUCAGUGACAAAGGCA	GGACUUUGUCACUGACAUGUG	TTCAGATTGTACTGTACAAAATCCAGATACTCGTTACTTCCGGATGAGTCTCCTCTGACTACGTCAGAGGGACTTTGTCACTGACATGTGGGACCCACAAAGGTTGGGCCCACACATCAGTGACCCACGTCCCTCTAACTTTACGTCAGAGGAGCGCGATC
osa-miR2905	LOC_Os02g24134.4|12002.m33982|cDNA	UACAUGUCAGUGACA---AAGGCA	UGCCUUUGCUGUCACUGACAUGUA	TTGCCTTTCTTGTTTCCTACGAAAGAAAGGAAAAAACAATTATGTCACTGGAAAGTAGGCAGTGCAGATTTGCCTTTGCTGTCACTGACATGTAGTCCCAGGACTCATGTGAGTCACACATACAATGGAGAATAAGTGAATCCCCCTGAAAGTAATGTTTAAGC
osa-miR2905	LOC_Os11g08420.1|12011.m05038|cDNA	UACAUGUCAGUGA--CAAAGGCA	UGACUUUGAAUCACUGACAUGUG	CACAAAGAGTTGGCAACAAACAGATTATTCGATTCATTTTGCCTCTGACGGGGAATATTCTAAGCTGAACACCAAGTGCTGCTGTCAAAACTTGCGACTGGAAGAGGACCCTGACTTACTTCTCTCTGACTTTGAATCACTGACATGTGGGCCCACTGGGTAG
osa-miR166h-3p	LOC_Os03g10290.1|12003.m06482|cDNA	UCGGACCAGGCUUCAUUCCUC	GGGGAAUGAAGCCUGGUCCAU	AGATCGACTGGACGGCTCTGCAGATCGGCAGTCCGGCTCCACTCACCGCTTCTGTGCGCGAGCACGACAAGGGGAATGAAGCCTGGTCCATGGCTGCGATGGGGCAGTGCAGCGGACCGGAGGAGATGGGGAGACAGCACGTCGACATCCCTGTCAGGGCT
osa-miR166h-3p	LOC_Os12g43900.1|12012.m08162|cDNA	UCGGACCAGGCUUCAUUCCUC	GGGGAAUGAAGCCCGGUCCGC	TCATCCAGCCGAGTTTGCCCCCACGCAACAAGGGGCCTCTCCTCCCGCTGCGACGCCCTCGCGTCGAAAAGGGGAATGAAGCCCGGTCCGCCGCGACGATCCCGGCGGCGCGGGTCTTCACCCGCATCAACGAGGAGATCACTGCCGCCTCGGTGGAGGGG
osa-miR166h-3p	LOC_Os02g49670.1|12002.m10001|cDNA	UCGGACCAGGCUUCAUUCCUC	CGGGGAAGAAGCCUGGUCCGA	ACGGGGGAAAGGCTTGTGAACAGGGTGAACAATTTCGCCGCTGCGGTGGATGACGCTTCTCAGCCTGGCGGGGAAGAAGCCTGGTCCGACCGCCGGCCAAGTCGCGTCCATGACGTCCCGATCCGGCAGGTGTTCGACCGGCTCAAGCACTGCCTCTTCCC
osa-miR166h-3p	LOC_Os02g45380.1|12002.m09575|cDNA	UCGGACCAGGCUUCAUUCCUC	GGUGAAGGAAGCCUGGUCCGU	CGGTGGCGGAGGAGGAGGAGCCGCCGCCGGTGCTCACGTGCAAGCCGCCTGGACGGTTTGCTAGAGCGGTGAAGGAAGCCTGGTCCGTCCCGTTCCCGATGATGCCGTCCATGTCGGCCGGCGCGGCGGGCGCCGAGGCCCGGTCGATACTGGGGCTCGCG
osa-miR166h-3p	LOC_Os04g48290.1|12004.m09766|cDNA	UCGGACCAGGCUUCAUUCCUC	GGUGAACGAAGCCUGGUCCGU	ATGAGGCGGAGGAGCAGCAGCCGGCGCCGGTGCTGACGAGCAAGCCGCCGGGTCGGCTCGCCAAGGCGGTGAACGAAGCCTGGTCCGTTTCTTTGGGCGTCGCGTTCCCGGTGACGCCGTCCATGTTCACCTGCTCGGCACGGGGCGAGGCGCGGTCCATT
osa-miR1433	LOC_Os05g43070.1|12005.m08437|cDNA	UGGCAAGUCUCCUCGGCUACC	GGCGGCCGAGGAGGCUUGCCA	ATGGCGGTGGCGGCCGAGGAGGCTTGCCACGGCGGCGGCGCCGAAATCAATGCAAAATACGACGAGTGCAACGCGGAAGTTGAGGAATGCATGAGAAAAACTGAAGAGCTGAACTCTGCACTGCCCGAGGAGGAACACTACTACTGTGTCCAGTTCCTACC
osa-miR1433	LOC_Os03g62150.1|12003.m11093|cDNA	UGGCAAGUCUCCUCGGCUACC	GCAAGCCGAGGAGGCUUGCCG	ATGGCGGTAGCCAACCAAGAGCAAGCCGAGGAGGCTTGCCGACGCGCCGAGGAGTTCTTCCTCGCCGGCAACATCGCCAGCGCGCACCGCCTCGCCTGGAGAGCCCAGAGGCTCTGCCCCTCGCTCCCCGGCGTCGCCAACGCGCTCGCCGCCTACGACGT
osa-miR164f	LOC_Os04g38720.1|12004.m08861|cDNA	UGGAGAAGCAGGGCACGUGCA	CGCACGUGACCUGCUUCUCCA	CCGTCGTCCTCCCTCCGCTGATGGACATGTCCGGAGCCGGCGCCGGCGCCGTCGACCCGGCGACGACGGCGCACGTGACCTGCTTCTCCAACGCGCTGGAGGGCCAGTTCTTTAACCCGACGGCAGTACACGGGCACGGCGGCGGCGACTCCTCGCCGTTC
osa-miR164f	LOC_Os02g36880.2|12002.m33736|cDNA	UGGAGAAGCAGGGCACGUGCA	CGCACGUGACCUGCUUCUCCA	GCGGCGGCGGTGGCGCCGGCACAACCTCGCTGTCAGCGACCGCGGGCGCGGCGGCGGCGCCGCCGCCAGCGCACGTGACCTGCTTCTCCAACGCGCTGGAGGGCCAGTTCCTGGACACACCGTACCTCCTCCCCGCCGCCGATCCCGCGGATCACCTCGCC
osa-miR164f	LOC_Os02g36880.4|12002.m33735|cDNA	UGGAGAAGCAGGGCACGUGCA	CGCACGUGACCUGCUUCUCCA	GCGGCGGCGGTGGCGCCGGCACAACCTCGCTGTCAGCGACCGCGGGCGCGGCGGCGGCGCCGCCGCCAGCGCACGTGACCTGCTTCTCCAACGCGCTGGAGGGCCAGTTCCTGGACACACCGTACCTCCTCCCCGCCGCCGATCCCGCGGATCACCTCGCC
osa-miR164f	LOC_Os02g36880.1|12002.m08775|cDNA	UGGAGAAGCAGGGCACGUGCA	CGCACGUGACCUGCUUCUCCA	GCGGCGGCGGTGGCGCCGGCACAACCTCGCTGTCAGCGACCGCGGGCGCGGCGGCGGCGCCGCCGCCAGCGCACGTGACCTGCTTCTCCAACGCGCTGGAGGGCCAGTTCCTGGACACACCGTACCTCCTCCCCGCCGCCGATCCCGCGGATCACCTCGCC
osa-miR164f	LOC_Os02g36880.3|12002.m100251|cDNA	UGGAGAAGCAGGGCACGUGCA	CGCACGUGACCUGCUUCUCCA	GCGGCGGCGGTGGCGCCGGCACAACCTCGCTGTCAGCGACCGCGGGCGCGGCGGCGGCGCCGCCGCCAGCGCACGTGACCTGCTTCTCCAACGCGCTGGAGGGCCAGTTCCTGGACACACCGTACCTCCTCCCCGCCGCCGATCCCGCGGATCACCTCGCC
osa-miR164f	LOC_Os08g10080.1|12008.m05142|cDNA	UGGAGAAGCAGGGCACGUGCA	AGCAAGUGUCCUGCUUCUCCG	CCCTCATCGATGCCTACATCGCCTTCGATAGCGCACCGACGACGACGCCATCGATGGTCGGGAGCTACGAGCAAGTGTCCTGCTTCTCCGGCCTGCCGGCATTGCCAATGAAGGGCTCCATCAGCTTTGGGGACCTGCTGGCCATGGACACCTCTGCAGAG
osa-miR444e	LOC_Os08g33479.2|12008.m26694|cDNA	UGCAGUUGCUGCCUCAAGCUU	AAGCUAGAGGCAGCAACUGCA	GACAATACTTGACACTTGATTGTGCTAACATTTACTAGTTCTTCTTGTAGGTTTTGTAACCAGGGGCAATAAGCTAGAGGCAGCAACTGCATAACTTGCGAGAAACTTGTTGGATGATGATCTTGCCAATGATTTTGCCGCAAGTTATGCAGTTGCTGCCT
osa-miR1427	LOC_Os06g49340.1|12006.m09458|cDNA	UGCGGAACCGUGCGGUGGCGC	CCGCCACCGCACGGUUUCGCG	GCCTCCCCGTGCCGGACCGCCTCCGCTTCCCCGGCGTGTGCACGGCGTGGCAGTCGGCTGATGCGGCCTCCGCCACCGCACGGTTTCGCGCCGCGCAGCCGCCGTGGCTCATGCTCCCGTTCAACCCGACGGCGCGCAGGCAGAGCCCGAGCGGCGGCGGC
osa-miR1427	LOC_Os04g32560.1|12004.m08354|cDNA	UGCGGAACCGUGCGGUGGCGC	GCGGCACCGCGCGGUUCCGCG	CTTTTGGGGTAGGTCGGTATGGAGGGGTCGCTAGTCCAGTCCGCGATTGCTCCGACCATATACAGGAGGAGCGGCACCGCGCGGTTCCGCGTGCGCGCGAGGGCCACGATGATGCGTACCATGCCAACACGGACCCTCACCCTGGGGGGTTTCCAGGGCCT
osa-miR1427	LOC_Os04g32560.2|12004.m101433|cDNA	UGCGGAACCGUGCGGUGGCGC	GCGGCACCGCGCGGUUCCGCG	CTTTTGGGGTAGGTCGGTATGGAGGGGTCGCTAGTCCAGTCCGCGATTGCTCCGACCATATACAGGAGGAGCGGCACCGCGCGGTTCCGCGTGCGCGCGAGGGCCACGATGATGCGTACCATGCCAACACGGACCCTCACCCTGGGGGGTTTCCAGGGCCT
osa-miR1427	LOC_Os06g14810.1|12006.m06196|cDNA	UGCGGAACCGUGCGGUGGCGC	GCGCCAAGGCACGGUUCCGCC	GAGCGCGCGATGCTCCTGCCCAACTGCCTCTTCCGGATGGGCGGCGCCGCCGTGCTGCTGTCCACGTCGCGCGCCAAGGCACGGTTCCGCCTCTCCCGCGTCGTGCGGACGCTGACCGGCGCCCAGGACAGCGCGTACCGGTGCGTGTTCCAGGAGGAGGA
osa-miR1427	LOC_Os04g41260.1|12004.m101858|cDNA	UGCGGAACCGUGCGGUG-GCGC	GCGCGCGCCGCACGGUUCCGCC	CTCCTCCTCCTCCTCGTCGCCGTCGCGCGCCCACGCTCGCGCTCCCACCCGCTTCGCGGTCGCAGCATCCGCGCGCGCCGCACGGTTCCGCCCCGCGCGCGCCATGGCCGCCTCCGACGACCCCCGCGGCGGGAGGTCCGTCGCCGTCGTCGGCGCCGGCGT
osa-miR1427	LOC_Os04g41260.2|12004.m09105|cDNA	UGCGGAACCGUGCGGUG-GCGC	GCGCGCGCCGCACGGUUCCGCC	CTCCTCCTCCTCCTCGTCGCCGTCGCGCGCCCACGCTCGCGCTCCCACCCGCTTCGCGGTCGCAGCATCCGCGCGCGCCGCACGGTTCCGCCCCGCGCGCGCCATGGCCGCCTCCGACGACCCCCGCGGCGGGAGGTCCGTCGCCGTCGTCGGCGCCGGCGT
osa-miR172d-5p	LOC_Os05g32430.1|12005.m07476|cDNA	GCAGCACCAUCAAGAUUCAC	GUAAAUC-UGAUGGUGCUGC	ATGCTGATGATGCTGCTAACTCAGAGGAGGAGTAAAGAAAATGCTGATGATGCTGCTAACGCAGAGAAGAGTAAATCTGATGGTGCTGCCAGCGGTGCAACTGGCTCGTAACCAGCTTATACCTTTTGTAAACCGTTGCGGACATTGCTGTAGCTGCGAA
osa-miR160f-5p	LOC_Os06g47150.4|12006.m091768|cDNA	UGCCUGGCUCCCUGAAUGCCA	AGGCAUACAGGGAGCCAGGCA	GATGTTCCATGGAAACCCGCTCGCCCGTGGGGTTGGTCCTATGTGCTATTTCCCGGATGGCACTCCTGCAGGCATACAGGGAGCCAGGCATGCTCAATTTGGTATATCTTTATCAGATCTCCACCTTAACAAACTGCAGTCGAGTCTATCGCCCCACGGCC
osa-miR160f-5p	LOC_Os06g47150.1|12006.m09241|cDNA	UGCCUGGCUCCCUGAAUGCCA	AGGCAUACAGGGAGCCAGGCA	GATGTTCCATGGAAACCCGCTCGCCCGTGGGGTTGGTCCTATGTGCTATTTCCCGGATGGCACTCCTGCAGGCATACAGGGAGCCAGGCATGCTCAATTTGGTATATCTTTATCAGATCTCCACCTTAACAAACTGCAGTCGAGTCTATCGCCCCACGGCC
osa-miR160f-5p	LOC_Os06g47150.2|12006.m32155|cDNA	UGCCUGGCUCCCUGAAUGCCA	AGGCAUACAGGGAGCCAGGCA	GATGTTCCATGGAAACCCGCTCGCCCGTGGGGTTGGTCCTATGTGCTATTTCCCGGATGGCACTCCTGCAGGCATACAGGGAGCCAGGCATGCTCAATTTGGTATATCTTTATCAGATCTCCACCTTAACAAACTGCAGTCGAGTCTATCGCCCCACGGCC
osa-miR160f-5p	LOC_Os06g47150.3|12006.m091767|cDNA	UGCCUGGCUCCCUGAAUGCCA	AGGCAUACAGGGAGCCAGGCA	GATGTTCCATGGAAACCCGCTCGCCCGTGGGGTTGGTCCTATGTGCTATTTCCCGGATGGCACTCCTGCAGGCATACAGGGAGCCAGGCATGCTCAATTTGGTATATCTTTATCAGATCTCCACCTTAACAAACTGCAGTCGAGTCTATCGCCCCACGGCC
osa-miR160f-5p	LOC_Os02g41800.2|12002.m100286|cDNA	UGCCUGGCUCCCUGAAUGCCA	AGGCAUACAGGGAGCCAGGCA	ACACGGCCACCACCATTACCATCACAACCACCCGTCCTTCTTCCCGTTCCCCGACGTTAGTGCTCCTGCAGGCATACAGGGAGCCAGGCATGCGCAATTTGGTCCATCTTTATCAGATCTCCACCTTACCCACCTGCAGTCGAGCCTCATGTACCCGGGGC
osa-miR160f-5p	LOC_Os02g41800.1|12002.m09217|cDNA	UGCCUGGCUCCCUGAAUGCCA	AGGCAUACAGGGAGCCAGGCA	ACACGGCCACCACCATTACCATCACAACCACCCGTCCTTCTTCCCGTTCCCCGACGTTAGTGCTCCTGCAGGCATACAGGGAGCCAGGCATGCGCAATTTGGTCCATCTTTATCAGATCTCCACCTTACCCACCTGCAGTCGAGCCTCATGTACCCGGGGC
osa-miR444d.1	LOC_Os09g31486.1|12009.m06271|cDNA	UUGCUGCCUCAAGCUUGCUGC	GCAG-AAGCUUGAGGCUGCAA	CCAATGAGATTCAGTCTGCTGTATCTGATCTAAGAGCAGCAATGGCTGAGGATGATTTGGAGAAGATCAAGCAGAAGCTTGAGGCTGCAAACAAGGCAGTTTCAAAGATTGGAGAGCACATGCAACAAGGTGGCGGTGGCGGCAGTGGCGGCGGCAGCAGC
osa-miR444d.1	LOC_Os09g31486.2|12009.m22144|cDNA	UUGCUGCCUCAAGCUUGCUGC	GCAG-AAGCUUGAGGCUGCAA	CCAATGAGATTCAGTCTGCTGTATCTGATCTAAGAGCAGCAATGGCTGAGGATGATTTGGAGAAGATCAAGCAGAAGCTTGAGGCTGCAAACAAGGCAGTTTCAAAGATTGGAGAGCACATGCAACAAGGTGGCGGTGGCGGCAGTGGCGGCGGCAGCAGC
osa-miR166f	LOC_Os12g43900.1|12012.m08162|cDNA	UCGGACCAGGCUUCAUUCCCC	GGGGAAUGAAGCCCGGUCCGC	TCATCCAGCCGAGTTTGCCCCCACGCAACAAGGGGCCTCTCCTCCCGCTGCGACGCCCTCGCGTCGAAAAGGGGAATGAAGCCCGGTCCGCCGCGACGATCCCGGCGGCGCGGGTCTTCACCCGCATCAACGAGGAGATCACTGCCGCCTCGGTGGAGGGG
osa-miR166f	LOC_Os02g49670.1|12002.m10001|cDNA	UCGGACCAGGCUUCAUUCCCC	GGGGAA-GAAGCCUGGUCCGA	GACGGGGGAAAGGCTTGTGAACAGGGTGAACAATTTCGCCGCTGCGGTGGATGACGCTTCTCAGCCTGGCGGGGAAGAAGCCTGGTCCGACCGCCGGCCAAGTCGCGTCCATGACGTCCCGATCCGGCAGGTGTTCGACCGGCTCAAGCACTGCCTCTTCC
osa-miR166f	LOC_Os01g08520.1|12001.m07477|cDNA	UCGGACCAGGCUUCAU-UCCCC	GGGGAUCUGAAGUCUGGUCCGG	CGCCGCGGCGGCCACCGCCACCGCCTCCGCCGCCGGCGGTATGTCCGTGCCGTGCGGCGTGTTCTTCTACGGGGATCTGAAGTCTGGTCCGGAGGCCACTCGATCCGGTGGCGCTCACCCCAATGCCAAGCGCCGCTCCTTCGATCTCGGCGGCGGCAAGAT
osa-miR319b	LOC_Os01g55100.1|12001.m11670|cDNA	UUGGACUGAAGGGUGCUCCC	GGGAAC-CCCUUCAGUCCAG	AATGGCGACGGCTACATGTTCGCCATGCCGTCGCGGCAAGGGCTGGACCAGAGCCAGCTCTTCTCGCATGGGGAACCCCTTCAGTCCAGCGGTCGCGGGTGGGCGTCAGCCCGCGCATGGCTAGACCCCCTCGCAGTCGCAGCCATCCACCACCAGCCGT
osa-miR396e-5p	LOC_Os02g45570.2|12002.m33821|cDNA	UCCACAGGCUUUCUUGAACUG	CCGUUCAAGAAAGCCUGUGGA	AGTGGCGGTGCTCGCGCGACGTGGTGCCGGGGCACAAGTACTGCGAGCGGCACGTCCACCGCGGACGCGGCCGTTCAAGAAAGCCTGTGGAAGCCTCCGCGGCCGCCACCCCGGCGAACAACGGCGGCGGCGGTGGCATCGTCTTCTCCCCCACCAGCGTC
osa-miR396e-5p	LOC_Os02g45570.1|12002.m09594|cDNA	UCCACAGGCUUUCUUGAACUG	CCGUUCAAGAAAGCCUGUGGA	AGTGGCGGTGCTCGCGCGACGTGGTGCCGGGGCACAAGTACTGCGAGCGGCACGTCCACCGCGGACGCGGCCGTTCAAGAAAGCCTGTGGAAGCCTCCGCGGCCGCCACCCCGGCGAACAACGGCGGCGGCGGTGGCATCGTCTTCTCCCCCACCAGCGTC
osa-miR444d.2	LOC_Os08g33479.2|12008.m26694|cDNA	UGCAGUUGCUGCCUCAAGCUU	AAGCUAGAGGCAGCAACUGCA	GACAATACTTGACACTTGATTGTGCTAACATTTACTAGTTCTTCTTGTAGGTTTTGTAACCAGGGGCAATAAGCTAGAGGCAGCAACTGCATAACTTGCGAGAAACTTGTTGGATGATGATCTTGCCAATGATTTTGCCGCAAGTTATGCAGTTGCTGCCT
osa-miR5795	LOC_Os02g43750.1|12002.m09409|cDNA	AUGUCGAGGUCGAGUUCCCGGC	GCCGGCAGCUCGGCCUCGACAU	GACCTCGGCGCCGACCACCCTCTTGCCGCCTCCGCCGCCGCTCGCCACCGGCTCGGCCACGCCGTACTTGGCCGGCAGCTCGGCCTCGACATGCCTGGGCACCTCGGGAGGCGTGCTGCACCGGATGAGCGCCCAGTTGACGCCCTCGAAGAAGGGGTGCTG
osa-miR2927	LOC_Os07g01340.1|12007.m04614|cDNA	UGUCGUCGUCGAUGGAGCCCAUG	CAUGGGCGCCAUCGACGUCGACG	CCAACTCGAACCCGCCGTTGATGAGCACGTACAAGCACCTGTTCGTGGAGCAGCACCGCCTGGACATGGACATGGGCGCCATCGACGTCGACGAGTGCGAGCTCCCTGTGATCGACCTCGCGGGGCTCATGGAGGCGGAGCAGGTGTGCCGCGCAGACATGGT
osa-miR2927	LOC_Os02g34320.1|12002.m08521|cDNA	UGUCGUCGUCGAUGGAGCCCAUG	CAUGGGCUCCGGCGACGGCGACA	ATGGCGCAAGAGGGCACGAGCAGCAACGCACCCCCGGCTGCTGCCTCCATGGGCTCCGGCGACGGCGACAACAAGGAGGGCACCGGCGAGTCCGGCAACAACCAGCTGCTGCTTCCGGCGATCGCCGCCAGCGCCGACAAGGGTAAGGGCGTCGTCGCCGGGA
osa-miR2927	LOC_Os02g46970.1|12002.m09733|cDNA	UGUCGUCGUCGAUGGAGCCCAUG	CAUCGGCUACGUCGACGACGACG	AAGGTTACCTGAACGATCCCGAGGCGACCGCCGCGACGATCGACGTCGAGGGGTGGCTGCACACCGGCGACATCGGCTACGTCGACGACGACGACGAGGTCTTCATCGTCGACCGTGTCAAGGAGCTCATCAAATTCAAGGGGTTCCAGGTGCCGCCGGCCGA
osa-miR2927	LOC_Os02g08330.1|12002.m06179|cDNA	UGUCGUCGUCGAUGGAGCCCAUG	CAUCAGCUCCCUCGACGACGACG	ACGCCTACCTCGCCGACGTCAAGTCCGGCAAGAAGAAGATCTCCGCGGGCGCGCTGCTCCCGCACCAGATCATCAGCTCCCTCGACGACGACGGCGGCGGCAGCGGCGTGGCCGACCTCCAGTGGCAGCGCATGGTCGACGACATGCGCGCCCTCGGCAAGCT
osa-miR2927	LOC_Os02g08100.1|12002.m06156|cDNA	UGUCGUCGUCGAUGGAGCCCAUG	CAUCGGCUUCGUCGACGACGACG	AAGGCTATCTGAATGATCCTGAGGCGACCAAGAACACCATCGACGAGGACGGGTGGCTGCACACCGGAGACATCGGCTTCGTCGACGACGACGACGAGATCTTCATCGTGGACAGGCTCAAGGAGATCATCAAGTACAAGGGGTTCCAGGTGCCACCGGCCGA
osa-miR169j	LOC_Os07g06470.1|12007.m05108|cDNA	UAGCCAAGGAUGACUUGCCUG	GUGGCAAUUCAUCCUUGGCUG	TGCCGCGTCGACCTCCTCAAGGTGTGACCGCCGCCGCTGGCCGTCGCCGGCGAACCTCGCCGGCGCCGGTGGCAATTCATCCTTGGCTGTAGTAGTAGTAGTAGTAGTAGACTAGTAGTGTATGCGCAATGGAAATCAATTTCATGCAACTGATGCAAACT
osa-miR169j	LOC_Os03g44540.1|12003.m09492|cDNA	UAGCCAAGGAUGACUUGCCUG	UAGGCAAAUCAUUCUUGGCUC	CTTGAGGCGGGGATCTCCAGGCGTGCCCAGAGCTGCTGCTGATCGATCACCATCAGCTTTGGCTGCCTGTAGGCAAATCATTCTTGGCTCTTTACTTGCATTGGGGTTCTTGCAAGCAACTCTCCTCGTCACCTACCAAAACTGTCCCTGAAACTTCTCTA
osa-miR169j	LOC_Os10g26470.1|12010.m05587|cDNA	UAGCCAAGGAUGACUUGCCUG	UAGGCAA--CAUCCUUGGCUA	TGATGGCCGATTTGTCAGGTCGGCATGGCCCAAGCGCGGCCAACGCGATCTTCTGTTCTTGGATGGCATTAGGCAACATCCTTGGCTACTCCTCCGGATCCACCAATGACTGGCACAAGTGGTTTCCCTTTCTCATGACCAGGGCTTGCTGCGAGGCCTGC
osa-miR812b	LOC_Os02g07960.4|12002.m33345|cDNA	GACGGACGGUUAAACGUUGGAC	GCCCAAC-UUUAAUCGUCCGUC	AACGGGTGGAAATATATTGCTTAAAAGATACTCCCTCCGTCCCATTTTAAGTGTAGCCATGATTTTCCGTGCCCAACTTTAATCGTCCGTCTTATTTGATTTTTTTTTTGAAAAATTTAAAAGCATAAGTTACGCATAAAGTACTATTCATGTTTTATCATC
osa-miR814c	LOC_Os06g48030.3|12006.m32166|cDNA	CACUUCAUAGUACAACGAAUCU	AGAUUCGUUAUACUAUGAAGUG	AGAAAATATAACAATCTAAAACCGGATGTGACACTTTATAGTACAACGAATCTGGACAGAAAACATATCTAGATTCGTTATACTATGAAGTGTCTCGTTCGGTACTAGATTGCTATATTATAGGACGGAGAGAGTATCTTCTTAAGAATTATAAAATCACTC
osa-miR5529	LOC_Os07g22060.1|12007.m06491|cDNA	GUUUCAUCCAUGGAC-ACCGCA	UGCUGUGGGCCAUGGAUGAAAC	AGTGACCGTGGCAGCTACCTTGAACCTGCAGAGATTGAGAATGATGCTACCACAAGGCATTTGGTTGAGATGCTGTGGGCCATGGATGAAACCCGTGCTGAGATTGTGATAGCAGCTCAAGATTGTGAAGACCGGAATCGCGGGAAGATTTGCAAGCTGGAG
osa-miR171d-5p	LOC_Os03g04300.1|12003.m05960|cDNA	UGUUGGCCCGGCUCACUCAGA	UCUGAGUGAGCCGAGCCAACA	GGCACGGCTCAATCAGAAACACAAGTGAGCTAGCAAGCACGCATGCATGCTTTGCATCACGCCAATGCCGTCTGAGTGAGCCGAGCCAACATCATAGCTACCATTTCATTCCCTTCTTCTCCGTCACATGTAGAAGCAGGAGGTAGACGAGAAGAACAACA
osa-miR171d-5p	LOC_Os12g12770.1|12012.m05250|cDNA	UGUUGGCCCGGCUCACUCAGA	UCUGUGCUAGCCGGGCCAACA	GTTCATGCTAACCGTCTTCAGAGGGGGTAAGGAACATGCCAAGCTCAGACATGACGACCCCCAGAAGGCTTCTGTGCTAGCCGGGCCAACATTCTTCGCAACCGATGATTGCCCGGAAAAGTACGAACATGGGAAAGCACTCTTGCCGGAATGGGCACTGA
osa-miR171d-5p	LOC_Os03g45810.1|12003.m09605|cDNA	UGUUGGCCCGGCUCACUCAGA	UCUGUGCUAGCCGGGCCAACA	GTTCATGCTAACCGTCTTTAGAGGGGGTAAGGAACGTGCCAAGCTCAGAGATGACGACCCCCAGAAGGCTTCTGTGCTAGCCGGGCCAACATACTTCGCAACCGATGATTGCCCGGAAAAGTACGAACATGGGAAAGCACTCTTGCCGGAATGGGCACTGA
osa-miR171d-5p	LOC_Os12g09890.1|12012.m04973|cDNA	UGUUGGCCCGGCUCACUCAGA	UCUGUGCUAGCCGGGCCAACA	GTTCATGCTAACCGTCTTCAGAGGGGGTAAGGAACGTGCCAAGCTCAGAGATGACGACCCCCAGAAGGCTTCTGTGCTAGCCGGGCCAACATACTTCGCAACCGATGATTGCCCGGAAAAGTACGAACATGGGAAAGCACTCTTGCCGGAATGGGCACTGA
osa-miR171d-5p	LOC_Os07g11340.1|12007.m05589|cDNA	UGUUGGCCCGGCUCACUCAGA	UCUGUGCUAGCCGGGCCAACA	GTTCATGCTAACCGTCTTCAGAGGGGGTAAGGAACGTGCCAAGCTCAGAGATGACGACCCCCAGAAGGCTTCTGTGCTAGCCGGGCCAACATACTTCGCAACCGATGATTGCCCGGAAAAGTACGAACATGGGAAAGCACTCTTGCCGGAATGGGCACTGA
osa-miR169h	LOC_Os07g06470.1|12007.m05108|cDNA	UAGCCAAGGAUGACUUGCCUG	GUGGCAAUUCAUCCUUGGCUG	TGCCGCGTCGACCTCCTCAAGGTGTGACCGCCGCCGCTGGCCGTCGCCGGCGAACCTCGCCGGCGCCGGTGGCAATTCATCCTTGGCTGTAGTAGTAGTAGTAGTAGTAGACTAGTAGTGTATGCGCAATGGAAATCAATTTCATGCAACTGATGCAAACT
osa-miR169h	LOC_Os03g44540.1|12003.m09492|cDNA	UAGCCAAGGAUGACUUGCCUG	UAGGCAAAUCAUUCUUGGCUC	CTTGAGGCGGGGATCTCCAGGCGTGCCCAGAGCTGCTGCTGATCGATCACCATCAGCTTTGGCTGCCTGTAGGCAAATCATTCTTGGCTCTTTACTTGCATTGGGGTTCTTGCAAGCAACTCTCCTCGTCACCTACCAAAACTGTCCCTGAAACTTCTCTA
osa-miR169h	LOC_Os10g26470.1|12010.m05587|cDNA	UAGCCAAGGAUGACUUGCCUG	UAGGCAA--CAUCCUUGGCUA	TGATGGCCGATTTGTCAGGTCGGCATGGCCCAAGCGCGGCCAACGCGATCTTCTGTTCTTGGATGGCATTAGGCAACATCCTTGGCTACTCCTCCGGATCCACCAATGACTGGCACAAGTGGTTTCCCTTTCTCATGACCAGGGCTTGCTGCGAGGCCTGC
osa-miR1436	LOC_Os01g61010.2|12001.m42745|cDNA	ACAUUAUGGGACGGAGGGAGU	ACUCCCUCCGUUCCACAAUGU	CAAATGAAGAAATGTTCAACACTATCCTGGCCACCTTTAATTTCTGGATATGTTCAGATGCATCACTGCTACTCCCTCCGTTCCACAATGTAAATCATTCTCACATCGTGGAACGGAGGAAGTAGTACTTATCTTTCGCTCATTTGAGAACCATCCGGCTA
osa-miR1436	LOC_Os01g63050.1|12001.m12423|cDNA	ACAUUAUGGGACGGAGGGAGU	ACUCCAUCCGUCCCAUAAUAU	TCCGTAGGTTGTTCAGGGTATTGACGGTGATATATCCAATAATAAGTGTTCTTTTGGAGAATTGAATGGAACTCCATCCGTCCCATAATATAAGAGATTTTAAGTTTTCATTTGCAAATATTTGATCACTCGTTTTATTAAAAAAATTTTGAAATTATTAT
osa-miR1436	LOC_Os01g64100.1|12001.m12525|cDNA	ACAUUAUGGGACGGAGGGAGU	ACUUCCUCCGUUCCAUAAUGU	GCGTGTGCACCTTACGTAATGTACGCATCACTAGCTAGAGTGTGTGACTGTGCTGCGACGTATTTATAATACTTCCTCCGTTCCATAATGTACATTATGTTATTCTAGCATTTTCTATATCCATATAATATAGATGTGGAAAATGATAGAATGACTTACAT
osa-miR1436	LOC_Os08g37700.3|12008.m080189|cDNA	ACAUUAUGGGACGGAGGGAGU	UCUCUCUCCGUCCCAUAAUAU	ACACGTGATTATCTAAATTTTTATCCAATTTTTATTACATAAAAAAGACCTAAATTTACAAGAATATTCTCTCTCTCCGTCCCATAATATAAGTTATTTTGGAGAGATATTTATTTTGGAGAGATATGACACAATCTAATACTACCAATCTAGAGTACCAG
osa-miR1436	LOC_Os08g37700.1|12008.m080188|cDNA	ACAUUAUGGGACGGAGGGAGU	UCUCUCUCCGUCCCAUAAUAU	ACACGTGATTATCTAAATTTTTATCCAATTTTTATTACATAAAAAAGACCTAAATTTACAAGAATATTCTCTCTCTCCGTCCCATAATATAAGTTATTTTGGAGAGATATTTATTTTGGAGAGATATGACACAATCTAATACTACCAATCTAGAGTACCAG
osa-miR812a	LOC_Os02g07960.4|12002.m33345|cDNA	GACGGACGGUUAAACGUUGGAC	GCCCAAC-UUUAAUCGUCCGUC	AACGGGTGGAAATATATTGCTTAAAAGATACTCCCTCCGTCCCATTTTAAGTGTAGCCATGATTTTCCGTGCCCAACTTTAATCGTCCGTCTTATTTGATTTTTTTTTTGAAAAATTTAAAAGCATAAGTTACGCATAAAGTACTATTCATGTTTTATCATC
osa-miR5540	LOC_Os03g59560.1|12003.m10853|cDNA	UUGUGCGAGAUCGACGGUAUA	UAUACCGUCGGUGUCGCACAA	CGGCTTAGGCTTGTGGACAGCGTGTGCCCTGCGCCCCTGCCTACCGGTAGATCGTCTCCTGCGGCGTAAATATACCGTCGGTGTCGCACAACCATTGCGCGAAAATGACGCAGGAATGACGTCGCGGGTGGTCTCCCGCGGCAATACCGCGAGCCCGCGCG
osa-miR5540	LOC_Os12g39940.1|12012.m07778|cDNA	UUGUGCGAGAUCGACGGUAUA	UAUACUAUCGGUCUCGCACAA	TGACCGTGAGGAGGAGGGGGAAGCCGGGAAGGGGAGGTGGCAGCGGCGAGGCGGGTGTTGGTGAAGCGGACGCGGCTGCGGTGCCAGGAGGTGGAGAGGAGGCTGTAAATTTTTTGGCACAAATATACTATCGGTCTCGCACAACCGTTGCACGAGAATGA
osa-miR812m	LOC_Os03g48380.1|12003.m09847|cDNA	ACGAACGGUUAAA-GUUGGACGCGG	CCGUGUCCAACGUUUAACCGUCCGU	ATATGCTTACATGCCCTATAGAGTGCACATTCGCTGTTTGACATAATAAGTGGCCGCGAACCAATTTATATATGATTTGATGGGACCCTTACGAGTTACTCCCTCCGTCTCAAAAAAAGACAAATATTGGGTTTCCGTGTCCAACGTTTAACCGTCCGTCTTATT
osa-miR399j	LOC_Os08g45000.1|12008.m08471|cDNA	UGCCAAAGGAGAGUUGCCCUA	CAGGGCAACUCUUCUUUGGCU	CGTCCCCCGGCACGCTCCCCCCGCACGTCTCCGCCTCCGTCAACGGCGTGGCCTTCGTGGGCACGCTCTCAGGGCAACTCTTCTTTGGCTGGCTGGGCGACAAGCTCGGCCGTAAGCGCGTCTATGGCATCACCCTCATGCTCATGGTGCTCTGCTCCCTC
osa-miR171c-3p	LOC_Os03g04300.1|12003.m05960|cDNA	UGAUUGAGCCGUGCCAAUAUC	GAUAUUGGCACGGCUCAAUCA	CATGGCAGTGGTCGTCGTCGATGCATGGTGCAACCGTGCGTGCGCGTACGTACACATGAAAGAGCACTAAGATATTGGCACGGCTCAATCAGAAACACAAGTGAGCTAGCAAGCACGCATGCATGCTTTGCATCACGCCAATGCCGTCTGAGTGAGCCGAG
osa-miR171c-3p	LOC_Os04g46860.1|12004.m09634|cDNA	UGAUUGAGCCGUGCCAAUAUC	GAUAUUGGCGCGGCUCAAUCA	AACACCTCCTGGACGAGCTTGCAGCGGCGGCGAAGGCAACCGAAGTCGGCAACTCCATAGGCGCGCGAGAGATATTGGCGCGGCTCAATCAGCAGCTTCCCCCAATTGGGAAGCCTTTCCTCCGCTCCGCCTCCTACCTAAAGGACGCCCTCCTCCTCGCG
osa-miR171c-3p	LOC_Os02g44370.1|12002.m09477|cDNA	UGAUUGAGCCGUGCCAAUAUC	GAUAUUGGCGCGGCUCAAUCA	AGCAGTTGCTGGACGAACTGGCAGCGGCGGCAAAGGCAACCGAGGCTGGCAATTCCGTCGGCGCGCGCGAGATATTGGCGCGGCTCAATCAACAGCTCCCCCCTCTTGGGAAGCCCTTCCTCCGCTCCGCCTCCTACCTCAGGGAGGCCCTCCTCCTCGCA
osa-miR171c-3p	LOC_Os10g40390.1|12010.m06807|cDNA	UGAUUGAGCCGUGCCAAUAUC	GAUAUUGGCGCGGCUCAAUUA	CCGCTGCGGTCGAACAGCTAGCCGAGGCGGCGAAGCTGGCCGAGGCCGGCGACGCCTTCGGCGCCCGCGAGATATTGGCGCGGCTCAATTACCGGCTCCCCGCCGCCCCCACGGCCGGGACGCCACTGCTCCGCTCAGCCTTCTACTTCAAGGAGGCTCTG
osa-miR2118i	LOC_Os06g46640.1|12006.m09190|cDNA	UUCCUAGUGCCUCCCAUUCCUA	UGGGAUUGGGAGGCACUGGGAC	CAATACAACCTTTTCATTTTGCCAGTTCATTCGTTTGCCTAACTGTTGGTGTAACCAGCTCTGCATTGCATGGGATTGGGAGGCACTGGGACACGCTAAGATGCAAGATCCTTGGCATCCTCAAGTGCATAGTGAAGTACAAGTTCTGGGACGTCGTCTCTG
osa-miR818a	LOC_Os09g24520.1|12009.m05606|cDNA	AAUCCCUUAUAUUAUGGGACGG	CCGUCUCAUAAUAUAAGGGAUU	AATGGCATGATTTGCATCAGTCAGATAATGTAACAACAATTATCCATCAGGTCACGAAAACTTACTACATCCGTCTCATAATATAAGGGATTTTGCTCGTACAACTACATGCATGGGCAAAATGCCTTATATTTGGGATAGAGGTAATATTGTTTTGGCATG
osa-miR818a	LOC_Os09g24520.2|12009.m22235|cDNA	AAUCCCUUAUAUUAUGGGACGG	CCGUCUCAUAAUAUAAGGGAUU	AATGGCATGATTTGCATCAGTCAGATAATGTAACAACAATTATCCATCAGGTCACGAAAACTTACTACATCCGTCTCATAATATAAGGGATTTTGCTCGTACAACTACATGCATGGGCAAAATGCCTTATATTTGGGATAGAGGTAATATTGTTTTGGCATG
osa-miR818a	LOC_Os05g43570.1|12005.m08484|cDNA	AAUCCCUU-AUAUUAUGGGACGG	CCGUCCCAUAAUAUAAAGGGAUU	ACTTGCTACCATTTCTGACGGGCATGTGTATTGCAATTAAATTCACCCCTCTTTTGTTCTGCCTTCCCAGGGCTCTTAATTAGCTTGTAACATACTCCCTCCGTCCCATAATATAAAGGGATTTTGAGTTTTTACCTACACTGTTTAACCACTTGTCTTATTC
osa-miR818a	LOC_Os06g48060.1|12006.m09332|cDNA	AAUCCCUUAUAUUAUGGGACGG	CCGUCCCAGAUUAUAAGGGAUU	CCTACTGGCCATAAAATGCATTTTGGTAAATATTCTTTTATCTAAACCCTAGTGGCCTCCGAGGCTCCGACATTGTATTTTTGCCTGTAATATTGGTACACTACTAAAATGAAATTTGGTACTCCCTCCGTCCCAGATTATAAGGGATTTTAAGTTTTTGCT
osa-miR818a	LOC_Os06g11090.1|12006.m05826|cDNA	AAUCCCUUAUAUUAUGGGACGG	CAGUCCCAUAAUACAAGGGAUU	GGAGACATGGAGTTGAGCAGGGGAAAAAACTGGTTGAGCAGGTGGTCGCTATTGCCTGCTAGTACTCCCTCAGTCCCATAATACAAGGGATTATGGGTAGATGTGACACATCCTAATACAATGAATCTGGACGTCTCACATCTGTCCAAAATCCCTTATATT
osa-miR818a	LOC_Os05g46490.2|12005.m27944|cDNA	AAUCCCUUAUAUUAUGGGACGG	CCGUCCCACAAUAUAAGAGAUU	CTTGTTTTTGCTTTGCTGTTGGAACAGATCATGTACTATTACCAATCCAAAAGCTGAAATGCTCAGGCACACTTGCTGCCAAAGTGTCAAGTGGGCGACATTGACTGGATAGGAAGTACTCCCTCCGTCCCACAATATAAGAGATTTTAAGTTTTTGATTGC
osa-miR818a	LOC_Os04g57154.1|12004.m101739|cDNA	AAUCCCUUAUAUUAUGGGACGG	CCGUCCCACAAUAUAAGAGAUU	TGTATGTTTCGTTGTTTAGTTGTTTAGTTTGGTTCTCTGCTAGAGCAGTGTGATGAGATATGAAATCCTTGTGTAGAAGTCTAGAAGATACTGGAGTACCCTCTCCGTCCCACAATATAAGAGATTTTGAGTTTTTGATTGCAACGTTTGATCACTCGTCTT
osa-miR818a	LOC_Os09g07320.2|12009.m21970|cDNA	AAUCCCUUAUAUUAUGGGACGG	CCGUCCCCUAAUAUAAGGAAUU	CCTTAGATACGTGTAACCTTCTTGAGCAGGGAAGAGTCAGCTAGCAAAATTATATACACATTTACTCCCTCCGTCCCCTAATATAAGGAATTTTGACATTTTACTTGCACTGTTTGACCATTCGTCTTATTTAAAAAAATTTGGAATTATTATTTATTTTAT
osa-miR818a	LOC_Os06g17950.1|12006.m06507|cDNA	AAUCCCUUAUAUUAUGGGACGG	CCGUCCCUAAAUAUAAGGGAUU	ACTACTTGCTATCATTTCAGAGCACAGGCTGAATTTTAGCTCAGATAAGAGTACTAATTCTTATTTGTCTGTCATTGATCTATCATACTCCTTCCGTCCCTAAATATAAGGGATTTTGTTTGGATATGATATATCCTAGTACAATAAATCTAGATAAGCTCC
osa-miR818a	LOC_Os05g45580.1|12005.m08683|cDNA	AAUCCCUUAUAUUAUGGGACGG	UUGUCUCAUAAUAUAAGGGAUU	GTTGATGGAGCATGGAATGAGTGCAGTGTGCCCTACTGTGAGCTGCCGCGCTAATACAATTGTATACTCCCTTTGTCTCATAATATAAGGGATTTTGCTCGTACAGTTTATGTGGGCAAAATCCCGTATACTATGGGACAGAGGTAGTACGTTCTTTGTTCC
osa-miR818a	LOC_Os07g48370.1|12007.m09050|cDNA	AAUCCCUUAUAUUAUGGGACGG	CCGUCCUAAAAUAUAAGAGAUU	AAGCTTTCGACACCTCTGTGATTAACCTCTACTGTACATTTCGACTTGTTCTTCCTCACTTGGTGATTCATTCATTATAATTGAAATTTGGATATGAATATTATAAATTGTACTCCGTCCGTCCTAAAATATAAGAGATTTTAGATGGATGAGACATATCTT
osa-miR818a	LOC_Os07g30250.1|12007.m07296|cDNA	AAUCCCUUAUAUUAUGGGACGG	CUGUCUCAUAAUAUAAGCGAUU	ACTACACCAAAATCTAAGGGTGTTAAGAGAAAAATTGATTATATTTTGTTACAGCTAAAATATACTCCCTCTGTCTCATAATATAAGCGATTTTAGAGGGATGTGATACTTCCTAGTGATATGAATCTGAACAAGATAGAAAGTGTCACATCCCTCTAAAAT
osa-miR818a	LOC_Os10g42100.1|12010.m06967|cDNA	AAUCCCUUAUAUUAUGGGACGG	UCCUCCUAUAAUAUAAGGGGUU	TCTATATTAATTTTCACATGGTTCCAATTGGACTGAACATTTCGTCAGTTTTACTCTTAATTACTCCCTTCCTCCTATAATATAAGGGGTTTTGACTGTATTATGAATGCATAGAGCCTGTCCAAATCCATAGTAGTAGAATATATCACATTTCTTTAAAAT
osa-miR818a	LOC_Os01g01720.2|12001.m42828|cDNA	AAUCCCUUAUAUUAUGGGACGG	CUGUCUCUAAAUAUAAGGGAUU	AAGAGGAACAAATGTTGTGTATTCATTCACTGTGGGTGTGAATACTGACTCTACTGAGATTATACTCTGTCTGTCTCTAAATATAAGGGATTATACTATGTCTGTCTCTAGATATAAAGGATTTTAGTCGAATGTGACATATTCTTTTTCTGTCTAGATTCG
osa-miR818a	LOC_Os01g01720.1|12001.m06816|cDNA	AAUCCCUUAUAUUAUGGGACGG	CUGUCUCUAAAUAUAAGGGAUU	AAGAGGAACAAATGTTGTGTATTCATTCACTGTGGGTGTGAATACTGACTCTACTGAGATTATACTCTGTCTGTCTCTAAATATAAGGGATTATACTATGTCTGTCTCTAGATATAAAGGATTTTAGTCGAATGTGACATATTCTTTTTCTGTCTAGATTCG
osa-miR814a	LOC_Os06g48030.3|12006.m32166|cDNA	CACUUCAUAGUACAACGAAUCU	AGAUUCGUUAUACUAUGAAGUG	AGAAAATATAACAATCTAAAACCGGATGTGACACTTTATAGTACAACGAATCTGGACAGAAAACATATCTAGATTCGTTATACTATGAAGTGTCTCGTTCGGTACTAGATTGCTATATTATAGGACGGAGAGAGTATCTTCTTAAGAATTATAAAATCACTC
osa-miR439j	LOC_Os01g26340.1|12001.m09087|cDNA	UGUCGAACCGCGGUUGUUCGA	UCGAACAACCGCGGUUCGACA	GCGGGCAATATGATTTTAATGGAAAATCGCAAAACTATATGTCAGTTAGGCGAAATCGCAAGTTTAGTACCCTGTCGAACAACCGCGGTTCGACAGGGATACCTATCGAACAACCACAGTTCGACAAGTACATGTCGAACTGCGTCAGTTCGACAGGGTAG
osa-miR439j	LOC_Os06g19250.1|12006.m06588|cDNA	UGUCGAACCGCGGUUGUUCGA	UCGAACAACCGCAGUUCGACA	TGCCAGGTCGGTTAGACGAAATCGCAAGTTTGGCACCCTATCGAATATCCGTGGTTCGACAGGGTACCTATCGAACAACCGCAGTTCGACAGGGTGCCGGCAGTTCGACAGGTGATAAAATAATTTTTAAAAAGAGGAAAAACACTGTAGCACACTGTAGC
osa-miR439j	LOC_Os01g23940.1|12001.m08866|cDNA	UGUCGAACCGCGGUUGUUCGA	UCGAACGCCCCCGGUUCGACA	GCTGGGGGGACGGGGCTTTAAACCGGCCTGTCGAACGCCCATTGTTCGACAGGGTCGGTGGAGGGACCTGTCGAACGCCCCCGGTTCGACAGGCCTGGCGGCGCGGGGTGGTGGGCCCTGTCGAACTCCCTCCGTTCGACAGAGAACGGGTTTGCGTCGCC
osa-miR439j	LOC_Os06g16200.1|12006.m06333|cDNA	UGUCGAACCGCGGUUGUUCGA	GCGAGCUGCCGCGGUUCGACG	ACCAGAACTGCATGAAGTACGGGAGGCCGGACCTCGGGTTCCTGCGGTGGCGGTGGCGGCCGGAGCGGTGCGAGCTGCCGCGGTTCGACGCGGCGGCGTTCATGGAGGTGGTGAGGGGCAGGTCGATGGCGTTCGTCGGCGACTCGCTCGCCAGGAACCAT
osa-miR5160	LOC_Os12g39940.1|12012.m07778|cDNA	CGAGAUCGAUGGUAUAUUUCUG	CACAAAUAUACUAUCGGUCUCG	GTGACCGTGAGGAGGAGGGGGAAGCCGGGAAGGGGAGGTGGCAGCGGCGAGGCGGGTGTTGGTGAAGCGGACGCGGCTGCGGTGCCAGGAGGTGGAGAGGAGGCTGTAAATTTTTTGGCACAAATATACTATCGGTCTCGCACAACCGTTGCACGAGAATGA
osa-miR5535	LOC_Os01g51010.2|12001.m150434|cDNA	UCUGCGUGAUUGAAGUCUGCAU	GAGCAGA-UUCAAUCACGCAGG	ACTTTGATTCAGATGATAGCGAGGACGAATTGGCACAACGCAAGGAGGTCCAGACAAAGTGGTCTAGAGAGCAGATTCAATCACGCAGGACTCAGATGACATCAGATACAAAGAAAGAAACCGGTGTCCGAGTTGGAGTGCAGCATGCTGATGAAACTGAGG
osa-miR5535	LOC_Os01g51010.1|12001.m11282|cDNA	UCUGCGUGAUUGAAGUCUGCAU	GAGCAGA-UUCAAUCACGCAGG	ACTTTGATTCAGATGATAGCGAGGACGAATTGGCACAACGCAAGGAGGTCCAGACAAAGTGGTCTAGAGAGCAGATTCAATCACGCAGGACTCAGATGACATCAGATACAAAGAAAGAAACCGGTGTCCGAGTTGGAGTGCAGCATGCTGATGAAACTGAGG
osa-miR439e	LOC_Os01g26340.1|12001.m09087|cDNA	UGUCGAACCGCGGUUGUUCGA	UCGAACAACCGCGGUUCGACA	GCGGGCAATATGATTTTAATGGAAAATCGCAAAACTATATGTCAGTTAGGCGAAATCGCAAGTTTAGTACCCTGTCGAACAACCGCGGTTCGACAGGGATACCTATCGAACAACCACAGTTCGACAAGTACATGTCGAACTGCGTCAGTTCGACAGGGTAG
osa-miR439e	LOC_Os06g19250.1|12006.m06588|cDNA	UGUCGAACCGCGGUUGUUCGA	UCGAACAACCGCAGUUCGACA	TGCCAGGTCGGTTAGACGAAATCGCAAGTTTGGCACCCTATCGAATATCCGTGGTTCGACAGGGTACCTATCGAACAACCGCAGTTCGACAGGGTGCCGGCAGTTCGACAGGTGATAAAATAATTTTTAAAAAGAGGAAAAACACTGTAGCACACTGTAGC
osa-miR439e	LOC_Os01g23940.1|12001.m08866|cDNA	UGUCGAACCGCGGUUGUUCGA	UCGAACGCCCCCGGUUCGACA	GCTGGGGGGACGGGGCTTTAAACCGGCCTGTCGAACGCCCATTGTTCGACAGGGTCGGTGGAGGGACCTGTCGAACGCCCCCGGTTCGACAGGCCTGGCGGCGCGGGGTGGTGGGCCCTGTCGAACTCCCTCCGTTCGACAGAGAACGGGTTTGCGTCGCC
osa-miR439e	LOC_Os01g36270.1|12001.m09923|cDNA	UGUCGAACCGCGGUUGUUCGA	UCGAACGCCCCCGGUUCGACA	CCTGGGTGGACGGGGCTTTAAACCGGCCTGTCGAACGCCCATTGTTCGACAGGGTCGGTGGAGGGCCCTGTCGAACGCCCCCGGTTCGACAGGCCTCGCGGCGCCGGGTGGTGGGCCCTGTCGAACTCCCTCCGTTCGACAGGTGGTGATCAGATCACGTG
osa-miR439e	LOC_Os06g16200.1|12006.m06333|cDNA	UGUCGAACCGCGGUUGUUCGA	GCGAGCUGCCGCGGUUCGACG	ACCAGAACTGCATGAAGTACGGGAGGCCGGACCTCGGGTTCCTGCGGTGGCGGTGGCGGCCGGAGCGGTGCGAGCTGCCGCGGTTCGACGCGGCGGCGTTCATGGAGGTGGTGAGGGGCAGGTCGATGGCGTTCGTCGGCGACTCGCTCGCCAGGAACCAT
osa-miR395f	LOC_Os09g19952.1|12009.m60247|cDNA	GUGAAUUGUUUGG--GGGAACUC	GACUUCCCCUCCAAACAAUUCAC	GTAAAAGTAAAAATTGCAGGCCGTCTCGCGGGAAAAGAAATTGCGCGTGCCGAATGCATCAAAAAAGATAGACTTCCCCTCCAAACAATTCACGCTAAAATTGATTATTGCTGCTATCCAATTCGAACTATCTATGGAGTATTAGGAGTTAAAATTTGGATAT
osa-miR2924	LOC_Os12g29820.1|12012.m06797|cDNA	CUCGCUUGCUCCGGCCGCCAC	GUCGCGGACGGAGCGAGCGAG	GTACGTCGTCTCGGCGCTCATCGGCGGCTACGACTCGTCGTCGAGCTCAGACGTCCGGAGATTCGAGAGGGTCGCGGACGGAGCGAGCGAGTTCCTGAAGCTAGTCGAGCTTGGCGGGACAACACGGCCACGGCTTGCGTTCTTCGACGACCCTCTCATCG
osa-miR444b.2	LOC_Os12g37370.1|12012.m07522|cDNA	UGCAGUUGUUGUCU-CAAGCUU	GAGGUUGCAGACAACAACUGCG	ATACTGTATCCCAAGGAGGATAGGGACCAGAAGATTCTGCTCTATGCCTGCAGGAACTGTGACCACCAGGAGGTTGCAGACAACAACTGCGTCTACCGGAATGTGGTGCACCACAGCGCCGGAGAGTTCACCCAAGTGCTCCAGGATGTCGCCGGCGATCCG
osa-miR5788	LOC_Os11g02400.1|12011.m04439|cDNA	UGGAUGUGACAUACUCUAGUA	UACUAGAAUAUGUCACAUCCA	CTAATATACTAAATATGACACATATATTCTAGTACTACAAATCTAGACAGATGTATATTTAGATTTGTTATACTAGAATATGTCACATCCAGTCTTATGTTCGTTTTTTTGGACGGAGAGTATGTCATATGCAAAAATTGATAAATGCACATCATGCTCCC
osa-miR5788	LOC_Os11g02400.2|12011.m079910|cDNA	UGGAUGUGACAUACUCUAGUA	UACUAGAAUAUGUCACAUCCA	CTAATATACTAAATATGACACATATATTCTAGTACTACAAATCTAGACAGATGTATATTTAGATTTGTTATACTAGAATATGTCACATCCAGTCTTATGTTCGTTTTTTTGGACGGAGAGTATGTCATATGCAAAAATTGATAAATGCACATCATGCTCCC
osa-miR5788	LOC_Os03g19480.1|12003.m07364|cDNA	UGGAUGUGACAUACUCUAGUA	UACUAGAAUAUGUCACAUCUA	ATAGTTTTGCCTGTACTCTGACATTGATTCTACTCCCTCCGTCTCCATATTATAAGGAATTTTGGGTAACTACTAGAATATGTCACATCTACCCAAAATCCCTTATAATATGGGATATGTCACATCCACCCAAAATCCCTTATAATATGGATCCACCCAAA
osa-miR5788	LOC_Os05g45820.1|12005.m08707|cDNA	UGGAUGUGACAUACUCUAGUA	UACUAGAAUAUGUUACAUCCG	CCCTTAAAAAATCAATCTAGTATCGGATGTAACACATCCTAATACTACAAATCTACTATCAGATTCGTAGTACTAGAATATGTTACATCCGATACTAGATTTGTTTTCTGTGCAACGGAGAGAGTATGTGGATATACTACTTTATAGCTTGTGTGGAAAAT
osa-miR5788	LOC_Os04g43350.1|12004.m09298|cDNA	UGGAUGUGACAUACUCUAGUA	UUCUAGGAUAUGUCACAUCCG	TACTCTCTCTGTGTCATAAAAATCGAATCTAGGATCAGGTGTGACACATCTTGTATGTCCAGATTCATAGTTCTAGGATATGTCACATCCGATACTAGGTTGATTTTTAATGGGACGGAGGGAGTAATTGTATGCAACATTTCATCCTAGTTATCAGATTC
osa-miR167h-5p	LOC_Os07g33790.1|12007.m07638|cDNA	UGAAGCUGCCAGCAUGAUCUG	CUGGGCUUGCUGGCAGCUUCA	CATTACCACCATGACACATTTATCACTGCCTGACTGACATATTCAACAAAATGCATAATTTTGCACTGGGCTTGCTGGCAGCTTCAGAAACCCGGTGATGATTTGTTCTGGTTCTGAAGGTCAAACCTGTAGGAGCTCCTCAGAGTATTTTCTCTGAACTC
osa-miR167h-5p	LOC_Os07g33790.2|12007.m29198|cDNA	UGAAGCUGCCAGCAUGAUCUG	CUGGGCUUGCUGGCAGCUUCA	CATTACCACCATGACACATTTATCACTGCCTGACTGACATATTCAACAAAATGCATAATTTTGCACTGGGCTTGCTGGCAGCTTCAGAAACCCGGTGATGATTTGTTCTGGTTCTGAAGGTCAAACCTGTAGGAGCTCCTCAGAGTATTTTCTCTGAACTC
osa-miR169o	LOC_Os03g44540.1|12003.m09492|cDNA	UAGCCAAGAAUGACUUGCCUA	UAGGCAAAUCAUUCUUGGCUC	CCTTGAGGCGGGGATCTCCAGGCGTGCCCAGAGCTGCTGCTGATCGATCACCATCAGCTTTGGCTGCCTGTAGGCAAATCATTCTTGGCTCTTTACTTGCATTGGGGTTCTTGCAAGCAACTCTCCTCGTCACCTACCAAAACTGTCCCTGAAACTTCTCT
osa-miR1437	LOC_Os01g58510.1|12001.m11993|cDNA	UCCGGCGCCGCACUAGGCACUG	CGGGGCGGAGUGCGGCGCCGGA	CCTCCTGGCTCGAAGAGGGCACCGTCCACGGGTTCGACCAGCAGCTCGCCGAGCTGGAATCCATGGCGTTCGGGGCGGAGTGCGGCGCCGGAGGTCTTACCGGCGTCGGCATCGTCGGCATGGGCGGCGTCGGGAAGACCGCGCTCGCGCAGCTCGTGTTCA
osa-miR166l-3p	LOC_Os10g33960.3|12010.m065366|cDNA	UCGGACCAGGCUUCAAUCCCU	UGGGA-UGAAGCCUGGUCCGG	TGCGGAGGAGACCCTGACAGAGTTCCTCTCCAAGGCTACAGGGACTGCTGTTGATTGGGTGCCAATGCCTGGGATGAAGCCTGGTCCGGATTCGTTTGGTATTGTGGCCGTTTCACATGGTTGCCGTGGTGTTGCTGCCCGTGCCTGTGGTTTGGTGAATC
osa-miR166l-3p	LOC_Os10g33960.4|12010.m065291|cDNA	UCGGACCAGGCUUCAAUCCCU	UGGGA-UGAAGCCUGGUCCGG	TGCGGAGGAGACCCTGACAGAGTTCCTCTCCAAGGCTACAGGGACTGCTGTTGATTGGGTGCCAATGCCTGGGATGAAGCCTGGTCCGGATTCGTTTGGTATTGTGGCCGTTTCACATGGTTGCCGTGGTGTTGCTGCCCGTGCCTGTGGTTTGGTGAATC
osa-miR166l-3p	LOC_Os03g01890.2|12003.m34764|cDNA	UCGGACCAGGCUUCAAUCCCU	UGGGA-UGAAGCCUGGUCCGG	TGCAGAGGAGACCTTGACAGAGTTCCTCTCAAAGGCTACTGGTACAGCTATTGATTGGGTCCAGATGCCTGGGATGAAGCCTGGTCCGGATTCGGTTGGTATTGTGGCCATTTCACATGGTTGCCGTGGTGTTGCTGCCCGTGCCTGTGGTTTGGTGAACC
osa-miR166l-3p	LOC_Os10g33960.2|12010.m21791|cDNA	UCGGACCAGGCUUCAAUCCCU	UGGGA-UGAAGCCUGGUCCGG	TGCGGAGGAGACCCTGACAGAGTTCCTCTCCAAGGCTACAGGGACTGCTGTTGATTGGGTGCCAATGCCTGGGATGAAGCCTGGTCCGGATTCGTTTGGTATTGTGGCCGTTTCACATGGTTGCCGTGGTGTTGCTGCCCGTGCCTGTGGTTTGGTGAATC
osa-miR166l-3p	LOC_Os03g43930.2|12003.m09434|cDNA	UCGGACCAGGCUUCAAUCCCU	UGGGA-UGAAGCCUGGUCCGG	AGCTGAGGAGACCTTGGCAGAGTTCCTGTCGAAAGCGACGGGTACTGCTGTCGATTGGGTGCAAATGGTTGGGATGAAGCCTGGTCCGGATTCCATTGGAATCATCGCTGTTTCGCACAATTGTAGTGGCGTAGCAGCACGAGCTTGCGGCCTTGTGAGCC
osa-miR166l-3p	LOC_Os03g43930.1|12003.m101413|cDNA	UCGGACCAGGCUUCAAUCCCU	UGGGA-UGAAGCCUGGUCCGG	AGCTGAGGAGACCTTGGCAGAGTTCCTGTCGAAAGCGACGGGTACTGCTGTCGATTGGGTGCAAATGGTTGGGATGAAGCCTGGTCCGGATTCCATTGGAATCATCGCTGTTTCGCACAATTGTAGTGGCGTAGCAGCACGAGCTTGCGGCCTTGTGAGCC
osa-miR166l-3p	LOC_Os12g41860.1|12012.m07967|cDNA	UCGGACCAGGCUUCAAUCCCU	UGGGA-UGAAGCCUGGUCCGG	TGCTGAGGAGACCTTGGCAGAGTTCATGTCGAAGGCGACAGGAACTGCTGTCGAATGGGTGCAAATGGTTGGGATGAAGCCTGGTCCGGATTCCATTGGAATCATCGCTGTTTCGCACAATTGCAGTGGCGTAGCAGCACGAGCTTGCGGCCTGGTGAGCC
osa-miR166l-3p	LOC_Os10g33960.1|12010.m06226|cDNA	UCGGACCAGGCUUCAAUCCCU	UGGGA-UGAAGCCUGGUCCGG	TGCGGAGGAGACCCTGACAGAGTTCCTCTCCAAGGCTACAGGGACTGCTGTTGATTGGGTGCCAATGCCTGGGATGAAGCCTGGTCCGGATTCGTTTGGTATTGTGGCCGTTTCACATGGTTGCCGTGGTGTTGCTGCCCGTGCCTGTGGTTTGGTGAATC
osa-miR166l-3p	LOC_Os03g01890.1|12003.m05733|cDNA	UCGGACCAGGCUUCAAUCCCU	UGGGA-UGAAGCCUGGUCCGG	TGCAGAGGAGACCTTGACAGAGTTCCTCTCAAAGGCTACTGGTACAGCTATTGATTGGGTCCAGATGCCTGGGATGAAGCCTGGTCCGGATTCGGTTGGTATTGTGGCCATTTCACATGGTTGCCGTGGTGTTGCTGCCCGTGCCTGTGGTTTGGTGAACC
osa-miR166l-3p	LOC_Os01g08520.1|12001.m07477|cDNA	UCGGACCAGGCUUCA-AUCCCU	GGGGAUCUGAAGUCUGGUCCGG	GCCGCGGCGGCCACCGCCACCGCCTCCGCCGCCGGCGGTATGTCCGTGCCGTGCGGCGTGTTCTTCTACGGGGATCTGAAGTCTGGTCCGGAGGCCACTCGATCCGGTGGCGCTCACCCCAATGCCAAGCGCCGCTCCTTCGATCTCGGCGGCGGCAAGATC
osa-miR5791	LOC_Os01g60710.1|12001.m12199|cDNA	UUGCAGGAGACUAG-AGACCAG	CUUCUCUGCUAGUCUCCUGCAA	TCCAGCATGATTCATCGCCAGTGTCGCCGTATCTCCCTCGACTACATTTCGCTCTTCTCCGGCAACTGCGCGCTGCTCCGGCAATTCTCCCTCTACGCTGTTCTCGCGTCGCGACCGTCTTGGAGGCCTTCTCTGCTAGTCTCCTGCAACATTGGCATATGA
osa-miR414	LOC_Os06g43790.1|12006.m08909|cDNA	UCAUCCUCAUCAUCAUCGUCC	UGACGAUGAUGAUGAGGAUUA	ATGGGCGACGGCGAGCGCCGCGAGGACGAGAACCCGACCACCAGTGCCGCAGATGACGATGATGATGAGGATTATGATGAACCTGGTGGAGGGAATCACTTCTTGGGCTTCATGTTCGGCAATGTTGATGATTCTGGTGACTTGGATGCTGACTATCTCGA
osa-miR414	LOC_Os04g23470.1|12004.m07490|cDNA	UCAUCCUCAUCAUCAUCGUCC	CGACGAUGACGAUGAGGAUGA	TGGTGGCTCGTCGTCGTCACGCATTAAGCAAGGGAGGGGAAAGGGGAAGGCGCCGACTCCACCTAGCGACGACGATGACGATGAGGATGAGGAGGATGAGGACTACGTCGCACCAGACGCTGAGGAGATAGACATGTCGCAGCTTCCCGACGCGCCTCAGG
osa-miR414	LOC_Os08g10550.1|12008.m05188|cDNA	UCAUCCUCAUCAUCAUCGUCC	GGUCGAUGAUGAUGAGGAUGU	GCCTTGGTGTTGTCTTCGGTGACTTAGGTACATCTCCATTATATGTCTTCTACAATATATTCCCTCATGGGGTCGATGATGATGAGGATGTTATTGGGGCTCTTTCCTTGATCATTTACACCCTCACCCTCATTCCTCTGATGAAGTATGTTTTTGTTGTC
osa-miR414	LOC_Os08g09270.1|12008.m05061|cDNA	UCAUCCUCAUCAUCAUCGUCC	UGACGAUGAUGAUGAUGAUGA	TGGCGCATGCACCACAAGTAATCGAAATGGTAAAGTCGAGGCTGGGAAAGGTCATTTTGAGGAGGTTAATGACGATGATGATGATGATGATGACGATGATTACGATGAAGAGTTAAATTTTGTTTCTTTCAAAGATAAGCGAGAACTAAATTTTGCCACTT
osa-miR414	LOC_Os11g09970.1|12011.m05194|cDNA	UCAUCCUCAUCAUCAUCGUCC	AGACGAUGAUGAUGAAGAUGA	AGATGGAGATGATGATGAAGACTCTTACGAAGACGATGATGATAAAGATGAAGATGAAGACTCTTACGAAGACGATGATGATGAAGATGAAGACGAAGACTCTTACGAAGAGGGAAATGAGGATGACAATGAAGATGCTTGATGCACCACCATTTTGATTA
osa-miR414	LOC_Os04g13880.1|12004.m06627|cDNA	UCAUCCUCAUCAUCAUCGUCC	CGACGAUGAUGAUGAUGAUGA	ACATCTCATAAAGTACGGTCCGCCCAGACCCGAAGATGATATATCAGGAGAACGGTTCTCTACTGATGACGACGATGATGATGATGATGATGATGATGATGAGGATGAGGCGACCCTTAACAGTTTCATGGAAAGAGGATTGGAGTTCAAAGCATGTACTA
osa-miR414	LOC_Os07g41694.1|12007.m66700|cDNA	UCAUCCUCAUCAUCAUCGUCC	AGACGAUGAUGAUGAGGAAGA	AGACGAACACCACGCTAATGGGTTTCGGGTCGCGGCCGTTGGGGACGAGGATGAATATGTGGAGGAGGAAGACGATGATGATGAGGAAGACTATGAGGAGGAGGATGATTTGGGGGAGGAGATCGATGAGGATGGTGATGACGAAGACGCTGTTGTTGAGG
osa-miR414	LOC_Os06g50880.1|12006.m09612|cDNA	UCAUCCUCAUCAUCAUCGUCC	CGACGAUGAUGAUGAUGAUGA	GGTTTACTTTGATGATTACATATTTTCCTCGGATTTTGATTCATCTGAAGAGGACGACGAAGACGACGACGACGATGATGATGATGATGACGATGACGAAGAAGATGGCCTTAGTGTTAGTATCAACGAAGACATGAGCTATGAAGAGAAAGATGCAGCCA
osa-miR414	LOC_Os10g16520.1|12010.m04745|cDNA	UCAUCCUCAUCAUCAUCGUCC	CGACGAUGAUGAUGAUGAUGA	ACATCTCATAAAGTACGGTCCGCCCAGACCCGAAGATGATATATCAGGAGAACGGTTCTCTACTGATGACGACGATGATGATGATGATGATGATGATGATGATGATGATGAGGATGAGGCGACCCTTAACAGTTTCATGGAAAGAGGATTGGAGTTCAAAG
osa-miR414	LOC_Os07g30050.1|12007.m07276|cDNA	UCAUCCUCAUCAUCAUCGUCC	UGACGAUGAUGAUGAUGAUGA	AAAGTACGGCCCGCCCAGACCCGAAGATGATGAATCAGGAGAGCGGTTCTCTGCTGACGATGATGATAATGACGATGATGATGATGATGAGGATGAGGCGACACTTAACAGTTTCATGGAAAGAGGAATGGAGTTCAAAGCATGTACTAGATGTGGGATAG
osa-miR414	LOC_Os05g51830.1|12005.m09245|cDNA	UCAUCCUCAUCAUCAUCGUCC	UGACGAUGAUGAUGAUGAUGA	GAAGGAAAATGAGCAGAAAAAACAAGGCAAGACAGATTCTTCAGCTTCAAAATCAAAGGCTGCAGTGAATGACGATGATGATGATGATGACAGTGATGAGGATGATTCTGAGGACGAAGATCTTTCTCCTGAGGATGATGATGATGATTCTTCTGAGGATG
osa-miR414	LOC_Os07g46210.1|12007.m08838|cDNA	UCAUCCUCAUCAUCAUCGUCC	CGACGAUGAUGAUGAUGAUGA	CATCCTGCCTCCCGGCGAGGATCATCACCACCACCATGATGACGACGACGACGACGACGACGACGACGACGACGATGATGATGATGATGATGATGATGACGAGGATGACCAGGGTGGTGGCGACGACGACGGCGGGGGCGGCGGAGGCGGAGGCGGCGGTG
osa-miR414	LOC_Os06g05740.1|12006.m05300|cDNA	UCAUCCUCAUCAUCAUCGUCC	UGACGAUGAUGAUGAAGAUGA	AGCTCCAAGCATGAAAATGTACTCTAGAGATGATCTGATGAAGAACAATTTTGGTGTTGACGGTGATGATGACGATGATGATGAAGATGAGGACGATGACTTCCCAAAGAACTTGGGAAAAGTTTTCAAAGATAAGGGTTCACCAAAGAAAGATTTGAAAC
osa-miR414	LOC_Os08g21940.1|12008.m06231|cDNA	UCAUCCUCAUCAUCAUCGUCC	CGACGAUGAUGAUGAUGAUGA	GCATCTCATAAAGTACGGTCCGCCCAGACCCGAAGATGATGAATCAGGAGAGCGGTTCTCTGCTGACGACGACGATGATGATGATGATGATGATGATGACGATGATGATGCGACCCTTAACAGTTTCATGGAAAGAGGATTGGAGTTCAAAGCATGTACTA
osa-miR414	LOC_Os04g35760.1|12004.m08665|cDNA	UCAUCCUCAUCAUCAUCGUCC	AGACGAUGAUGAUGAGGAGGA	GAAGGGGGGAAGTGAGGAGCCGCCTGATGAGGAGGAGGGTGATGATTTTGTTGATGAGATGGAGGGTGAAGACGATGATGATGAGGAGGAGGAGGATGTTGATGATGATGATCTATTGGATGATAACGAGGATGATGATGATGACTATTCTTTTGAAGATG
osa-miR414	LOC_Os11g42500.1|12011.m08086|cDNA	UCAUCCUCAUCAUCAUCGUCC	AGACGAUGACGAUGAGGAUGA	CTGTGGAGGACCATCCGCCCTGACCTGCTCGAGCTCGACGTCTACGTTAACCCGTAGAAAAGATAAGAGAGACGATGACGATGAGGATGATGATCTGTCGAAAACGGACACGTCATTCGCCCAGTCAGCATCTGTGTTCGTGTGTATGTGTGTGACGTGGC
osa-miR414	LOC_Os01g71230.1|12001.m13166|cDNA	UCAUCCUCAUCAUCAUCGUCC	UGACGAUGAUGACGAGGAUGA	GCAGGAGGAGCTGCTCCGCAAGCACCTCGAGGAGCAAAAGATCGAGGGAGATGAGCCTATCCTTGAGGATGACGATGATGACGAGGATGATGATGATGACGAGGATGACAAAGATGATGATGTAGAAGGAGCAGGAGGTGATGCTAGTGGAAGGTCTAAGC
osa-miR414	LOC_Os01g71230.2|12001.m43374|cDNA	UCAUCCUCAUCAUCAUCGUCC	UGACGAUGAUGACGAGGAUGA	GCAGGAGGAGCTGCTCCGCAAGCACCTCGAGGAGCAAAAGATCGAGGGAGATGAGCCTATCCTTGAGGATGACGATGATGACGAGGATGATGATGATGACGAGGATGACAAAGATGATGATGTAGAAGGAGGTGATGCTAGTGGAAGGTCTAAGCAGAGTA
osa-miR414	LOC_Os05g40940.1|12005.m08270|cDNA	UCAUCCUCAUCAUCAUCGUCC	UGACGAUGAUGAUGAUGAUGA	TATCTGGATGGAAGCCGCGGATGACATGAGCAGCCTTTTGTCTTCATCAAATCCCAAATATGGTAGTGATGACGATGATGATGATGATGATGATGATGGTATAGAAGGACATATCTCACCAGTACGTGAAGGTGAACCAGATGGGCCAAATCCTCATGATA
osa-miR414	LOC_Os08g13740.1|12008.m05499|cDNA	UCAUCCUCAUCAUCAUCGUCC	AGAAGAUGAUGAUGAGGAUGA	CAGTGCCGGCGAGAGAGGTCGTAGTAGTAGCCACCGATCGGACGTCAAGTTGGGCGACGCAGAGGAAGAAGAAGATGATGATGAGGATGAAGAAGAGAAGTGCCGCAGGTTCGCTGAGAAGTGCATCGATCCTTACTTCATCGTCCTCGGATCGGCCTCCC
osa-miR414	LOC_Os09g01610.1|12009.m03536|cDNA	UCAUCCUCAUCAUCAUCGUCC	GUCCGAUGAUGAUGAGGAUGA	ACCAAGAGTCCGATTCCAGTGACGACGAGACGCTGCCAGCGCTTCAGGCCAACAAGAATGCGTCTCCGTCCGATGATGATGAGGATGACGACCAAGAGTCCGATTCCGGTGACGACGATGTGCTGCTGGACCCCGCGCTTCAGGCGAACAAGAATGTGCTT
osa-miR414	LOC_Os10g29370.1|12010.m05809|cDNA	UCAUCCUCAUCAUCAUCGUCC	UGACGAUGAUGAUGAUGAUGA	CGATCGAGATGAAGAAGAAGATCAGGAGAGTGAAGCAGATGGAGTACACGGAGAAGATTACGATGACGATGACGATGATGATGATGATGACAATGGTGGTGATGAGATGTGGTCACCATTGCTCGTAGCGGCAGATAGGTACGATCTCCAGAGGCTGAAGC
osa-miR414	LOC_Os01g44180.1|12001.m10676|cDNA	UCAUCCUCAUCAUCAUCGUCC	GUCCGAUGAUGAUGAGGAUGA	ATTCCAGTGACGACGAGGCGCTGCCGGTGCCGAACCCAGCGCTTCAGGCCAACAAGAATGTGCCTCCGTCCGATGATGATGAGGATGACGACCAAGAGTCCGATTCCGGTGATGCCCGAGGTCGCAAGGCCAGTGCCTTGGATGCTAAGATCAAGCAGCTG
osa-miR414	LOC_Os10g03660.1|12010.m03783|cDNA	UCAUCCUCAUCAUCAUCGUCC	GGAGGAUGAUGAUGAUGAUGA	TTACATGTGAGCACCTTAAGATTGTCGAGGTCGCATGCGTGGAGGATGATCCCCTGGAAGTCACATGCTTGGAGGATGATGATGATGATGATCCCTTGGTCGATCGTGTGGAGAAATTCTTTCGCGATAGTGGCATGACCTCTCTTGAGTACCCTGCAGCC
osa-miR414	LOC_Os01g51820.1|12001.m11359|cDNA	UCAUCCUCAUCAUCAUCGUCC	UCAGGAUGAUGAUGAGGAUGA	TTCAGGGAGATGAGGAACAAGTGCTTCAGCTTGAGTTTAACTGACGCTCAGTTAGCCGATCTAGCCTTTCAGGATGATGATGAGGATGACTCTGAGATAGCTACAGCCGAATGGGTGAGGAGTAAAAAGGTCATACCGTGCCAATGGGTAAAGAGTTCTGG
osa-miR414	LOC_Os02g48370.2|12002.m100341|cDNA	UCAUCCUCAUCAUCAUCGUCC	GGAGGAUGAUGAUGAGGAGGA	ACGACGGCCACGACGGCGATGAGGATGGCGATGACGAGGAGGACGGCGACGACGGCGAGGAGGAGGAGGAGGAGGATGATGATGAGGAGGATGACGATGACGACTCCACCCCCGATGCGTCGCCGAGGGCGGAGGCGAAGGCGGAGGGCGAGAGCTCCACC
osa-miR414	LOC_Os02g48370.1|12002.m09871|cDNA	UCAUCCUCAUCAUCAUCGUCC	GGAGGAUGAUGAUGAGGAGGA	ACGACGGCCACGACGGCGATGAGGATGGCGATGACGAGGAGGACGGCGACGACGGCGAGGAGGAGGAGGAGGAGGATGATGATGAGGAGGATGACGATGACGACTCCACCCCCGATGCGTCGCCGAGGGCGGAGGCGAAGGCGGAGGGCGAGAGCTCCACC
osa-miR414	LOC_Os10g03730.1|12010.m03790|cDNA	UCAUCCUCAUCAUCAUCGUCC	GGACGAGGAUGAUGAGGACGA	CCGATAACATGGTTGGGTTTGAGCTTGAGGACGAGGACGAGGACGAGGACGAGGACGAGGACGAGGACGAGGACGAGGATGATGAGGACGAGGACGGGGATGAGGATGAGCAACGTTCACTTTTTCAATCTAAGGACGTATGAAACGTCAAAGGGGCACAT
osa-miR414	LOC_Os05g51860.1|12005.m09248|cDNA	UCAUCCUCAUCAUCAUCGUCC	GGACGCCGAUGAUGAGGAUGA	GTAATATGCGGCGGCTGATTCATCAACAGATCCGACGTTCGTCGTCGTCGGAGTCGGACAAGAAGAAGGAGGACGCCGATGATGAGGATGATCAGGCGCCTTCTTCGTCTTCTTCCTACACCGACACGCTGATCCTGCTCCGGTCCAGGGACAGCGCGCTG
osa-miR414	LOC_Os09g18110.1|12009.m05069|cDNA	UCAUCCUCAUCAUCAUCGUCC	GGAUGAUGAUGAUGAUGAUGA	AACAGAGGTTTGCAGAAGTCAGGAAGAACTTTAAAAAGGTTAATCATGTCTGTCCTTACATATATGGATCGGATGATGATGATGATGATGACTCTGAGATAGAATGGGTGAGAAGCAAAAAGGTTATACCATGCCAATGGGTAAAGAATTCTGGAAAAGTG
osa-miR414	LOC_Os07g40450.1|12007.m29245|cDNA	UCAUCCUCAUCAUCAUCGUCC	GGAGGAUGAUGAUGAUGAUGA	ACGAGGGGCTCGGCGTCGAGGGGGAGGCGGAGGAGGCTGCGGCGAAGGAAGGGGAGGAAGACGACGGCGAGGAGGATGATGATGATGATGATGATGAATTTGGTGATGGGGAGTGGCTGTGGGGGTGGGGGAGGTGCCGCGCGGCGGCGAGGCGAGCGTGG
osa-miR414	LOC_Os12g22510.1|12012.m06094|cDNA	UCAUCCUCAUCAUCAUCGUCC	GGAUGAUGAUGAUGAUGAUGA	AACAGAGGTTTGCAGAAGCCAGGAAGAACTTTAAAAAGGTTAATCATGTTTGTCCTTACATATATGGATCGGATGATGATGATGATGATGATTCCGAGGTAGCAGCAGCCGAATGGGTTAGAGACAAGAAGGTTATACCATGCCAATGGGTGAAGAGTTCT
osa-miR414	LOC_Os06g36940.1|12006.m08229|cDNA	UCAUCCUCAUCAUCAUCGUCC	GGACGAAGAUGAUGAGGAAGA	AGAAACCTCGCAAGGAAAAAACTGAGACTAAAGATAAAAATAAGAATAGTGGGGATGAAAAAGATGAGGGGGACGAAGATGATGAGGAAGATGAAACACTCAGTGGTTTTATAGTTAACGAAGAGGATGAGCCTATGGAAGAGCTGAGCGAGGAAGAGGAG
osa-miR414	LOC_Os04g36000.1|12004.m08689|cDNA	UCAUCCUCAUCAUCAUCGUCC	GGAGGAUGAUGAUGAUGAUGA	GGGTACATCTGTGGCGCTCGGTGCCTAGCCTCAACCTCGACATCCGTGAGTTTCGTAACCTCTCAAAGGAGGAGGATGATGATGATGATGAGACATGGGGGAAGATGAAGGATTTCATCGCAAACCTGCTAATGTTCCACCACGCTCCGACGTTAGATACC
osa-miR414	LOC_Os09g36300.2|12009.m060048|cDNA	UCAUCCUCAUCAUCAUCGUCC	UAAUGAUGAUGAUGAGGAUGA	CTATCAAAGTCTCAGAAAGAGTTTTTGCTTCGCCAGCAGATGCGGGCTATCAAAGAGGAACTTGGCGATAATGATGATGATGAGGATGATGTAGCGGCATTGGAAAGGAAGATGCAGAATGCTGGAATGCCTGCTAATATTTGGAAGCATGCTCAAAGGGA
osa-miR414	LOC_Os09g36300.3|12009.m22180|cDNA	UCAUCCUCAUCAUCAUCGUCC	UAAUGAUGAUGAUGAGGAUGA	CTATCAAAGTCTCAGAAAGAGTTTTTGCTTCGCCAGCAGATGCGGGCTATCAAAGAGGAACTTGGCGATAATGATGATGATGAGGATGATGTAGCGGCATTGGAAAGGAAGATGCAGAATGCTGGAATGCCTGCTAATATTTGGAAGCATGCTCAAAGGGA
osa-miR414	LOC_Os01g22990.2|12001.m08776|cDNA	UCAUCCUCAUCAUCAUCGUCC	CGACGAUGAUGAUGACGAUGG	CGATGATGATTCCGCGAAGGCGCAATCCTCGTCGAAGAGGAAGAGGTCGGGTGGCGACGATGAAGATGACGACGATGATGATGACGATGGTGATGATGATGATGATGGTAGACCCTCAAAGCGATAGTTGAGCAGCTCATCTGGGGTCAGTTGTGTCCTCT
osa-miR414	LOC_Os09g36300.1|12009.m06579|cDNA	UCAUCCUCAUCAUCAUCGUCC	UAAUGAUGAUGAUGAGGAUGA	CTATCAAAGTCTCAGAAAGAGTTTTTGCTTCGCCAGCAGATGCGGGCTATCAAAGAGGAACTTGGCGATAATGATGATGATGAGGATGATGTAGCGGCATTGGAAAGGAAGATGCAGAATGCTGGAATGCCTGCTAATATTTGGAAGCATGCTCAAAGGGA
osa-miR414	LOC_Os09g36300.4|12009.m059925|cDNA	UCAUCCUCAUCAUCAUCGUCC	UAAUGAUGAUGAUGAGGAUGA	CTATCAAAGTCTCAGAAAGAGTTTTTGCTTCGCCAGCAGATGCGGGCTATCAAAGAGGAACTTGGCGATAATGATGATGATGAGGATGATGTAGCGGCATTGGAAAGGAAGATGCAGAATGCTGGAATGCCTGCTAATATTTGGAAGCATGCTCAAAGGGA
osa-miR414	LOC_Os03g49680.1|12003.m09967|cDNA	UCAUCCUCAUCAUCAUCGUCC	GGAGGAUGAGGAUGAGGAUGA	GCGGGGGTGTCGAGATCAGAGCGGCGAAGCGGTTCAAGCTGTCTGCGCGGTTCGCGGACTCGGAGGGGACGGAGGATGAGGATGAGGATGAGGATGAGTACAAGTCATGGATCGTCAGCATCCACAATGATCAGTGCCGACAATACGATCCCAAGCAGCGA
osa-miR414	LOC_Os07g40450.2|12007.m08285|cDNA	UCAUCCUCAUCAUCAUCGUCC	GGAGGAUGAUGAUGAUGAUGA	ACGAGGGGCTCGGCGTCGAGGGGGAGGCGGAGGAGGCTGCGGCGAAGGAAGGGGAGGAAGACGACGGCGAGGAGGATGATGATGATGATGATGATGAATTTGGTGATGGGGAGTGGCTGTGGGGGTGGGGGAGGTGCCGCGCGGCGGCGAGGCGAGCGTGG
osa-miR414	LOC_Os04g37940.1|12004.m08783|cDNA	UCAUCCUCAUCAUCAUCGUCC	GGCCGAUGAUGAUGAUGAUGA	AAGATCCAAGGGGGGCAATTAAGGAGCTAACAGATGGTGAAGAAGATGCAAGGAACCAAAGTGCCAGCGAGGCCGATGATGATGATGATGATGATGATGATGATGATGAATATGAAGAGTTCAACGATCGCTTGGCTAAAGTTTTTGGGGTTGATGGCTCA
osa-miR414	LOC_Os11g23060.1|12011.m06281|cDNA	UCAUCCUCAUCAUCAUCGUCC	UGACGAUGAUGAUGAUGAUGG	TTCTATCCTCAATATTTGTGTTGCAAGAGCAGCCTTCTGTCTTCACCAAATCCCAAATATGGGTAGTGATGACGATGATGATGATGATGGTATGGAAGGACATATCTCACCAGTACGTGAAGATGAACCACATCCTCAGGATAATGGTGAAGGAGTTTTAC
osa-miR164e	LOC_Os04g38720.1|12004.m08861|cDNA	UGGAGAAGCAGGGCACGUGAG	CGCACGUGACCUGCUUCUCCA	TCCGTCGTCCTCCCTCCGCTGATGGACATGTCCGGAGCCGGCGCCGGCGCCGTCGACCCGGCGACGACGGCGCACGTGACCTGCTTCTCCAACGCGCTGGAGGGCCAGTTCTTTAACCCGACGGCAGTACACGGGCACGGCGGCGGCGACTCCTCGCCGTT
osa-miR164e	LOC_Os02g36880.2|12002.m33736|cDNA	UGGAGAAGCAGGGCACGUGAG	CGCACGUGACCUGCUUCUCCA	GGCGGCGGCGGTGGCGCCGGCACAACCTCGCTGTCAGCGACCGCGGGCGCGGCGGCGGCGCCGCCGCCAGCGCACGTGACCTGCTTCTCCAACGCGCTGGAGGGCCAGTTCCTGGACACACCGTACCTCCTCCCCGCCGCCGATCCCGCGGATCACCTCGC
osa-miR164e	LOC_Os02g36880.4|12002.m33735|cDNA	UGGAGAAGCAGGGCACGUGAG	CGCACGUGACCUGCUUCUCCA	GGCGGCGGCGGTGGCGCCGGCACAACCTCGCTGTCAGCGACCGCGGGCGCGGCGGCGGCGCCGCCGCCAGCGCACGTGACCTGCTTCTCCAACGCGCTGGAGGGCCAGTTCCTGGACACACCGTACCTCCTCCCCGCCGCCGATCCCGCGGATCACCTCGC
osa-miR164e	LOC_Os02g36880.1|12002.m08775|cDNA	UGGAGAAGCAGGGCACGUGAG	CGCACGUGACCUGCUUCUCCA	GGCGGCGGCGGTGGCGCCGGCACAACCTCGCTGTCAGCGACCGCGGGCGCGGCGGCGGCGCCGCCGCCAGCGCACGTGACCTGCTTCTCCAACGCGCTGGAGGGCCAGTTCCTGGACACACCGTACCTCCTCCCCGCCGCCGATCCCGCGGATCACCTCGC
osa-miR164e	LOC_Os02g36880.3|12002.m100251|cDNA	UGGAGAAGCAGGGCACGUGAG	CGCACGUGACCUGCUUCUCCA	GGCGGCGGCGGTGGCGCCGGCACAACCTCGCTGTCAGCGACCGCGGGCGCGGCGGCGGCGCCGCCGCCAGCGCACGTGACCTGCTTCTCCAACGCGCTGGAGGGCCAGTTCCTGGACACACCGTACCTCCTCCCCGCCGCCGATCCCGCGGATCACCTCGC
osa-miR164e	LOC_Os04g19260.1|12004.m07085|cDNA	UGGAGAAGCAGGGCACGUGAG	UUCACG-GCCGUGCUUCUCCA	GCGTTCCAGCGGCTCAAGCTCGCCCTCACCACCGTGCCCGTCCTCGCACTCCAAGACTTCAGATCGGCGTTCACGGCCGTGCTTCTCCAAGGGGCTGGGCCGATCGCCTACTTCAGCCGACCAGTCGCCACACGTCATCAAGCTCTTGCCGCCTATGAACG
osa-miR164e	LOC_Os04g53350.1|12004.m10226|cDNA	UGGAGAAGCAGGGCACGUGAG	CUCCCGU-CCCUGCUUCUCCG	CTCTAATTTACCTCCCGTTTCCCAACGCCTCCTCACTAGCCAAGTAGCCAGCCACCCCCAACGTCTCTCTCCCGTCCCTGCTTCTCCGCTCTCCTCTGCTGTTCAGCTCCACTGCGTGCGCGTCTCTCTCCCTGTCTTGTCTCCGAGCCGATGCCGCCGGA
osa-miR166e-3p	LOC_Os02g49670.1|12002.m10001|cDNA	UCGAACCAGGCUUCAUUCCCC	GGGGAA-GAAGCCUGGUCCGA	GACGGGGGAAAGGCTTGTGAACAGGGTGAACAATTTCGCCGCTGCGGTGGATGACGCTTCTCAGCCTGGCGGGGAAGAAGCCTGGTCCGACCGCCGGCCAAGTCGCGTCCATGACGTCCCGATCCGGCAGGTGTTCGACCGGCTCAAGCACTGCCTCTTCC
osa-miR162a	LOC_Os03g02970.1|12003.m05835|cDNA	UCGAUAAA-CCUCUGCAUCCAG	CUGGAUGCAGAGGUUUUAUCGA	AAACGTTGGGACTTCTAAGGACCCTTTCGTTACACAACTTTCAAATTTTGCAATTATTTTTGGCAATGAGCTGGATGCAGAGGTTTTATCGACGACGATGGATCTCTTTGTTGCAAGGACAATGATAACAAAGGCATCTCTCGTATTCCGTGGACGAATTGA
osa-miR1850.1	LOC_Os09g29200.1|12009.m06071|cDNA	UGGAAAGUUGGGAGAUUGGGG	UCCCAA-CUCCCAACUUCCCA	CTTAAAATGTAGAGTACTCCCAAGCAACGTTGACTTGACTTCCCAACTCCCAACTCCCAACTTCCCAAGCCTTTTTAATCCCAAAGAGGGGATCAGCAGCTGCAAGTGCATCAGCAGCGAGTTCCAGCCATGGCAGCAGACAAGGGAGTGAAGGTGTTCGG
osa-miR396g	LOC_Os02g45570.2|12002.m33821|cDNA	UCCACAGGCUUUCUUGAACGG	CCGUUCAAGAAAGCCUGUGGA	AGTGGCGGTGCTCGCGCGACGTGGTGCCGGGGCACAAGTACTGCGAGCGGCACGTCCACCGCGGACGCGGCCGTTCAAGAAAGCCTGTGGAAGCCTCCGCGGCCGCCACCCCGGCGAACAACGGCGGCGGCGGTGGCATCGTCTTCTCCCCCACCAGCGTC
osa-miR396g	LOC_Os02g45570.1|12002.m09594|cDNA	UCCACAGGCUUUCUUGAACGG	CCGUUCAAGAAAGCCUGUGGA	AGTGGCGGTGCTCGCGCGACGTGGTGCCGGGGCACAAGTACTGCGAGCGGCACGTCCACCGCGGACGCGGCCGTTCAAGAAAGCCTGTGGAAGCCTCCGCGGCCGCCACCCCGGCGAACAACGGCGGCGGCGGTGGCATCGTCTTCTCCCCCACCAGCGTC
osa-miR395c	LOC_Os09g07470.1|12009.m04016|cDNA	GUGAAGUGUUUGG-AGGAACUC	GAACUCCUGCCAAACACUUCAC	GAGGGCGAGATTCGTTTTGGAGATGAACCGCGAGCTCCTGTTCCACCACGTGAACCAGTCGAGCCGGTTCGAACTCCTGCCAAACACTTCACCGTGCGTGGTCAACTCTCTACTGAGCCGAACCAACCCCGCAAGGTCCTGCTCGAGATCCCCGACAACATA
osa-miR5819	LOC_Os12g40550.1|12012.m07839|cDNA	AGGACGAGGGGAACGGCGGCG	CGCCGCCGUCCUCCUCGUCCU	CTCCTCGCCTTCGCCTCCACCCAGCCATGGCGACGAGCGCCGCCGCGCGCTTCCTCGCTGCCCTCGCGGGCGCCGCCGTCCTCCTCGTCCTGCTCGGCGGAGCTGCTGGCGCGGTGGTGGGGCACGACGACGACGCGGCGGCGGCGCGGCGGACGATGGAG
osa-miR5492	LOC_Os11g42100.1|12011.m08046|cDNA	AGAAGGAGAAUAGAUAUGGUU	UACCAU-UCUAUUCUCCUUCA	TTTTTCTGAAGGATATATGGGCTGGTTTTACTGCTTTCTATTGAGTCTTTGAAAAAGAAAAGAAAGAGTTACCATTCTATTCTCCTTCACAAGCAACTTAGCTGGTTCTTGCCATTGTACTGCCTTCCTGAAAGATGTTGTGATTGGTTGTTTCCAGATAA
osa-miR166c-3p	LOC_Os12g43900.1|12012.m08162|cDNA	UCGGACCAGGCUUCAUUCCCC	GGGGAAUGAAGCCCGGUCCGC	TCATCCAGCCGAGTTTGCCCCCACGCAACAAGGGGCCTCTCCTCCCGCTGCGACGCCCTCGCGTCGAAAAGGGGAATGAAGCCCGGTCCGCCGCGACGATCCCGGCGGCGCGGGTCTTCACCCGCATCAACGAGGAGATCACTGCCGCCTCGGTGGAGGGG
osa-miR166c-3p	LOC_Os02g49670.1|12002.m10001|cDNA	UCGGACCAGGCUUCAUUCCCC	GGGGAA-GAAGCCUGGUCCGA	GACGGGGGAAAGGCTTGTGAACAGGGTGAACAATTTCGCCGCTGCGGTGGATGACGCTTCTCAGCCTGGCGGGGAAGAAGCCTGGTCCGACCGCCGGCCAAGTCGCGTCCATGACGTCCCGATCCGGCAGGTGTTCGACCGGCTCAAGCACTGCCTCTTCC
osa-miR166c-3p	LOC_Os01g08520.1|12001.m07477|cDNA	UCGGACCAGGCUUCAU-UCCCC	GGGGAUCUGAAGUCUGGUCCGG	CGCCGCGGCGGCCACCGCCACCGCCTCCGCCGCCGGCGGTATGTCCGTGCCGTGCGGCGTGTTCTTCTACGGGGATCTGAAGTCTGGTCCGGAGGCCACTCGATCCGGTGGCGCTCACCCCAATGCCAAGCGCCGCTCCTTCGATCTCGGCGGCGGCAAGAT
osa-miR820b	LOC_Os02g39920.1|12002.m09078|cDNA	UCGGCCUCGUGGAUGGACCAG	CAAGCUCAUCCACGAGGCCGA	AGGGGAAGCTGAGGGACGTCGGGGAGAAGCTCCAGTCTCCCCCCGACGACGTCGATGCCTTGCTCAAGCTCATCCACGAGGCCGAAATATATATATTGAAAGTGGAACAAGCACCTTCTGAAAGCATGATTAGTGCTATAACTCCAGCAATGAAAGCTTTG
osa-miR820b	LOC_Os10g29620.1|12010.m05830|cDNA	UCGGCCUCGUGGAUGGACCAG	CGCGUUCCUCCACGAGGCCGA	CCCGGGTGATGGCGCCGCTGTCGTGGGCGACGCGGATGAAGATCGCGCTGGGCGCGGCGAGGGGGCTCGCGTTCCTCCACGAGGCCGAGAAGCCTGTCATCTACCGCGACTTCAAGACCTCCAACATCCTCCTCGACGAGGAGTTCAACGCGAAGCTGTCG
osa-miR169b	LOC_Os07g06470.1|12007.m05108|cDNA	CAGCCAAGGAUGACUUGCCGG	GUGGCAAUUCAUCCUUGGCUG	TGCCGCGTCGACCTCCTCAAGGTGTGACCGCCGCCGCTGGCCGTCGCCGGCGAACCTCGCCGGCGCCGGTGGCAATTCATCCTTGGCTGTAGTAGTAGTAGTAGTAGTAGACTAGTAGTGTATGCGCAATGGAAATCAATTTCATGCAACTGATGCAAACT
osa-miR5506	LOC_Os01g58270.1|12001.m11971|cDNA	UGGAUCGCUUCGUCUGAUGGU	GCCAUC-GACGACGCGAUCCA	GCCGTGTACAAGTCCATGTGGGGCAGCGGCAGCGGCGCGGGGTCCGGGAGCACCGCCACCGTGCTGGCCGCCATCGACGACGCGATCCACGACGGCGTGGACGTGCTGTCGCTCTCCCTGGGGACCCTGGAGAACTCCTTCGGCGCGCAGCACGCCGTCCA
osa-miR396b-5p	LOC_Os11g35030.1|12011.m28828|cDNA	UUCCACA-GCUUUCUUGAACUG	UCGUUCAAGAAAGCAUGUGGAA	TGGCGGTGCTCCAGAGATGCTGTTGGGGATCAGAAGTATTGTGAGCGACACATAAACCGTGGTCGCCATCGTTCAAGAAAGCATGTGGAAGGCCGAAAGGCGACACTCACCATTGCAGAACCATCCACGGTTATTGCTGCTGGTGTATCATCTCGCGGCCAC
osa-miR396b-5p	LOC_Os11g35030.2|12011.m07357|cDNA	UUCCACA-GCUUUCUUGAACUG	UCGUUCAAGAAAGCAUGUGGAA	TGGCGGTGCTCCAGAGATGCTGTTGGGGATCAGAAGTATTGTGAGCGACACATAAACCGTGGTCGCCATCGTTCAAGAAAGCATGTGGAAGGCCGAAAGGCGACACTCACCATTGCAGAACCATCCACGGTTATTGCTGCTGGTGTATCATCTCGCGGCCAC
osa-miR2927	LOC_Os11g11790.1|12011.m05371|cDNA	UGUCGUCGUCGAUGGAGCCCAUG	CGUCGGCGCCAUCGACGACGACC	ACGACAAGCTCAATCTGCACAAGGGCGTCAAGGGCGACATCGATTTCCTCATCAAGGAGCTCCGCATGATCGTCGGCGCCATCGACGACGACCTCTCCGTCGAACATGGCGCCGCCGCCGCCGCCGCCGCCGTATCTCCATCGAATCGTAGCTTGTTGAAGGT
osa-miR1439	LOC_Os09g33690.2|12009.m60236|cDNA	UUUUGGAACGGAGUGAGUAUU	ACUACUCUCUCCGUCCCAAAA	GAAACCCTTCGTCGCATTATGAATCGGGAAGATATTAATCCGGAGACGTAGACTAGAAGATGAGCAACTTACTACTCTCTCCGTCCCAAAAAAGCCAATCCTCTCCCAGTACAACGATTCTGAATTATACTAGGAGGGGTCACATTTTTAGGTTGGGTTTT
osa-miR1439	LOC_Os09g33690.3|12009.m60235|cDNA	UUUUGGAACGGAGUGAGUAUU	ACUACUCUCUCCGUCCCAAAA	GAAACCCTTCGTCGCATTATGAATCGGGAAGATATTAATCCGGAGACGTAGACTAGAAGATGAGCAACTTACTACTCTCTCCGTCCCAAAAAAGCCAATCCTCTCCCAGTACAACGATTCTGAATTATACTAGGAGGGGTCACATTTTTAGGTTGGGTTTT
osa-miR3979-5p	LOC_Os06g42990.1|12006.m08829|cDNA	UCUCUCUCUCCCUUGAAGGC	GCCGUCGAGGGAGAGGGAGA	CGGGTTGGCGGCGCTGGCCGTGGAGGCGGAGGGTTTTGCGGCCGCAAACGGGGAGGGCTGGGTGGCGCCGGCCGTCGAGGGAGAGGGAGAGGGTTTCGTCGGGGCGCCGGTTGTGGAGGGGGAGGAAGGTTTGACGGCGGAGCTTCTGGTGGCGGCGGAG
osa-miR3979-5p	LOC_Os06g12740.1|12006.m05990|cDNA	UCUCUCUCUCCCUUGAAGGC	GCCAUACAGGGAGAGAGAGA	GTGGTGGCCTGGCCGCACAAGTCACAGCCATACAGGGAGAGAGAGAGAGAGATCACTTCACAAGCAAGAATGGAAGCACCTCCTTGTTGCCACTCCAAGATCCTTCACTACCATAGCTAAGCTAGCTACTCGTATCCTCTTCTCTCTCTGCTTCTGCTCT
osa-miR3979-5p	LOC_Os02g01332.1|12002.m77755|cDNA	UCUCUCUCUCCCUUGAAGGC	GCCGGAGAGGGAGAGAGAGA	TTCTTCCTTCTTCTTCCACGCCCCGCATCGCCGCCGCCGCCGGAGAGGGAGAGAGAGAGAGAGAGAGAGAGAGAGAGAGAGCGAGAGATGAAGACGATCTTGGCTTCGGAGACGATGGAGATCCCGTCGGGGGTGACGGTGCACGTGGCGGCGAAGGTGG
osa-miR3979-5p	LOC_Os03g22320.1|12003.m07634|cDNA	UCUCUCUCUCCCUUGAAGGC	ACCGCCGAGGGAGAGAGAGA	GAGCGACTTCCCACCCCCAAAACCCTCTTCGCGCCGCCGCCGCCGACGTGCTCGACCGATCCACCGCCGAGGGAGAGAGAGAGCAGCTTCGCCGTCGCCATGGCTGGGACGAAGCCCAGAGGGAAGCCGAAATCCAGGGCTCTGGTTGCCGGGGCAGCTC
osa-miR3979-5p	LOC_Os01g66970.1|12001.m150802|cDNA	UCUCUCUCUCCCUUGAAGGC	UGCUCCGAGGGAGAGAGAGA	TAGTCTTGTTCTTGGAGTAGGTGTCCTGGAAGCTAAAAAAGGCCCCGCCTTTTGGCTCGTTCTTGAGACCTGCTCCGAGGGAGAGAGAGAGAGAGAGAGAGAGATGGCGCGCACCGAGAAGGTTGCCGGCGATGGCTGCTCCGGTGGTGGTGGTGGTGGT
osa-miR3979-5p	LOC_Os08g36170.1|12008.m07606|cDNA	UCUCUCUCUCC-CUUGAAGGC	GCCUCCAAGCGGAGAGAGAGC	AGAGATCCGAGAGAGCGACGAAGCGACGACCCGCGGACTGGAGGCAGGCAGGGCAGGCAAGCGGGCGGAGGCCTCCAAGCGGAGAGAGAGCGCGAGGAGGAGCCATGTCCGCGTCTTCCCCTCCTCCTCCTCCTGCCCCCGCCGACGCGGAGGCGGTTCC
osa-miR3979-5p	LOC_Os03g17180.1|12003.m07149|cDNA	UCUCUCUCUCCCUUGAAGGC	GCCGUCGAGGG-GAGAGAGG	ATCGGAGTCTCGCTTGGGGGAAGTGACCTGGTCGCCGCCTCCGCCGCCGCCGCCGCCGCCGCTCGTCGTTGCCGTCGAGGGGAGAGAGGGGAGCTGATGAGCTCCTCCGAATCCTAGGGTTTTTGACCGTGTCCTCGAGCTCTGCAAGGCTTTGGAGTAG
osa-miR1862c	LOC_Os07g28260.1|12007.m66699|cDNA	ACGAGGUUGGUUUAUUUUGGGACG	UGUUCCAAAAUAAACCAACAUUGU	GGTGGGAGCTAACGGATACAGATGAGCGAGAGGGAAGCCCGCATTAGTCTTGCTTAACATATACTCACTCTGTTCCAAAATAAACCAACATTGTACGGATGTGCCACATCCTAATACATCTTGGACACAAGTACTAGTATGTGTCACATCGGGTTTATTTTGGG
osa-miR2907a	LOC_Os05g22560.1|12005.m06553|cDNA	GGCAGCCGAGCGAGGGCCUCGG	CCGAGGCCCUCGCCCAGCUGCC	AGTAGGGAAAGTTGCATATAAATTGCAACTACCAGCTTGTCGGAGATATGGGCCCTCGCGCCGCTTCGCCCCGAGGCCCTCGCCCAGCTGCCATGTGGCGGGGGGAGTAAGCGGGGAGGGGGCCCAGGCTGAACCACTTTTAATGCGCGCAGCGCCCCAACT
osa-miR395h	LOC_Os01g21620.1|12001.m08646|cDNA	GUGAAGUGUUUGGGGGAACUC	GUCUUCCCCCAAA-ACUUCAC	GCTCGGGAGCGCACGCGCGGGTATTTACGTCCGACGCGCGTCAAAAAAGGCCTCCCGTGCGCCATGTCAGCATGGCAGATGGCGTGGTATCCATCGGCAAATATCCACGATTATGGGATGTCTTCCCCCAAAACTTCACTTTCGTGGTGTCCCTGAGCTAA
osa-miR167b	LOC_Os04g57610.3|12004.m35224|cDNA	UGAAGCUGCCAGCAUGAUCUA	UAGAUCAGGCUGGCAGCUUGU	CTAATTATGCTGAACTTCGAGAAGAACTGGGTCAGATGTTCGGCATTAAGGGTCAATTGGACGACCCTGATAGATCAGGCTGGCAGCTTGTATTCGTCGACAGGGAGAATGATGTGCTTCTCCTTGGAGACGACCCTTGGGAGTCCTTTGTGAATAGTGTA
osa-miR167b	LOC_Os04g57610.2|12004.m101692|cDNA	UGAAGCUGCCAGCAUGAUCUA	UAGAUCAGGCUGGCAGCUUGU	CTAATTATGCTGAACTTCGAGAAGAACTGGGTCAGATGTTCGGCATTAAGGGTCAATTGGACGACCCTGATAGATCAGGCTGGCAGCTTGTATTCGTCGACAGGGAGAATGATGTGCTTCTCCTTGGAGACGACCCTTGGGAGTCCTTTGTGAATAGTGTA
osa-miR167b	LOC_Os09g39420.1|12009.m06880|cDNA	UGAAGCUGCCAGCAUGAUCUA	GAGACCCAGCUGGCAGCUUCA	AAAATTCATGGCTAGAAAGCCTATTTGGAGCAGGGTTACCGATGATGGGGTGCAGACACGCTCCCATTTAGAGACCCAGCTGGCAGCTTCATTGGCTTTGAAGTCTCCACAGGAATATCGCCAATGCCTCTTATCCTACATAAGATTTCTGGCAAGAGAGG
osa-miR5071	LOC_Os04g33930.2|12004.m35309|cDNA	UCAAGCAUCAUAUCGUGGACA	UGUCCGC-AUAUGCUGCUUGA	CAACTCTACATGGTTGGGACGTCAACACTGGTTAATCTCGTGCGCTGCAAATGGTCTGCTAGTGTAATCCTGTCCGCATATGCTGCTTGAGGTTGTAATGAGAATGGACAAAGTTTACTATCCGCCCGACTGATACGTATACCGAACATTTACGTAGCAAT
osa-miR5071	LOC_Os04g33930.1|12004.m08487|cDNA	UCAAGCAUCAUAUCGUGGACA	UGUCCGC-AUAUGCUGCUUGA	CAACTCTACATGGTTGGGACGTCAACACTGGTTAATCTCGTGCGCTGCAAATGGTCTGCTAGTGTAATCCTGTCCGCATATGCTGCTTGAGGTTGTAATGAGAATGGACAAAGTTTACTATCCGCCCGACTGATACGTATACCGAACATTTACGTAGCAAT
osa-miR2118g	LOC_Os03g47490.1|12003.m09759|cDNA	UUCCUAAUGCCUCCCAUUCCUA	UAUGAACGGGAGGCAUUUGGAA	TCATTTGGAGGAAATTAAGACAGACATATCAAATCTATCAAATGACAACAAAATTATAGTCTATAGTACATATGAACGGGAGGCATTTGGAATTGCTTGCAAGATGATGAGATTGAGCCTAGTTCTGCCCAAGAATGTGATGCGGCATGCTATTGCTAGCTG
osa-miR417	LOC_Os03g27910.1|12003.m08115|cDNA	GAAUGUAGUGAAUUUGUUCCA	AGGAACAAA-UCACUACAUUG	TGGTATAAAAGTGGATCACCTATATACTTGCTGTTATATGTTGATGATATGCTGATTGCTGCCAAGAGCAAGGAACAAATCACTACATTGAAGAAACAGTTGAGTAGTGAGTTTGATATGAAGGATCTTGGTGCTGCTAAGAAAATTCTAGGTATGAAAATC
osa-miR417	LOC_Os03g46450.1|12003.m09664|cDNA	GAAUGUAGUGAAUUUGUUCCA	AGGAACAAA-UCACUACAUUG	AAATTTGTTAATGGATCACCTATATACTTGCTGTTATATGTTGATGATATGCTGATTGCTGCCAAGAGCAAGGAACAAATCACTACATTGAAGAAACAGTTGAGTAGTGAGTTTGATATGAAGGATCTTGGTGCTGCTAAGAAAATTCTAGGTATGGAAAT
osa-miR417	LOC_Os01g72400.1|12001.m13275|cDNA	GAAUGUAGUGAAUUUGUUCCA	AGGAACAAA-UCACUACAUUG	AAATTTGTTAATGGATCACCTATATACTTGCTGTTGTATGTTGATGATATGCTGATTGCTGCCAAGAGCAAGGAACAAATCACTACATTGAAGAAACAGTTGAGTAGTGAGTTTGATATGAAGGATCTTGGTGCTGCTAAGAAAATTCTAGGTATGGAAAT
osa-miR417	LOC_Os09g13790.1|12009.m04641|cDNA	GAAUGUAGUGAAUUUGUUCCA	AGGAACAAA-UCACUACAUUG	AAATTTGTTAATGGATCACCTATATACTTGTTGTTATATGTTGATGATATGCTGATTGCTGCCAAGAGCAAGGAACAAATCACTACATTGAAGAAACAGTTGAGTAGTGAGTTTGATATGAAGGATCTTGGTGCTGCTAAGAAAATTCTAGGTATGGAAAT
osa-miR417	LOC_Os07g14410.1|12007.m05886|cDNA	GAAUGUAGUGAAUUUGUUCCA	AGGAACAAA-UCACUACAUUG	ATTAAATTTGTTAATGGATCACCTATATACTTGTTATATGTTGATGATATGCTGATTGCTGCCAAGAGCAAGGAACAAATCACTACATTGAAGAAACAGTTGAGTAGTGAGTTTGATATGAAGGATCTTGGTGCTGCTAAGAAAATTCTAGGTATGGAAAT
osa-miR417	LOC_Os10g18420.1|12010.m04918|cDNA	GAAUGUAGUGAAUUUGUUCCA	AGGAACAAA-UCACUACAUUG	AAATTTGTTAATGGATCACATATATACTTGCTGTTATATGTTGATGATATGCTGATTGCTGCCAAGAGCAAGGAACAAATCACTACATTGAAGAAACAATTGAGTAGTGAGTTTGATATGAAGGATCTTGTTGCTTCTAAGAAAATTCTAGGTATGGAAAT
osa-miR417	LOC_Os05g11940.1|12005.m05661|cDNA	GAAUGUAGUGAAUUUGUUCCA	AGGAACAAA-UCACUACAUUG	AAATTTGTTAATGTGTCACCTATATACTTGCTGTTATATGTTGATGATATGCTGATTGCTGCCAAGAGCAAGGAACAAATCACTACATTGAAGAAACAGTTGAGTAGTGAGTTTGATATGAAGGATCTTGATGCTGCTAAGAAAATTCTAGGTATGGAAAT
osa-miR417	LOC_Os01g73380.1|12001.m13366|cDNA	GAAUGUAGUGAAUUUGUUCCA	AGGAACAAA-UCACUACAUUG	AAATTTGTTAATGGATCACCTATATACTTGCTGTTATATGTTGATGATATGCTGATTGCTGCCAAGAGCAAGGAACAAATCACTACATTGAAGAAACAGTTGAGTAGTGAGTTTGATATGAAGGATCTTGGTGCTGCTAAGAAAATTCTAGGTATGGAAAT
osa-miR417	LOC_Os02g05550.1|12002.m05903|cDNA	GAAUGUAGUGAAUUUGUUCCA	AGGAACAAA-UCACUACAUUG	AAATTTGTTAATGGATCACCTATATACTTGCTGTTATATGTTGATGATATGCTGATTGCTGCCAAGAGCAAGGAACAAATCACTACATTGAAGAAACAGTTGAGTAGTGAGTTTGATATGAAGGATCTTGGTGCTGCTAAGAAAATTCTAGGTATGGAAAT
osa-miR417	LOC_Os10g01450.1|12010.m03569|cDNA	GAAUGUAGUGAAUUUGUUCCA	AGGAACAAA-UCACUACAUUG	ATTAAATTTGTTAATGGATCACCTATATACTTGTTATATGTTGATGATATGCTGATTGCTGCCAAGAGCAAGGAACAAATCACTACATTGAAGAAACAGTTGAGTAGTGAGTTTGATATGAAGGATCTTGGTGCTGCTAAGAAAATTCTAGGTATGGAAAT
osa-miR417	LOC_Os02g12390.1|12002.m06487|cDNA	GAAUGUAGUGAAUUUGUUCCA	AGGAACAAA-UCACUACAUUG	AAATTTGTTAATGGATCACCTATATACTTGCTGTTATATGTTGATGATATGCCGATTGCTGCCAAGAGCAAGGAACAAATCACTACATTGAAGAAACAGTTGAGTAGTGAGTTTGATATGAAGGATCTTGGTGCTGCTAAGAAAATTCTAGATTTATCTCA
osa-miR417	LOC_Os02g53610.1|12002.m10390|cDNA	GAAUGUAGUGAAUUUGUUCCA	AGGAACAAA-UCACUACAUUG	AAATTTGTTAATGGATCACCTATATACTTGCTGTTATATATTGATGATATGCTGATTGCTGCCAAGAGCAAGGAACAAATCACTACATTGAAGAAACAGTTGAGTAGTGAGTTTGATATGAAGGATCTTGGTGCTGCTAAGAAAATTCTAGGTATGGAAAT
osa-miR417	LOC_Os04g11160.1|12004.m06363|cDNA	GAAUGUAGUGAAUUUGUUCCA	AGGAACAAA-UCACUACAUUG	AAATTTGTTAATGGATCACCTATATACTTGCTATTATATGTTGATGATATGCTGATTGCTGCCAAGAGCAAGGAACAAATCACTACATTGAAGAAACAGTTGAGTAGTGAGTTTGATATGAAGGATCTTGGTGCTGCTAAGAAAATTCTAGGTATGGAAAT
osa-miR417	LOC_Os04g32910.1|12004.m08388|cDNA	GAAUGUAGUGAAUUUGUUCCA	AGGAACAAA-UCACUACAUUG	AAATTTGTTAATGGATCACCTATATACTTGCTGTTATATGTTGATGATATGCTGATTGCTGCCAAGAGCAAGGAACAAATCACTACATTGAAGAAACAGTTAAGTAGTGAGTTTGATATGAAGAATCTTGGTGCTGCTAAGAAAATTCTAGGTATGGAAAT
osa-miR417	LOC_Os07g18780.1|12007.m06317|cDNA	GAAUGUAGUGAAUUUGUUCCA	AGGAACAAA-UCACUACAUUG	TGTATATTAAATTTGTTAATGGATCACCTATATACTTGCTGTGATGATATGTTGATTGCTGCCAAGAGCAAGGAACAAATCACTACATTGAAGAAACAGTTGAGTAGTGAGTTTGATATGAAGGATCTTGGTGCTGCTAAGAAAATTCTAGATTTATCTCA
osa-miR417	LOC_Os01g17970.1|12001.m08339|cDNA	GAAUGUAGUGAAUUUGUUCCA	AGGAACAAA-UCACUACAUUG	ATGCTGATTGCTGACAAGAGCAAGGAACAAATCACTACATTGAAAAAACAGTTGAGTAGTGAGTTTGATATGAAGGATCTTGGTGCTGCTAAGGAAATTCTAGGTATGGAAATCACTAGAGATAGAAATTCTGTTTTGTTATTTCTTAGTCAGCAAAGTTA
osa-miR159c	LOC_Os04g46384.1|12004.m101864|cDNA	AUUGGAUUGAAGGGAGCUCCA	UGGAGCUCCAUUCGAUCCAAA	GAAGGGCCCGTGGATGGCGGAGGAGGACGAGGTTCTGCTGGAGCACGTCCGCACCCACGGCCCCATGGACTGGAGCTCCATTCGATCCAAAGGCCTCTTGCCGCGCACCGGCAAGTCCTGCCGCCTCCGCTGGGTGAACAAGCTCAGGCCAAACCTCAAGA
osa-miR5144-5p	LOC_Os04g35240.1|12004.m08614|cDNA	UUCUUGUGCUGCUGAAGAGAC	UUCUGUCCAGCAGCACAGGAA	GCTGAGGATGAGTACGACAAGCAGGTGAAACAAGTCCATGCCAGTGGTGAGTTTCAGCTCAGCTGAGTATTTCTGTCCAGCAGCACAGGAAGATTGCAAACTGGAGATATTGTCATAATGTGGCAGCTGATGGTCACACTCCCATTCTGTAGTTTGCAGTC
osa-miR172b	LOC_Os11g24389.1|12011.m80144|cDNA	GGAAUCUUGAUGAUGCUGCAU	AUGCAGC-UCAUCAAGCUUCU	GCCGGTCGGCGCCGGCTTCTCCTTCTCAAGGGACCCTAAGGGGTACGACGTCGGCGACGTCTCTGCTTCGATGCAGCTCATCAAGCTTCTCAGGGAGTGGTTCACTGAGTATCCGCACTACCTCTCAAATCCGTTCTACGTTGGAGGAGACTCCTATGCCG
osa-miR1423b	LOC_Os06g09560.1|12006.m05675|cDNA	CAACUACACGUUGGGCGCUCGA	GCGAGC-CACAACGUGUAGUUG	GACGTCGCAGGACGCGAGCACTGCCGCCGGCGGTGGCGGCGGCAAGAGGAGAAAGCAGAGGCCGCCGCCGGCGAGCCACAACGTGTAGTTGGATGTTGATCAGCCGAAGCAACGTACCAGAAGAAGATTTTGATTGCCCAGTGCTCGCCACGAAGACTGAC
osa-miR399d	LOC_Os05g48390.1|12005.m08910|cDNA	UGCCAAAGGAGAGUUGCCCUG	CUGGGCAAAUCUCCUUUGGCA	CTTTGGCAATTGCACCTTCCTGTCGATCGATTATCCTGAGCATATTCCTCTTATTGAGAGAACCCTTCAGCTGGGCAAATCTCCTTTGGCAAAATACCTATCTATAGTCTGTCTATTCGGGCAAATCTCCTTTGGCATTTAGCTTAGATTGCTTCCGGGCA
osa-miR399d	LOC_Os05g48390.1|12005.m08910|cDNA	UGCCAAAGGAGAGUUGCCCUG	CCGGGCAAAUCUCCUUUGGCA	TTTGGCAAAATACCTATCTATAGTCTGTCTATTCGGGCAAATCTCCTTTGGCATTTAGCTTAGATTGCTTCCGGGCAAATCTCCTTTGGCACTACCTTTAGCTTCAGATTGCTCTTTGGGCAAATCTCCTTTGGCACTAGGTACTCTACTACTATCCGCAT
osa-miR399d	LOC_Os05g48390.1|12005.m08910|cDNA	UGCCAAAGGAGAGUUGCCCUG	CGUGGUAAUUCUCCUUUGGCA	ATTAGATATTTGGATCAAATATCCTCTGGAAGTTAGTGGTATTACATCATTATTTCCTGCAACTATATATCGTGGTAATTCTCCTTTGGCATTAGCACTGTACACACATTGGTTCTACCACAATATCGATCTCAGTGAAAGACTGAACACCAGGAAGTCCA
osa-miR399d	LOC_Os05g48390.1|12005.m08910|cDNA	UGCCAAAGGAGAGUUGCCCUG	UCGGGCAAAUCUCCUUUGGCA	CCTCTTATTGAGAGAACCCTTCAGCTGGGCAAATCTCCTTTGGCAAAATACCTATCTATAGTCTGTCTATTCGGGCAAATCTCCTTTGGCATTTAGCTTAGATTGCTTCCGGGCAAATCTCCTTTGGCACTACCTTTAGCTTCAGATTGCTCTTTGGGCAA
osa-miR399d	LOC_Os05g48390.1|12005.m08910|cDNA	UGCCAAAGGAGAGUUGCCCUG	UUGGGCAAAUCUCCUUUGGCA	CTTTGGCATTTAGCTTAGATTGCTTCCGGGCAAATCTCCTTTGGCACTACCTTTAGCTTCAGATTGCTCTTTGGGCAAATCTCCTTTGGCACTAGGTACTCTACTACTATCCGCATTAGATATTTGGATCAAATATCCTCTGGAAGTTAGTGGTATTACAT
osa-miR399b	LOC_Os05g48390.1|12005.m08910|cDNA	UGCCAAAGGAGAAUUGCCCUG	CGUGGUAAUUCUCCUUUGGCA	ATTAGATATTTGGATCAAATATCCTCTGGAAGTTAGTGGTATTACATCATTATTTCCTGCAACTATATATCGTGGTAATTCTCCTTTGGCATTAGCACTGTACACACATTGGTTCTACCACAATATCGATCTCAGTGAAAGACTGAACACCAGGAAGTCC
osa-miR399b	LOC_Os05g48390.1|12005.m08910|cDNA	UGCCAAAGGAGAAUUGCCCUG	CUGGGCAAAUCUCCUUUGGCA	CTTTGGCAATTGCACCTTCCTGTCGATCGATTATCCTGAGCATATTCCTCTTATTGAGAGAACCCTTCAGCTGGGCAAATCTCCTTTGGCAAAATACCTATCTATAGTCTGTCTATTCGGGCAAATCTCCTTTGGCATTTAGCTTAGATTGCTTCCGGGCA
osa-miR399b	LOC_Os05g48390.1|12005.m08910|cDNA	UGCCAAAGGAGAAUUGCCCUG	CCGGGCAAAUCUCCUUUGGCA	TTTGGCAAAATACCTATCTATAGTCTGTCTATTCGGGCAAATCTCCTTTGGCATTTAGCTTAGATTGCTTCCGGGCAAATCTCCTTTGGCACTACCTTTAGCTTCAGATTGCTCTTTGGGCAAATCTCCTTTGGCACTAGGTACTCTACTACTATCCGCAT
osa-miR399b	LOC_Os05g48390.1|12005.m08910|cDNA	UGCCAAAGGAGAAUUGCCCUG	UCGGGCAAAUCUCCUUUGGCA	CCTCTTATTGAGAGAACCCTTCAGCTGGGCAAATCTCCTTTGGCAAAATACCTATCTATAGTCTGTCTATTCGGGCAAATCTCCTTTGGCATTTAGCTTAGATTGCTTCCGGGCAAATCTCCTTTGGCACTACCTTTAGCTTCAGATTGCTCTTTGGGCAA
osa-miR399b	LOC_Os05g48390.1|12005.m08910|cDNA	UGCCAAAGGAGAAUUGCCCUG	UUGGGCAAAUCUCCUUUGGCA	CTTTGGCATTTAGCTTAGATTGCTTCCGGGCAAATCTCCTTTGGCACTACCTTTAGCTTCAGATTGCTCTTTGGGCAAATCTCCTTTGGCACTAGGTACTCTACTACTATCCGCATTAGATATTTGGATCAAATATCCTCTGGAAGTTAGTGGTATTACAT
osa-miR399b	LOC_Os01g57280.3|12001.m150741|cDNA	UGCCAAAGGAGAAUUGCCCUG	CUUGGACAUUCUCCUUUGGCA	TGGAACAGAAATAAAAAATCCACAGCTGCGTGGAAGACTAGAGAAGATTGCAGAGAAGATTGTTAATAGGCTTGGACATTCTCCTTTGGCAGCTAGTACCGTGGGTTCCCAGTTGAGCAGGAATAAGGATATCAACTTATGGAAAAGTGCTCTGAATATTG
osa-miR399b	LOC_Os01g57280.2|12001.m11881|cDNA	UGCCAAAGGAGAAUUGCCCUG	CUUGGACAUUCUCCUUUGGCA	TGGAACAGAAATAAAAAATCCACAGCTGCGTGGAAGACTAGAGAAGATTGCAGAGAAGATTGTTAATAGGCTTGGACATTCTCCTTTGGCAGCTAGTACCGTGGGTTCCCAGTTGAGCAGGAATAAGGATATCAACTTATGGAAAAGTGCTCTGAATATTG
osa-miR399b	LOC_Os01g57280.1|12001.m150740|cDNA	UGCCAAAGGAGAAUUGCCCUG	CUUGGACAUUCUCCUUUGGCA	TGGAACAGAAATAAAAAATCCACAGCTGCGTGGAAGACTAGAGAAGATTGCAGAGAAGATTGTTAATAGGCTTGGACATTCTCCTTTGGCAGCTAGTACCGTGGGTTCCCAGTTGAGCAGGAATAAGGATATCAACTTATGGAAAAGTGCTCTGAATATTG
osa-miR399b	LOC_Os09g02410.1|12009.m03613|cDNA	UGCCAAAGGAGAAUUGCCCUG	CGGGGAAAUUCUCCUUCGGCG	TGCCCGGCATGAAGATCGGCGTCATCTACCGAACGCGCGGTGGCGTGCGGCTTGTCTCATGGAAGGGCACCACCGACCTGTCGCCGGGGAAATTCTCCTTCGGCGGCGACCCGGACCAGCCGCTTCAGGTGGTCATCTGGAAAGGCTCGCGCGTGTCCTAG
osa-miR5533	LOC_Os09g27700.2|12009.m22111|cDNA	CUUUGCCAGAAGCCCUCAUGG	CCUUCUGAGCUUCUGGCAAAG	ACACATAGAACCTGATGCCAGTACAGCCCCTGAGCAAACTAATGAAATGATTGACTCTGGCATGATTGACCCTTCTGAGCTTCTGGCAAAGCTTGAATCGCAAATATTAAAAGCAAAAGAAGAATCCCTTAGCAGAAAAGATATCATGGACAGGATAAATA
osa-miR5533	LOC_Os09g27700.3|12009.m22112|cDNA	CUUUGCCAGAAGCCCUCAUGG	CCUUCUGAGCUUCUGGCAAAG	ACACATAGAACCTGATGCCAGTACAGCCCCTGAGCAAACTAATGAAATGATTGACTCTGGCATGATTGACCCTTCTGAGCTTCTGGCAAAGCTTGAATCGCAAATATTAAAAGCAAAAGAAGAATCCCTTAGCAGAAAAGATATCATGGACAGGATAAATA
osa-miR2919	LOC_Os01g73090.1|12001.m13338|cDNA	AAGGGGGGGGGGGGAAAGA	UUUUGCCCCCUCCCCCCUU	ATGACCTCTAACCGGGTTGACGGGCTTACGTGGCGGTCCAGCGTGGCAACATATTTGCATTTTGCCCCCTCCCCCCTTTTGCTTCCCAGTGTTCGGTCCAACGGGAGCACCGGCGAGCCTGGGAGGCTGGCGGCAGGGAGCACGGTTGCCGTCGGCGGG
osa-miR2919	LOC_Os05g41070.1|12005.m08283|cDNA	AAGGGGGGGGGGGGAAAGA	UCUCCUCCCCCCCCCCCUU	TCGACTCCATCTCACTCTCCCCCCTCCCTCCTCTCTCGCTCGCTGCGATCTGCACTGCTACTCCGGTAGGTCTCCTCCCCCCCCCCCTTCCTCGCGCGGCCGCGGCCACCGCCGGCGAGAAGCCCGCCGCGGCGGCGCTGACCCCCTCCGCCTCTTCCC
osa-miR2919	LOC_Os05g13330.2|12005.m27743|cDNA	AAGGGGGGGGGGGGAAAGA	UGUUUGCCCCCCCCCCCUA	CATCAGATTTCTTGGGCAACTCAAGGGAACATGGGACGGGTTCCCTATCTAACATCGCCGAATCTCAGTGTGTTTGCCCCCCCCCCCTAGATTCTCCTGTAAAATTGATTAGAACAAGTAATTCATGTTTGCACATCAAGATTTTGGTCCTCAAACTCA
osa-miR2919	LOC_Os11g29900.1|12011.m06899|cDNA	AAGGGGGGGGGGGGAAAGA	UCUCUCCCCUCCCCCCCUC	TGCGAATCCGCCATTAAATCCGCGCGGCAGGGGGGGTGCTCTGCGTCGCCGGTGGGCGCGCGTAACCTTTTCTCTCCCCTCCCCCCCTCCCCGTCTCCCGATCTGCAGGGCTGCCGGCCGGCCGGCGACCTGAGTTTGGGAGGGTTTGACGCGCGGCTC
osa-miR2919	LOC_Os06g43560.1|12006.m08886|cDNA	AAGGGGGGGGGGGGAAAGA	UCUUACUCCCCCUCCCCUU	TAGACGCCACCGCGGGAGGAGAGCCCCTCCCTCCCCGTCCGCGTCCGCGTCCGCCTCATCTCCGCCGCCCTCTTACTCCCCCTCCCCTTCCTCCACTCCGTCCACCTCGGAATCGTCGGCGCGACGCCTCCAAACCCCCGCATCGATTCCTCCCTCCCA
osa-miR2919	LOC_Os02g07760.2|12002.m100117|cDNA	AAGGGGGGGGGGGGAAAGA	CUCUGCCCCCCCCCCCCUU	CGCGCCACATCCTCGCCGCCTCGTCCACCTCCTCCTCCGGCGTCCTCCTCCGCCGCCACGTACTCTCCCCCTCTGCCCCCCCCCCCCTTCGGATGTGGGTTTAGGGCGCTTGCTGTGAATTGGGAGGTTTGTGCAGATGAGCGTGGACGCGGGGGCGGC
osa-miR2919	LOC_Os01g63620.1|12001.m12477|cDNA	AAGGGGGGGGGGGGAAAGA	UCGUUUCCCCCUCCCCCUC	GATCCTTCACGAGCTGCGTGGGGGTGGTTGACCAGGACACGCCTCCCGGATCCTGAAATAAGGCCACCGCTCGTTTCCCCCTCCCCCTCTTCCTCTTCCTCTTCCTTTGCCACCCCCTCGCATTTAGCCAGCCTCCCACGGTTGTGGAGCTGTGTGGGC
osa-miR2919	LOC_Os04g38770.1|12004.m08866|cDNA	AAGGGGGGGGGGGGAAAGA	UCUCUUCUCCCCCCCCCUC	CAACAAAAGACCCCTCCATTTCCATTCCTCCTCTTCCTCTCTTCTCCCCCCCCCTCCAATAATTCAACCCCCTCTTCTGGGAAACCTGGGAGCTTTCTCCTTCAAGAGCTCCCTGCTAGCTAGATCTCCTCCTCTCTTTCTCTCTCTCTCTCTCTCTCT
osa-miR2919	LOC_Os05g07670.1|12005.m05285|cDNA	AAGGGGGGGGGGGGAAAGA	UCUCCUCCCCUCCCCCCUU	TCCAATCCATCTCATCACCGACGACGCGAGAAGAGGGACGACCTTCCCCCGTATAAAAACTCCACCTTTGTCTCCTCCCCTCCCCCCTTCCCTCCCATCCCCCGATTCGCCACCGCGAATCCCACCACCACCCGCAGATCTCCGCCTCGGCGCCATTGC
osa-miR2919	LOC_Os02g01170.1|12002.m05467|cDNA	AAGGGGGGGGGGGGAAAGA	UCUUGCCCCCCCCCCCCCC	TGTGATCGATAATATCGTACTGTTTTTGTACTAATAAATGTGGTGTAGTGCTAGTACATAGACGGTATTGTCTTGCCCCCCCCCCCCCCCCCCCCAAGGAGCGAAAAGCAAAGATTTTGCTCAAAGACGACATCAGTTAGCTCCGAATCATTTATATAG
osa-miR2919	LOC_Os06g41010.4|12006.m31898|cDNA	AAGGGGGGGGGGGGAAAGA	CCUUUCCCCCCCCCCCCCC	GTTCCTACTCCCTTTCCCCCCCCCCCCCCCGATTCAATCGCGCCTCGATCTCTCGCCCCCGGTGCTCCTCCCTGGCCGATCCGGGATGCTGTTGATTTGAGGGGTTTTCTTTTTTCTTTTCTTTTCTTTTCTTTTTCTTGATGGTTTCTTGATGGGGGG
osa-miR2919	LOC_Os06g14324.2|12006.m32251|cDNA	AAGGGGGGGGGGGGAAAGA	UCAUUCCCCCCCCCCCCCC	TCATTCCCCCCCCCCCCCCCTCTCTCTCCCTCTCTCCCTCTCACGAGCAACAGGGCAATGGCGGCGGCAGTGGCTCCGACGAGCGGCGGTGTCGGCGGCGGCTCCGAGGAGTGGTGTGGGCGGTGGCTCCGCCCGCTCTCCTCGCCGCCTCCGCCACTT
osa-miR2919	LOC_Os05g51130.1|12005.m09179|cDNA	AAGGGGGGGGGGGGAAAGA	UCCUUCCCCCCCCCCCCCC	CCCTCCCCCCCACTCCTCACCCTCTCATTCAACACCACCCCACCGTTTCATACCATTTCAACACCAACTCTCCTTCCCCCCCCCCCCCCATCCCAAAAAAAAAAAAAAAAAACACTCCTCACCCTCCCCATTCAACACTACTGTTTCATACCATTACCA
osa-miR2919	LOC_Os01g05490.1|12001.m07181|cDNA	AAGGGGGGGGGGGGAAAGA	UCUUCCCCCCCCCCCCCCC	ATATTATCCTGTCCATGGTGTTTTTCTTCCTCCTCCACAAAAACCAAAATCCAATCTCCAGCTCTCTTCCCCCCCCCCCCCCCCCCCCCCGCGTCCAGTTCCATCTAATCAGCTTCTCGTCGAGATGGGCCGCAAGTTCTTCGTTGGTGGCAACTGGAA
osa-miR2919	LOC_Os05g49230.1|12005.m08993|cDNA	AAGGGGGGGGGGGGAAAGA	UCUCUCCCCCCCCACCCUC	AAAACCCTAGCGCTCTCTCTCTCTCCCCCCCCACCCTCCCTTCGCCTATAGCTGAGGCGGCGGCTCGTCGGCGGCGGCGGCGGCGGAGGAGGAGGAGGAGGAGGAGGAGGCAGCAATGGGGAAGACGAAGGGGAAGCAGCGGCAGGACAAGTTCTACCA
osa-miR2919	LOC_Os01g18850.1|12001.m08422|cDNA	AAGGGGGGGGGGGGAAAGA	GCGUUCCCCUCCCCCCCUC	TGCCCATTGCACAAGATTGGGCGAGGGAGGGAGGAGTCCAGATCCTGCCTCCCCCAGGATACTTCGCCCCGCGTTCCCCTCCCCCCCTCACTCCCACGGGACACGCGCCGCCCTACGCCTCCTCCTCCCTTCTCCAACTCCCCCAAGACTGCTTGTGAG
osa-miR2919	LOC_Os01g62950.1|12001.m12413|cDNA	AAGGGGGGGGGGGGAAAGA	UCGUCCCCCCCCCCCUCUC	CTCGTCCCCCCCCCCCTCTCTCTCTCTCCTCCCCCTCGGATCTGCCTGCCCTCTGCCCCCACCGTTTCAAACCTCCATTCCCCCAGGCGCACGAACCGAGAGGGTCAGGAGGCGAGGATCGGAGGGGAGATTTTCGTTCGTTCCAGATTCGGGACGTGA
osa-miR2919	LOC_Os07g19060.2|12007.m079651|cDNA	AAGGGGGGGGGGGGAAAGA	UCCUUCCUCCCCCCUCCUG	TGAGGAGAAGTTGAACCCATCCAAACAGCTTCCTTCCTCCCCCCTCCTGGCTCCGCTCGCTGGATCTCTCCTCTTTCTCTCTCGCACCCTCTCCCCGGCGAGGTAGGAGGGATGGGGCGGGAGGTGGCGGAGAGCTGCGTCGACGGGGTGGTCATGCAG
osa-miR2919	LOC_Os06g35670.1|12006.m08104|cDNA	AAGGGGGGGGGGGGAAAGA	UCGCACCCCCCUCCCCCUU	GCCGTTCATCGCCCACTGCCTACCCCTACCCTACCTGTGCAGTGTGCAGGTCGTGCCCGGAATCCCCGTGTCGCACCCCCCTCCCCCTTCCCACAGGCGATCAAGGCTCAGCTCGACTTCGATGGGATCCCTTGACCTCGGTGCCGCCCAGGAAGATCG
osa-miR2919	LOC_Os09g25934.2|12009.m60189|cDNA	AAGGGGGGGGGGGGAAAGA	CCAUUCCUCCCCCCCCCUC	GGGGGGAGATCGAATGCTTCTCTCCGCCGCCGAGCGCCGCGGCAGGGTACGGTCTCAGCAGGTCGGCCATCCATTCCTCCCCCCCCCTCCTTCGCTCACTCTGTTCATGGCGGTAGTCAGGCGGCTCTGAACGAGGGGGAGCTCGGAGCCCTTTTGATT
osa-miR2919	LOC_Os02g11780.1|12002.m06427|cDNA	AAGGGGGGGGGGGGAAAGA	CCAACCCCCCCCCCCCCUU	TGACCTCTGCCCCTGCCCATAGCTAACCCTAAACCCCCAAATCGAATCCCCCACCTTCCCCGCAAATCTCCCAACCCCCCCCCCCCCTTCCCTCTCGCCGCCGTCGCCGTCGCCGCCCGGCGCCTAGATATATGTATTAACTGTTCTAAGCAACACAAC
osa-miR2919	LOC_Os02g05700.1|12002.m05918|cDNA	AAGGGGGGGGGGGGAAAGA	UCACCCCCCCCCCCCUCUU	TGTACACCATTTTTTTTTCTCTGGCAATACATTTAGTGTCAATTACCAAAGGACACCATATCTGCAGAAATCACCCCCCCCCCCCTCTTTCTCTCTCCTCTCTCACATGTGTTGTATGTTTAATCTTTAAACATTGTGATGACAATGTCTGTTCACATA
osa-miR399i	LOC_Os01g68179.1|12001.m12922|cDNA	UGCCAAAGGAGAGCUGCCCUG	CGAGGUGGCUCUCCUUUGGCU	AGCTAGGCCCGTCGTCATCGCGTCCAACTACCACCTCGTTCCAGAGCACCGCCTCCCCGCGGCGCTCGAGGACACCGAGGTGGCTCTCCTTTGGCTCGCGTCGCAGGCGCCTCGGCGGCCAAGGAAGGTGGAACGGCCGAGAGAATCCTGTTAAAACCTCT
osa-miR399i	LOC_Os05g48390.1|12005.m08910|cDNA	UGCCAAAGGAGAGCUGCCCUG	CUGGGCAAAUCUCCUUUGGCA	CTTTGGCAATTGCACCTTCCTGTCGATCGATTATCCTGAGCATATTCCTCTTATTGAGAGAACCCTTCAGCTGGGCAAATCTCCTTTGGCAAAATACCTATCTATAGTCTGTCTATTCGGGCAAATCTCCTTTGGCATTTAGCTTAGATTGCTTCCGGGCA
osa-miR399i	LOC_Os05g48390.1|12005.m08910|cDNA	UGCCAAAGGAGAGCUGCCCUG	CCGGGCAAAUCUCCUUUGGCA	TTTGGCAAAATACCTATCTATAGTCTGTCTATTCGGGCAAATCTCCTTTGGCATTTAGCTTAGATTGCTTCCGGGCAAATCTCCTTTGGCACTACCTTTAGCTTCAGATTGCTCTTTGGGCAAATCTCCTTTGGCACTAGGTACTCTACTACTATCCGCAT
osa-miR156h-3p	LOC_Os09g37900.1|12009.m06737|cDNA	GCUCGCUCCUCUUUCUGUCAGC	GCGGGGAGGAGGAGGAGCGAGC	AAGGGGCTGAGGTCGGCTCCGGCGAGGATGCGGCGAAGTGGCGGCAGCGGGGAGGAGCTCCGGCGAGGACGCGGGGAGGAGGAGGAGCGAGCGAGGAGAAGAAGCGCGGTCTTCGCGGCCGCGGGTGGAGGAGGAACGATGTCTTCGCGCGTGGAATCCTC
osa-miR156h-3p	LOC_Os09g03740.1|12009.m03743|cDNA	GCUCGCUCCUCUUUCUGUCAGC	GCGGGGAGGAGGAGGAGCGAGC	CAGCTCTAGCGGCGGCAGTCCACGCGGGGAGGATCTCTAGCGAGGATGCGGCGGCACGGCGGCAGAACATGCGGGGAGGAGGAGGAGCGAGCGAGGAGGAGAAGCGAAGTCTTCGCGTGTGGAGCGATGTCTTCGTGGCTGGAGGAGGAGGAGCGAAGTATT
osa-miR1862d	LOC_Os04g31120.1|12004.m08216|cDNA	ACUAGGUUUGUUUAUUUUGGGACG	CGUCCCAUAAAAAACAAAUCUAGA	TCAGGGCTGTGCTTATGCAGTGTGACCATTGAAAGTTGATGTCATCAGTAGGCATAGATTGTACTTCCTCCGTCCCATAAAAAACAAATCTAGAATTATATGTGACATATTCTAGTACAACGAACCTGGACGGAGTCACGTCCAATCTAGGTTTGTTTTCTGTG
osa-miR1862d	LOC_Os04g31120.4|12004.m35288|cDNA	ACUAGGUUUGUUUAUUUUGGGACG	CGUCCCAUAAAAAACAAAUCUAGA	TCAGGGCTGTGCTTATGCAGTGTGACCATTGAAAGTTGATGTCATCAGTAGGCATAGATTGTACTTCCTCCGTCCCATAAAAAACAAATCTAGAATTATATGTGACATATTCTAGTACAACGAACCTGGACGGAGTCACGTCCAATCTAGGTTTGTTTTCTGTG
osa-miR1862d	LOC_Os04g31120.2|12004.m35286|cDNA	ACUAGGUUUGUUUAUUUUGGGACG	CGUCCCAUAAAAAACAAAUCUAGA	TCAGGGCTGTGCTTATGCAGTGTGACCATTGAAAGTTGATGTCATCAGTAGGCATAGATTGTACTTCCTCCGTCCCATAAAAAACAAATCTAGAATTATATGTGACATATTCTAGTACAACGAACCTGGACGGAGTCACGTCCAATCTAGGTTTGTTTTCTGTG
osa-miR1862d	LOC_Os04g31120.3|12004.m35287|cDNA	ACUAGGUUUGUUUAUUUUGGGACG	CGUCCCAUAAAAAACAAAUCUAGA	TCAGGGCTGTGCTTATGCAGTGTGACCATTGAAAGTTGATGTCATCAGTAGGCATAGATTGTACTTCCTCCGTCCCATAAAAAACAAATCTAGAATTATATGTGACATATTCTAGTACAACGAACCTGGACGGAGTCACGTCCAATCTAGGTTTGTTTTCTGTG
osa-miR1862d	LOC_Os04g31120.5|12004.m35289|cDNA	ACUAGGUUUGUUUAUUUUGGGACG	CGUCCCAUAAAAAACAAAUCUAGA	TCAGGGCTGTGCTTATGCAGTGTGACCATTGAAAGTTGATGTCATCAGTAGGCATAGATTGTACTTCCTCCGTCCCATAAAAAACAAATCTAGAATTATATGTGACATATTCTAGTACAACGAACCTGGACGGAGTCACGTCCAATCTAGGTTTGTTTTCTGTG
osa-miR1862d	LOC_Os04g31120.6|12004.m101512|cDNA	ACUAGGUUUGUUUAUUUUGGGACG	CGUCCCAUAAAAAACAAAUCUAGA	TCAGGGCTGTGCTTATGCAGTGTGACCATTGAAAGTTGATGTCATCAGTAGGCATAGATTGTACTTCCTCCGTCCCATAAAAAACAAATCTAGAATTATATGTGACATATTCTAGTACAACGAACCTGGACGGAGTCACGTCCAATCTAGGTTTGTTTTCTGTG
osa-miR167d-5p	LOC_Os09g39420.1|12009.m06880|cDNA	UGAAGCUGCCAGCAUGAUCUG	GAGACCCAGCUGGCAGCUUCA	AAAATTCATGGCTAGAAAGCCTATTTGGAGCAGGGTTACCGATGATGGGGTGCAGACACGCTCCCATTTAGAGACCCAGCTGGCAGCTTCATTGGCTTTGAAGTCTCCACAGGAATATCGCCAATGCCTCTTATCCTACATAAGATTTCTGGCAAGAGAGG
osa-miR166c-5p	LOC_Os03g55094.1|12003.m10425|cDNA	GGAAUGUUGUCUGGUCCGAG	UUUGGCCCAGACAACCUUCC	ATGGCCCTGTGCCGAATTGCAGCACAAATTGAAGGCCATATGTCCAGCTACGCCCACCCTACTGCTGCTTTTGGCCCAGACAACCTTCCCCTAGCCGGGCCCACCGGCCCACTCAGAGTACCAGGTGTGCGAAACACGTCATGGGCTCAAACGTTAGGCC
osa-miR5154	LOC_Os07g15330.1|12007.m05977|cDNA	AGCACCAGUUGACGUGACGCUGAG	CUCAACGCCACGUCAACUGGCGCU	GGCCCGTGAATGCAATTTTAATTTGGTTCAAAATTTTGGACCCCCACTCCAAAACCCATGGCGCTGAACTTAGACACCTCAACGCCACGTCAACTGGCGCTGAATGTCATGCCACCGTAGATGGGAGTCTGAGTCGGACTATCCTTCGGGACAGTCTCGACTAG
osa-miR2118e	LOC_Os10g07400.1|12010.m04126|cDNA	UUCCCAAUGCCUCCCAUGCCUA	UUGGGCUUGGAGGCAUUGGGAA	GCTAGAGATGAGATTGTTAGTAAGATACTAAGAGCAGCAGAACATCATGATATTTTTGTGCTTCCTCTGCTTGGGCTTGGAGGCATTGGGAAAACTGAACTAGCAAATATGGTGTATCATGATCAACAAATCAGGGAGAGGTTCAGCAAGATGATGTGGGCC
osa-miR169c	LOC_Os03g48970.1|12003.m09898|cDNA	CAGCCAAGGAUGACUUGCCGG	CAGGCAAUUCAUUCUUGGCUU	CTGGCAGGGTAATAATCTGGATGTATTGAGTCCATCACAGTGCGAATGTCACGGGTAGATCTGCTGTTTTCAGGCAATTCATTCTTGGCTTTCTATCCCACCCGTTGTTGTTGCAAGTTAAGCTAGCAGTACTTGTCTCAGTGTCCGTGAGACGTTTGTGT
osa-miR169c	LOC_Os03g48970.4|12003.m101451|cDNA	CAGCCAAGGAUGACUUGCCGG	CAGGCAAUUCAUUCUUGGCUU	CTGGCAGGGTAATAATCTGGATGTATTGAGTCCATCACAGTGCGAATGTCACGGGTAGATCTGCTGTTTTCAGGCAATTCATTCTTGGCTTTCTATCCCACCCGTTGTTGTTGCAAGTTAAGCTAGCAGTACTTGTCTCAGTGTCCGTGAGACGTTTGTGT
osa-miR169c	LOC_Os03g48970.3|12003.m34909|cDNA	CAGCCAAGGAUGACUUGCCGG	CAGGCAAUUCAUUCUUGGCUU	CTGGCAGGGTAATAATCTGGATGTATTGAGTCCATCACAGTGCGAATGTCACGGGTAGATCTGCTGTTTTCAGGCAATTCATTCTTGGCTTTCTATCCCACCCGTTGTTGTTGCAAGTTAAGCTAGCAGTACTTGTCTCAGTGTCCGTGAGACGTTTGTGT
osa-miR169c	LOC_Os03g48970.2|12003.m34908|cDNA	CAGCCAAGGAUGACUUGCCGG	CAGGCAAUUCAUUCUUGGCUU	CTGGCAGGGTAATAATCTGGATGTATTGAGTCCATCACAGTGCGAATGTCACGGGTAGATCTGCTGTTTTCAGGCAATTCATTCTTGGCTTTCTATCCCACCCGTTGTTGTTGCAAGTTAAGCTAGCAGTACTTGTCTCAGTGTCCGTGAGACGTTTGTGT
osa-miR5337b	LOC_Os08g43850.1|12008.m08359|cDNA	CUAGAACGGCAAGCAAUUUGA	UCAAUUAGCUUGCC-UUCUAG	GGCAGCTCCAACACAAGATGTTGAGCGTAAATACAGACCTTTAGCAACAGGCATGGCTTTCCACCAAAGATCAATTAGCTTGCCTTCTAGGCCTCTCTCCAAAGTTGAAGAGGAGCTGCACAGCCTAGAAGCATGCGTCTCATCACCGTCCATGACCATCG
osa-miR5337b	LOC_Os08g43800.1|12008.m08354|cDNA	CUAGAACGGCAAGCAAUUUGA	UCAAUUAGCUUGCC-UUCUAG	ATGGCTTTCCACCAAAGATCAATTAGCTTGCCTTCTAGGCCTCTCTCCAAAGTTGAAGAGGAGCTTCACAGCATAGAGGCATGCATCTCTTCACCCTCCCTGACCATTGAGATGATCTCTGATGGTTTGAGGAGGCTTGAGGACATCTACAGCTCCATTGA
osa-miR5337b	LOC_Os08g43940.1|12008.m08368|cDNA	CUAGAACGGCAAGCAAUUUGA	UCAAUUAGCUUGCC-UUCUAG	ATGGCTTTCCACCAAAGATCAATTAGCTTGCCTTCTAGGCCTCTCTCCAAAGTTGAAGATGAGTTGCACAGCATAGAGGCATGCATCTCATCACCCTCCACGACCATCGAGGTGGTCTCTGATGGTTTGAGGCGGCTTGGGGACATCTACAGCTCCATTGT
osa-miR5337b	LOC_Os08g43870.1|12008.m08361|cDNA	CUAGAACGGCAAGCAAUUUGA	UCAAUUAGCUUGCC-UUCUAG	ATGGCTTTCCACCAAAGATCAATTAGCTTGCCTTCTAGGCCTCTCTCCAAAGTTGAAGAGGAGCTGCACAGCATAGAGGCATGCATCTCCTCACCCTCCCTGACCATCGAGACGATCTCTGATGGTTTGAGGAGGCTTGGGGACATCTACAGCTCCATTGA
osa-miR818b	LOC_Os01g07570.1|12001.m07384|cDNA	AAUCCCUUAUAUUAUGGGACGG	UCGUCACAGAAUAUAAGGGAUU	TAAGGGGGTATTACTGATCATTACCAACCAATTACATGCAACACCATCTCGATCTTATTAATTACTCTACTCGTCACAGAATATAAGGGATTTTGATCGGATTGGATATATCTTAGGTAATTGAAATCCAGTCAAAATATCTTATATTTTAGGATGGAATGA
osa-miR818b	LOC_Os09g23620.1|12009.m05519|cDNA	AAUCCCUUAUAUUAUGGGACGG	CGGUCUCAUAAUAUAAGAGAUU	TGATCACCACCACGAGCTGACGTGGGCTTGACGTAACCACTTCTGAATTTTCTCTTGTTTCATACTCCCTCGGTCTCATAATATAAGAGATTTATTGTACCGGGATCTATTATATTATGAGATGGAGGGAGTACAAATTTCATCTCGGCGCTAGCTGCACTT
osa-miR818b	LOC_Os06g45890.1|12006.m09117|cDNA	AAUCCCUUAUAUUAUGGGACGG	CAAUUCCAAAAUAUAAGGGAUU	TTTCTCACCTTTCATCATCTGGGCAGTTCCCCTATTTCTGATCGAATTGTTTGCGCACCACTATCTATACTGATTGAGAACTACTCCCTCAATTCCAAAATATAAGGGATTTTGATCGGATATGACACATCCGATTCGTAGTACTAGGATATTTTACATCCA
osa-miR818b	LOC_Os08g37700.3|12008.m080189|cDNA	AAUCCCUUAUAUUAUGGGACGG	CCGUCCCAUAAUAUAAGUUAUU	GATTATCTAAATTTTTATCCAATTTTTATTACATAAAAAAGACCTAAATTTACAAGAATATTCTCTCTCTCCGTCCCATAATATAAGTTATTTTGGAGAGATATTTATTTTGGAGAGATATGACACAATCTAATACTACCAATCTAGAGTACCAGATTATTA
osa-miR818b	LOC_Os08g37700.2|12008.m07755|cDNA	AAUCCCUUAUAUUAUGGGACGG	CCGUCCCAUAAUAUAAGUUAUU	GATTATCTAAATTTTTATCCAATTTTTATTACATAAAAAAGACCTAAATTTACAAGAATATTCTCTCTCTCCGTCCCATAATATAAGTTATTTTGGAGAGATATTTATTTTGGAGAGATATGACACAATCTAATACTACCAATCTAGAGTACCAGATTATTA
osa-miR818b	LOC_Os08g37700.1|12008.m080188|cDNA	AAUCCCUUAUAUUAUGGGACGG	CCGUCCCAUAAUAUAAGUUAUU	GATTATCTAAATTTTTATCCAATTTTTATTACATAAAAAAGACCTAAATTTACAAGAATATTCTCTCTCTCCGTCCCATAATATAAGTTATTTTGGAGAGATATTTATTTTGGAGAGATATGACACAATCTAATACTACCAATCTAGAGTACCAGATTATTA
osa-miR818b	LOC_Os01g10580.1|12001.m07679|cDNA	AAUCCCUUAUAUUAUGGGACGG	CCGUCCCUAAAUAUAAGUGAUU	TTTGGATCTGATTAATTAGGGGCTGCAATGCTGCATTTGTGTAACGTTTTGTGTTAGTTACTACTCTCCTCCGTCCCTAAATATAAGTGATTTTGGCTGTCTAATTAAAATCCCTTATATTTAGAGACGGAGGGAATAGAAATTAAGGACAGTGAAAAGAAA
osa-miR818b	LOC_Os01g41240.1|12001.m10391|cDNA	AAUCCCUUAUAUUAUGGGACGG	CCAUCCCCUAAUAUAAGAGAUU	CGTGTTTGGGTCGTCATGTACGTGGTTCATATTAAATTCGATAAATTAATCGTTTATGGATTTGGAAAATGTACCTCATACGTCTCAAAATATAAGGGATTTTGAAGGGACGTGATATATTTTAATACTACTCCTTCCATCCCCTAATATAAGAGATTCTGA
osa-miR166b-3p	LOC_Os02g49670.1|12002.m10001|cDNA	UCGGACCAGGCUUCAUUCCCC	CGGGGAAGAAGCCUGGUCCGA	AGACGGGGGAAAGGCTTGTGAACAGGGTGAACAATTTCGCCGCTGCGGTGGATGACGCTTCTCAGCCTGGCGGGGAAGAAGCCTGGTCCGACCGCCGGCCAAGTCGCGTCCATGACGTCCCGATCCGGCAGGTGTTCGACCGGCTCAAGCACTGCCTCTTC
osa-miR166b-3p	LOC_Os06g40000.1|12006.m08537|cDNA	UCGGACCAGGCUUCAUUCCCC	GGGGAAAGAGGCCUGGGCCGA	TGGAGTCCTTGGCCCACACCCTCAAGGAGGCGAAAACTGAGGTCAAACGCCTTCAGTCCGAATTGGACAAGGGGAAAGAGGCCTGGGCCGAGGTTGATCGCCTCAAGGCCGAACTGGAGAAGGAGAAGGCCCATTCGGCGGTACTCATCGATTACTACAAC
osa-miR166b-3p	LOC_Os05g14610.1|12005.m05872|cDNA	UCGGACCAGGCUUCAUUCCCC	GGGGAAAGAGGCCUGGGCCGA	TGGAGTCCCTGGTCCGCACCCTCAAGAAGGCGAAAACTGAGGTCAAACGCCTTCAGTCCGAATTGGACAAGGGGAAAGAGGCCTGGGCCGAGGTTGATCGCCTCACGGCCGAACTGGAGAAGGAGAAGGCCCATTCGGCGCCGAAGATGGAGTCTCTTCGC
osa-miR166b-3p	LOC_Os09g06140.1|12009.m03884|cDNA	UCGGACCAGGCUUCAUUCCCC	GGGGAAAGAGGCCUGGGCCGA	TGGAGTCCCTAGCCTACACCCTCAAGGAGGCGAAAACTGAGGTTAAACGCCTTCAGTCCGAATTGGACAAGGGGAAAGAGGCCTGGGCCGAGGTTGATCGCCTCAAGGCCGAACTGGAGAAGGAGAAGGCCCATTCGGCGGTGCTCGTCGATTATTACAAC
osa-miR166b-3p	LOC_Os07g33120.1|12007.m07573|cDNA	UCGGACCAGGCUUCAUUCCCC	GGGGUAUGAAGCCCGGUCCGC	ATGCTCACCTGACATCGCCCCCGTTCGACAAGGGGCCTCTGCTCCCGCCGCGTCGTCCGCACGATGGAGCGGGGTATGAAGCCCGGTCCGCTGCGTCCATCCCGGCGGCGCGGGTTTTCGCCCGCATCAACGAGGCCGTTGCGGCAGCCTCGGCGGAAGGG
osa-miR166b-3p	LOC_Os03g34270.1|12003.m08666|cDNA	UCGGACCAGGCUUCAUUCCCC	GGGGAAAGAGGCCUGGGCCGA	TGGAGTCCCTGGCCCGCGTACTCAAGGAGGCGAAGACTGAAGTCAAACGCCTTCAGTCCGAATTGGACAAGGGGAAAGAGGCCTGGGCCGAGGTTGATCGCCTCAAGGCCGAACTGGAGAAAGAGAAGGCCCATTCGGCGGTGCTCATCGACTACTACAAC
osa-miR166b-3p	LOC_Os04g49300.1|12004.m09865|cDNA	UCGGACCAGGCUUCAUUCCCC	AGGGAUGGAAGCCUGGUCCGU	GCGCATGTCCTCGACAAAGTGTTCAGATCAACCATCCTTCGGTGCTCCTCGTAGCAAGCGCTGCCGGCACAGGGATGGAAGCCTGGTCCGTGGAGGAGATGAGGCGCCGTGGCAAGGAACGGCTCGTCGACGCGTCAAGGCGCGGCGAGGTCGTCCCAATC
osa-miR2094-5p	LOC_Os08g14440.1|12008.m05568|cDNA	UGGCUGCUAGGCUCCUGGGUG	CACCCAGAAG-CUAGCAGCCA	TCGCAAAATTGGTGAACCAGAGTTGTTAGAAGCAGTACGGCTGACAATTATAAACAACATGATTCAGTACCACCCAGAAGCTAGCAGCCAATTGGCTCTGGGTGCAACTTTTGGTCCAGAGCCCCCTACAGAACTGGTTGATGTGGACATAGCAACCCACA
osa-miR2094-5p	LOC_Os08g14440.2|12008.m26477|cDNA	UGGCUGCUAGGCUCCUGGGUG	CACCCAGAAG-CUAGCAGCCA	TCGCAAAATTGGTGAACCAGAGTTGTTAGAAGCAGTACGGCTGACAATTATAAACAACATGATTCAGTACCACCCAGAAGCTAGCAGCCAATTGGCTCTGGGTGCAACTTTTGGTCCAGAGCCCCCTACAGAACTGGTTGATGTGGACATAGCAACCCACA
osa-miR164b	LOC_Os01g62660.1|12001.m12387|cDNA	UGGAGAAGCAGGGCACGUGCA	UGUACGUCCCCUGCUUCGCCG	CGCGTCGCCGCCACGCCGCCTCCTTCTCCACCACCACCTCCTCCTCCTCCTCCGCCCCTGCCGCCGGCGATGTACGTCCCCTGCTTCGCCGCGAAACCACCTCTCGACGCAGCTAACCGCAGCGATTCCCCTCCTTCCAGAACCTCGGACGCAACGACTAA
osa-miR164b	LOC_Os04g19260.1|12004.m07085|cDNA	UGGAGAAGCAGGGCACGUGCA	UUCACG-GCCGUGCUUCUCCA	CGCGTTCCAGCGGCTCAAGCTCGCCCTCACCACCGTGCCCGTCCTCGCACTCCAAGACTTCAGATCGGCGTTCACGGCCGTGCTTCTCCAAGGGGCTGGGCCGATCGCCTACTTCAGCCGACCAGTCGCCACACGTCATCAAGCTCTTGCCGCCTATGAAC
osa-miR166a-3p	LOC_Os02g49670.1|12002.m10001|cDNA	UCGGACCAGGCUUCAUUCCCC	CGGGGAAGAAGCCUGGUCCGA	AGACGGGGGAAAGGCTTGTGAACAGGGTGAACAATTTCGCCGCTGCGGTGGATGACGCTTCTCAGCCTGGCGGGGAAGAAGCCTGGTCCGACCGCCGGCCAAGTCGCGTCCATGACGTCCCGATCCGGCAGGTGTTCGACCGGCTCAAGCACTGCCTCTTC
osa-miR166a-3p	LOC_Os07g33120.1|12007.m07573|cDNA	UCGGACCAGGCUUCAUUCCCC	GGGGUAUGAAGCCCGGUCCGC	ATGCTCACCTGACATCGCCCCCGTTCGACAAGGGGCCTCTGCTCCCGCCGCGTCGTCCGCACGATGGAGCGGGGTATGAAGCCCGGTCCGCTGCGTCCATCCCGGCGGCGCGGGTTTTCGCCCGCATCAACGAGGCCGTTGCGGCAGCCTCGGCGGAAGGG
osa-miR166a-3p	LOC_Os03g34270.1|12003.m08666|cDNA	UCGGACCAGGCUUCAUUCCCC	GGGGAAAGAGGCCUGGGCCGA	TGGAGTCCCTGGCCCGCGTACTCAAGGAGGCGAAGACTGAAGTCAAACGCCTTCAGTCCGAATTGGACAAGGGGAAAGAGGCCTGGGCCGAGGTTGATCGCCTCAAGGCCGAACTGGAGAAAGAGAAGGCCCATTCGGCGGTGCTCATCGACTACTACAAC
osa-miR166a-3p	LOC_Os06g40000.1|12006.m08537|cDNA	UCGGACCAGGCUUCAUUCCCC	GGGGAAAGAGGCCUGGGCCGA	TGGAGTCCTTGGCCCACACCCTCAAGGAGGCGAAAACTGAGGTCAAACGCCTTCAGTCCGAATTGGACAAGGGGAAAGAGGCCTGGGCCGAGGTTGATCGCCTCAAGGCCGAACTGGAGAAGGAGAAGGCCCATTCGGCGGTACTCATCGATTACTACAAC
osa-miR166a-3p	LOC_Os09g06140.1|12009.m03884|cDNA	UCGGACCAGGCUUCAUUCCCC	GGGGAAAGAGGCCUGGGCCGA	TGGAGTCCCTAGCCTACACCCTCAAGGAGGCGAAAACTGAGGTTAAACGCCTTCAGTCCGAATTGGACAAGGGGAAAGAGGCCTGGGCCGAGGTTGATCGCCTCAAGGCCGAACTGGAGAAGGAGAAGGCCCATTCGGCGGTGCTCGTCGATTATTACAAC
osa-miR166a-3p	LOC_Os05g14610.1|12005.m05872|cDNA	UCGGACCAGGCUUCAUUCCCC	GGGGAAAGAGGCCUGGGCCGA	TGGAGTCCCTGGTCCGCACCCTCAAGAAGGCGAAAACTGAGGTCAAACGCCTTCAGTCCGAATTGGACAAGGGGAAAGAGGCCTGGGCCGAGGTTGATCGCCTCACGGCCGAACTGGAGAAGGAGAAGGCCCATTCGGCGCCGAAGATGGAGTCTCTTCGC
osa-miR166a-3p	LOC_Os04g49300.1|12004.m09865|cDNA	UCGGACCAGGCUUCAUUCCCC	AGGGAUGGAAGCCUGGUCCGU	GCGCATGTCCTCGACAAAGTGTTCAGATCAACCATCCTTCGGTGCTCCTCGTAGCAAGCGCTGCCGGCACAGGGATGGAAGCCTGGTCCGTGGAGGAGATGAGGCGCCGTGGCAAGGAACGGCTCGTCGACGCGTCAAGGCGCGGCGAGGTCGTCCCAATC
osa-miR5821	LOC_Os06g33570.1|12006.m07894|cDNA	UGGACGGAGCGAUGGUGGGCG	CGCUUUCCAUCGCUCCCUCCA	ACCCACACCCAACCGCACGAACGAAACCAAGGCACCCGTTTTCGTCCTCCGCTTTCCATCGCTCCCTCCACCTCCACCGCACTACCACCACCACCACCACCAACCGCCGTGCGGACGCCGCCGGCTTCCCGGCCGCGACGCGGAGGAGGACCGAATTCCCC
osa-miR815b	LOC_Os08g08740.1|12008.m05009|cDNA	AAGGGGAUUGAGGAGAUUGGG	CCCAACCGCAUCAAUCCCCUU	TTCAGGCGCTCACTGTCCTCGCCGACCACCTTATCCTTGCCGCTGTCGAGGATCGTCATGCCGGCCCTGCCCCAACCGCATCAATCCCCTTTCACCCGGCTGCCATTGGTCCCCAGCGACTCCAAGAGCTCCACGATGTCGCCCATGGCGTGCGCGTGGTC
osa-miR156f-3p	LOC_Os08g01420.1|12008.m26407|cDNA	GCUCACUUCUCUUUCUGUCAGC	GCUGA-AGAAAGAGAGGGGAGC	TTTGTGTGACCAGCTCGAGCTGGTGAAGACAGAAGAAGAAGATCCCAAGCTTCCCATAAAAATTGAATTAGCTGAAGAAAGAGAGGGGAGCTCCGTCTCAAGCATGGGGGAAGACAATGAACCAGACCTGTCAACAACTGCCCTGTCAAACTTGTGCAAAC
osa-miR812f	LOC_Os03g48380.1|12003.m09847|cDNA	ACGGAUGAUUAAA-GUUGGACACGG	CCGUGUCCAACGUUUAACCGUCCGU	TATGCTTACATGCCCTATAGAGTGCACATTCGCTGTTTGACATAATAAGTGGCCGCGAACCAATTTATATATGATTTGATGGGACCCTTACGAGTTACTCCCTCCGTCTCAAAAAAAGACAAATATTGGGTTTCCGTGTCCAACGTTTAACCGTCCGTCTTATT
osa-miR2103	LOC_Os09g20920.1|12009.m05299|cDNA	UUUCCCUCUCCGUGCGCGCUCG	UGAGCACGCACGGAGAAGGAAA	CTCTCCCTCCCGGCCATCCTTCCTCGCCGGCCGGCGAGCGCGCACGGAGAAGGAAAAAGGCGCCGGCCGGTGAGCACGCACGGAGAAGGAAAGAGGCGCCGGCCGGCGAGGGGGGCGGAGAGGAGTTGCGGGAGGCCGTGATGCTCGTGGCGTGCGCCGGGA
osa-miR2103	LOC_Os05g37880.1|12005.m07967|cDNA	UUUCCCUCUCCGUGCGCGCUCG	CGCGCGCGCACGGCGAGGGGAA	ACGAGGGAGACCGACGCTGCAGCGCACGTACACACGGGACGCGACGAGACGCTGCAGCGCAGCGCAGCCTCGCGCGCGCACGGCGAGGGGAAGAAACACGCACGCGGGGGCTGGATCGCGCGCTGGCTGGCTGGGGGGAAGCGGCGGTTGGCGAGCAGAGCA
osa-miR820c	LOC_Os03g15020.2|12003.m34822|cDNA	UCGGCCUCGUGGAUGGACCAG	CUGGGACAUUCACGAGGCCGU	TGCAGATGTGGCCGGGGCTGATCCAGAAGTCCAAGGACGGCGGCCTGGACGTCATCGAGACGTACGTCTTCTGGGACATTCACGAGGCCGTCCGGGGACAGTACGACTTCGAGGGCAGGAAGGACCTCGTCAGGTTCGTGAAGGCCGTCGCCGACGCCGGC
osa-miR820c	LOC_Os03g15020.3|12003.m34823|cDNA	UCGGCCUCGUGGAUGGACCAG	CUGGGACAUUCACGAGGCCGU	CCGACATGTGGCCGGGGCTGATCCAGAAGTCCAAGGACGGCGGCCTGGACGTCATCGAGACGTACGTCTTCTGGGACATTCACGAGGCCGTCCGGGGACAGAACAGTACGACTTCGAGGGCAGGAAGGACCTCGTCAGGTTCGTGAAGGCCGTCGCCGACG
osa-miR820c	LOC_Os03g15020.1|12003.m06939|cDNA	UCGGCCUCGUGGAUGGACCAG	CUGGGACAUUCACGAGGCCGU	CCGACATGTGGCCGGGGCTGATCCAGAAGTCCAAGGACGGCGGCCTGGACGTCATCGAGACGTACGTCTTCTGGGACATTCACGAGGCCGTCCGGGGACAGTACGACTTCGAGGGCAGGAAGGACCTCGTCAGGTTCGTGAAGGCCGTCGCCGACGCCGGC
osa-miR820c	LOC_Os03g15020.4|12003.m34824|cDNA	UCGGCCUCGUGGAUGGACCAG	CUGGGACAUUCACGAGGCCGU	CCGACATGTGGCCGGGGCTGATCCAGAAGTCCAAGGACGGCGGCCTGGACGTCATCGAGACGTACGTCTTCTGGGACATTCACGAGGCCGTCCGGGGACAGGCACTACGACTTCGAGGGCAGGAAGGACCTCGTCAGGTTCGTGAAGGCCGTCGCCGACGC
osa-miR820c	LOC_Os02g50300.1|12002.m10064|cDNA	UCGGCCUCGUGGAUGGACCAG	CCGGUUCAUACACGAGGCCGG	GGCGGCGGTGGCGGACGAGCGGGTGGTGATGGGCGCCGTCGACGGAAGGGGACGACGACGAAGGCGGCGGCCGGTTCATACACGAGGCCGGCGACCGACAAGGGCGGCTTCCTGACCGAGCTCCTGGGGAGGCACGCCGTCTCGGTATGCGGCGACACCGC
osa-miR159b	LOC_Os03g38210.1|12003.m08921|cDNA	UUUGGAUUGAAGGGAGCUCUG	CCGAGCUCCCUUCAAGCCAAU	TTGGGCTACGGCCTTCACGCCGGCGACCGGGCCAGACTCCCGCCTGTCTCGCCGTCCCCGGGTGCCAGAGCCGAGCTCCCTTCAAGCCAATTGCGCCCGTCGATGGCGCCTACCACAGCCGCCGCCGCCGCCACCGGCGGCTTGGTCGGCGGAGCGCTGCA
osa-miR159b	LOC_Os04g46384.1|12004.m101864|cDNA	UUUGGAUUGAAGGGAGCUCUG	UGGAGCUCCAUUCGAUCCAAA	GAAGGGCCCGTGGATGGCGGAGGAGGACGAGGTTCTGCTGGAGCACGTCCGCACCCACGGCCCCATGGACTGGAGCTCCATTCGATCCAAAGGCCTCTTGCCGCGCACCGGCAAGTCCTGCCGCCTCCGCTGGGTGAACAAGCTCAGGCCAAACCTCAAGA
osa-miR5832	LOC_Os01g72120.1|12001.m13248|cDNA	UUGGCGGAGCGGUUGCUGUCA	CCACGGCGACCGCUCCGCCAU	AGGACATGGGCAACAAGAGCGAGCTCCTCCTCGCGCACAACCCCGTCCACAAGATGGTCCCCGTGCTCCTCCACGGCGACCGCTCCGCCATCTGCGAGTCGCTGGTCATCGTCGAGTACGTCGACGAGGCGTTCGACGGGCCGCCCCTCCTCCCCGCCGAC
osa-miR5832	LOC_Os03g60210.1|12003.m10914|cDNA	UUGGCGGAGCGGUUGCUGUCA	CGGCGGCUACCGCUCCGCCGA	GCCGGAGCGTCCTCTTCAGCGTCGTCAAGGAGTCCGTCGTCCAGGTCAGGACCAAGATCTTCGTCTACCTCGGCGGCTACCGCTCCGCCGACCAGGTCCCCGACTTCGTCATCGGCGGCAACTACTACGGCGGCGCATGCACTGTCTTCGCCGGCAACTCC
osa-miR399a	LOC_Os05g48390.1|12005.m08910|cDNA	UGCCAAAGGAGAAUUGCCCUG	CGUGGUAAUUCUCCUUUGGCA	ATTAGATATTTGGATCAAATATCCTCTGGAAGTTAGTGGTATTACATCATTATTTCCTGCAACTATATATCGTGGTAATTCTCCTTTGGCATTAGCACTGTACACACATTGGTTCTACCACAATATCGATCTCAGTGAAAGACTGAACACCAGGAAGTCCA
osa-miR399a	LOC_Os05g48390.1|12005.m08910|cDNA	UGCCAAAGGAGAAUUGCCCUG	CUGGGCAAAUCUCCUUUGGCA	CTTTGGCAATTGCACCTTCCTGTCGATCGATTATCCTGAGCATATTCCTCTTATTGAGAGAACCCTTCAGCTGGGCAAATCTCCTTTGGCAAAATACCTATCTATAGTCTGTCTATTCGGGCAAATCTCCTTTGGCATTTAGCTTAGATTGCTTCCGGGCA
osa-miR399a	LOC_Os05g48390.1|12005.m08910|cDNA	UGCCAAAGGAGAAUUGCCCUG	CCGGGCAAAUCUCCUUUGGCA	TTTGGCAAAATACCTATCTATAGTCTGTCTATTCGGGCAAATCTCCTTTGGCATTTAGCTTAGATTGCTTCCGGGCAAATCTCCTTTGGCACTACCTTTAGCTTCAGATTGCTCTTTGGGCAAATCTCCTTTGGCACTAGGTACTCTACTACTATCCGCAT
osa-miR399a	LOC_Os05g48390.1|12005.m08910|cDNA	UGCCAAAGGAGAAUUGCCCUG	UCGGGCAAAUCUCCUUUGGCA	CCTCTTATTGAGAGAACCCTTCAGCTGGGCAAATCTCCTTTGGCAAAATACCTATCTATAGTCTGTCTATTCGGGCAAATCTCCTTTGGCATTTAGCTTAGATTGCTTCCGGGCAAATCTCCTTTGGCACTACCTTTAGCTTCAGATTGCTCTTTGGGCAA
osa-miR399a	LOC_Os05g48390.1|12005.m08910|cDNA	UGCCAAAGGAGAAUUGCCCUG	UUGGGCAAAUCUCCUUUGGCA	CTTTGGCATTTAGCTTAGATTGCTTCCGGGCAAATCTCCTTTGGCACTACCTTTAGCTTCAGATTGCTCTTTGGGCAAATCTCCTTTGGCACTAGGTACTCTACTACTATCCGCATTAGATATTTGGATCAAATATCCTCTGGAAGTTAGTGGTATTACAT
osa-miR399a	LOC_Os01g57280.3|12001.m150741|cDNA	UGCCAAAGGAGAAUUGCCCUG	CUUGGACAUUCUCCUUUGGCA	TGGAACAGAAATAAAAAATCCACAGCTGCGTGGAAGACTAGAGAAGATTGCAGAGAAGATTGTTAATAGGCTTGGACATTCTCCTTTGGCAGCTAGTACCGTGGGTTCCCAGTTGAGCAGGAATAAGGATATCAACTTATGGAAAAGTGCTCTGAATATTG
osa-miR399a	LOC_Os01g57280.1|12001.m150740|cDNA	UGCCAAAGGAGAAUUGCCCUG	CUUGGACAUUCUCCUUUGGCA	TGGAACAGAAATAAAAAATCCACAGCTGCGTGGAAGACTAGAGAAGATTGCAGAGAAGATTGTTAATAGGCTTGGACATTCTCCTTTGGCAGCTAGTACCGTGGGTTCCCAGTTGAGCAGGAATAAGGATATCAACTTATGGAAAAGTGCTCTGAATATTG
osa-miR399a	LOC_Os09g02410.1|12009.m03613|cDNA	UGCCAAAGGAGAAUUGCCCUG	CGGGGAAAUUCUCCUUCGGCG	TGCCCGGCATGAAGATCGGCGTCATCTACCGAACGCGCGGTGGCGTGCGGCTTGTCTCATGGAAGGGCACCACCGACCTGTCGCCGGGGAAATTCTCCTTCGGCGGCGACCCGGACCAGCCGCTTCAGGTGGTCATCTGGAAAGGCTCGCGCGTGTCCTAG
osa-miR531b	LOC_Os09g30030.1|12009.m60281|cDNA	CUCGCCGGGGCUGCGUGCCG	CGGCGCCCGGCCCCGGCGAG	GAGTCCTCCTCCGAGTCGTCGTCGTCGTCCTCCGCCGACGCGCCGGCGGAGGGGCCCGACGGGCCGGCGGCGGCGCCCGGCCCCGGCGAGGGGATCGACGGCCTCTCCGACGACAACGACGACGACTCCTCCAACTGAGCCCGGCCGGCCGGCCGGCCTC
osa-miR531b	LOC_Os08g37660.1|12008.m07751|cDNA	CUCGCCGGGGCUGCGUGCCG	UAGCGCUCAGCCCCGGCGAG	GACTACGACGCCTGCACCGTCAGCGGCAAACCGATCAGTGATTTCGAAGGAGGCGCGCTTGTGACATTCATAGCGCTCAGCCCCGGCGAGCACTACTTCATCTGCAAAATCGGCAACCATTGCGCCAGCGGCATGAAGCTCGCCGTCACCGTCTCCAACT
osa-miR531b	LOC_Os10g07229.1|12010.m04111|cDNA	CUCGCCGGGGCUGCGUGCCG	UGGCGCACGGCCCCGGCGAG	AACGGCGCCCTGCACTCCAATGGCGCCGGCGCCGACACCAAAGGGAAGCCGATCAAATGCAAAGCGGCGGTGGCGCACGGCCCCGGCGAGGCGCTGGTGATGGAGGAGGTGGAGGTGGCGCCGCCGGCGAGGATGGAGGTGCGCCTCAAGGTGCTCTTCA
osa-miR531b	LOC_Os06g23504.1|12006.m07001|cDNA	CUCGCCGGGGCUGCGUGCCG	CGUCAC-CGGCCCCGGCGAG	ATGGCCTTCTCCGCGGAGCCGGCGGCCGAAGAGGCTGAGGAGGAGGCCCTCCCGCCCGTCACCGGCCCCGGCGAGGTCACCGCGGAGGAGTGGAGGCGGTGGGGCACCTCCTCGCCGCTCCCGGCCGCGGTGGCCGCCGTCGTCGGCGAGCTTCTCGAGA
osa-miR531b	LOC_Os01g59819.1|12001.m12115|cDNA	CUCGCCGGGGCUGCGUGCCG	CGGCGCGCGGCCGCGGCGAG	TTGTGGACGTGTACGAGCTCCTGGAAGGCTACCAGTCGCGATCCGGCCTGTACCGTGTGGATTTCGACGACGGCGCGCGGCCGCGGCGAGCGAGGCGCTCCGCTCGTTGGTACTCGGACTTTCTCAAGGGAAAGAAGGATCCCGTGCTGATTGCTCCGCA
osa-miR531b	LOC_Os04g55240.1|12004.m10416|cDNA	CUCGCCGGGGCUGCGUGCCG	CGGCGCGCGGCGCCGGCGAG	GCCGGGGAGCGGCGGCAGCAAGCCGGCGCCGGCGGCGCCGGTGATGAGGAGGCCGAAGCTGCAGGAGAGGCGGCGCGCGGCGCCGGCGAGGCTGGAGCTCGCGCGGCCGCAGCCGCTGTACTACAGCCACCACCACCACAGGCTGATGCACTCGCCGGTG
osa-miR531b	LOC_Os12g35610.1|12012.m07354|cDNA	CUCGCCGGGGCUGCGUGCCG	CGGCGCCCGGCCCCGGCGGG	CGCAACGGCGCCGACATGCCCGAGGTCGCCCTCCTCGCGCGCGGCCTCGCGCAGCAGCCGCCGCCGTCCGCGGCGCCCGGCCCCGGCGGGCTCTCGTCGCGGCTCAAGGCGGTGAGGACCGAGCTGAGGCGGATCGCGTCGTGGAAGTTCCCCAGCGGCG
osa-miR531b	LOC_Os12g35610.2|12012.m26926|cDNA	CUCGCCGGGGCUGCGUGCCG	CGGCGCCCGGCCCCGGCGGG	CGCAACGGCGCCGACATGCCCGAGGTCGCCCTCCTCGCGCGCGGCCTCGCGCAGCAGCCGCCGCCGTCCGCGGCGCCCGGCCCCGGCGGGCTCTCGTCGCGGCTCAAGGCGGTGAGGACCGAGCTGAGGCGGATCGCGTCGTGGAAGTTCCCCAGCGGCG
osa-miR531b	LOC_Os12g12380.1|12012.m26745|cDNA	CUCGCCGGGGCUGCGUGCCG	CGGCGAGCAGCCCCGGCGGC	AAAGAAACCCTCGTCTCTCACCCCTCCTCTCTCCCTCCCTTCCCCCGCCTTCTCCCTCGCGCTCGCCCGCCGGCGAGCAGCCCCGGCGGCGCGCGCGGTGTGTACGGCCTCCTCTCGCTCGCGCCCCCATCCTCCTCCCCCTGCCCCGCGCGCTCGGCCG
osa-miR531b	LOC_Os12g12380.2|12012.m05212|cDNA	CUCGCCGGGGCUGCGUGCCG	CGGCGAGCAGCCCCGGCGGC	AAAGAAACCCTCGTCTCTCACCCCTCCTCTCTCCCTCCCTTCCCCCGCCTTCTCCCTCGCGCTCGCCCGCCGGCGAGCAGCCCCGGCGGCGCGCGCGGTGTGTACGGCCTCCTCTCGCTCGCGCCCCCATCCTCCTCCCCCTGCCCCGCGCGCTCGGCCG
osa-miR531b	LOC_Os12g12380.3|12012.m26744|cDNA	CUCGCCGGGGCUGCGUGCCG	CGGCGAGCAGCCCCGGCGGC	AAAGAAACCCTCGTCTCTCACCCCTCCTCTCTCCCTCCCTTCCCCCGCCTTCTCCCTCGCGCTCGCCCGCCGGCGAGCAGCCCCGGCGGCGCGCGCGGTGTGTACGGCCTCCTCTCGCTCGCGCCCCCATCCTCCTCCCCCTGCCCCGCGCGCTCGGCCG
osa-miR531b	LOC_Os12g13310.1|12012.m05304|cDNA	CUCGCCGGGGCUGCGUGCCG	CGGGGCGCGGCCCCGGCGAC	ACGGCGGGGGCGCGGCCGGCGCAGAAGTGGGACGTGTTCTCGTTCGGCGTGGTGCTGATGGAGCTCCTGACGGGGCGCGGCCCCGGCGACCACGCGTCGCCGTCGACATCGGCGTCGTTCTCGGCGCCGTCGTCGTCGTCGGCGGCGACGACGGACCGGT
osa-miR531b	LOC_Os05g49940.1|12005.m09064|cDNA	CUCGCCGGGGCUGCGUGCCG	CGGCGGGCGGCCCCGGCGAA	GGCGCGCCTCACCTCCAGCAGCTGCGCCGGGCGTGCGTCGCGGCGGCGGCGGCGTGCGCGGTGCTCGGGACGGCGGGCGGCCCCGGCGAAGGCGCCGTGATGGCGCGTGCGCCGGAGGCGACGGCGGCGGCGGCGGCGGGGCCGGCGCGGTGGAGCGACC
osa-miR531b	LOC_Os01g52214.1|12001.m11395|cDNA	CUCGCCGGGGCUGCGUGCCG	GCGGGCGCAGCCCCGGCGAG	GCTGCTCCCGCGGACGGCGCGGCTGGCGCTGCTCTCGGCGCCGCGGGCGTACTCGGCGGCCGCTACGGGGGCGGGCGCAGCCCCGGCGAGGTACGCGGGGGCGCCGCCGCCGGCGCCCCAGTCGAAGGCGGCCGAGTTCGTGATCTCCAAGGTGGACGAC
osa-miR531b	LOC_Os02g42720.1|12002.m09307|cDNA	CUCGCCGGGGCUGCGUGCCG	CGCCGCCCGGCCCCGGCGAG	CTCAAACAGGCGGACTGCGCGATGGCGGCCACGCCGAAGCACGGCGGCACGGTGCTGATGCGAGCGGCGGCGCCGCCCGGCCCCGGCGAGTCGAGGGCAGCGATGTACGGCCGACAAACGAAAGAATGCTGGCCAAAATTTGTCAAAGAGCATGAGAAAA
osa-miR531b	LOC_Os03g13460.2|12003.m34810|cDNA	CUCGCCGGGGCUGCGUGCCG	CUGGCUGCAGCCCCGGCGAG	ACCCTCCCTTTCTCTCTCTAGTCCTCTAGAGCCGAGGGTTGCTGCGAGGAAAGCGTAGGAGAGAGGGTTGCTGGCTGCAGCCCCGGCGAGAAGCGCCATTGTTGTCGTCGTTGGGCCAAGAACCAAGAAACCAAGAAGACAAGAGGAGGAGGAGGGGGGA
osa-miR531b	LOC_Os03g13460.1|12003.m06791|cDNA	CUCGCCGGGGCUGCGUGCCG	CUGGCUGCAGCCCCGGCGAG	ACCCTCCCTTTCTCTCTCTAGTCCTCTAGAGCCGAGGGTTGCTGCGAGGAAAGCGTAGGAGAGAGGGTTGCTGGCTGCAGCCCCGGCGAGAAGCGCCATTGTTGTCGTCGTTGGGCCAAGAACCAAGAAACCAAGAAGACAAGAGGAGGAGGAGGGGGGA
osa-miR531b	LOC_Os03g13460.3|12003.m35116|cDNA	CUCGCCGGGGCUGCGUGCCG	CUGGCUGCAGCCCCGGCGAG	ACCCTCCCTTTCTCTCTCTAGTCCTCTAGAGCCGAGGGTTGCTGCGAGGAAAGCGTAGGAGAGAGGGTTGCTGGCTGCAGCCCCGGCGAGAAGCGCCATTGTTGTCGTCGTTGGGCCAAGAACCAAGAAACCAAGAAGACAAGAGGAGGAGGAGGGGGGA
osa-miR531b	LOC_Os03g35360.1|12003.m08677|cDNA	CUCGCCGGGGCUGCGUGCCG	CGGUACUCAGCCUCGGCGGG	GCACGGTGGCAGCGTTCCGACGACTATCGGACAAAATCGAGGAGTGGCTGGGGTGGAGGGCGACGTCGGCCGGTACTCAGCCTCGGCGGGAGGGGTGGCTGGAGGCGGCCGGCGCCGGGGAAAGAGGAGGAGGCGGGGAGAGGTGGTGTGGCCATGGGGA
osa-miR531b	LOC_Os06g08470.1|12006.m05566|cDNA	CUCGCCGGGGCUGCGUGCCG	CGGCCUUCAGCCUCGGCGAG	CGTCGGAGCAAGCGGCCGCCGTGGAGTCGCACGGTGGCCGTGCAGGTGGCGCTCTGCGTCGCGATGTACGCGGCCTTCAGCCTCGGCGAGCCACGCTTCCACCGGAATCGGGGCCGCGGCGGTGGCGGCGGCGTGGAGGCTTCGCTGGGTCGTGGCGGAC
osa-miR531b	LOC_Os01g08220.1|12001.m07447|cDNA	CUCGCCGGGGCUGCGUGCCG	CCGUCCGCGGCCCCGGCGAG	GCGCTGCTGTCGCGCGTCGAGGAGCGCGTCGCCCGCGTGTTCTCCCTGCCGGCGTCGGAGAAGATGCGCGCCGTCCGCGGCCCCGGCGAGCCCTGCGGCTACGGCTCGCCGCCCATCTCCTCCTTCTTCTCCAAGCTCATGTGGTCCGAGGGCTACACCT
osa-miR531b	LOC_Os09g07700.1|12009.m04039|cDNA	CUCGCCGGGGCUGCGUGCCG	CUGCGCGC-GCCCCGGCGAG	GGGAGGACGTGTGGGTGACGGCGGTGGACAGCAGGGGGAAGGCCGCCACCATTCTGAACGGCGTCAGCGGCTGCGCGCGCCCCGGCGAGGTGCTGGCCATCATGGGGCCGTCGGGCTGCGGCAAGACAACTCTACTTGACACCTTGGCCGCAGTCGCTGC
osa-miR531b	LOC_Os06g01590.1|12006.m04896|cDNA	CUCGCCGGGGCUGCGUGCCG	CGGCACGCUGCCCCGGCGGC	TGTCTGAGCTGGGGTTCGACGCCGATGGCCCGTCATTCTTCCGGCACCTGACGCTGACCGATGGCGACGACGGCACGCTGCCCCGGCGGCGGCTGATCAAGATCTCGGTGATCGGCGCGGGCAACGTGGGCATGGCCATCGCGCAGACGATCCTGACGCA
osa-miR531b	LOC_Os07g43480.1|12007.m08576|cDNA	CUCGCCGGGGCUGCGUGCCG	UGGCGCGCAGCCGCGGCGAC	CGTCGCGTGGAGGAGCTCCACCCGGTGGAGGCGCTCCTGGTGCACCGCGGCGACCGGCTCGCGGTGGTCGTGGCGCGCAGCCGCGGCGACGCCCGCGCGCTGACGGCGGAGTCCGGCGAGTTCTGGAGGCGCGCCTGCGGGCCGCAGCCGATCACCGCCC
osa-miR531b	LOC_Os01g61480.1|12001.m12274|cDNA	CUCGCCGGGGCUGCGUGCCG	CGGCCGGCGGCCUCGGCGAG	TACCACGACTAAAACATGCATGACCCACGCGGCTTCCCCATCCACCCGCAGCCGTACCACCTCCACCCCACGGCCGGCGGCCTCGGCGAGGGCAGGATGCGGGGCGGCGGGCGGCGGCGCCCCGGCGCCAAGCTCTCCACCGACCCGCAGAGCGTGGCGG
osa-miR531b	LOC_Os02g45520.1|12002.m09589|cDNA	CUCGCCGGGGCUGCGUGCCG	CCGGCCACAGCCCCGGCGAG	CCTCCACGTCGGCCTCCGCGCGCGATACGACCGACGGCCAGGCCTCCACACACGCATACCTATGGCTGTCCCGGCCACAGCCCCGGCGAGGAGGCCCCCTCCTCCATGTCTTCTCTCTCCCGCAGTCGCCGCTATAAATATTGCCCCCCGGCCCTCTCCT
osa-miR531b	LOC_Os07g36700.1|12007.m07920|cDNA	CUCGCCGGGGCUGCGUGCCG	CGGCAGCCAGCUCCGGCGAC	GCGGTGCTGTACATGGCGCTCAAGCTCGTCACCGGGAAGGGCATCTACTTCCGCCTCACGTCGAAGCAGACGGCAGCCAGCTCCGGCGACAAGTTCGCCGACCTGTACACCGTGCGGTGGGTGCCTCTGCTGATCCCGACCATCGTCATCATGGTCGTGA
osa-miR531b	LOC_Os03g62740.1|12003.m11151|cDNA	CUCGCCGGGGCUGCG-UGCCG	CGUCAUGGCGGCCCCGGCGAG	TCCGCCGGCTCCGGCGGCAGCACCCGGCCGCCGTCATCGCCTACGCCGACTACTACGCCGCCCACCTCGCCGTCATGGCGGCCCCGGCGAGGTACGGCTTCACGGAGCCCTTCAAGACTTGCTGCGGCGCCGGCGGCGGCGCCTACAACTTCGAGATCTTC
osa-miR531b	LOC_Os03g05070.1|12003.m06031|cDNA	CUCGCCGGGGCUGCGUGCCG	CGGCACGC-GCCCCGGUGAC	ACGCCGAGATCTTCCAGTGGCAGCAGCGGATGCGCGGCATGAAGCGCGAGTGGCTCTTCACCTTCGCCGGCGGCACGCGCCCCGGTGACCCCAACTCCATCCGGCACCACCTCATCCGGCAATGCGGCGCGTCCAGCCTCTGCAACCTGATCCAGTGCCG
osa-miR531b	LOC_Os08g39370.1|12008.m07918|cDNA	CUCGCCGGGGCUGCGUGCCG	CGGCA-GCAGCUACGGCGAG	ACGAGGCGAGCTGAGGCCAACCACGGCGGCGGCGGCGAACGATCCATCAGTTCATCGGCATGGACAAGAACGGCAGCAGCTACGGCGAGAGCTCGTCGGACGACGTGGAGGCGCCGCTGCTGCTGCCGGCGGCGAGGGGCGGGACGATGGCGAAGGGTGA
osa-miR531b	LOC_Os09g37650.1|12009.m06712|cDNA	CUCGCCGGGGCUGCGUGCCG	CGGCAC-CGGCCGCGGCGAG	AGTACGCCGCCGCCGGCGGGGAGGAGGAGGTCATGGCCTGGGAGCACTGGGCCGGCAATGGCGAGGCGTTCGGCACCGGCCGCGGCGAGTGGCGGCTCACTGTGCAGAGCGGCCACAACATTGAGGCAAGCACAAATAACTACTCCTACTCGGTTTCATA
osa-miR531b	LOC_Os09g37650.2|12009.m22187|cDNA	CUCGCCGGGGCUGCGUGCCG	CGGCAC-CGGCCGCGGCGAG	AGTACGCCGCCGCCGGCGGGGAGGAGGAGGTCATGGCCTGGGAGCACTGGGCCGGCAATGGCGAGGCGTTCGGCACCGGCCGCGGCGAGTGGCGGCTCACTGTGCAGAGCGGCCACAACATTGAGGCAAGCACAAATAACTACTCCTACTCGGTTTCATA
osa-miR531b	LOC_Os08g02700.1|12008.m04413|cDNA	CUCGCCGGGGCUG-CGUGCCG	GGGCACGACGGCCUCGGCGAG	TCTGGCCGGGATCAAGGTCGACAAGGGCACCGTCGAGCTCGCCGGCACCGACCGCGAGACGACGACACAGGGGCACGACGGCCTCGGCGAGCGCTGCAGGCGGTACTACGCCGCCGGCGCGCGGTTCGCCAAGTGGCGCGCCGTGCTCAGCATCGGCAGG
osa-miR531b	LOC_Os11g39680.1|12011.m07815|cDNA	CUCGCCGGGGCUGCGUGCCG	CGGCUC-CAGCUCCGGCGAA	ATGGCCAGCGGCGACGAGGAGGGCTCGGGCTCGCGCTCGCCCAGCAAGGCGGCTCCGGCTCCAGCTCCGGCGAAAAAGAAGAAGACGAAGACGACGACGACGACCTCGGCGATGGCCCCGCTGCCACTAGCGGAGGTGAAGTGGATCCTCGCGCAGAAGC
osa-miR390-3p	LOC_Os05g40950.1|12005.m08271|cDNA	CGCUAUCUAUCCUGAGCUCC	GGAGCUCAGGA-AGAUGGCG	GCGCCGCGCTTCTCGCGGCCGCCGGGGCGCGCCCCGTCCAGCTCGGCGACGCGCACCGCGAGCTCGAGGCGGAGCTCAGGAAGATGGCGCCGCCCAACGGCCGCACCGTGCTCATCTTCCGCTCGCCGTGCGGGTGCCCCAAGGGGAGGATGGAGGTCTGG
osa-miR390-3p	LOC_Os06g43240.1|12006.m08854|cDNA	CGCUAUCUAUCCUGAGCUCC	GGUGCGCAGGAUCGAUAGCG	CGTACATCCTGGGCGCGGCGGGCAGCAGCATCGTGTACATGGCGGTGCTGGACGACGGCGCCGTGCTGGCGGTGCGCAGGATCGATAGCGACGACGCATCGCCCGCGGCATGGCGAGAGGGCTGGCCTTCCTCCACGACAAGAAGTTCGTGCGGCAACGT
osa-miR169f.1	LOC_Os10g20990.1|12010.m05119|cDNA	UAGCCAAGGAUGACUUGCCUA	UUGGUACGUCAUCCUUGGUUG	CGGCAGCCTCGCGCTAGGAAAATACCAATTCTTTACTATTATAAAAATTGAAGATGTTTTTACCGGTACTTTGGTACGTCATCCTTGGTTGCCTCGCCTCGTCAAGGAGAACGGCTTCCGCCACTGGAGTAGGGTCGCCAGGATCATGCCACGCCGCTCTG
osa-miR169f.1	LOC_Os01g48480.1|12001.m11039|cDNA	UAGCCAAGGAUGACUU-GCCUA	UAGGCAAAAUCCUCCUUGGCUA	TCAAGCTGTGGCCCTACAACCAACTGGCAGTTCGTAGCCGAAGCCTTGGAGACAAAGAGACAATTTCCTTTAGGCAAAATCCTCCTTGGCTATTTGTACCAAATGCTACACAATACATCGGCTAAGCTGGCCGTCAGCTCAGTAGTCGGAGCAGAAGCCGA
osa-miR169f.1	LOC_Os09g22090.1|12009.m05416|cDNA	UAGCCA-AGGAUGACUUGCCUA	UGGGCAUGUCAUCCUAUGGCUG	TTGTAGGGCCTGTTACTGTTAGGCAGACAGATTAGAATTGGGCCTTGGGCCCTTGGGCTTTGACCGCATGAATGAATGTGGTTGGTAGATTCATGGGCATGTCATCCTATGGCTGTGACAGTCGTATAATAATGAATAAAACAATGCTCCATTATATATACT
osa-miR2907b	LOC_Os05g22560.1|12005.m06553|cDNA	GGCAGCCGAGCGAGGGCCUCGG	CCGAGGCCCUCGCCCAGCUGCC	AGTAGGGAAAGTTGCATATAAATTGCAACTACCAGCTTGTCGGAGATATGGGCCCTCGCGCCGCTTCGCCCCGAGGCCCTCGCCCAGCTGCCATGTGGCGGGGGGAGTAAGCGGGGAGGGGGCCCAGGCTGAACCACTTTTAATGCGCGCAGCGCCCCAACT
osa-miR3979-3p	LOC_Os02g06840.2|12002.m100033|cDNA	CUUCGGGGGAGGAG-AGAAGC	UCUUCUCCUCCUCCUCCGAAG	TTCAGATACATCCATCTAGGTAAGCGACGGAGAAGCCGAAGCCGATGCGTTCGCTTCACCTGCCTCGTCTTCTTCTCCTCCTCCTCCGAAGATCTTGACGGAGAAATGGCGTGTTTTGGTGGGAGGAGTATATCCAAAGTTTGGATCTAAAACTTCAGTC
osa-miR3979-3p	LOC_Os02g06840.1|12002.m06031|cDNA	CUUCGGGGGAGGAG-AGAAGC	UCUUCUCCUCCUCCUCCGAAG	GTTCGCTTCACCTGCCTCGTCTTCTTCTCCTCCTCCTCCGAAGATCTTGACGGTCGGCCAGTTATTATCACTGCCCGCTTCTTGCTTCTTGCAGACTTGCAGTTGAGTTAATTACTGCGGCTGTGCAGGAGAAATGGCGTGTTTTGGTGGGAGGAGTATAT
osa-miR3979-3p	LOC_Os11g06370.1|12011.m04834|cDNA	CUUCGGGGGAGGAGAGAAGC	GCUUC-CUCCUCCCCCGCAG	ATCGACAAATCGACACAGCCAAAGCCGTCGTCGTCCTGCTTCCTCCTCCCCCGCAGTAGTCGCCGTCGCCGCCGCGCAATCCCCAATCCCTTGGTGTTCTTCCCCGCCTCTCGCCACCCAAAACCCTAACCCCCCTCTCTCACTCCACCCGTGCTGTGCAC
osa-miR3979-3p	LOC_Os01g13350.2|12001.m42629|cDNA	CUUCGGGGGAGGAGAGAAGC	GCUCCUCUCCUCCCCCGAUC	ACTTTACTCTCTCTCTCTCTCTCTCTCTCTCTCTCTCTCTGCTCCCGCCGGAGGCAACGGCGGCGGACGTGCTCCTCTCCTCCCCCGATCGCCGGCGAGCGGGTTCGCCGGGGGCGGCGACGCGGCCGGCTCATCCCACCGGCGCCCCCACCTCGCGGCC
osa-miR3979-3p	LOC_Os01g13350.1|12001.m07944|cDNA	CUUCGGGGGAGGAGAGAAGC	GCUCCUCUCCUCCCCCGAUC	ACTTTACTCTCTCTCTCTCTCTCTCTCTCTCTCTCTCTCTGCTCCCGCCGGAGGCAACGGCGGCGGACGTGCTCCTCTCCTCCCCCGATCGCCGGCGAGCGGGTTCGCCGGGGGCGGCGACGCGGCCGGCTCATCCCACCGGCGCCCCCACCTCGCGGCC
osa-miR3979-3p	LOC_Os01g40610.1|12001.m10332|cDNA	CUUCGGGGGAGGAGAGAAGC	GCUCCCCUCCUCCCCCGACG	GCGACGCGCCGCCGGCTACCTTTTGACGCTCCGACCGTGGTGCCCTTTTTCTGTGGGACCCGGGATCCTAGCTCCCCTCCTCCCCCGACGATTCCCGGTCGCCTCGGCGGCTCTCCTCCCGTCCTAGGGTTCCGGCGAGGTCCCCCGCGGCTGCGCCGGC
osa-miR3979-3p	LOC_Os04g45000.1|12004.m09454|cDNA	CUUCGGGGGAGGAGAGAAGC	GCUGCUGUCCUCCUCCGAGG	ACACTGCAAAGAACGGCGTGCAGACGAACTACTATGGCGCGAAGCATGTAATCCAAGGCTTACTGCCTCTGCTGCTGTCCTCCTCCGAGGGGAAGATTGTTAATGTCTCGTCCGCCTTAGGACTGCTAAGATTCCTCGGCAACGAGGATCTGAGGAAGGA
osa-miR3979-3p	LOC_Os04g45000.2|12004.m35392|cDNA	CUUCGGGGGAGGAGAGAAGC	GCUGCUGUCCUCCUCCGAGG	ACACTGCAAAGAACGGCGTGCAGACGAACTACTATGGCGCGAAGCATGTAATCCAAGGCTTACTGCCTCTGCTGCTGTCCTCCTCCGAGGGGAAGATTGTTAATGTCTCGTCCGCCTTAGGACTGCTAAGATTCCTCGGCAACGAGGATCTGAGGAAGGA
osa-miR3979-3p	LOC_Os04g45000.3|12004.m35391|cDNA	CUUCGGGGGAGGAGAGAAGC	GCUGCUGUCCUCCUCCGAGG	ACACTGCAAAGAACGGCGTGCAGACGAACTACTATGGCGCGAAGCATGTAATCCAAGGCTTACTGCCTCTGCTGCTGTCCTCCTCCGAGGGGAAGATTGTTAATGTCTCGTCCGCCTTAGGACTGCTAAGATTCCTCGGCAACGAGGATCTGAGGAAGGA
osa-miR3979-3p	LOC_Os02g10150.1|12002.m06313|cDNA	CUUCGGGGGAGGAGAGAAGC	CAAUCUCUCCUCCCUCGAAG	TCTTCCCTCCCGGCACCGGTGCCACCGCATACTCCGACGTCGCCATGGCTCACCTCTCCCTTGCCATCTCCAATCTCTCCTCCCTCGAAGCCTTCGTCAGGCAGTTGATGGCTGCATTAGGTTGGTTAGTTGGCTCTGGATTAAGTGGTGGATTGTACAA
osa-miR3979-3p	LOC_Os02g36040.1|12002.m08691|cDNA	CUUCGGGGGAGGAGAGAAGC	GCUCGUCUCCUCCCUCGAGG	ATGCGCCGCAGCCTTCTCCACCCGCGCGCCACAGCCGATGACGCCGCGGCAGACCACCCGCTCGTCTCCTCCCTCGAGGCGCTGCGCTGCCTCGTCTTCTCCCCTGCCGCCACTGCTGCCGCGCCCGCGGTGGTGCTCCCCGCAACTGTGTTGCAGCCCT
osa-miR3979-3p	LOC_Os02g54200.1|12002.m10449|cDNA	CUUCGGGGGAGGAGAGAAGC	GCUCCCCUCCUCCCUCGAGG	GCGTGCTCGCGCTCGACTTCCTCCGCTCCGCCGGCGTCTCCGACCCCGCCGGCGAGCTCGAGGCCGTCGAGCTCCCCTCCTCCCTCGAGGTGCTCCAGGAGCGGCTCGACTTCCTCCTCCGCCTCGGCCTCTCCACCGACGACCTCTCCGCCTACCCGCT
osa-miR3979-3p	LOC_Os08g44520.3|12008.m08425|cDNA	CUUCGGGGGAGGAGAGAAGC	CCUCCCCUCCUCCUCCGAAG	AGTGTATAAGAATTATGTAGAGAAGCCCTCGTATTTGTGGCCTCCCCTCCTCCTCCGAAGAGAGAGAAGGGAATCTCTCCTCTTCTCTTCTCTTCTCGCGCCGCCGCCGTGTCCAGTGCCCAAGATGTGGGGCAGCGCCGACGGCGGCACGCCGGAGGTC
osa-miR3979-3p	LOC_Os05g51470.1|12005.m09212|cDNA	CUUCGGGGGAGGAGA-GAAGC	GCUUCUUCUCCUCUCCCGCAG	TTCCTCCCCATTGTTCCCTCCTTCTGCCTCCTCCCTCCTCAAATCTACACCTATCCCCACCACCGCCCTAGCTTCTTCTCCTCTCCCGCAGCCGCCCGCAAGATCGATCTGTCACTCATGCCCGTGCAGCTGGGAGGAGGGGGCAAGGTGGCGGAACCCA
osa-miR3979-3p	LOC_Os01g67870.1|12001.m12891|cDNA	CUUCGGGGGAGGAG-AGAAGC	GCUCCUCCUCCUCCCCGGAAG	GGTTTCTTACCGCTCAGGAGATCCAGCGAGAGACGCCGTTCCCACGCGCGGCTCCTCTCGCTCCTCCTCCTCCCCGGAAGCGTCTAGAAGCTTCGGGAGGGAACCCGCCCGCGCGCCCCCCCGCCCGCGAGGGAGGGGACGCCGCCGCCGCCGGCAATGGC
osa-miR3979-3p	LOC_Os06g40080.1|12006.m08545|cDNA	CUUCGGGGGAGGAGAGAAGC	GCUUC-CUCCUCCCCCGCAC	AACACCAACGCCGCACTCCAACGCCAACCGCCTCCGCGCGCGGCCCGTCGCCATCGTCGAGCACCTTCACGCTTCCTCCTCCCCCGCACGGAACGGAGACCCCTAGCGCCGCTATAAGAGGGAGAGAGGTGGGCGGGACTCATGGCGCCCGCGGCAGCGTC
osa-miR3979-3p	LOC_Os03g63040.1|12003.m11176|cDNA	CUUCGGGGGAGGAG-AGAAGC	CCUUCUCCUCCUCCUCCGAAU	TCCCCCTCCTCCGGTGCGGTGCGGTGGAGTCCCCTTCCTCCTCGCGCTCCTCCTCCTCCTCAACCCTACTCCTTCTCCTCCTCCTCCGAATCCAAACCTGACACACAGAGGCGGCAGCGAGAAGGTGGAGGAGAAATTTGAACGGAAAAGGTTGGGGGAT
osa-miR169d	LOC_Os02g18064.1|12002.m33289|cDNA	UAGCCAAGGAUGA-AUUGCCGG	CCGGCGAUGUCGUCCUUGGCUU	GCCGCCCGTTCCACCCCGCTTGTGCACCGGCCAACGTTGCCACCACCACCTCCGACATCACAGCGGCGAGCCGGCGATGTCGTCCTTGGCTTCGCCTCCCTTTCAGCTGAACCTGCCGGCGTTCGTCGTCGCCTCCTCACCGGTTCCCATCGTCGTCCTCC
osa-miR169n	LOC_Os01g41650.1|12001.m10433|cDNA	UAGCCAAGAAUGACUUGCCUA	UCGGAGUGUCAUUCUUGGCUG	GTATTTGCCGTTCTCCGCGTCATCGGAGTGTCATTCTTGGCTGCTCCTTGCGGCAAGGTGAGGTGAGGCGAGCCATGGCTTCCCTCCCACTCCCTGCTCTTCACCACGAGCCCCTCCTCTCCCGCTCGCACCGCCGCCTTCCTCCCTCGCCACCGCCACCG
osa-miR5827	LOC_Os01g18240.1|12001.m08366|cDNA	UUUGUUGCAAUUUG-GACUACC	GGUGGUCUCAAAUUGCAACACG	CTAAAGAGAGGTGCATTCTCTCAGGAGGAAGAGGACCTCATCGTTGAGCTCCATGCTGTTCTGGGAAACAGGTGGTCTCAAATTGCAACACGGCTGCCTGGAAGAACTGACAATGAGATCAAGAATCTCTGGAATTCATGCATCAAGAAGAAGCTGCGGCA
osa-miR156g-3p	LOC_Os01g04930.1|12001.m07127|cDNA	GCUCACUUCUCUCUCUGUCAGC	GCUAAGAGAGAGAGAGGUGAGG	TATCCCTTTTGCTTCTTATTAGTGCTCAGGGAAAGAAAGCTATAGCAGTAGCTAAATAAGCCAGAGAGAGGCTAAGAGAGAGAGAGGTGAGGGGAGAGAAGAAATCCTCGCAGAATTCGAGCAAGAACCGAGGGAGATCGATCGCCTCTTGTCCTCGTTCCG
osa-miR156g-3p	LOC_Os09g16710.1|12009.m04931|cDNA	GCUCACUUCUCUCUCUGUCAGC	GCAGAGAGAGAGGGAAGUGAGG	CGCTCCTCGTCGGGCTCGTGGCACCTGGGTGGTGGCGTGGATGGAAACGGCGCTCCGCGTCGAGCTCAAGGCAGAGAGAGAGGGAAGTGAGGGGAAGAGCGGCGTCGGCGGCGGCATCCCTTCACGCGGAGGCGACAGAGCGAAGGATATGGAAGCTAGGGA
osa-miR156g-3p	LOC_Os08g09820.1|12008.m05116|cDNA	GCUCACUUCUCUCUCUGUCAGC	GCAGAGAG-GAGAGAAGUGAGA	AGGGTCCGACCCCGAGGTCGCACGCGCCGCCACCGGCTGCCGGACCTCCTCCCCACCCGCCAGCCGCCCTGCAGAGAGGAGAGAAGTGAGAGGGAGAGACGAGGAAGGGAGAGAAGAAGAGGAAGAGATGACCTGGCATTCTGACATGTGGGGCCCACATGG
osa-miR166d-3p	LOC_Os02g49670.1|12002.m10001|cDNA	UCGGACCAGGCUUCAUUCCCC	CGGGGAAGAAGCCUGGUCCGA	AGACGGGGGAAAGGCTTGTGAACAGGGTGAACAATTTCGCCGCTGCGGTGGATGACGCTTCTCAGCCTGGCGGGGAAGAAGCCTGGTCCGACCGCCGGCCAAGTCGCGTCCATGACGTCCCGATCCGGCAGGTGTTCGACCGGCTCAAGCACTGCCTCTTC
osa-miR166d-3p	LOC_Os07g33120.1|12007.m07573|cDNA	UCGGACCAGGCUUCAUUCCCC	GGGGUAUGAAGCCCGGUCCGC	ATGCTCACCTGACATCGCCCCCGTTCGACAAGGGGCCTCTGCTCCCGCCGCGTCGTCCGCACGATGGAGCGGGGTATGAAGCCCGGTCCGCTGCGTCCATCCCGGCGGCGCGGGTTTTCGCCCGCATCAACGAGGCCGTTGCGGCAGCCTCGGCGGAAGGG
osa-miR166d-3p	LOC_Os03g34270.1|12003.m08666|cDNA	UCGGACCAGGCUUCAUUCCCC	GGGGAAAGAGGCCUGGGCCGA	TGGAGTCCCTGGCCCGCGTACTCAAGGAGGCGAAGACTGAAGTCAAACGCCTTCAGTCCGAATTGGACAAGGGGAAAGAGGCCTGGGCCGAGGTTGATCGCCTCAAGGCCGAACTGGAGAAAGAGAAGGCCCATTCGGCGGTGCTCATCGACTACTACAAC
osa-miR166d-3p	LOC_Os06g40000.1|12006.m08537|cDNA	UCGGACCAGGCUUCAUUCCCC	GGGGAAAGAGGCCUGGGCCGA	TGGAGTCCTTGGCCCACACCCTCAAGGAGGCGAAAACTGAGGTCAAACGCCTTCAGTCCGAATTGGACAAGGGGAAAGAGGCCTGGGCCGAGGTTGATCGCCTCAAGGCCGAACTGGAGAAGGAGAAGGCCCATTCGGCGGTACTCATCGATTACTACAAC
osa-miR166d-3p	LOC_Os09g06140.1|12009.m03884|cDNA	UCGGACCAGGCUUCAUUCCCC	GGGGAAAGAGGCCUGGGCCGA	TGGAGTCCCTAGCCTACACCCTCAAGGAGGCGAAAACTGAGGTTAAACGCCTTCAGTCCGAATTGGACAAGGGGAAAGAGGCCTGGGCCGAGGTTGATCGCCTCAAGGCCGAACTGGAGAAGGAGAAGGCCCATTCGGCGGTGCTCGTCGATTATTACAAC
osa-miR166d-3p	LOC_Os05g14610.1|12005.m05872|cDNA	UCGGACCAGGCUUCAUUCCCC	GGGGAAAGAGGCCUGGGCCGA	TGGAGTCCCTGGTCCGCACCCTCAAGAAGGCGAAAACTGAGGTCAAACGCCTTCAGTCCGAATTGGACAAGGGGAAAGAGGCCTGGGCCGAGGTTGATCGCCTCACGGCCGAACTGGAGAAGGAGAAGGCCCATTCGGCGCCGAAGATGGAGTCTCTTCGC
osa-miR166d-3p	LOC_Os04g49300.1|12004.m09865|cDNA	UCGGACCAGGCUUCAUUCCCC	AGGGAUGGAAGCCUGGUCCGU	GCGCATGTCCTCGACAAAGTGTTCAGATCAACCATCCTTCGGTGCTCCTCGTAGCAAGCGCTGCCGGCACAGGGATGGAAGCCTGGTCCGTGGAGGAGATGAGGCGCCGTGGCAAGGAACGGCTCGTCGACGCGTCAAGGCGCGGCGAGGTCGTCCCAATC
osa-miR5521	LOC_Os02g15410.1|12002.m06784|cDNA	AGUGGC-UGCAUAUCUGAUGAG	CUGAUCACAUAUGCAUGCCACU	TACTGACAGATCAAAGCTCCTTAACATAATTGACCATGATCAAGAACACAATGGATTTGAACCAAGGAAACTGATCACATATGCATGCCACTAATCATAGATGTATGTACTCCTCTAAGCAAGAATATAGGGTCACTGATAATATGTTGTTTGAAATAAGG
osa-miR5077	LOC_Os03g28940.2|12003.m35268|cDNA	GUUCGCGUCGGGUUCACCA	AGGUGAAGCCGAUGCGAAC	AAATTCGCAACATTTTTTTTAAATCTGATGTTGTGAATCTGGGCTGAAAAACTATGTCATATCATTTTTCAGGTGAAGCCGATGCGAACAAGGGGAAGGAGACCATGGAGCTGTTCCCCCAGAATTCCGGGTTCGGCTCTGAAGCTGCTGCCGTGAAGG
osa-miR5490	LOC_Os11g20220.1|12011.m06097|cDNA	UUGGAUUUUUAUUUAGGACGG	CCGUGCU-AAUAGAAAUCCAA	GAAGAGCTTAGTACACCAATGAGGGTTCATACCCCGGGAAATAGTTCAACCTCGGTCAGTTATAGCCCTTCCGTGCTAATAGAAATCCAAATATCACGATTTCTACCCAACCTCATCCTTCTCGAATCCAAAGACCTAGATGTCATCCTTGGGATGGATTG
osa-miR5490	LOC_Os04g12280.1|12004.m06471|cDNA	UUGGAUUUUUAUUUAGGACGG	CCGUGCU-AAUAGAAAUCCAA	GAGGAGCTTTGTACACCAATGAGGGTTCATACCCCGGGAAATAGTTCAACCTCGGTCAGTTATAGCCGTTCCGTGCTAATAGAAATCCAAAGATCACCATTTCTAGCCAACCTCATCCTTCTCGAATCCGAAGACCTGGATATCATTCTTGGGATGGATTG
osa-miR444d.3	LOC_Os02g15860.2|12002.m100163|cDNA	UUGUGGCUUUCUUGCAAGUUG	CUAGCUGCAAGAAAGCCACAU	AACAAGATACACCAAAAAAAAAAAAAAGAAAATCATATATAGTCCTAGCTAGTCTCCTAGACTCCTAGTCCTAGCTGCAAGAAAGCCACATTGGCCATGGGATCGTTGGGTCCAAGCGTGGTGGGGCTGCAGCCCAAGGCCGAGAAGACGACGGCGGCGGC
osa-miR818d	LOC_Os01g07570.1|12001.m07384|cDNA	AAUCCCUUAUAUUAUGGGACGG	UCGUCACAGAAUAUAAGGGAUU	TAAGGGGGTATTACTGATCATTACCAACCAATTACATGCAACACCATCTCGATCTTATTAATTACTCTACTCGTCACAGAATATAAGGGATTTTGATCGGATTGGATATATCTTAGGTAATTGAAATCCAGTCAAAATATCTTATATTTTAGGATGGAATGA
osa-miR818d	LOC_Os09g23620.1|12009.m05519|cDNA	AAUCCCUUAUAUUAUGGGACGG	CGGUCUCAUAAUAUAAGAGAUU	TGATCACCACCACGAGCTGACGTGGGCTTGACGTAACCACTTCTGAATTTTCTCTTGTTTCATACTCCCTCGGTCTCATAATATAAGAGATTTATTGTACCGGGATCTATTATATTATGAGATGGAGGGAGTACAAATTTCATCTCGGCGCTAGCTGCACTT
osa-miR818d	LOC_Os08g37700.3|12008.m080189|cDNA	AAUCCCUUAUAUUAUGGGACGG	CCGUCCCAUAAUAUAAGUUAUU	GATTATCTAAATTTTTATCCAATTTTTATTACATAAAAAAGACCTAAATTTACAAGAATATTCTCTCTCTCCGTCCCATAATATAAGTTATTTTGGAGAGATATTTATTTTGGAGAGATATGACACAATCTAATACTACCAATCTAGAGTACCAGATTATTA
osa-miR818d	LOC_Os08g37700.2|12008.m07755|cDNA	AAUCCCUUAUAUUAUGGGACGG	CCGUCCCAUAAUAUAAGUUAUU	GATTATCTAAATTTTTATCCAATTTTTATTACATAAAAAAGACCTAAATTTACAAGAATATTCTCTCTCTCCGTCCCATAATATAAGTTATTTTGGAGAGATATTTATTTTGGAGAGATATGACACAATCTAATACTACCAATCTAGAGTACCAGATTATTA
osa-miR818d	LOC_Os08g37700.1|12008.m080188|cDNA	AAUCCCUUAUAUUAUGGGACGG	CCGUCCCAUAAUAUAAGUUAUU	GATTATCTAAATTTTTATCCAATTTTTATTACATAAAAAAGACCTAAATTTACAAGAATATTCTCTCTCTCCGTCCCATAATATAAGTTATTTTGGAGAGATATTTATTTTGGAGAGATATGACACAATCTAATACTACCAATCTAGAGTACCAGATTATTA
osa-miR818d	LOC_Os01g10580.1|12001.m07679|cDNA	AAUCCCUUAUAUUAUGGGACGG	CCGUCCCUAAAUAUAAGUGAUU	TTTGGATCTGATTAATTAGGGGCTGCAATGCTGCATTTGTGTAACGTTTTGTGTTAGTTACTACTCTCCTCCGTCCCTAAATATAAGTGATTTTGGCTGTCTAATTAAAATCCCTTATATTTAGAGACGGAGGGAATAGAAATTAAGGACAGTGAAAAGAAA
osa-miR818d	LOC_Os01g41240.1|12001.m10391|cDNA	AAUCCCUUAUAUUAUGGGACGG	CCAUCCCCUAAUAUAAGAGAUU	CGTGTTTGGGTCGTCATGTACGTGGTTCATATTAAATTCGATAAATTAATCGTTTATGGATTTGGAAAATGTACCTCATACGTCTCAAAATATAAGGGATTTTGAAGGGACGTGATATATTTTAATACTACTCCTTCCATCCCCTAATATAAGAGATTCTGA
osa-miR815a	LOC_Os08g08740.1|12008.m05009|cDNA	AAGGGGAUUGAGGAGAUUGGG	CCCAACCGCAUCAAUCCCCUU	TTCAGGCGCTCACTGTCCTCGCCGACCACCTTATCCTTGCCGCTGTCGAGGATCGTCATGCCGGCCCTGCCCCAACCGCATCAATCCCCTTTCACCCGGCTGCCATTGGTCCCCAGCGACTCCAAGAGCTCCACGATGTCGCCCATGGCGTGCGCGTGGTC
osa-miR2867-3p	LOC_Os02g23890.2|12002.m77798|cDNA	CCAGGACGUGUGGGAUGGCA	UGCCA-CCGACACGUCCUGU	CGTGCCTCGAGTTTGCCCGAGTTGAGAGGTTGAGAATGCAATGTGTCCGTGTCCGTGCGTGTGAGCCGTGTGCCACCGACACGTCCTGTGGCAGTGAGCCAATATGTCTTGCCTATCGTTCTGTGGCTGAGCCTCAGCAGGCTTGTTACATTCCTCACAC
osa-miR2867-3p	LOC_Os02g23890.1|12002.m07537|cDNA	CCAGGACGUGUGGGAUGGCA	UGCCA-CCGACACGUCCUGU	CGTGCCTCGAGTTTGCCCGAGTTGAGAGGTTGAGAATGCAATGTGTCCGTGTCCGTGCGTGTGAGCCGTGTGCCACCGACACGTCCTGTGGCAGTGAGCCAATATGTCTTGCCTATCGTTCTGTGGCTGAGCCTCAGCAGGCTTGTTACATTCCTCACAC
osa-miR1858b	LOC_Os05g04340.2|12005.m27537|cDNA	GAGAGGAGGACGGAGUGGGGC	GCCCCGCUCCGUCCU-CUCUC	GGAGCTGAGGAGGGACAGCGAGCCAGCGAGGGAGGTGGGGCAATCCAGCGAGCGCCAGATCGTGCCGCCAGCCCCGCTCCGTCCTCTCTCCGGCGACCCTCCGCCCCGCCTGATCCCGTGGTGGATCAACTACAACTCATCTTTAGGAAAGCCTCTTGAAC
osa-miR1858b	LOC_Os05g04340.1|12005.m04967|cDNA	GAGAGGAGGACGGAGUGGGGC	GCCCCGCUCCGUCCU-CUCUC	GGAGCTGAGGAGGGACAGCGAGCCAGCGAGGGAGGTGGGGCAATCCAGCGAGCGCCAGATCGTGCCGCCAGCCCCGCTCCGTCCTCTCTCCGGCGACCCTCCGCCCCGCCTGATCCCGTGGTGGATCAACTACAACTCATCTTTAGGAAAGCCTCTTGAAC
osa-miR1858b	LOC_Os09g04670.1|12009.m03836|cDNA	GAGAGGAGGACGGAGUGGGGC	GUCGCGCUUCGUCCUCCUCUC	CCCATTCCCCAATCTAGGTTTTTCGCGATGGTGTCGGCGTCGCGCTTCGTCCTCCTCTCGAGGCTCCCCGCCGCCGCCGCCTCCTCCCGCTTCCTCCGCCCGCTCGCCGCCGCGGGGAGCCTCCTGCCGGCGGCGCTTGCCCCCTTCGCCCCGCCCGCGGC
osa-miR1858b	LOC_Os08g02150.1|12008.m04361|cDNA	GAGAGGAGGACGGAGUGGGGC	CUCCGCCUCCGUCCUCCUCUC	TGGGGAGGCGGCGGCGCTACTTCCGGTGCGGCACGACCATGCTGACGATGCTCCTCTTCGTCGTCACCAACTCCGCCTCCGTCCTCCTCTCCTCCGGCGCCGGCGCCTTCCTCCTCCGCCGCTACAAGCCGGCCACCGCCCGCCTCTGGGCATGGGACGAC
osa-miR1858b	LOC_Os04g24530.2|12004.m101489|cDNA	GAGAGGAGGACGGAGUGGGGC	GCUCGAGGCCGUCCUCCUCUC	GCGACGTGTTCATCGTGGACAGGATCAAGGAGCTGATCAAGTACAAGGGGTTTCAGGTCGCCCCCGCCGAGCTCGAGGCCGTCCTCCTCTCCCACCCCTCCGTTGAGGACGCCGCCGTCTTCGGATGGAGCTTTTGCCATGTCCTAAAGCCATGCATGCAT
osa-miR1858b	LOC_Os04g24530.1|12004.m07584|cDNA	GAGAGGAGGACGGAGUGGGGC	GCUCGAGGCCGUCCUCCUCUC	GCGACGTGTTCATCGTGGACAGGATCAAGGAGCTGATCAAGTACAAGGGGTTTCAGGTCGCCCCCGCCGAGCTCGAGGCCGTCCTCCTCTCCCACCCCTCCGTTGAGGACGCCGCCGTCTTCGGGGTGCCGGACGAGGAGGCCGGCGAGGTGCCGGTGGCG
osa-miR1858b	LOC_Os04g35080.1|12004.m08599|cDNA	GAGAGGAGGACGGAGUGGGGC	GCUCCUCCUCGUCCUCCUCUC	CGCAGAGCACGGTGGTGTTCGGGCTCCACCTGTGGGAGCTCGTCGGCATCGGCGTCGGCGCGGCGTTCGTGCTCCTCCTCGTCCTCCTCTCGCTGCTCTGCCTCGTCGCCTCACGCCGCCGCCGCCGGCGGCGAGGGGTCGCCGTGGCGACCCCCGTGCTC
osa-miR1858b	LOC_Os06g06790.1|12006.m05404|cDNA	GAGAGGAGGACGGAGUGGGGC	GUUCCCCACCGUCCUCCUCUU	GCGCCGTCGCGTTCGCCAAGCTCGACGGGGAGAGGTACCCCAAGGCCGCCTCCGCCGTCGGGGTCAAGGGGTTCCCCACCGTCCTCCTCTTCGTCAACGGCACCGAGCACCAATTCACTGGCCTCCACACCAAGGACGCGATAGTTACTTGGGTAAGAAAG
osa-miR1858b	LOC_Os02g47210.1|12002.m09756|cDNA	GAGAGGAGGACGGAGUGGGGC	GCUCUACCCCGUCCUCUUCUU	CGGCGCTCGGCCCGTACTGGGGGTTCCAGCAAGGGTGGATGAAGTGGTTGAGCGGCGTCATCGACAACGCGCTCTACCCCGTCCTCTTCTTGGACTACCTCAAGTCCGGCGTCCCGGCGCTCGGCGGAGGCGCGCCGAGGGCGTTCGCCGTCGTCGGCCTG
osa-miR1858b	LOC_Os01g52490.1|12001.m11423|cDNA	GAGAGGAGGACGGAGUGGGGC	GCCGCGCUCC-UCCUCCUCUC	TTTTCGTGCCGCCAGCCAAACCTCTGCCGCGCTCCTCCTCCTCTCCTCTCCTCTCCTCTCCTCTCCCGGTGGCGGCGCGGCCAACTCCAGCCATGTCGGACTCCAAGGCCGCGGCGGCGGTCACCCTCCGCACCCGCAAGTTCATGACCAACCGCCTCCTC
osa-miR1858b	LOC_Os06g51220.2|12006.m09645|cDNA	GAGAGGAGGACGGAGUGGGGC	UCCCCUCUCCUUCCUCCUCUC	TCGCAACCCCGCTTCCTTCTCTCCTCTCCTCTTCTCTTCTCTTCTCTGGTGGTGTGGGTGTGTCCCTGTCTCCCCTCTCCTTCCTCCTCTCCTTTCCCCTCCTCTCTTCCCCCCTCTCACAAGAGAGAGAGCGCCAGACTCTCCCCAGGTGAGGATTCAGC
osa-miR1858b	LOC_Os06g51220.3|12006.m31939|cDNA	GAGAGGAGGACGGAGUGGGGC	UCCCCUCUCCUUCCUCCUCUC	TCGCAACCCCGCTTCCTTCTCTCCTCTCCTCTTCTCTTCTCTTCTCTGGTGGTGTGGGTGTGTCCCTGTCTCCCCTCTCCTTCCTCCTCTCCTTTCCCCTCCTCTCTTCCCCCCTCTCACAAGAGAGAGAGCGCCAGACTCTCCCCAGGATTCAGCCATGA
osa-miR1858b	LOC_Os06g51220.6|12006.m32206|cDNA	GAGAGGAGGACGGAGUGGGGC	UCCCCUCUCCUUCCUCCUCUC	TCGCAACCCCGCTTCCTTCTCTCCTCTCCTCTTCTCTTCTCTTCTCTGGTGGTGTGGGTGTGTCCCTGTCTCCCCTCTCCTTCCTCCTCTCCTTTCCCCTCCTCTCTTCCCCCCTCTCACAAGAGAGAGAGCGCCAGACTCTCCCCAGGTGAGGATTCAGC
osa-miR1858b	LOC_Os06g51220.1|12006.m32204|cDNA	GAGAGGAGGACGGAGUGGGGC	UCCCCUCUCCUUCCUCCUCUC	TCGCAACCCCGCTTCCTTCTCTCCTCTCCTCTTCTCTTCTCTTCTCTGGTGGTGTGGGTGTGTCCCTGTCTCCCCTCTCCTTCCTCCTCTCCTTTCCCCTCCTCTCTTCCCCCCTCTCACAAGAGAGAGAGCGCCAGACTCTCCCCAGGTGAGGATTCAGC
osa-miR1858b	LOC_Os06g51220.5|12006.m32205|cDNA	GAGAGGAGGACGGAGUGGGGC	UCCCCUCUCCUUCCUCCUCUC	TCGCAACCCCGCTTCCTTCTCTCCTCTCCTCTTCTCTTCTCTTCTCTGGTGGTGTGGGTGTGTCCCTGTCTCCCCTCTCCTTCCTCCTCTCCTTTCCCCTCCTCTCTTCCCCCCTCTCACAAGAGAGAGAGCGCCAGACTCTCCCCAGGTGAGGATTCAGC
osa-miR1858b	LOC_Os06g51220.4|12006.m31940|cDNA	GAGAGGAGGACGGAGUGGGGC	UCCCCUCUCCUUCCUCCUCUC	CCTTCTCTCCTCTCCTCTTCTCTTCTCTTCTCTGGTGGTGTGGGTGTGTCCCTGTCTCCCCTCTCCTTCCTCCTCTCCTTTCCCCTCCTCTCTTCCCCCCTCTCACAAGAGAGAGAGCGCCAGACTCTCCCCAGGTGAGGTGAGACCAGTCTTTTTGCTCG
osa-miR1858b	LOC_Os04g48110.1|12004.m09750|cDNA	GAGAGGAGGACGGAGUGGGGC	GCACCCCUCCGUCCCCCUCUC	GCAGTGGCGCACAGCCTCTCTCCGAACGCTAGCGGTGACGACGGGGAGCAGAACCCGCGCCGTCGGGCTCGCACCCCTCCGTCCCCCTCTCGCCGAAATCTTGGGCGGGGGGAGGCGCTCGGGGAGGTCGGAGGATCCGCGACTTCGCCGCCCGCGGGCGA
osa-miR1858b	LOC_Os01g67960.1|12001.m12900|cDNA	GAGAGGAGGACGGAGUGGGGC	CACCGCCUCCGUCCUCCUCUC	CCTCCGATGCCGACGGCGGCGGCAAGCCTTCGCCGCGCACGTCGAAGCCCGGCAGGAAGCGCCTCGTCCTCACCGCCTCCGTCCTCCTCTCGTTCCTCATCGGGCTGCCCTTGCTGCTCAAGTCCACCGAGATCCACCGCTCGCCGCTGCCGTCCGACGCA
osa-miR1858b	LOC_Os01g44140.1|12001.m10672|cDNA	GAGAGGAGGACGGAGUGGGGC	GGCCCUGGCCGUCCUCCUCUC	ATGTGGCGCGTCGTGCGCGCGGCGGAGGCGCTGGCCCTGGCCGTCCTCCTCTCCCGCTCACTCCCCCTCCTCCCCGTCGCGGCGGGCGCGGCGGGCGCCGTGCTCCGCGTCGGCGCGTCCTTCCTCCTCCACCCGTGCTCCGTCTTCCTCCTCGCCAACGG
osa-miR1858b	LOC_Os01g58459.2|12001.m42580|cDNA	GAGAGGAGGACGGAGUGGGGC	GCCUCACGCCGUCCUCCUCCU	GCTGGCCTCACGGTGACGGCCTCCATGCCTCCGGCCTCGCTGACGGCCGCGACGTGCAGCCGCCGTGCTGGCCTCACGCCGTCCTCCTCCTCCGCCACCGGCCACGGGAGCGCCTCCACCATGCCGCCGTCGGAGTCGCCCACTCGCCGTGGGCTTCGTCG
osa-miR1858b	LOC_Os01g58459.1|12001.m43228|cDNA	GAGAGGAGGACGGAGUGGGGC	GCCUCACGCCGUCCUCCUCCU	GCTGGCCTCACGGTGACGGCCTCCATGCCTCCGGCCTCGCTGACGGCCGCGACGTGCAGCCGCCGTGCTGGCCTCACGCCGTCCTCCTCCTCCGCCACCGGCCACGGGAGCGCCTCCACCATGCCGCCGTCGGAGTCGCCCACTCGCCGTGGGCTTCGTCG
osa-miR1858b	LOC_Os07g07130.1|12007.m79908|cDNA	GAGAGGAGGACGGAGUGGGGC	GUUCCACGCCGUCCUCGUCUC	GGTCGGTCGTTCCTCCTCGCCGGCTCGTCGTCTCGCTGCGCCGCCTCCGTTGTCGGATTCGCAGCGGCGTGTTCCACGCCGTCCTCGTCTCCGTGCAGCTGCTGCTAGCTGTCCCTCGTCGCCTCCTCGCCGGCCCCGGTCATCGTCGTCGTCGTCCTCCC
osa-miR1858b	LOC_Os03g32980.1|12003.m08536|cDNA	GAGAGGAGGACGGAGUGGGGC	GUUCCACGCCGUCCUCGUCUC	TCGACGTCCCGTCGGTCGCCCGGCACATCGTCTCGCGGCGCCGCCTCCGTCGTCGGATTCGCAACGGCGTGTTCCACGCCGTCCTCGTCTCCGTCCAGCCACTGCCGGCTGCCCACATCGCCTCCTCGCTGGCCCCGGTCGTCATCGTCGCCGTCCTCCCG
osa-miR1858b	LOC_Os03g31150.1|12003.m08365|cDNA	GAGAGGAGGACGGAGUGGGGC	GCUCUCCUCCGUCCUCCUCCC	TTATCAGTTTATCACCTTATCCACTGCTCCTGCACTCCGCGCAGTCTACCGGCGGCGAGCAATGGAAGCCGCTCTCCTCCGTCCTCCTCCCCTCGCTGCCCGAGGCGGCGTCAGCATCGCCATCGCCTTCTCCGTCTCTCGACTCCCTTCCGCCGCCGCCG
osa-miR1858b	LOC_Os03g31150.3|12003.m35281|cDNA	GAGAGGAGGACGGAGUGGGGC	GCUCUCCUCCGUCCUCCUCCC	TTATCAGTTTATCACCTTATCCACTGCTCCTGCACTCCGCGCAGTCTACCGGCGGCGAGCAATGGAAGCCGCTCTCCTCCGTCCTCCTCCCCTCGCTGCCCGAGGCGGCGTCAGCATCGCCATCGCCTTCTCCGTCTCTCGACTCCCTTCCGCCGCCGCCG
osa-miR1858b	LOC_Os03g31150.2|12003.m35280|cDNA	GAGAGGAGGACGGAGUGGGGC	GCUCUCCUCCGUCCUCCUCCC	TTATCAGTTTATCACCTTATCCACTGCTCCTGCACTCCGCGCAGTCTACCGGCGGCGAGCAATGGAAGCCGCTCTCCTCCGTCCTCCTCCCCTCGCTGCCCGAGGCGGCGTCAGCATCGCCATCGCCTTCTCCGTCTCTCGACTCCCTTCCGCCGCCGCCG
osa-miR1858b	LOC_Os01g43090.1|12001.m10572|cDNA	GAGAGGAGGACGG-AGUGGGGC	UCCCCACUGCCUUCCUCCUCUC	TTGGAGAACAGAACAAAGGTGGAGACTGCGATTCACTTCCACTCCCTTCCCCACTGCCTTCCTCCTCTCACTCTCACTCCCCCTGCGACCGCCGCCGAGAGGCCATGGCGGAGCAAGCTCCACTGGCGCCGATGCCTCGAGTCAAGCTCGGCACCCGGGGC
osa-miR1858b	LOC_Os07g01214.1|12007.m04602|cDNA	GAGAGGAGGACGGAGUGGGGC	CAUCCACACCGUCCUCCUCUU	GGCTCTTCTACACGGACCTCGTGCAGGGGATCCCCCCGGTGTTCCCTCACCTCATCGACAAGATCCCCTCCATCCACACCGTCCTCCTCTTCGTCTCCGTCAAGCACCTCCCCGTCCCGCACGTCGACCCCTCGGAGCGCTTCCTCTTCCGCCAGGTGGAG
osa-miR529a	LOC_Os12g37770.1|12012.m07563|cDNA	CUGUACCCUCUCUC-UUCUUC	GAAGAAUGGGAGAGGGUACAU	AAAATGTAGTGGATCTCCATTGGCGATTATTACCATAGCTAGCTTATTGACTAATAAAGCTAGTACAAAAGAAGAATGGGAGAGGGTACATAATTCAATTGGTTCGACACTGGAAAAAGATCCAAGTGTCGAAGAGATGCAGAGGATATTATCCCTTAGC
osa-miR529a	LOC_Os03g07560.1|12003.m06268|cDNA	CUGUA-CCCUCUCUCUUCUUC	GCAGAGGAGAGAGGGAUACAG	GGAACAACGTGCAAGGACGGTGGCGCTGGTGGCTCGCGGGAAGCGGGTGACGAAGACCTCGGCGTTGCTCGACGCGGGCAGAGATGAGGAACTTGTGGGGAGTCGAGACAGAGTCGAGGCAGAGTTGCCTATGGCAGAGGAGAGAGGGATACAGAGGTGA
osa-miR529a	LOC_Os06g19670.1|12006.m06626|cDNA	CUGUACCCUCUCUCUUCUUC	GAAGAGGAG-GAGGGUGCAG	ATAATAAGAAAGCTATAGATCGCAACCCACAAGAGCCGACGACGACGTTGATCAAGACGTACAAGAGGAGGAAGAGGAGGAGGGTGCAGCACCACTGCCACCCCGGCGCATCATCCCTCCCTAACGAGCTCGTCTACGAGATCCTGCTCCGCCTCCCCGTC
osa-miR408-5p	LOC_Os08g39390.1|12008.m07920|cDNA	CAGGGAUGAGGCAGAGCAUGG	CCAUG-GCUGCCUCCUCCCUG	ACCGCCCTCGACGCCGACGACGACGACGGCGCCGTCTCCGACGCCGACGCCGTCGTCAGACCTTCGTCCTCCATGGCTGCCTCCTCCCTGCAGCCGCCGCCGCGCTAGCTAGCTACTAGCATACATATACACCCCTCCATCCAAAAAAAGTTCAATCCTGT
osa-miR1442	LOC_Os10g04050.1|12010.m03822|cDNA	AUUCAUAGUACUAG-AUGUGU	ACACGUCCUAGUACAAUGAAU	AAAAACCAGGTAGGTAGATTTGTGTGAAAAATTGTAGTTACTTAGTGCTTATGCATGAATTATGGATGTGACACGTCCTAGTACAATGAATCTGGACAGACCGTGTGTCCAGATTCATTATACTAGGATTTGTTACATCCACCCAAAATCCCTTATGTTA
osa-miR1442	LOC_Os10g04050.2|12010.m50400|cDNA	AUUCAUAGUACUAG-AUGUGU	ACACGUCCUAGUACAAUGAAU	AAAAACCAGGTAGGTAGATTTGTGTGAAAAATTGTAGTTACTTAGTGCTTATGCATGAATTATGGATGTGACACGTCCTAGTACAATGAATCTGGACAGACCGTGTGTCCAGATTCATTATACTAGGATTTGTTACATCCACCCAAAATCCCTTATGTTAT
osa-miR164a	LOC_Os01g62660.1|12001.m12387|cDNA	UGGAGAAGCAGGGCACGUGCA	UGUACGUCCCCUGCUUCGCCG	CGCGTCGCCGCCACGCCGCCTCCTTCTCCACCACCACCTCCTCCTCCTCCTCCGCCCCTGCCGCCGGCGATGTACGTCCCCTGCTTCGCCGCGAAACCACCTCTCGACGCAGCTAACCGCAGCGATTCCCCTCCTTCCAGAACCTCGGACGCAACGACTAA
osa-miR164a	LOC_Os04g19260.1|12004.m07085|cDNA	UGGAGAAGCAGGGCACGUGCA	UUCACG-GCCGUGCUUCUCCA	CGCGTTCCAGCGGCTCAAGCTCGCCCTCACCACCGTGCCCGTCCTCGCACTCCAAGACTTCAGATCGGCGTTCACGGCCGTGCTTCTCCAAGGGGCTGGGCCGATCGCCTACTTCAGCCGACCAGTCGCCACACGTCATCAAGCTCTTGCCGCCTATGAAC
osa-miR1429-3p	LOC_Os04g01340.1|12004.m05453|cDNA	GUUGCACGGGUUUGUAUGUUG	CUACAUACAAACCCGGGCAAA	CATCACTCCATCTGAGAACGATCTGATAGCGGTTAAACGCATTCTTGAGACTTTTGCACAGATCAGTGGGCTACATACAAACCCGGGCAAAACTGAGATTTACCCTATTGCTTGCAACAACTTAGACCTCGACAATCTCCTTTCCTCTTTCATGGGAAACC
osa-miR1429-3p	LOC_Os03g29470.1|12003.m08220|cDNA	GUUGCACGGGUUUGUAUGUUG	CAACCU-CAAACCCGAGCAAC	CTAGCTCCGTTGAAGCCACCGCCTCAGTTTGAAGAAACAGAAGATGACAATGCAGGAGCCAACCCTACTCCAACCTCAAACCCGAGCAACCCTAGTCCAAACAATCTGCAGGAGCAGCAGCAGCTTCCGCAGCATGGTCAGAGGGTTTCTTTCCAGCTCAA
osa-miR5072	LOC_Os07g24100.1|12007.m06688|cDNA	CGAUUCCCCAGCGGAGUCGCCA	UGGCGACUCCGCUGGGGAAGAG	ATCACCGCAAGGCGTTTAGGTGTTGCGATCATGCTTGTCGACTTGTCAAAAAAGTTGCCAACACGATTTTTGGCGACTCCGCTGGGGAAGAGATCCGTTCATCGTCAACTCAACTTCGACTTCGCCATGACAAAGCCGCCATCCAAGACGGAGGTGGAGCC
osa-miR5072	LOC_Os09g10240.1|12009.m04289|cDNA	CGAUUCCCCAGCGGAGUCGCCA	UGGCGACUCCGCUGGGGAAGAG	ATGATTTTTGGCGACTCCGCTGGGGAAGAGATCCGTTCATCGTCAACTCGACTTCGACTTCGCCATGACGAAGCCATCATCCAAGACGGAGGAGAGGATCGTAAAACTGTTGAGGAGTACATCAACGAGCTCACACGGGAGGCGTTGATGAGATTGACTACT
osa-miR5072	LOC_Os06g28510.1|12006.m07395|cDNA	CGAUUCCCCAGCGGAGUCGCCA	UGGCGACUCCGCUGGGGAAAUC	TCACCGTAAGTCATTTAGGTGTTGCGATCGTGCTTGTCAACTTGTTACAAAAGGTTGCCAGCACGAATTTTGGCGACTCCGCTGGGGAAATCTGCTCAACGTCATCTCAACTTCGACGCCACCATGACGAAGCCGCCAACAACCAAACCGGAGGTTGAACCA
osa-miR1846b-3p	LOC_Os04g36800.1|12004.m08720|cDNA	UGACCCCGUUCUCCUCGCCGG	UCGCCGGGGAGAGCGGGGUCG	GTGGTGATCACGGGGATGGGGCTGGTGTCCGTGTTCGGGAACGAGGTGGACGCCTTCTACGAGCGGCTGCTCGCCGGGGAGAGCGGGGTCGGCGCCATCGACCGCTTCGACGCCGGCGGCTTCCCCACGAGGTTCGCCGGCCAGATACGCGGGTTCTCCTC
osa-miR1846b-3p	LOC_Os08g42020.1|12008.m08180|cDNA	UGACCCCGUUCUCCUCGCCGG	CCGCGGAGGCGAACGGGGUCA	TGCGCCTCCAAGTGGTCGCTCACCACGGGGCGGTTCCCTCTCCCCCTCATCGCCGCCCTCGTCGCGTTCGCCGCGGAGGCGAACGGGGTCACCTCCATCACCGTGGAGGACATTGCGCGGGACATCTCTGCGAGGCTGCACACCAGCCTCCGCCGGTACAA
osa-miR1846b-3p	LOC_Os08g42020.2|12008.m080218|cDNA	UGACCCCGUUCUCCUCGCCGG	CCGCGGAGGCGAACGGGGUCA	TGCGCCTCCAAGTGGTCGCTCACCACGGGGCGGTTCCCTCTCCCCCTCATCGCCGCCCTCGTCGCGTTCGCCGCGGAGGCGAACGGGGTCACCTCCATCACCGTGGAGGACATTGCGCGGGACATCTCTGCGAGGCTGCACACCAGCCTCCGCCGGTACAA
osa-miR1846b-3p	LOC_Os09g01720.1|12009.m03546|cDNA	UGACCCCGUUCUCCUCGCCGG	UGGGGGAGGAGAGCGGGGUCG	TTGAAGGGGGAAGAGGCGCCGGCGACGTGGGCGAGTGGGGTGGTTCGGCGCCGGTTTTGGAGGGGGAAAGTGGGGGAGGAGAGCGGGGTCGTGGGCGGCGAGGTCCCACGGTCGGGCGGGAGCGGCGCAGGGTGGAGGAGGTGGGCTGGGGAAGCGGCGAC
osa-miR5809	LOC_Os12g36920.1|12012.m07477|cDNA	UCGUCGCCGGCGACCACAGC	GCUGGCGUCGCCGGCGACGA	AGCGCCTGCGGGTGACGGTCCCAGTCGCCGCCGCCGCCGCCGTGGCGGCCGTCGGTGTGGGGACGGCGGCGCTGGCGTCGCCGGCGACGAGGATGCTGCGCAAGATCGTGCTCGTGCTGCTCTTCCTGCTGCGAATGAGCGAGAGGGTCACGGTCGTGGAG
osa-miR5809	LOC_Os10g11270.1|12010.m04456|cDNA	UCGUCGCCGGCGACCACAGC	GCGGUCGUCGCCGGCGACGA	GGAGAAGATGCCTCTGGTTAGCGCTGCAGCAGGTTGTCAAAGAGGCCCTGTCCCGTTCAAGGACGTGGCCGCGGTCGTCGCCGGCGACGACGGCGCGGCGGCCGCCATGGCGCACCGGCCGCTGGCTGATCCGGAGGATGAAGACCACGACGAACTCATC
osa-miR5809	LOC_Os11g36760.1|12011.m07525|cDNA	UCGUCGCCGGCGACCACAGC	GAGGUGGUCGCCGGCGACGA	CCGCGCCAAGCTGATGCTCCGAGGAGGCGAGTTCACGCTCGCCGAGGACCACAGCTTGGCGGTGATCCACATCCTGGAGGTGGTCGCCGGCGACGATGACCCGGAGACGGAGGAGGCGAGGGCGGCCTTGGACCGCGTTCTGCAGGTTCAGCCAGAGTGA
osa-miR5809	LOC_Os05g25220.1|12005.m06815|cDNA	UCGUCGCCGGCGACCACAGC	ACUCUGGUCGCCGGCGACGA	GCGGCAAGCTCTTGTCGACGGGAACCGAGAAGCATGACTACGATTGGCTTCTGACACCTCCGGCGTCGCCACTCTGGTCGCCGGCGACGAGCGCCGCCGCAGGCCACCATGTCTCCGCCGCGCCGCCGCCGAGCCGGCTGGAAAGAGCTAGCTCGGCGCC
osa-miR5809	LOC_Os02g13930.1|12002.m06639|cDNA	UCGUCGCCGGCGACCACAGC	GCCGUGCUCGCCGGCGACGA	GCAAGAAGCGGCGGCGCAGGGCTCCGGAGGAGAGCACGTGCCACCGGAGGAGGACTCGTACGAGGCCGCCGCCGTGCTCGCCGGCGACGACGTAGACGAGGAGCAACTGCAACGGCAAGAACAGGTGGACATGACTGACGGCACGGACGAAACCTTCTGA
osa-miR5809	LOC_Os02g57810.1|12002.m10802|cDNA	UCGUCGCCGGCGACCACAGC	GUGGUGGUCGCCGGCGACGG	CGTGCTGAGCGAGGTGCTCCGGCTGTACCCGCCGTCGCCGAACGTGCAGAGGCAGGCGCTGCAGGACGTCGTGGTGGTCGCCGGCGACGGCGAGAAGAAGGTGGTGATCCCGAAGGGGACGAACATGTGGATCGACGTGGTGGCGATGCACCGGGACGGC
osa-miR5809	LOC_Os01g24880.2|12001.m42648|cDNA	UCGUCGCCGGCGACCACAGC	GCGGUGGUCGCCGGCGGCGG	CGACACCGCCGACGACGACGACAGCGGGGAGAGCGCCGCGGCGGTGGTCCCGTGCTCGATCTGCCTCGACGCGGTGGTCGCCGGCGGCGGGGACAGGTCCACGGCGAGGCTGCAGTGCGGCCACGAGTTCCACCTCGATTGCATTGGTTCAGCATTTAAT
osa-miR5809	LOC_Os01g24880.1|12001.m08954|cDNA	UCGUCGCCGGCGACCACAGC	GCGGUGGUCGCCGGCGGCGG	CGACACCGCCGACGACGACGACAGCGGGGAGAGCGCCGCGGCGGTGGTCCCGTGCTCGATCTGCCTCGACGCGGTGGTCGCCGGCGGCGGGGACAGGTCCACGGCGAGGCTGCAGTGCGGCCACGAGTTCCACCTCGATTGCATTGGTTCAGCATTTAAT
osa-miR5809	LOC_Os09g04210.1|12009.m03790|cDNA	UCGUCGCCGGCGACCACAGC	GCUGUAGUCGCCGGCGGCGG	ATGGAGAGAGAGAGGAAGGGGGAGAGAGCCGGAGAGGGGAGTCGAACGGCGTCGGCTGTAGTCGCCGGCGGCGGGCGGCAACGAGGGAAGAACGAGCGCCGTCTGTGCTCCCGCTAGCGGCGACGAGGAGAGGAAGAAGACGCCGGGGGCAGTTGATTCT
osa-miR5809	LOC_Os09g24490.1|12009.m05603|cDNA	UCGUCGCCGGCGACCACAGC	GCUGUCGUCGCCGGCGGCGG	GGAGGCGCTGCGCGGCGTGATGGACCGCCGGGCGGCGGCGAGCAGCGGCGACACGTCGTCGTCCGGCGGCGCTGTCGTCGCCGGCGGCGGCGGGGGCAGCATCAAGAGGCAGCGAATGAACTACGGAGTGCACGAGCAATGCTCGGTGTAGCGTGACACA
osa-miR5809	LOC_Os04g56939.1|12004.m101800|cDNA	UCGUCGCCGGCGACCACAGC	GCUGUCGUCGCCGGCGGCGG	GAAGAGGAAGAGGAAGAAGGCATCATGGCGACGGCGAAGGCAGCCACTGGCTGCCCTCCCTACCCTCCGCGCTGTCGTCGCCGGCGGCGGCGTCCCCGCCGTACCCCAGCGCCGCCAGGATCGCCGACTCCGACTGCTTCCCCCAGTACACCGCCTCCCT
osa-miR5809	LOC_Os03g11930.1|12003.m06645|cDNA	UCGUCGCCGGCGACCACAGC	GCGGUGGUCGUCGGCGACGG	GCGGCGGCGCGGTGCTCGGCGGCGGTCTCCCTCAGATCTGCGCCTCTTGGCTGGATCTGGAGGGTGGCCGGCGGTGGTCGTCGGCGACGGCGGCTGACTTGCGACGGCTGGTGACGGCAGCGACAGTGGTGGTCGCGGCAGTTGGCGGCGACGGCGTCGG
osa-miR5809	LOC_Os02g10030.1|12002.m06300|cDNA	UCGUCGCCGGCGACCACAGC	GAGGUGGUCGCCGGCGACGG	TGCGGGTGAGGCTGTTCGGCGTCGTCGGGCTGCTGCTCCGGTGCCTGGAGGAGCTCAATTGCTGCCCGAGGAGGTGGTCGCCGGCGACGGCGGCGGCGGCGGCGACCACCGTGATGAGGGCACAGCGGCTGAGCCAGGACTGCCGGCGCCGGCGGCTGGC
osa-miR5809	LOC_Os06g05560.1|12006.m05283|cDNA	UCGUCGCCGGCGACCACAGC	GCUCUGCUCGCCGGCGACGG	GCACAGAATCGAAGCAAAAACCCCAATTCCTCCGGCTCCCACGCCATCTTCCACTTCCCGATCGCCGCCTGCTCTGCTCGCCGGCGACGGCGAGCCTTGCCGTTGCGGCGTTGCCGGAGACCACCCAAGCGAGCGGATACCTCTCATCGCCGGGCCGCCT
osa-miR5809	LOC_Os10g29120.1|12010.m05786|cDNA	UCGUCGCCGGCGACCACAGC	GCUGUCCUCGCCGGCGACGG	TGGTCAGCACCACTGCGACGGGCTGAAGAAGGCGTGCTTACATTTTCTCGGCTCACCAGCGAACCTGAGTGCTGTCCTCGCCGGCGACGGCTTCGAGCAGCTGAGCAGGAGCTGCCCCTCTCTTGTGAATGAGCTGGTTGCCATGCTGGCGCCTCCAATC
osa-miR5809	LOC_Os10g04840.1|12010.m03892|cDNA	UCGUCGCCGGCGACCACAGC	GCGGCGGUCGCCGGCGACGG	CGACGCAGCGCACCTCCCCGGCGCGGACGACCACCCCCCTGTCACGGAACCCGCCGGGAATAGCCACGGCGCGGCGGTCGCCGGCGACGGGGTCCCACACGATGAGCCTGCGCTGAGAATAGCGGCAGGTGTTGACGTGGACAAGGGCGCGGCCGTGGCG
osa-miR5809	LOC_Os10g29320.1|12010.m05804|cDNA	UCGUCGCCGGCGACCACAGC	GCUGUCGUCGCCGGUGACGG	TGATCAGCACCGCTGTGACGGGCTGAAGAAAGCGTGCTTCAATTTTCTTGGCTCACCGGCGAACCTGAGTGCTGTCGTCGCCGGTGACGGCTTCAAGCATCTGTCCAAGATTTGCCCCTCTCTTATGGAAGAGCTGGTTGTCAAACTGGCACTTCCAGCT
osa-miR5809	LOC_Os03g25300.1|12003.m07872|cDNA	UCGUCGCCGGCGACCACAGC	GCUGACGUCGCCGGCGACGG	ACGCGTTCGACAACCAGTACTACAAGAACGTGGTGGCGCACAAGGTGCTCTTCGCGTCGGACGCGGCGCTGCTGACGTCGCCGGCGACGGCGAAGATGGTGTCGGACAACGCCAACATCCCGGGGTGGTGGGAGGACAAGTTCGCCAAGGCGTTCGTCAA
osa-miR5809	LOC_Os03g25280.1|12003.m07870|cDNA	UCGUCGCCGGCGACCACAGC	GCUGACGUCGCCGGCGACGG	ACGCGTTCGACAACCAGTACTACAAGAACGTGGTGGCGCACAAGGTGCTCTTCGCGTCGGACGCGGCGCTGCTGACGTCGCCGGCGACGGCGAAGATGGTGTCGGACAACGCCAACATCCCGGGGTGGTGGGAGGACAAGTTCGCCAAGGCGTTCGTCAA
osa-miR5809	LOC_Os01g02160.1|12001.m06858|cDNA	UCGUCGCCGGCGACCACAGC	GCCGUCGUCGCCGGCGACGG	GTTTCAACTACCCGGCGCCGCCTCCGCCCAACCCCATCGTGCCGTGGTACCCTTGGTACTACAGGTCGCCGCCGTCGTCGCCGGCGACGGCGGTGACGGCGCGGGGGCGTTCGCTGCTTGCCTCGGTGGCCGTGGTAACAGCTGCTGCTGCTGCTTTAAT
osa-miR5809	LOC_Os02g10480.5|12002.m33603|cDNA	UCGUCGCCGGCGACCACAGC	GUCGUGGUCGCCGGCGGCGA	GCTGCTCGGCGACCGGCAGATCGGCCGGTGGCTCAAGTCCGGCGACAACGCGCTCGTCAGGGACAGCGCCGTCGTGGTCGCCGGCGGCGAGGTGAGGCAGGAGCTGGCCCTCAAGCTGCAGTTCACCGAGTCCGGCGAGGTGGAGCTGGAGATGCAGTGG
osa-miR5809	LOC_Os02g34860.1|12002.m08574|cDNA	UCGUCGCCGGCGACCACAGC	GUGGAGGUCGCCGGCGACGA	ACTCTGCTCTCGTTCTCTTCTGTCTGCTACTACCATGCATTCGACCGGCATGGAGATGGAGGTGGAGGTCGCCGGCGACGACGAGGCGGTCCCGGAGGCGCCGGAGCGGTCCGTCGTCCTCATCTCCGCCGGCGCCAGCCACTCCGTCGCCCTGCTCAGC
osa-miR5809	LOC_Os02g10480.2|12002.m33355|cDNA	UCGUCGCCGGCGACCACAGC	GUCGUGGUCGCCGGCGGCGA	GCTGCTCGGCGACCGGCAGATCGGCCGGTGGCTCAAGTCCGGCGACAACGCGCTCGTCAGGGACAGCGCCGTCGTGGTCGCCGGCGGCGAGGTGAGGCAGGAGCTGGCCCTCAAGCTGCAGTTCACCGAGTCCGGCGAGGTGGAGCTGGAGATGCAGTGG
osa-miR5809	LOC_Os02g10480.3|12002.m33601|cDNA	UCGUCGCCGGCGACCACAGC	GUCGUGGUCGCCGGCGGCGA	GCTGCTCGGCGACCGGCAGATCGGCCGGTGGCTCAAGTCCGGCGACAACGCGCTCGTCAGGGACAGCGCCGTCGTGGTCGCCGGCGGCGAGGTGAGGCAGGAGCTGGCCCTCAAGCTGCAGTTCACCGAGTCCGGCGAGGTGGAGCTGGAGATGCAGTGG
osa-miR5809	LOC_Os02g10480.4|12002.m33602|cDNA	UCGUCGCCGGCGACCACAGC	GUCGUGGUCGCCGGCGGCGA	GCTGCTCGGCGACCGGCAGATCGGCCGGTGGCTCAAGTCCGGCGACAACGCGCTCGTCAGGGACAGCGCCGTCGTGGTCGCCGGCGGCGAGGTGAGGCAGGAGCTGGCCCTCAAGCTGCAGTTCACCGAGTCCGGCGAGGTGGAGCTGGAGATGCAGTGG
osa-miR5809	LOC_Os02g10480.1|12002.m06346|cDNA	UCGUCGCCGGCGACCACAGC	GUCGUGGUCGCCGGCGGCGA	GCTGCTCGGCGACCGGCAGATCGGCCGGTGGCTCAAGTCCGGCGACAACGCGCTCGTCAGGGACAGCGCCGTCGTGGTCGCCGGCGGCGAGGTGAGGCAGGAGCTGGCCCTCAAGCTGCAGTTCACCGAGTCCGGCGAGGTGGAGCTGGAGATGCAGTGG
osa-miR5809	LOC_Os08g34360.1|12008.m07425|cDNA	UCGUCGCCGGCGACCACAGC	GUCGUCGUCGCCGGCGACGA	CCACCACCATCGAAGACGATGATTTCGCCGAAGCCATCGCCGCCGCGTTGCAAGGCGTCGACGAGCAGCCGTCGTCGTCGCCGGCGACGACGCGCCAGCTGCAAACCGCGGACGACGACGACGACGACCTCGTGGCGCAGCTCCCGCCCCAGCTGAGGCC
osa-miR5809	LOC_Os11g09050.1|12011.m05102|cDNA	UCGUCGCCGGCGACCACAGC	GUCGCGGUCGCCGGCGACGA	ATGACGAGCTCCGGTGTGGCATGGGTGTGGATGACGGAGGTCGCGGTCGCCGGCGACGAGCTCCGACGCGGCCACCCCCAACGATCCCCCGGCATCGCGGACTTCGGCGACGAGCTTCAGCGTGGCGTGAGGCACGGACGGCGGAGGACGTGGCTGCGGC
osa-miR5809	LOC_Os01g68140.1|12001.m12917|cDNA	UCGUCGCCGGCGACCACAGC	GCGGUGGUCGCCGGCGAGGA	CGACGTGGTGTGGGACCTGAGGAGCGCGAGGTTCTCCGATGAGCCGGAGCCGCTGTCCGACTACTACGTCGCGGTGGTCGCCGGCGAGGAGGTCGTCCTCCTCCTCGGCAACCTCAAGAAGGACGCGTTCCGGCGGACGGGGTCACGGCCGTCGCTGCAG
osa-miR5809	LOC_Os12g44220.1|12012.m08193|cDNA	UCGUCGCCGGCGACCACAGC	GCUGUGGUCGGCGGCGGCGA	AAACAACTAGTGAATTAATGGTGATGACGACAGCGGGGGCGGCGGAGAGCGAGCGGTTTGGATGGCCGGCGCTGTGGTCGGCGGCGGCGAGCCTTCTGTTCCTCTTGTCCATGGTGCAGGAGCACATCCCCTTCCAGCTGCAGGACCACCTCGCCGCCCG
osa-miR5809	LOC_Os03g10860.1|12003.m06538|cDNA	UCGUCGCCGGCGACCACAGC	GCGGUGGUCGCCGACGACGA	ATCGAGGGGAGGCGAGGCTGTGCGGTGGTCGCCGACGACGACGAGGAGGAGGAGGATATCGATCGCCGGCGATGGGGTACTGGTGGGACCGCGTCGTGCTTCCGGTGAGGAGGGCGTGGCTCGGCGTCGCCGCCCGATTCGGGGTTCGGCAGACAGGGCT
osa-miR5809	LOC_Os06g30090.1|12006.m07553|cDNA	UCGUCGCCGGCGACCACAGC	GCUAUGGUGGCCGGCGACGA	ATGGCTATGGTGGCCGGCGACGAGGCGATGTCAGTGCCATGGCACGACGTCGGCGTCGTCGTCGACCCCGAGGCGGCCGGGACGGCGCCGTTCGACGCCGGCGCCGGCTATGTCCCATCGTACGGTCAGTGCCAATACTACTACTACTACGACGACCACC
osa-miR5809	LOC_Os01g49750.1|12001.m43403|cDNA	UCGUCGCCGGCGACCACAGC	GGUGUGGCCGCCGGCGACGA	CAACCTCCGACAACGAGCTCCGGCGCATGGCTATGGACGGCGGAAGATGCAGCCTCCAGTGACGAGCTTCGGTGTGGCCGCCGGCGACGAGCTCCGACGTGGTGCAGCGCGTGGACAGCGGAGGACGTGGCCACCGGCGACGAGCCCGGCGTGGCGCGTG
osa-miR5809	LOC_Os03g49126.1|12003.m09914|cDNA	UCGUCGCCGGCGACCACAGC	CCGGUGGUCGCCGGCGGCGA	CCTCTGCGTCGGCTTCCTGGACCCCGTCTCCAACATCGTCGTCAACACCATCACCTACAAGAAGCGCGTCCCGGTGGTCGCCGGCGGCGATCCCGACGGCAAGTCGGCGGCGATCCCGACGCGGCGGCGGCGGCGGAAGGCGCTCTCCCGGATCGTCGCC
osa-miR5809	LOC_Os02g39570.1|12002.m33759|cDNA	UCGUCGCCGGCGACCACAGC	UCUGUGUUCGUCGGCGACGA	CGCGGCGGCGGTGGGGGCGCCCGCGAGCGCCGCGAGGGACACGGAATGCAGGGTGCGGCGCCACACGATCTCTGTGTTCGTCGGCGACGAGAGCGGGATGATAAACCGGATCGCCGGGGTGTTCGCCAGGAGAGGGTACAACATCGAGTCGCTCGCCGTG
osa-miR5809	LOC_Os02g02330.1|12002.m05582|cDNA	UCGUCGCCGGCGACCACAGC	GAUGUGGCCGCCGGCGACGA	ACAAGCTCCGGCGTGGGGCGTGGAGATGGAGGACGCGGCCGCCGGCGATGAGTTCCGACGTGGCGCGGACGATGAAGGATGTGGCCGCCGGCGACGAGCTCCGGCGTGGGACGTGGACGGTGGGACCACCGGCGACGACGCTTTGATGCTCGGCTCCTGA
osa-miR5809	LOC_Os01g71150.1|12001.m13158|cDNA	UCGUCGCCGGCGACCACAGC	GAUGUGGCCGCCGGCGACGA	ACGTGGCATCGACGGTGGAGGATGCGGCCGTCGGCGACGAGCTCCGGCGTGGGGCGTGGATGATGGAGGACGCGGCCGCCGGCGACGAGCTCCGACATGGCACGGACGGTGGAAGATGTGGCCGCCGGCGACGAGCTCCGGCTCGGGACGTGGACGGTAG
osa-miR5809	LOC_Os02g09820.1|12002.m06279|cDNA	UCGUCGCCGGCGACCACAGC	GCGGGGCUCGCCGGCGACGA	CTTTGCGAGTTGCGACAAGGGAAAAAAAAAAAACCAACGGAAGACAGAAACGCCTGCCCCGATCCCCATGGCGGGGCTCGCCGGCGACGACTCCTCATTCTTCGGGGACGACGGCGACGGCGATGAGTTCTGCTACGGGCCGTTCGACGTCGAGGATCTC
osa-miR5809	LOC_Os04g39520.1|12004.m08941|cDNA	UCGUCGCCGGCGACCACAGC	GCCGUGGCCGCCGGCGACGA	ATGGCTGCTAGTGGCCAGGTCCAGTGCCTCCTTCCTCTCCGCGTCGCCTTGTCACCGCCGCTGCCGCCGTGGCCGCCGGCGACGATGGTTATGCCACCTCTTCTCGCCGCCGCCGCCGCCATGGCTGCTAGTGGCCAGGTCCGGCGCCTCCTTTCTCTCC
osa-miR5809	LOC_Os10g03440.1|12010.m03761|cDNA	UCGUCGCCGGCGACCACAGC	GGUGGGGUCGCCGGCGGCGA	CGGCCACCGAGCTCGTCGTCTCGGCGCTCCACCGCATCTGCAAGAAATGGCACGACGGTGATGACGACGAGGTGGGGTCGCCGGCGGCGAGGCGGAGCGCCGTCGTGGAGGCGGTGCAGGTGGGCGCGTTCCAGAAGGTGATGATGCTGCTGCAGGTTGG
osa-miR5809	LOC_Os05g04690.1|12005.m05000|cDNA	UCGUCGCCGGCGACCACAGC	GAGGUGGUCGCCGGCGACGC	CCAGCTGTCGTGGAACTTCAACTACGGGCCGGCCGGCGAGGCGGTGGGGTTCGACGGGCTCCGGGAGCCGGAGGTGGTCGCCGGCGACGCCGTGGTGGCGTTCAAGACGGCGCTGTGGTTCTGGATGACGCCGCGGCCGCCGTCGAAGCCGTACTCGTGC
osa-miR5809	LOC_Os05g45040.1|12005.m08629|cDNA	UCGUCGCCGGCGACCACAGC	GCUCUCGUCGCCGGCGACGU	CCCGACGGCGTGCGGCGAGATCGCCGCGCTCCTCCGAATCGGGTACGGCGACCTCCCCAAGGCCGCCCAGGCTCTCGTCGCCGGCGACGTGCTGCTCGCGTTCCGGCTCCTCCCTGATGTACAGACAGGATATGCGTTAAGCGCAGCTAATGGTCTTCTC
osa-miR5809	LOC_Os03g42480.2|12003.m09303|cDNA	UCGUCGCCGGCGACCACAGC	GAUGGGGUCGCCGGCGGCGA	CCGCCCCACGCCGCCGCGTCCCCTCCTCCGCCTTCTCGCCATTTGCCGCCGCGAGGCCGATGTCGGCGATGATGGGGTCGCCGGCGGCGATGGCGGTGAGGCTGACCGGGCACCCGTCGGCGAGCGTGCGGGCGTGCTGTGAGCTCTCCCAGGGTAATTA
osa-miR5809	LOC_Os07g26250.1|12007.m06902|cDNA	UCGUCGCCGGCGACCACAGC	CCUAUGGUCGCCGGCGGCGA	ACGCGGCAGCCACTCGGCGCGCCCGAGGGCGACCAGGCCGGCACGGCCGGCGGGAGGCGGCGCCTGCGCCCCTATGGTCGCCGGCGGCGACCATAGGTACGGCGGAGCGGCGGACGAGAGAGGGGAGGGAGAGGGGGAAACGAAGCGGCGGTCCACGGCT
osa-miR5809	LOC_Os03g42480.1|12003.m35317|cDNA	UCGUCGCCGGCGACCACAGC	GAUGGGGUCGCCGGCGGCGA	CCGCCCCACGCCGCCGCGTCCCCTCCTCCGCCTTCTCGCCATTTGCCGCCGCGAGGCCGATGTCGGCGATGATGGGGTCGCCGGCGGCGATGGCGGTGAGGCTGACCGGGCACCCGTCGGCGAGCGTGCGGGCGTGCTGTGAGCTCTCCCAGGGTACCCA
osa-miR5809	LOC_Os06g31190.1|12006.m07660|cDNA	UCGUCGCCGGCGACCACAGC	GGUGGCGUCGCCGGCGACGA	GCTGTGGGAGATCCGGGACGTCATCAAGGTCGCCGGCGCCGGGCGACGGATCCGGCGGCGCGGGCGGAGGGGTGGCGTCGCCGGCGACGACGACGAGGCGGATCGGCCACAGAGTTCATGTGGTGGTGGTGAGCATCTCTCAACATCATTGATGGAACAT
osa-miR5809	LOC_Os03g43100.2|12003.m34748|cDNA	UCGUCGCCGGCGACCACAGC	GUUGUGGUCGGCGGCGACGG	CGTCAGGTGTTTCCTGTAGTTAGGGTTTGTCCTTAGTTGGTGTTTTTGCCGACGAGTCTCCATGGGTGCCGTTGTGGTCGGCGGCGACGGCAGTTGGTGGCGGTGGAGGTGCGAGATCCAAAGACCTGTGGATGAATCGACGGAAGGAGCTGGCTCCTTG
osa-miR5809	LOC_Os03g43100.1|12003.m101406|cDNA	UCGUCGCCGGCGACCACAGC	GUUGUGGUCGGCGGCGACGG	CGTCAGGTGTTTCCTGTAGTTAGGGTTTGTCCTTAGTTGGTGTTTTTGCCGACGAGTCTCCATGGGTGCCGTTGTGGTCGGCGGCGACGGCAGTTGGTGGCGGTGGAGGTGCGAGATCCAAAGACCTGTGGATGAATCGACGGAAGGAGCTGGCTCCTTG
osa-miR5809	LOC_Os02g27800.1|12002.m07924|cDNA	UCGUCGCCGGCGACCACAGC	GGUGGAGUCGCCGGCGACGA	GCGCGCTGTCGTTCGCGGTGTTCCTGGCCGTGGCCATGGTGGACCGCAACGTGGTGGCGTGCTTCTACCCGGTGGAGTCGCCGGCGACGAGGCAACTGCTCGCGGCGGTGCCCATGGCGGCCGGCGCGGCGGGGAGCTTCCTCTTCGCCATGTTCCCGTC
osa-miR5809	LOC_Os11g41170.1|12011.m07960|cDNA	UCGUCGCCGGCGACCACAGC	GCCGUCGUCGCCGGCGACGC	CGACGTTCCACGCGCACCGGTGGGTGCTCGCGGCGAGGTCACCCGTACTCAAGGCCAAGCTCTCCGCCTCGCCGTCGTCGCCGGCGACGCTGCGGCTCGCCGCCATGGACGCCGACGCGTTCAGGGCGCTGCTCCACTTCATCTACACCGACACGCTGCC
osa-miR5809	LOC_Os05g03760.1|12005.m04910|cDNA	UCGUCGCCGGCGACCACAGC	GCUCAUGUCGCCGGCGACGA	GCGCCTCGGCGTTCGCCAAGCGCAGCCAGAGCTTCATCGACCGCGGAGGCCGCGCCCCGGCGGCGCGTTCGCTCATGTCGCCGGCGACGACCGGCGCGCCGTCCATTCTCTCGGACTGGGGCTCGCCGGACGGCAAGCTGGACTGGGGCGTCCAGGGCGA
osa-miR5809	LOC_Os04g47160.1|12004.m09662|cDNA	UCGUCGCCGGCGACCACAGC	GCACUGGUCGCCGGCGGCGA	TCATCTCCGGGACATCCATGTCGACGCCGCACCTCAGCGGCGTCGCGGCGTTCATCAAGAGCAGGCACCCGCACTGGTCGCCGGCGGCGATCAAGTCGGCCATCATGACCACCGCCGACATCACCGACCGCTCCGGGAACCAGATACTCGACGAGCAGCG
osa-miR5809	LOC_Os06g40740.1|12006.m08609|cDNA	UCGUCGCCGGCGACCACAGC	GCUCCGGUCGCCGGCGGCGA	GATTAGTGCAACCCTAGCTGCTCTCTGCTCCGGTCGCCGGCGGCGATGGCGGCGGCGGCGGTGGGGGCGTACCGGTCGGCGGGGAGGAGGAGGGACGCCTTCGCGGCGGCGGCGGAGGACGCCGGCTCCGCCACCACGCGCGGGCGGGCCGCGGCCGCCG
osa-miR5809	LOC_Os09g15440.1|12009.m04805|cDNA	UCGUCGCCGGCGACCACAGC	GCCGUCGUCGCCGGCGGCGA	CGGCGAGCCGCGCATGTTCACCACGACGGGGGGCATCCTGACGGTGCTCATCAAGAGGGCGAGGAGGCCGGCCGTCGTCGCCGGCGGCGAAGACGACGTCGAGGAGTGGGCGGTGGAGAAGAGCGTCCGGCTATCGGAGGCGACCCGCGGGTTGCCGGGG
osa-miR5809	LOC_Os11g34440.1|12011.m07302|cDNA	UCGUCGCCGGCGACCACAGC	GGUGAGGUCGCCGGCGGCGA	GTGTCCAGGCCACCGACAATGACTACCTCAACATGCTGTGCAACCAGAGCCTGCTGGACTGCGTGGCGGCGGTGAGGTCGCCGGCGGCGAGGATCAGGACGTTCGAGGGGAACCAGTGCAACGTGACGGACGTCGCCGACGAGATCACGTCGCTCGTCGA
osa-miR5809	LOC_Os01g63790.1|12001.m12494|cDNA	UCGUCGCCGGCGACCACAGC	GCGGCGGUCGCUGGCGACGA	CAAGGCAGGGGCGGTGCTCGCGGTCGTGGTGGTTGCCGATGACGGTGTGAAGCCGAACGACGGAGCAGAGGCGGCGGTCGCTGGCGACGATGAGAAGCCAAAGGACGCCGTGGTCGTGGCCGTGGTCGCTGGGGACGAGGCGGTGGTGGTGCTGAAGAGT
osa-miR5809	LOC_Os01g06580.1|12001.m07288|cDNA	UCGUCGCCGGCGACCACAGC	GCCGCUGUCGCCGGCGACGA	TCGTCGTGTACCAGGTGGACAAGGTGCTGCTCCCGATGGCCATCTACAGCACGCCGGCGCCCGCGCCCGCGCCGCTGTCGCCGGCGACGAAGAAGAAGGGGAAGACGCCGGCCACGTCGGTCGCCGACGCGCCCGAGGCCGCCGACGCGACGCCGGACGC
osa-miR5809	LOC_Os11g16990.1|12011.m05782|cDNA	UCGUCGCCGGCGACCACAGC	GCCGCGGUCGCCGGCGACGU	AGCCGAGCTGGCTGCGTACCGCACGGCCGAGGCGGTCCGCGCGCTGTTCGACATGCCGTTCCCGACCGCCGCCGCGGTCGCCGGCGACGTCAGGTCGTCCCTGGCGCTGGCGCTGGTGCTGGCGCACGACGACATGGCCGTCTGGAAGGAGGCCACCTTC
osa-miR5809	LOC_Os05g06780.1|12005.m05205|cDNA	UCGUCGCCGGCGACCACAGC	GUGGUGGUCGCCGGCGGCGG	GAACGGTAGCTAGCTAGTTGACACAATGAGGGCGGGCAGGTTGGTGATCCTCGTGGCGGTGGCGGTGGTGGTGGTGGTCGCCGGCGGCGGGGCGGCGGAGGGCGCCGGCGAGTGCGGGAGGGCGTCCGCCGACCGGGTGGCGCTGCGGCTGGCGCCGTGC
osa-miR5809	LOC_Os03g44580.3|12003.m35334|cDNA	UCGUCGCCGGCGACCACAGC	GAUGACGUCGCCGGCGACGA	TGCATTTTCTGCTGCTGCGTGCGCGTGCTGAGATTTCATTCGGATTTGTTGGGGGTTCGCTGAGATCGGAGATGACGTCGCCGGCGACGACGTACGCCTCGCCGTTCGTGCTGTCGGTGCTCCTCCTCGTCTCCATCCCGGTCATCTTCCTCCTCGCGCC
osa-miR5809	LOC_Os03g44580.1|12003.m09496|cDNA	UCGUCGCCGGCGACCACAGC	GAUGACGUCGCCGGCGACGA	TGCATTTTCTGCTGCTGCGTGCGCGTGCTGAGATTTCATTCGGATTTGTTGGGGGTTCGCTGAGATCGGAGATGACGTCGCCGGCGACGACGTACGCCTCGCCGTTCGTGCTGTCGGTGCTCCTCCTCGTCTCCATCCCGGTCATCTTCCTCCTCGCGCC
osa-miR5809	LOC_Os03g44580.2|12003.m35333|cDNA	UCGUCGCCGGCGACCACAGC	GAUGACGUCGCCGGCGACGA	TGCATTTTCTGCTGCTGCGTGCGCGTGCTGAGATTTCATTCGGATTTGTTGGGGGTTCGCTGAGATCGGAGATGACGTCGCCGGCGACGACGTACGCCTCGCCGTTCGTGCTGTCGGTGCTCCTCCTCGTCTCCATCCCGGTCATCTTCCTCCTCGCGCC
osa-miR5809	LOC_Os03g10030.1|12003.m06457|cDNA	UCGUCGCCGGCGACCACAGC	GCCGUCGUCGCCGGCGAUGA	CACACACACACGACCGCTCGCTCGTTTGCCTTGCTGCTGCCTTAGCGAGAAACCGGGAGTTAGCGAGCGAGCCGTCGTCGCCGGCGATGAGGCAACAACAAGCGGGAGGAGTTGGCGACGGGGTGAGCCCGGGCAATGTCCCCGTGTGCTACTACGGGCC
osa-miR5809	LOC_Os12g13520.1|12012.m05324|cDNA	UCGUCGCCGGCGACCACAGC	CCAGAGGUCGCCGGCGACGA	TCGGGCGGCCACAGCTAGCGGGAACGGCAAAACTCGCCGGCCGACCGGCCGGGGAGCGACGGCGAGCAGCCCAGAGGTCGCCGGCGACGACCACCGGCGCGACGGCACGCGCGAGAGGCAGCGGAGGGAGGCAGAGGAGGGAGATGGGGAGCTCACCAAG
osa-miR5809	LOC_Os04g39570.2|12004.m35157|cDNA	UCGUCGCCGGCGACCACAGC	GCCGCCGUCGCCGGCGACGA	AGATCATCTACAAGGGCACCCACAACCACCCCAAGCCGGCGGCGAGCCGCCGCCCCCCCGTCCATCCTCCGCCGCCGTCGCCGGCGACGACGACGACGACGCCGCTGCCGCCAGGCGACGCGCAGGCCGACCACGCGCCCGACGGCGGCGGCGGCAGTAC
osa-miR5809	LOC_Os08g44010.1|12008.m08375|cDNA	UCGUCGCCGGCGACCACAGC	GUGGUGCUCGCCGGCGACGG	AGTCTCGCTCGTCTCCGTGCATTCCGCGATCTCCGTGCCCGTCGACCACCGTGGTGCTCGCCGGCGACGGACGGAGCGAGAATGCAGGGCGGATCTAGCGGCATCGTCTACGGCGGCCTCAAGTACCAGGCGCGGTGCATCGCCGACGTGCGCGCGGCCG
osa-miR5809	LOC_Os12g25180.1|12012.m06345|cDNA	UCGUCGCCGGCGACCACAGC	GCCGCCGUCGCCGGCGACGA	CCACACTGGGTGCCATCCTGAAGGCCGAGCCGCTGAGGCCGCCACCACCACCGCAGGAGACGCAGCCAACGCCGCCGTCGCCGGCGACGACAATGCGACTCGCCGACCTCCTCCGGGAGAGGCAAGAATCGTTCACCTGCTACGACGGCCCTGCCTGCGC
osa-miR5809	LOC_Os01g54420.1|12001.m11606|cDNA	UCGUCGCCGGCGACCACAGC	GUUCUCGUCGCCGGCGACGG	GACAGCGCCACTCGCACCACCCATCCCCCATGGCGGCCAACGCGTTCTCGTCGCCGGCGACGGGGAGGACACCGAACCCTAAGGTGGCGCCGTCCCCTTCCACCAGACGGGCCGCAGACTCCGCCGCGGCGGCGGCCGCCGCCGCCGCCGCGGCGTCGGA
osa-miR5809	LOC_Os03g60580.1|12003.m10947|cDNA	UCGUCGCCGGCGACCACAGC	GUCGUGGUCGCCGGCGGCGG	TCAGCGACGCCACGGCCACGGCGGCCGCCGGCGAGGGCGGCGAGGCGCCGCGCAGCAAGATCTTCTTCGTGTCGTGGTCGCCGGCGGCGGCGGACGTGAGGAGCAAGATGGTGTACGCGAGCTCCAACGAAGGGTTCAAGAAGGAGCTCGACGGCGTCCA
osa-miR5809	LOC_Os11g02070.1|12011.m04407|cDNA	UCGUCGCCGGCGACCA-CAGC	GCUGCUGGUCGCCGGCGACAA	TCTCCCACCTCCTCGCCTTCCTCTACACGGGCTCCCTGGCGACGTGCGCGGAGGAGCGGCACCTGCACGCGCTGCTGGTCGCCGGCGACAAGTACGACGTGCCGTTCCTCCGGCGAGCTTGCGAGGCGCGGCTGGCGGCGGGGGTGGAGGCGGGCAACGT
osa-miR5809	LOC_Os12g02030.1|12012.m04205|cDNA	UCGUCGCCGGCGACCA-CAGC	GCUGCUGGUCGCCGGCGACAA	TCTCCCACCTCCTCGCCTTCCTCTACACGGGCTCCCTGGCGACGTGCACGGAGGAGCGGCACCTGCACGCGCTGCTGGTCGCCGGCGACAAGTACGACGTGCCGTTCCTCCGGCGAGCGTGCGAGGCGCGGCTGGCGGCGGGGGTGGAGGCGGGCAACGTG
osa-miR5809	LOC_Os08g25050.1|12008.m26411|cDNA	UCGUCGCCGGCGACCACAGC	GCUGU-GUCGCUGGCGACGU	CCTCATTAGGGTGTGGTTGTTGAGGGGATAGAGTGCAGCCAAGGGAAACATCCCGTCGGGCAAGACCCACGCTGTGTCGCTGGCGACGTCTTCTCCCCCAGATCCGTCCAGGTCCGGCAGTTAGGAGGACCGCAACCAGAAGCGCTGGCACATAACCTGAG
osa-miR5809	LOC_Os01g68269.1|12001.m12929|cDNA	UCGUCGCCGGCGACCACAGC	GCUGUGGUGGCCGGCGGCGG	AGTCGTCCTCGTCGGAATCTTCCTCCTCGCATTCGTAGGATTGGTGGTGGTATTGGGTATGGCCGCCGCTGCTGTGGTGGCCGGCGGCGGCGGCAGTGAAGTGCTGCTTGTTGGAGGCGTTGCCATACGCGGCGGCAGTGGCGCCACCGTAGTGGTGCTG
osa-miR5809	LOC_Os09g39050.1|12009.m06845|cDNA	UCGUCGCCGGCGACCACAGC	GGUGUGGUCACCGGCGACGG	CACCGGAGCCGCCACCCACCTGCCCCGGTGCTTCCCGGAAAATATGGCCGGCTATCTTGGCAGCGTGGACGGTGTGGTCACCGGCGACGGCACGGTGCTCCTCTACTACCTGAGCATGAGCAGTTGTACATTCTACCGCGCGGCCATCCTGCGGGCGGGC
osa-miR5809	LOC_Os10g29230.1|12010.m05795|cDNA	UCGUCGCCGGCGACCACAGC	GCUGUCGUCGCCAGCGACGG	TGATCAGCACCACTGCGACGGGCTGAAGAAGGCGTGCTTCAGTTTTCTTGGCTCACCGGCGAACCTGAGTGCTGTCGTCGCCAGCGACGGCTTCAAGCATCTGAGCAGGAGCTGCCCCTCTCTTATGGAAGAACTGGTCGTTATGCTTGCACTTCCGCCT
osa-miR5809	LOC_Os07g44600.1|12007.m08681|cDNA	UCGUCGCCGGCGACCACAGC	GCUGUCGUCCCCGGCGACGG	CGTCAGGGCCGAGTTCGATCTACAAGAACGTGCTCGCGCGCCGCGTTCTGTTCGCGTCGGACGCCGCGCTGCTGTCGTCCCCGGCGACGGCGAGGATGGTGCGCGCCAACGCGCGGCTCCCGGCGTCGTGGGAGAAGAAGTTCGCGAGGGCGATGGTGAG
osa-miR5809	LOC_Os04g57770.1|12004.m10662|cDNA	UCGUCGCCGGCGACCACAGC	GCUGUGGUGGUCGGCGACGG	GGTGCTCGGCGGCGATGACGGCGGTGCCTCCCCAGATCCGCGCCTCTCGACCGGATCTAGAGGGTGGTCGGCTGTGGTGGTCGGCGACGGCGGTCGACTTGCGACAGCTGGTGACGGCAGTTGGCAACGGCGGCGACGGGTGGTTGCGGCAGTTGGCGGC
osa-miR5809	LOC_Os02g58230.2|12002.m100424|cDNA	UCGUCGCCGGCGACCACAGC	GCUGUGGUGGCCGGUGACGG	GGATGGAATGGCAAGGGAGGAAACTGGTGGGGTGGGAGTCGCCACGACACGCGGCGACGCACGGCTGTGGTGGCCGGTGACGGTACCAAATTGGCCTCCGTTATACTGGTGGTGCACGCATGGCATTGGCCCTCTCCTTAAAGTTTAGTGCCGTACCTGT
osa-miR5809	LOC_Os01g39350.1|12001.m10212|cDNA	UCGUCGCCGGCGACCACAGC	GCUGUGGUGGUCGGCGACGG	GCGGTGCTCGGCGGCGACGGCGGCGGTGTCCCCAGATCCGCGCCTCTCGGCCGGATCTGGAGGGTGGCCGGCTGTGGTGGTCGGCGACGGCGACCAACTTGCGATGGCTAGCGACGACAGTTGGCGACGGCGGCGACGGTGGTGGCCGCGGCAGTTGGCA
osa-miR5809	LOC_Os01g64270.1|12001.m12542|cDNA	UCGUCGCCGGCGACCACAGC	CCUGGUGUCGCCGGCGACGG	AGGGCGGTGTCCGGCTAGGATTCATGGCGGTGGACGACGGCGTGACGCAGGTGCTGGTCTACATCGACTGCCTGGTGTCGCCGGCGACGGCCGCCTCTGGGCCGGTATTCCGAGCGATCAGGAACGGTCCTATGAAGGACCAGGAGCCACCTGGGGAGCC
osa-miR5809	LOC_Os01g02110.1|12001.m06853|cDNA	UCGUCGCCGGCGACCACAGC	UCUGUCGUCGCCGGCGGCGG	TCCCGGCGGCGACGACGACGACTGCGCCATGTGGATGGACGCCGCCGCCGGCGCCATGGTCGAGAACACGTCTGTCGTCGCCGGCGGCGGCAACAACTACTGTCATCGCCTGCAGTTCCACGGCGGCGCCGCCGGTTTCGGACTCGCGAGCCCAGGCTCG
osa-miR5809	LOC_Os07g41460.1|12007.m08382|cDNA	UCGUCGCCGGCGACCACAGC	UCGGUCGUCGCCGGCGACGG	GGCCAAGCTCGACATGCTCCCCTCGCCGCGCCTCATCAACACGCACACGCCGTACCAGCTTCTCCCGGAGTCGGTCGTCGCCGGCGACGGCGGCGGCGGATGCAAGGTCGTCTACATCTGCAGGGACCCCAAGGACATGGTCGTGTCGCTGTACCACTTC
osa-miR5809	LOC_Os08g15130.1|12008.m05636|cDNA	UCGUCGCCGGCGACCACAGC	CCGGUGGUCGCCGGCGGCGG	GATCCGGGCGGCCTAGGCGTGCGGGGCGGCGACAAGCCGGCCGGCCGACCTAACGGCGGCGGCGCACGGCCCGGTGGTCGCCGGCGGCGGCCACCGGCGCGGCAGCACGCACGGGAGACAGAGGAGGGAGGCAAGGAGGGAGAGGAGGAGCTCACCAAGG
osa-miR5809	LOC_Os05g33800.1|12005.m07612|cDNA	UCGUCGCCGGCGACCACAGC	CCGGUGGUCGCCGGCGGCGG	GATCCGGGCGGCCTAGGCGAGCGGGGCGGCGACAAGCCGGCCGGCCGACCTAACGGCGGCGGCGCACGGCCCGGTGGTCGCCGGCGGCGGCCACCGGCGCGACAGCACGCACGGGAGACAGAGGAGGGAGGCAAGGAGGGAGAGAAGGAGCTCACCAAGG
osa-miR5809	LOC_Os03g28270.1|12003.m08148|cDNA	UCGUCGCCGGCGACCACAGC	GGUGGGGUCGCCGGCGGCGG	TCAGCGTCTTCATCCTGGAGAGTTCACGTCGGCGTTCAAGCATGTCGGGCGTCACGGCGTCCCGTGTCATGGTGGGGTCGCCGGCGGCGGCGCTGCTCGCGTTCGCGCTGCATTGCTGCGTCAGGGAGGCGGCAAGCACTGGGTTGATGTCGGAACCCGA
osa-miR5809	LOC_Os11g07600.1|12011.m04956|cDNA	UCGUCGCCGGCGACCACAGC	GCGGUCGUCGCCGGCGGCGG	ACGAGGCGTTCACGTCGCTGCGGCTGTTCCAGATCATCGCGCCGGCGCTGGTGGCGGGGGCCATGTGGTGGCGGTCGTCGCCGGCGGCGGTGGGCGACCGGATGGGGCTCCTCTTCTTCGTCTCCATCTTCTGGGGTGTGTTCGCCTCCTTCAACGCCGT
osa-miR5809	LOC_Os12g18560.1|12012.m05810|cDNA	UCGUCGCCGGCGACCACAGC	GCGGGCGUCGCCGGCGACGG	CGCCGCCAACGCATCCGGGGCGGCGCAGGCGGCCTCGGCGCTGGCGAACGCGACCGACGCGGGGACGACGGCGGGCGTCGCCGGCGACGGCGGCGGCGCAGTCGTACAGAGGCTGCTCGCCACCTGCGCGGCCAAGTACGGCGACGCCCGCGACGCGCTC
osa-miR5809	LOC_Os05g48930.1|12005.m08964|cDNA	UCGUCGCCGGCGACCACAGC	GGGGUGGUCGCCGGCGGCGG	GAAGCGGCTGCTGCAGGGGCTCGGGGTCAACCCGGCGGTGCACGAGGTCGCCGGCGAGGCCGAGCTCGCCGGGGTGGTCGCCGGCGGCGGCGGCGTCGCGCTGCCGGCGGTGTTCGTCGGCGGGAGGCTCCTCGGCGGGCTCGACCGGCTCATGGCCGTG
osa-miR5809	LOC_Os09g18390.1|12009.m05097|cDNA	UCGUCGCCGGCGACCACAGC	GUUGUCGUCGCCGACGACGA	GGCGTTCGCGGATCCCAACCTGCAGATCCCGGACAGGTACGACCGCTCCGGCGAGGTCCCGGCCGGCGAAGTTGTCGTCGCCGACGACGACGAGAGCTATGACCTGCCGGTGGTGGACATGGCGAGGCTGCTCGACCCTGAGCACCGGGAGGCCGAGGTC
osa-miR5809	LOC_Os01g63610.1|12001.m12476|cDNA	UCGUCGCCGGCGACCACAGC	CCUAUGGUCGCCGGCGGCGG	CACGCGGCAGCCACTCGGCGCGCCCGAGGGCGGCCAAGCCGGCGCAGCCGGCGGGAGGCGGCGCCCGCGCCCTATGGTCGCCGGCGGCGGCCATAGGCACGGCGGAGCGGCGGCCGAGAGAGGGGAAGGGAAGGGGGAAAAAGAAGCGGCGGTCCACGGC
osa-miR5809	LOC_Os12g25040.1|12012.m06332|cDNA	UCGUCGCCGGCGACCACAGC	CCUAUGGUCGCCGGCGGCGG	ATGGTGCAGCCGGCGGGAGGCGGCGCCCGCGACCCTATGGTCGCCGGCGGCGGCCATAGGCACGGCGAAGCGGCGGCCGAGAGAGGGGAAGGGCAGGGGGCCCAGAGGCGGCGGTCCACGGCTCACCCTAGGTCGACGGCGACGACGAAAAAGGCGGCCG
osa-miR5809	LOC_Os07g26360.1|12007.m06913|cDNA	UCGUCGCCGGCGACCACAGC	CCUAUGGUCGCCGGCGGCGG	ATGACGGCGCAGCTGGCGGGAGGCGGCGCCTGCGCACCTATGGTCGCCGGCGGCGGCCATAGGCACGGCGGAGCGGCGGCCGAGAGAGGGGAAGGGAAGGGGGAAAAGAGGCGGCGGTCCACGGCTCACCCCGGGTCGACGGCGACGACAAAAAAGGCGG
osa-miR5809	LOC_Os10g11980.1|12010.m04516|cDNA	UCGUCGCCGGCGACCACAGC	GCUGAGUUCGCCGGCGGCGG	GAGCATGGACAGGGTGTACGAGGTCTCCGACATCAAGTGGACCACCGTGAACTTGCTCAAGTTCGGGTGGGCTGAGTTCGCCGGCGGCGGCATACCGCTCGCAGGCGATCTCACCTCCAAGCTCGGAAGCGACCACACGAGGTGCAAGAACTCGGCCGGC
osa-miR5809	LOC_Os03g25340.1|12003.m07878|cDNA	UCGUCGCCGGCGACCACAGC	CCUGGCGUCGCCGGCGACGG	ACAAGCTGGACAACCAGTACTACAAGAACGTGCTCGCGCACAGGGTGCTCTTCACCTCCGACGCGTCGCTCCTGGCGTCGCCGGCGACGGCGAAGATGGTGGTGGACAATGCCAACATCCCCGGGTGGTGGGAGGATAGGTTCACGAAGGCCATGGTGAA
osa-miR5809	LOC_Os04g09570.1|12004.m06211|cDNA	UCGUCGCCGGCGACCACAGC	GAGGUGGUCGCCGGCGGCGG	CCATGCCGTCCCTGCGGCGCCGGCGGCGTCCGATCAGGTGTCCGGCGGCCGTACTGCGCGCCATCTGACGGAGGTGGTCGCCGGCGGCGGGCGGTGCGTCGCCGTGGAGAAGACGAGGTTACCGGCGTGGTGGTGGCACCCGGCGATGCCGCCGTTCGTG
osa-miR5809	LOC_Os06g31170.1|12006.m07659|cDNA	UCGUCGCCGGCGACCACAGC	CCUAUGGUCGCCGGCGGCGG	CCCGAAGGCGGCCACGTCAGCGCGGCCGGCGGGAGGCGGCGCGGCCGGCGGGAGGCGGCGCACCCGCGCCCCTATGGTCGCCGGCGGCGGCCATGGGCACATCGGAGCGGCGGCCGAGAGAGGGGAGGGAAAGGGGGAAACGAGGCGGCGGTCCACGGCT
osa-miR5809	LOC_Os12g10030.1|12012.m04985|cDNA	UCGUCGCCGGCGACCACAGC	CCUAUGGUCGCCGGCGGCGG	ATGGCCAAGCCGGCGCAGCCGGCGGGAGGCGGCGCCCGCGCCCCTATGGTCGCCGGCGGCGGCCATAGGCACGGCGGAGCGGCGGCCGAGAGAGGGGAAGGGAAGGGGGAAAAGAAGCGGCGGTCCACGGCTCACCCTAGGTCGACGGCGACGACGAAAA
osa-miR5809	LOC_Os03g25370.1|12003.m07882|cDNA	UCGUCGCCGGCGACCACAGC	CCUGGCGUCGCCGGCGACGG	ACAAGCTGGACAACCAGTACTACAAGAACGTGCTCGCGCACAGGGCGCTCTTCACCTCCGACGCGTCGCTCCTGGCGTCGCCGGCGACGGCAAAGATGGTGGTGGACAACGCCAACATCCCCGGGTGGTGGGAGGACAGGTTCAAGACGGCCATGGTGAA
osa-miR5809	LOC_Os02g28150.1|12002.m07959|cDNA	UCGUCGCCGGCGACCACAGC	CCUAUGGUCGCCGGCGGCGG	GCGGGCGGCTGACAGCCGGGCCCCACGCGGCGGCCACTCGGCGCGGCCGGCGGGAGGCGGCGCCCGCGCCCCTATGGTCGCCGGCGGCGGCCATAGGCACGGTGGAGCGGCGGCCGAGAGAGGGGAAGGGAAGGGGGAAAAGAGGCGGCGGTCCTCGGCT
osa-miR5809	LOC_Os01g44010.1|12001.m10660|cDNA	UCGUCGCCGGCGACCACAGC	CCUAUGGUCGCCGGCGGCGG	ACGCGGCGGCCACACGGCGCGCCCGGAGGCGGCCACGACGGTGCAGCCGGCGGGAGGCGGCGCCCGCGCCCCTATGGTCGCCGGCGGCGGCCATAGGCACGGCGGAGTGGCGGCCGAGAGAGAGGAAGGGAAGGGGGAAAAGAGGCGGCGGTCCACGGCT
osa-miR5809	LOC_Os06g15160.1|12006.m06230|cDNA	UCGUCGCCGGCGACCACAGC	CCUAUGGUCGCCGGCGGCGG	ACGCGGCAGCCACTCGGCGCGCCCGAGGGCGGCCAAGCCGGCGCGGCCGGCGGGAGGCGGCGCCCGCGCCCCTATGGTCGCCGGCGGCGGCCATAGGCACGGCGGAGCGGCGGCCGAGAGAGGGGAAGGGAAGGGGGAAAAGAAGCGGCGGTCCACGGCT
osa-miR5809	LOC_Os01g34740.1|12001.m09778|cDNA	UCGUCGCCGGCGACCACAGC	CCUAUGGUCGCCGGCGGCGG	ATGCCGGCGCGGCTGGCGGGAGGCGGCACCCGCGCCCCTATGGTCGCCGGCGGCGGCCATAGGCACGGCGGAGCGGCGGCCGAGAGAGGGGAGGGAGAGGGGGAAACGAGGCAGTGGTCCACGGCTCACCCCGAGGCGACGGCGGCGACGGAGGAGGCGC
osa-miR5809	LOC_Os03g42440.1|12003.m09299|cDNA	UCGUCGCCGGCGACCACAGC	GAUGGGGUCGCCGGCGGCGG	CTCCACCACGCCGGGCTGCCTTCTCGCCGTTTGCCGCTGCCGCTGCGAGGCCGATGGCGGCGGCGGCGATGATGGGGTCGCCGGCGGCGGTGGCGGCGAGGCTGACCGGGCACCCGTCGGCGAGCGTGCGGGCGTGCTGTGAGCTCTCCCAGGGTACCCA
osa-miR5809	LOC_Os02g46020.1|12002.m09639|cDNA	UCGUCGCCGGCGACCACAGC	CCUAUGGUCGCCGGCGGCGG	ATGCCGGCGCGGTCGGCGGGAGGCGGCACCTGCGCCCCTATGGTCGCCGGCGGCGGCCATAGGCACGGCGGAGCAGCGGCCGAGAGAGGGGAAGGGAAGGGGGAAAAGAGGCGGCGGTCCACGGCTCACCCTAGGTCGACGGCGACGACGAAAAAGGCGG
osa-miR5809	LOC_Os11g19680.1|12011.m06043|cDNA	UCGUCGCCGGCGACCACAGC	CCUAUGGUCGCCGGCGGCGG	ATGGCGCAGCCGGCGGGAGGCGGCGCCCGCGCCCCTATGGTCGCCGGCGGCGGCCATAGGCACGGCGGAGCGGCGGTTGAGAGAGGGGAACGGAAGGGGGAAAAGAGGCGGCGGTCCACGGCTCACCCCGGGTCGACAGCGACGACAAAGGAGGCGGCCG
osa-miR5809	LOC_Os02g33580.1|12002.m08451|cDNA	UCGUCGCCGGCGACCACAGC	CCUGAGGUCGCCGGCGGCGG	GCCGCCCAGGGGCGCCACCACCGCCCGCGTCGACCTCTCCGGGATCACCGCCATACGCAACGCCCTCGTCCCTGAGGTCGCCGGCGGCGGCGGGGCGAGCACCGCCTGGTGGAGCGGGGATGAGATGGAGGAGGAGGAGGAGAAGGAGTGGGAGGTGGTG
osa-miR5809	LOC_Os02g33580.3|12002.m33714|cDNA	UCGUCGCCGGCGACCACAGC	CCUGAGGUCGCCGGCGGCGG	GCCGCCCAGGGGCGCCACCACCGCCCGCGTCGACCTCTCCGGGATCACCGCCATACGCAACGCCCTCGTCCCTGAGGTCGCCGGCGGCGGCGGGGCGAGCACCGCCTGGTGGAGCGGGGATGAGATGGAGGAGGAGGAGGAGAAGGAGTGGGAGGTGGTG
osa-miR5809	LOC_Os02g33580.2|12002.m33713|cDNA	UCGUCGCCGGCGACCACAGC	CCUGAGGUCGCCGGCGGCGG	GCCGCCCAGGGGCGCCACCACCGCCCGCGTCGACCTCTCCGGGATCACCGCCATACGCAACGCCCTCGTCCCTGAGGTCGCCGGCGGCGGCGGGGCGAGCACCGCCTGGTGGAGCGGGGATGAGATGGAGGAGGAGGAGGAGAAGGAGTGGGAGGTGGTG
osa-miR5809	LOC_Os11g12420.1|12011.m05434|cDNA	UCGUCGCCGGCGACCACAGC	CUUGUGCUCGCCGGCGGCGA	GGCGCCGCGCCGGCGGTGGTGCGCGATCCAGGGTCTCGTCGTGTTGTTCCTCGTCTACGTGCTTGCGGTGCTTGTGCTCGCCGGCGGCGAGCTCTTCCACGACGACCAGCTCCAGCCCCGCTTCCCATCCTCTCCTGGAATCGGATCCTCTTCCTCCTCC
osa-miR5809	LOC_Os12g19140.1|12012.m05867|cDNA	UCGUCGCCGGCGACCACAGC	CAUGCGGUCGCCGGCGACGG	ATGGCGAACGGCGGCGGCATGCGGTCGCCGGCGACGGCAACCGGCGGCGTGGGAGGCGGCGGCGGGCGGCGCGAAAAGTGGTGGCAGCGGCCGAAGCCAAACGTGGAGATCGATAGGACTCTCGAGTCCCGGCTCATTATCCTTCGCAAGGTTGCCCGGC
osa-miR5809	LOC_Os05g09280.1|12005.m05441|cDNA	UCGUCGCCGGCGACCACAGC	GGAGUGGUCGCCGGCGGCGG	GCACAACCTCTGCGAGCGCAGCGGCGGGGAGCTCGACGCCGACCTCCTACACGACGAGCTCGTCGACGACGGAGTGGTCGCCGGCGGCGGCAATACAGTGCGCTCCGCCGCCGCCGAACAGGTTAGAGACAGGATCGCTCACGGTCTCCTCCATGCCGGC
osa-miR5809	LOC_Os01g29290.1|12001.m09366|cDNA	UCGUCGCCGGCGACCACAGC	CAUGCGGUCGCCGGCGACGG	GAGGAGGAAGGCGCCAGCCTGGCTCGGCTCGACTTCAAGCCGACCGGCTAAGCATGGCGAGCGGCGGCGGCATGCGGTCGCCGGCGACGGCAACCGGCGGCGCGGGAGGCGGCGGCGGACAGCGCGGAAGGCAGCGGCGTCGGCCGAAGGTGACGGCGGT
osa-miR5809	LOC_Os03g20990.1|12003.m07506|cDNA	UCGUCGCCGGCGACCACAGC	GCCGGCGUCGCCGGCGACGG	CGGCGGCACCCCGCCCAGATCCGGCGTCCCCGCGGCCGGATCCGACTCCCGGATGGTCAGGGTCGTTATGGCCGGCGTCGCCGGCGACGGGAGGACGACGCGTGCGGAAGGACGGCGCATGCGCGACGGGAGGACGCCGGCGTCAAGGTTGATACGTGTG
osa-miR5809	LOC_Os12g08150.1|12012.m04802|cDNA	UCGUCGCCGGCGACCACAGC	GCCGUGCUCGCCGGCGGCGG	GGCGGCGGATCAGGCCGGGCGGGCGGCGGGCGGCGCGTGCGTGTGGGCGGTGGCGGCGGCGCTCTTCCTCGCCGTGCTCGCCGGCGGCGGGTGCCTGGTGTTCTACCTGGCGCTGCCGCCGGCGGAGGTGCCGGAATGGCTGCCCGTCGCCGGCCTCTCG
osa-miR5809	LOC_Os03g33990.1|12003.m08639|cDNA	UCGUCGCCGGCGACCACAGC	CAUGCGGUCGCCGGCGACGG	ATGGCGAGCGGCGGAGGCATGCGGTCGCCGGCGACGGTAACCGGCGGTGTGGGAGGCGGCGGCGGCCAACGCGAAGGCGGCGGCACACGGCCGAAGCGGTGGCGCGGTACGGCGCTAGGGGGAGAGGGAGGAAGGAGGGAGACGGGTCCTCACCGAGGGG
osa-miR5809	LOC_Os12g07340.1|12012.m04723|cDNA	UCGUCGCCGGCGACCACAGC	GCCGUCGUCGCCGGCGGCGG	ATGGCGGCGGCGGCGGCGCCGTCGTCGCCGGCGGCGGCCGACCCGACGGACGGCTTCACGGCGGTGAGGCTGGGCGAGAGGAACTTCCAGCTGCAGTGGCCGTACGACGTGAAGAACAGCTCGAGGTACAGCTTCGACGGAACGGTGAGGCGGCTGTGGG
osa-miR5809	LOC_Os10g40360.1|12010.m06805|cDNA	UCGUCGCCGGCGACCACAGC	GCUGAGGUCGCCGGCGGUGG	CGCTGGTGCGCACGCTCGCCGTGCTGCAGGCGCTGTCGGTGGGCCCGCTCGTGGACGTGGCGACGGCGGCGCTGAGGTCGCCGGCGGTGGCCGGGAGCGCGGCGGGGCGCGCCGCGGCGAGGGCCACCGCGTACCAGCACTTCTGCGCCGGGGAGACCGC
osa-miR5809	LOC_Os06g10800.1|12006.m05797|cDNA	UCGUCGCCGGCGACCACAGC	GAUGAGGUCGCCGGCGGCGG	GATTGCACTACGGCCGGACTTGAATGGTTGGGAGAACAGCCATGGCCGGAGCGAGAGTGAAGCGGATGACGATGAGGTCGCCGGCGGCGGCGTCAGTACGACGGCGATGATCCATTCCTTTTTCGTTGTCGCAGCTTGTTTCCTCTTCATTTCTTTCCTT
osa-miR5809	LOC_Os10g27330.1|12010.m05667|cDNA	UCGUCGCCGGCGACCACAGC	GCUGCCAUCGCCGGCGACGG	GCCTCACCAGGAAGGACAAGTACAGGGCGCTCGCCGGCAACGACGGCGTCGTCGACAACGCCACCGGCAAGCTGCCATCGCCGGCGACGGCGACGGCGAACAACAGCAAGGACAAAGCTTGCTAGGAGAAGGGAAAAAAAAGGGGGAAGTGGATGTTCTA
osa-miR5809	LOC_Os10g29310.1|12010.m05803|cDNA	UCGUCGCCGGCGACCACAGC	GCUGUCGUCGCCGGUGAUGG	TGATCAGCACCACTGTGACGGGCTGAAGAAAGCGTGCTTCAATTTTCTTGGGTCACCGGCGAACCTGAGTGCTGTCGTCGCCGGTGATGGCTTCAAGCATCTTTCCAAGATTTGCCCCTCTCTTATGGAAGAGCTGGTTGTCGTACTGGCACTTCCAGGT
osa-miR5809	LOC_Os03g25320.1|12003.m07876|cDNA	UCGUCGCCGGCGACCACAGC	GCUGACCUCGCCGGCGACGG	ACGCGTTCGACAACCAGTACTACAAGAACGTCATTGCCCACAAGGTGCTCTTCACGTCGGACGCGGCGCTGCTGACCTCGCCGGCGACGGCGAAGATGGTGTCGGACAACGCCAACATCCCCGGGTGGTGGGAGGACAGGTTCAAGAAGGCGTTCGTCAA
osa-miR5809	LOC_Os08g28750.1|12008.m06880|cDNA	UCGUCGCCGGCGACCACAGC	GGAGUGGUCGCCGGCGAUGG	ATGGAGGAGGAGGCGGATGGGCAGCATTTGCAGGTGACCGACCTTGTGGAAGGCGAGGTTCCGGGAGTGGTCGCCGGCGATGGCGGCGACGCGGCGCACGGCGAGCTCGGAGGAGTTGTTGAGGTTGTCGACGACGACGGCGCGGAAGTTGACGACGATG
osa-miR5809	LOC_Os09g27910.1|12009.m05942|cDNA	UCGUCGCCGGCGACCACAGC	GCUGCAGUCGCUGGCGACGG	CGAACGCCGGGTACACGAAGGCGCAGCTGCTGTCCCGCGCCGTCGCGCGGAGCAGAGCCCGCGTGGCGGCGCTGCAGTCGCTGGCGACGGCGGCGGACGCGATCACCGCGGCACGCATCCTGCTGCGGTTCAGCGAGGGGGAGTACCTGATGGACGTGGG
osa-miR5809	LOC_Os01g47900.1|12001.m10983|cDNA	UCGUCGCCGGCGACCACAGC	GCCGCCGUCGCCGGCGACGG	ACCGCCGGGACTGGAGGAGAGGCTGCAAGCCGACGTTCCCAGTCGGCAACTGCAGCCAGGGATCGGCGCCGCCGCCGTCGCCGGCGACGGCGCCGCCGCAGTTCAAGTTCATCGAGGTGGCCCAGACTGATTTTTTCGGCTTCGACCTGGGGTACACCGA
osa-miR5809	LOC_Os02g11750.1|12002.m06424|cDNA	UCGUCGCCGGCGACCACAGC	GUCGUCGUCGCCGGCGGCGA	CGCGAGAGAGAGAAAGAGAGAGAGGGGAGGGAGCGGAGGTAAACCCAAAACCCTAGCCCGCGTCGTCGTCGTCGTCGTCGCCGGCGGCGAGATGTCGGCGGCGGTGAACGAGGAGACCTCGGTCTACGTCGGCGGCCTGCCGTACGAGGCCAACGAGGAC
osa-miR5809	LOC_Os04g45470.1|12004.m09500|cDNA	UCGUCGCCGGCGACCACAGC	GCUGUGGUCGCGGACGACGA	GGAGTAGTTTGGCTGCTTGACCTTTGTACTGTGCTTGTGCTGTGGTCGCGGACGACGATGGCTGCGCGGTGCTGGGTATGGGGCTTCGTCGTCGCGCTCCTGGCTGTGGCGGCGGCGGCGGATGGGGAGGAGGAGGAGGGGAAGTGGGAGCCGCTGATTC
osa-miR5809	LOC_Os12g04424.1|12012.m04436|cDNA	UCGUCGCCGGCGACCACAGC	ACGGUGGUCGCCGGCUACGA	CCGGTGGGTGACGCTGCGGCTGCACCCGGTGGGCCCACCGCTGCTCGTCCCGCACCATGCCAGGCAGGACACGGTGGTCGCCGGCTACGACGTCCCTGCCGACGCGCGCGTGCTAGTGCACGTGCGGGCCATCGCGCCCGACCCGGCGTCGTGGCCCGAC
osa-miR5809	LOC_Os03g48904.1|12003.m09892|cDNA	UCGUCGCCGGCGACCACAGC	GCUGUUGUCGCCGACGACGU	AAGCCGCTGCTGCCACCATCGCTATGAAATCTGCGCCGTTGCCACCGTCGCCGTCGCCCCGTGCTCCCGCGCTGTTGTCGCCGACGACGTCGCCGCGAGCTCCGCAGTGCCGCCACCACCGCGAGTTTGCTCCGCCACTGCCGGGTACAGATATCCAAAA
osa-miR5809	LOC_Os03g06570.1|12003.m06175|cDNA	UCGUCGCCGGCGACCACAGC	GCGGUGGUCGCCGGCGCCGU	CCAAGATCGTGGAGGTGGACAGCGGCGCCGGCGAGCCGGCGCGGCGCGGCGGCGAGTACGGCCACCACGGGCGGTGGTCGCCGGCGCCGTCGGCGATGACGGAGGTGATGAGCCCGAGGGCGTACAGCGGCCACTTCGAGGACATGGCGTTCGCCGCGAC
osa-miR5809	LOC_Os02g50470.1|12002.m10081|cDNA	UCGUCGCCGGCGACCACAGC	GGUUUGGUCGCCGUCGACGA	GGTCGGCGACGACGACCCGCAGCTTGCGGACGCCGAGGAAGGGCTGTACGGTGACGGTGCCGAGGTCGACGGTTTGGTCGCCGTCGACGAAGACGACGGGCAGCACGGCCTTGGGCGGCGGCGGCCGCGTGCTGGTGGTTGAGCGGCGCGGCGCGCCCGC
osa-miR5809	LOC_Os05g04120.1|12005.m04945|cDNA	UCGUCGCCGGCGACCACAGC	GCGGUGGUCGCCAGCGACGC	CAAGGCGAAGCTGATCGGCGCCACGGAGATCGCCGTCGCCAGCCTCGCCGAGCTCGCCATGATGGCCGTGGCGGTGGTCGCCAGCGACGCCTCGCACTTCGGCGCACTGGCCGCGCTCTCTGCCACTGCCGTCACCGCCGCCGCCGGAATGTACTGCCGC
osa-miR5809	LOC_Os07g13770.1|12007.m05823|cDNA	UCGUCGCCGGCGACCACAGC	UCGGUGGUCGCCGCCGACGA	CATCATCGTAGCCCTGAACGTCGCCATGGACGGCGGTGAGTCGTCGCCGTCCTTCCGCGACGTGCTCGCGTCGGTGGTCGCCGCCGACGACGAGGGGCGGAAGCCCCGCGCGTCGTGCCTCATCATCGACGGTAACCTCATGGCCGCGCAGAAGACCGCC
osa-miR5809	LOC_Os11g09280.2|12011.m28750|cDNA	UCGUCGCCGGCGACCACAGC	GCUGUCGGCGCCGGCGGCGA	ACACTCTCCGTCTCCTCCTCATGGCGATCTCGAAGGCTTGGATCTCGCTGCTGCTCGCGCTCGCCGTGGTGCTGTCGGCGCCGGCGGCGAGGGCGGAGGAGGCGGCGGCTGCGGAGGAGGGGGGCGATGCGGCGGCGGAGGCCGTGCTGACGCTTGACGC
osa-miR5809	LOC_Os11g09280.1|12011.m05125|cDNA	UCGUCGCCGGCGACCACAGC	GCUGUCGGCGCCGGCGGCGA	ACACTCTCCGTCTCCTCCTCATGGCGATCTCGAAGGCTTGGATCTCGCTGCTGCTCGCGCTCGCCGTGGTGCTGTCGGCGCCGGCGGCGAGGGCGGAGGAGGCGGCGGCTGCGGAGGAGGGGGGCGATGCGGCGGCGGAGGCCGTGCTGACGCTTGACGC
osa-miR5809	LOC_Os06g03640.2|12006.m31963|cDNA	UCGUCGCCGGCGACCACAGC	GCGGUGGUCGCCGACGGCGA	GGAGAAGGTGGCGGAGAACGACGTGGTGCAGGTGACCGAGCTGCTCATGAACGAGCTGCTCAAGCTCGACGCGGTGGTCGCCGACGGCGACGTCAAGGCGCAGAGGCGGCTACAGGTGAAGCGCGTGCAGAAGTACGTGGAGACGCTCGACGCCGTCATG
osa-miR5809	LOC_Os03g27410.1|12003.m08068|cDNA	UCGUCGCCGGCGACCACAGC	GCUGCGGUCGCCGUCGACGU	GTCGCCGAGCCGAGTCCCTGCGGCCACGGTCGTCGTCGCCGTCGCCGAGCCCGCCGCGGCCGCCATCGCCGAGCCCGCTGCGGTCGCCGTCGACGTCGCTGAGCCCGCCGCGGCCACGGTCGCTGTCGTCGAGCCCGCCGGTGTCTACCGCTGCTCCTAA
osa-miR5809	LOC_Os05g06120.1|12005.m05139|cDNA	UCGUCGCCGGCGACCACAGC	GGUGUGGUCGCCGGCGAGGU	ACCCCAACCTCTACCCCTCGGGCACCGTCTGCCTCAGCCTCCTCAACACGTTCGACGGCGAGGGCGTCGAGGTGTGGTCGCCGGCGAGGTCGACGCTGCTCCAGGTGCTCGTCTCCATCCAGGGCCTCGTCCTCACCGCCGACCCCTACTACAACGAGGC
osa-miR5809	LOC_Os08g01330.1|12008.m04282|cDNA	UCGUCGCCGGCGACCACAGC	GCUCUCGUCGCCGUCGACGA	CCAGCGGGACGAGGACCAACCGCGCCACGGCGGCGGGCTTCTGGAAGGCCACCGGCCGCGACAAGCCGGTGCTCTCGTCGCCGTCGACGAGGGTGATCGGGATGAGGAAGACGCTGGTGTTCTACAAGGGTCGCGCCCCCAACGGCCGGAAGACCGACTG
osa-miR5809	LOC_Os04g35490.1|12004.m08638|cDNA	UCGUCGCCGGCGACCACAGC	CGUGUGGUCGCCGGCGCCGA	GGCGTGCCGCTCTCGCCATGATGAACGTGGTGGCCATCGGGCTCGTGCTCTCCACCCTGGCCGCGGCCGGCGTGTGGTCGCCGGCGCCGACGCCACCGCCGTCCACGGCCGGCGAGCACGTCGTCCGGGAGGGACGCCGCGTGGTCATCGTCGAGTACGA
osa-miR5809	LOC_Os04g12120.1|12004.m06455|cDNA	UCGUCGCCGGCGACCACAGC	GAUGUGGUCGCCGGCGUCGU	CCGCTCCGCCCACGCCGCGCTCGCCGACGCGTTCCTGCCCTGCGACCCGCAGGACTGGGAGAGGAAGCACGATGTGGTCGCCGGCGTCGTCTCCCACCCGGTGGCGCGCCGTGTTGAGGAGCTCCGCGTCGCCGCCATCAAGTCCGCCGACGGGCCGTCG
osa-miR5809	LOC_Os01g14060.1|12001.m08012|cDNA	UCGUCGCCGGCGACCACAGC	UCUGGUGUCGCCGGCGACGU	CGTCATCAGCCGGCGCCGGTGCCGCCACCGCCGCTGTAGACGGCGGGGCTGCCGTCGCGGATGGCCGGATTCTGGTGTCGCCGGCGACGTTCATCAGCGGCGTCGTGTGGCAGACGCGGTGGCCGTGTTCCTGGTGGCACTGGCAATGGAGGCGTCGGGC
osa-miR5809	LOC_Os03g53170.1|12003.m10291|cDNA	UCGUCGCCGGCGACCACAGC	GCUGCGGGCGCCGGCGGCGA	CCTCTGCCACGCGGCGCCGCCTCGCCGTACGCCGCCGCCGCCGCCGCCGCGAAGGCACCGGCTCGGAGGCGCTGCGGGCGCCGGCGGCGAGGCGGCCCTCTCCGGACGGCCTCCGCCGCTCCCAAACAGCGACGGTGGTACCGCCGCCCGGGGAGACGGC
osa-miR5809	LOC_Os07g07900.2|12007.m05250|cDNA	UCGUCGCCGGCGACCACAGC	GCUGUCGUCGGCGGCGGCGA	CGCCGATCGAGTTCGGCGTGAAGAACCGGGACGCGCAGCTGGCGCTGCTCTCGCCGGTGCAGCGGTCGCCGCTGTCGTCGGCGGCGGCGAGGACGGCGCAGGGCGAGGCGGAGCTCGCCGAGGACTACACCTGCGTCATCGCCCGGGGACCCAACCCCAA
osa-miR5809	LOC_Os06g36390.2|12006.m08175|cDNA	UCGUCGCCGGCGACCACAGC	GCUGCGGUCGCCGGCGUCGU	CTGCTGCCGGCGGCGACGGCGAGGCGGCGGCGTCCGGGTTCTCCAGCGGCGATTCGTCGGCGACGACGACGCTGCGGTCGCCGGCGTCGTCGAGCCTGACCGACGATGGCGGCGAGGTGACGTCGTGGACGTCGGCTGACGGTGGTGGTGGTGGTGACTA
osa-miR5809	LOC_Os06g36390.1|12006.m32097|cDNA	UCGUCGCCGGCGACCACAGC	GCUGCGGUCGCCGGCGUCGU	CTGCTGCCGGCGGCGACGGCGAGGCGGCGGCGTCCGGGTTCTCCAGCGGCGATTCGTCGGCGACGACGACGCTGCGGTCGCCGGCGTCGTCGAGCCTGACCGACGATGGCGGCGAGGTGACGTCGTGGACGTCGGCTGACGGTGGTGGTGGTGGTGACTA
osa-miR5809	LOC_Os04g54630.1|12004.m10354|cDNA	UCGUCGCCGGCGACCACAGC	GCCGUGGUCGCCGGCGCCGC	GACGACGGGGAACTCGCTGTTCAAGAAGCTGGACATGCAGGAGATCGAGGAGGCGGCCGGGGTGTGCCTCGCCGTGGTCGCCGGCGCCGCCGCGTTCGCGTGGGTGTCCAGCGCGCGCACCAGGATCGGCCAGATGTTCACGCTGGGTTGCAGCGCCTTC
osa-miR5809	LOC_Os12g06900.1|12012.m04680|cDNA	UCGUCGCCGGCGACCACAGC	GCUGUCGUCGCCGGCGGCCA	ATGGGTTTCATGGCCATGATGGTGTCATGGCCTGCCATTGCTGCTGCCTTCATCGTGGCGGCATCGCTGTCGTCGCCGGCGGCCATGCGTGCCTCGGCCGCCGCCGCCGCCGGTGGCGGAGGAGGGAATAATCCCACGGCCGGGTTCGCGAAGGTGGACC
osa-miR5809	LOC_Os08g02990.1|12008.m04442|cDNA	UCGUCGCCGGCGACCACAGC	CCGGUGGCCGCCGGCGACGA	GGTTGACATCAGCGCCAACAGGCTCGACGGCAACATCGACCACAGCCGTGGCAGGGTGTCGTACGCCCTTCCGGTGGCCGCCGGCGACGACCGGTTCGTCGCCATGGAGTTCGACACCTTCAACGACACCATCGTGCACGACCCCGACGCCACCTACGAC
osa-miR5809	LOC_Os03g05390.4|12003.m34786|cDNA	UCGUCGCCGGCGACCACAGC	GAGGUGGUCGCCGACGACGA	CCTCCTCTGTTACTTCTGGAAGTACCTTTCAGTGGAGAAGGATCAGGAAGGCGGGCAGCCGGCTGGGCCGGAGGTGGTCGCCGACGACGAGGTCACCTCACACAGGTTCACACCTGCAAGAATGTCACACGTCTCATCTCTGAACCCGGATGATATGGAC
osa-miR5809	LOC_Os03g05390.8|12003.m34778|cDNA	UCGUCGCCGGCGACCACAGC	GAGGUGGUCGCCGACGACGA	CCTCCTCTGTTACTTCTGGAAGTACCTTTCAGTGGAGAAGGATCAGGAAGGCGGGCAGCCGGCTGGGCCGGAGGTGGTCGCCGACGACGAGGTCACCTCACACAGGTTCACACCTGCAAGAATGTCACACGTCTCATCTCTGAACCCGGATGATATGGAC
osa-miR5809	LOC_Os01g10640.1|12001.m07684|cDNA	UCGUCGCCGGCGACCACAGC	GCUGUCGCCGCCGGCGGCGA	GAAGAAGAAGCACGGCGTCGTCCTCGCCGCCGGAGGAGGAGATGCTGCTCCCGAGGAGACCACCTCTGCCGCTGTCGCCGCCGGCGGCGACCACCGGAGCTCGCAGCAGCAGGATGCTCGGGTCGGTGCCCAGCCCCGGCGTTGGCCACTAGCGGGACGA
osa-miR5809	LOC_Os02g06120.1|12002.m05960|cDNA	UCGUCGCCGGCGACCACAGC	GCUUCGGCCGCCGGCGACGA	ATGCTTTTGCACCATTGCAATTCAGCAGAAGAAGACCTGTCTTCCTCGAACTCAACAAAAGACCCTTCACGCTTCGGCCGCCGGCGACGATTTGGGACGACCACGTACGGCCACTCATGCGTCGATGGCGGCGGCGGCGGCTCCGCGGGGAGGAGGGCCA
osa-miR5809	LOC_Os11g39640.1|12011.m07811|cDNA	UCGUCGCCGGCGACCACAGC	GCUCCGGUCGCCGGCGUCGA	CGCCGGAGCGCGGCGTCAGGCGAGCCGCGTCGATGGTGACGCTGCCGAGGCGGCCATGGCCGGAGGTCTCGCTCCGGTCGCCGGCGTCGAACAGTGGGCGCATGGGCGAGATGGGCCTCGCCAAGATCGCTCGACTGATGAAATTCTCGGAAGTGTTGGA
osa-miR5809	LOC_Os10g23820.2|12010.m065196|cDNA	UCGUCGCCGGCGACCACAGC	GAGGUGGCCGCCGGCGACGA	GGTCGGCGTCATCCGCAACGCCGTGGCGCGCGTCGACGAGCAGTACATCCAGTCGTTCGTCGACTTCGGGGAGGTGGCCGCCGGCGACGAGCTGACGCCGACGGCGGCGCCGCCGGGCACGGTGTTCTGCCCGGACCTGGAGGTGGACAGCTGGCTAGGG
osa-miR5809	LOC_Os12g10440.1|12012.m05026|cDNA	UCGUCGCCGGCGACCACAGC	GCUCCGGUGGCCGGCGACGA	AAACGACGTCGGACGACGACCGGCGACGAGAGGGGCGACGGCGGCGGCTCGGTTGACCGGCGGCGGAGGGGCTCCGGTGGCCGGCGACGACGGGGAAGGGGCGGCCGGGCTAGCCCCACGGCTTGGCGCACCTAAAGGCGATGGCGGCAAGCGGCAGCGA
osa-miR5809	LOC_Os05g47560.1|12005.m08829|cDNA	UCGUCGCCGGCGACCACAGC	GCGGCGGCCGCCGGCGACGA	TGGCCACCGGTAGCCTTGGCCTCTCCACCTCCTTCCTCCCCGGCCACGACACCCTCCTCCGCCGCCGCCGGCGGCGGCCGCCGGCGACGACGGCGGCGTCGTTCCGCCCGGTGACGGCGGAGCTCGGCGGGGAGCTGGGGCGGCAGCTGGTGGAGGCGGT
osa-miR5809	LOC_Os03g32070.1|12003.m08454|cDNA	UCGUCGCCGGCGACCACAGC	GCUCCGGUGGCCGGCGACGA	AAACGACGTCGGACGACGACCGGCGACGAGAGGGGCGACGGCGGCGGCTCGGTTGACCGGCGGCGGAGGGGCTCCGGTGGCCGGCGACGACGGGGAAGGGGCGGCCGGGCTAGCCCTCGGTCACGCGCACCCGCCGGCGGCGAGAGGAGGCAGCGGCGAC
osa-miR5809	LOC_Os04g09604.1|12004.m06214|cDNA	UCGUCGCCGGCGACCACAGC	GGUGUCGCCGCCGGCGACGA	AAACTCTGTAGCCATACTGACCAGAGAGGCTCACATGGATCCGTACACTAGCAGGGCTCCGGCGAGTGGTGGTGTCGCCGCCGGCGACGACGACGAGGAGGCGGCGTGCCTGCAGGCGTTTGAGCTAATGTGCATCTTCACCGTCCCCATGACACTGAAG
osa-miR5809	LOC_Os03g62860.1|12003.m11164|cDNA	UCGUCGCCGGCGACCACAGC	GCUGCCGCCGCCGGCGACGA	TCCACCCCAACGGCAGCGCGGTGTACGAGGTCGACCTGACGGGTCGCCGCCCGCCGGCGTCGTACCCGCCGCTGCCGCCGCCGGCGACGAACGACGCGCCGTACCCGGGGAAGCTGTGGTGCGTGGTCGGGGCAGCGGCGGCGAACGAGACGGCGGTGAG
osa-miR5809	LOC_Os10g35070.3|12010.m21928|cDNA	UCGUCGCCGGCGACCACAGC	GCGAUGAUCGCCGGCGGCGA	GCCGTTCTTGATCACCGAGGCGATGGCGGCGGCGGCGGCGGTGCTGCTTGCGGTGGCGTGCGCCGCGGCGGCGATGATCGCCGGCGGCGAGTGCGGGAGGGTGGTGCACGTGGGGGAGGAGCACCGGAGGAGCATGCTCGCCAATGGCCTCGCCACGGCT
osa-miR5809	LOC_Os10g35070.4|12010.m065297|cDNA	UCGUCGCCGGCGACCACAGC	GCGAUGAUCGCCGGCGGCGA	GCCGTTCTTGATCACCGAGGCGATGGCGGCGGCGGCGGCGGTGCTGCTTGCGGTGGCGTGCGCCGCGGCGGCGATGATCGCCGGCGGCGAGTGCGGGAGGGTGGTGCACGTGGGGGAGGAGCACCGGAGGAGCATGCTCGCCAATGGCCTCGCCACGGCT
osa-miR5809	LOC_Os07g10840.1|12007.m05539|cDNA	UCGUCGCCGGCGACCACAGC	GCGCAGGUCGCCGGCGGCGA	GACGCGCGTGCACGACGCGGCGCCCGGGACGCTCACCGGCGCCGTGCGCGCCGACGACGTCGACGCCATCGCGCAGGTCGCCGGCGGCGACGGCGGAGGCTGGGACGGGGAGGCCGTGGTGTACGCGCACCGGGCGCGTGAGCTGGTCCGGCTGCCGCGC
osa-miR5809	LOC_Os10g36960.1|12010.m06497|cDNA	UCGUCGCCGGCGACCACAGC	AAGGAGGUCGCCGGCGACGA	CGCCGCGCTCAGCGTCGCCATGCTGCACCTGGAGTACTTCGTGGCGAACATGGTGAAGGAGTTCGAGTGGAAGGAGGTCGCCGGCGACGAGGTGGACTTCGCCGAGAGGCTCGAGTTCACCACCGTCATGGCAAAGTCGCTCCGCGTCCGGCTAATTAAA
osa-miR5809	LOC_Os01g55840.1|12001.m11740|cDNA	UCGUCGCCGGCGACCACAGC	GCGGCGCUCGCCGGCGGCGA	ATGGAGGAGATAGAGTGCGCCACCGGCTCGGATTCACCGAAGGGAGACCGGCGACGACGAATTGCGGCGGCGCTCGCCGGCGGCGAGAAAAGGGGCAAACGGCGGAGGGGCGACGAGGATTCAATTCGAGGCGGTGGAAGCATCTCCGGGGTTCAAGGAG
osa-miR5809	LOC_Os11g41370.1|12011.m07978|cDNA	UCGUCGCCGGCGACCACAGC	GCGGCGCUCGCCGGCGGCGA	TGAGACAGAGGAGATAGAGTGCGCCACCAGCTCGGATTCACTGAAGGGAGACCGGCGACGACGAATCGCGGCGGCGCTCGCCGGCGGCGAGAAAAGGGGCAAACGGCGGAGGGGCGACGAGGATTCAATTCGAGGCGGTGGAAGCATCTCCGGGGTTCAA
osa-miR5809	LOC_Os07g39240.1|12007.m08166|cDNA	UCGUCGCCGGCGACCACAGC	ACAAGGGUCGCCGGCGACGA	GAAAGTGGAGTACCCGCCGCCGACGACGCACTGGTTCGTCAGGTCGACGGCGAGGGTTCAGATCGCGAGCACAAGGGTCGCCGGCGACGACCCGCTGCACTTCGATACGGTGAAGCTCAGGGCCCAGCCGGTCCGATATCCGCGGCGGTGGCCGGACTTC
osa-miR5809	LOC_Os07g30310.1|12007.m07301|cDNA	UCGUCGCCGGCGACCACAGC	CGCGCGGUCGCCGGCGACGA	ATGGCGATGCGGCGGAGGCGCGCGGTCGCCGGCGACGACAACCAGCGGCAGGCGATGCCGCGCTACAAGCCTGAGTACTTGTTTGGTGTTGAGGGTTTTGTCCAGGAGTTGCGTACGATGTCCTTTGTCATAGGATTTGGGACTGTCCTTTTTTATGCCC
osa-miR5809	LOC_Os06g12260.1|12006.m05943|cDNA	UCGUCGCCGGCGACCACAGC	GCGCACGUCGCCGGCGACGA	GTTTGCGAAGAGAAACGCCGTTCCCGGCGGAGGCACGGCCGGAAAACTTCCGCCGCCTCGCCTCGCTCCGGCGCACGTCGCCGGCGACGAGGGGCCGGGGGCAAACCGGTGGTCGGTCGGCCTGCTCCTCTCCTCCCCGCCCGTGCGCCTTCTCCCCTGC
osa-miR5809	LOC_Os10g25400.1|12010.m05487|cDNA	UCGUCGCCGGCGACCACAGC	GGCGGCGUCGCCGGCGACGA	GACGGTGGTGGTGCCGGGGATGATACCTCTCGGCTGCGAGCCGCAGCTGCTCGCGCTCTACCAGGGCGGCGGCGGCGTCGCCGGCGACGACTACGACCCGGAGTCCGGCTGCATGACGCGGCTGAACGGCCTCGCCGAGCACCACAACCGCGAGCTGCGC
osa-miR5809	LOC_Os11g29840.1|12011.m06893|cDNA	UCGUCGCCGGCGACCACAGC	GACGGCGUCGCCGGCGACGA	CGGCGAGCTGTTCATGCGCACCCGCTTCGCCGACGAGAAGGTGGCGCTCGTCGCCGTCGCCGAGGGCGAGGACGGCGTCGCCGGCGACGACGGCGCTGCTGCTGCCGGCGTCGGCGGAGACAGAGCGGGGAAAGGCGGCGGCTACAAGACGATGAAGAAG
osa-miR5809	LOC_Os09g31050.1|12009.m06223|cDNA	UCGUCGCCGGCGACCACAGC	GCCGCCGUCGCCGGCGACGU	GAGCTCCGATCCGGCCTCCGGCCTGGTGGCCTACGCGCAGCAGCAGGACGACTGCCTGCGCGGGGAGTACGCCGCCGTCGCCGGCGACGTGGACGCGCACGTGCCCTGGGCCAGCGACGCGCTCGGCTGCCTCCCCGAGGCCGTCAACCTCTGGATCGGC
osa-miR5809	LOC_Os06g12740.1|12006.m05990|cDNA	UCGUCGCCGGCGACCACAGC	GUUGGCGUCGCCGGCGGCGG	CACCTCCGCCGCCTGCGGCGACGGCGCGGCGGCGGCTTACGCGGCCGCGGAATGCGAGGAGACGAAGCAGGTTGGCGTCGCCGGCGGCGGCCTGCAGCCTGAGCTCTTCTTCAAGATGTCCCATGACATCTACAACTACGGCGAAGGGTTGATAGGGAAG
osa-miR5809	LOC_Os07g35140.1|12007.m079703|cDNA	UCGUCGCCGGCGACCA-CAGC	GCUGAGGGUCUCCGGCGACGA	CGGACGTGGCGGCGATGCTCGGCAGCGACGGCGTCCCCCTGCCGGACCCGCTGCCGCCGCCGCACTACCAGCTGAGGGTCTCCGGCGACGACTACGACGACGGCGGCCGCGGGTCGCCGGCCGGCGGCGGCTTCCGGCCGTCGCGGTGGCGCTTCACCGA
osa-miR5809	LOC_Os04g38500.1|12004.m08840|cDNA	UCGUCGCCGGCGACCACAGC	GUCGUCGUCGCCGGCGGCGG	ATGGCGAACATGAGGAGCAGCAGCAGGACGTCGTCGTCGTCGCCGGCGGCGGCGTTGCTGCGGTGGGGGGCGCTGACATCTGCGCCGCGGTGCATGGCGTGCGGCGGGACGAGGCGGGAGGAGTGCCGCCTGTGCACGCGGTTCAGTGTCCATGGAAGAC
osa-miR5809	LOC_Os03g61980.1|12003.m11077|cDNA	UCGUCGCCGGCGACCA-CAGC	GCUGCUCGUCGCCGGCCACGA	ACGGCGGCGGCGGCGGCGATCGAGACGCGGACAAGCTGACGGACGCGCAGCTCAAGGACAACATCCTGACGCTGCTCGTCGCCGGCCACGACACGACGACGGCGGGGCTGACGTGGCTCATCAAGTTCCTCGGCGAGAACCCGGAGGCCCTGCAGAAACT
osa-miR5809	LOC_Os04g04060.1|12004.m05713|cDNA	UCGUCGCCGGCGACCA-CAGC	GCUGCAGGACGCCGGCGACGA	TGGAGTCGCTGGCCGGCATCAGCCTCCCGCGCGGGCAGGGCATCTGCACCCGCGTGCCCCTGGTGATGCGGCTGCAGGACGCCGGCGACGACGACGAGCCTGCGCTGCGGCTCGAGTACAGCGGCGGCCGCGTGGTGGCTACCTCCGAGGCCGAGGTCGCC
osa-miR395x	LOC_Os09g07470.1|12009.m04016|cDNA	GUGAAGUGUUUGG-AGUAGCUC	GAACUCCUGCCAAACACUUCAC	GAGGGCGAGATTCGTTTTGGAGATGAACCGCGAGCTCCTGTTCCACCACGTGAACCAGTCGAGCCGGTTCGAACTCCTGCCAAACACTTCACCGTGCGTGGTCAACTCTCTACTGAGCCGAACCAACCCCGCAAGGTCCTGCTCGAGATCCCCGACAACAT
osa-miR1846e	LOC_Os08g14410.1|12008.m05565|cDNA	CAACGAGGAGGCCGGGACCA	UGUCCCUGGCCUCCUCGUUG	ACATTCTTACATCTTCACTTGGGCCAGGTAGATCCACTGACATGGAAGACGAGGTCGGCACTAGATCCGGTGTCCCTGGCCTCCTCGTTGTCAGATGCAACGGCGGCGGCATATTGGCTAGAGTAGGAGAAGGGAGAGGAGGAGAATCACGTGCTCGCAGCTTG
osa-miR1846e	LOC_Os02g04100.1|12002.m05759|cDNA	CAACGAGGAGGCCGGGACCA	UGGUGUUGGCCUCCUUGUUG	TCTCCAGGCTCGCGCTCCGCCTTGCCGACAAGGCGCAGGTTTGCACACAGCGATCATGGAAGAGGCCATATGGTGTTGGCCTCCTTGTTGCTGGATTAGATGAGTCTGGAGCCCATCTATACTATAACTGCCCCAGCGGCAACTATTTTGAGTACCAGGC
osa-miR1846e	LOC_Os01g07470.1|12001.m07373|cDNA	CAACGAGGAGGCCGGGACCA	UGGCGCCGGCCUCCUCGUGG	TCCTTCTCGGGCCAAGGGGGCGGTGCTTTACCACCGCGCTGGCTGTTGCCTCCCCATTCGCCTCCCTCACTGGCGCCGGCCTCCTCGTGGCAACCACATTTAAAAATGAGGTGGAGAGAGATGGGGAAGAAAGAAGAAGGTGACTTGAGGTCAGCCTTGG
osa-miR1846e	LOC_Os01g14040.1|12001.m08010|cDNA	CAACGAGGAGGCCGGGACCA	UGGCCCCGGCCUCCUCGUCC	AGATGAGGGCCGTGGTGCAGCGTGTCCTCTCGGCAAGCGTCGAGGTGGAGGGGCGGGTGGTGTCGGCGATTGGCCCCGGCCTCCTCGTCCTTGTCGGCGTCCACGAGGCCGACACCGACGCCGACGCTGACTACATTTGTCGGAAGGTTCTGAACATGAG
osa-miR1846e	LOC_Os06g41340.1|12006.m08666|cDNA	CAACGAGGAGG-CCGGGACCA	UGCUCCCGGUCCUUCUCGUUG	ATGCTTCTGAATCTCCTGTTTTTGACATTTCTCGAGTTGGTCGAGTTTTCTTTGCTAACTTCGACTCTTCTGCTCCCGGTCCTTCTCGTTGTCTCATTGCCTCAGAGAATAGGGATTTGTTTTTCTGGCATCGACGTCTTGGTCATATTGGCTTTGACCA
osa-miR1846e	LOC_Os09g28680.1|12009.m06019|cDNA	CAACGAGGAGG-CCGGGACCA	UGCUCCCGGUCCUUCUCGUUG	ATGCTTCTGAATCTCCTGTTTTTGACATTTCTCGAGTTGGTCGAGTTTTCTTTGCTAACTTCGACTCTTCTGCTCCCGGTCCTTCTCGTTGTCTCATTGCCTCAGAGAATAGGGATTTGTTTTTCTGGCATCGACGTCTTGGTCATATTGGCTTTGACCAC
osa-miR1846e	LOC_Os01g03830.1|12001.m07019|cDNA	CAACGAGGAGG-CCGGGACCA	UGCUCCCGGUCCUUCUCGUUG	ATGCTTCTGAATCTCCTGTTTTTGACATTTCTCGAGTTGGTCGAGTTTTCTTTGCTAACTTCGACTCTTCTGCTCCCGGTCCTTCTCGTTGTCTCGTTGCCTCAGAGAATAGGGATTTGTTTTTCTGGCATCGACGTCTTGGTCATATTGGCTTTGACCAC
osa-miR166n-3p	LOC_Os02g49670.1|12002.m10001|cDNA	UCGGACCAGGCUUCAUUCCCC	CGGGGAAGAAGCCUGGUCCGA	AGACGGGGGAAAGGCTTGTGAACAGGGTGAACAATTTCGCCGCTGCGGTGGATGACGCTTCTCAGCCTGGCGGGGAAGAAGCCTGGTCCGACCGCCGGCCAAGTCGCGTCCATGACGTCCCGATCCGGCAGGTGTTCGACCGGCTCAAGCACTGCCTCTTC
osa-miR166n-3p	LOC_Os09g06140.1|12009.m03884|cDNA	UCGGACCAGGCUUCAUUCCCC	GGGGAAAGAGGCCUGGGCCGA	TGGAGTCCCTAGCCTACACCCTCAAGGAGGCGAAAACTGAGGTTAAACGCCTTCAGTCCGAATTGGACAAGGGGAAAGAGGCCTGGGCCGAGGTTGATCGCCTCAAGGCCGAACTGGAGAAGGAGAAGGCCCATTCGGCGGTGCTCGTCGATTATTACAAC
osa-miR166n-3p	LOC_Os05g14610.1|12005.m05872|cDNA	UCGGACCAGGCUUCAUUCCCC	GGGGAAAGAGGCCUGGGCCGA	TGGAGTCCCTGGTCCGCACCCTCAAGAAGGCGAAAACTGAGGTCAAACGCCTTCAGTCCGAATTGGACAAGGGGAAAGAGGCCTGGGCCGAGGTTGATCGCCTCACGGCCGAACTGGAGAAGGAGAAGGCCCATTCGGCGCCGAAGATGGAGTCTCTTCGC
osa-miR166n-3p	LOC_Os07g33120.1|12007.m07573|cDNA	UCGGACCAGGCUUCAUUCCCC	GGGGUAUGAAGCCCGGUCCGC	ATGCTCACCTGACATCGCCCCCGTTCGACAAGGGGCCTCTGCTCCCGCCGCGTCGTCCGCACGATGGAGCGGGGTATGAAGCCCGGTCCGCTGCGTCCATCCCGGCGGCGCGGGTTTTCGCCCGCATCAACGAGGCCGTTGCGGCAGCCTCGGCGGAAGGG
osa-miR166n-3p	LOC_Os03g34270.1|12003.m08666|cDNA	UCGGACCAGGCUUCAUUCCCC	GGGGAAAGAGGCCUGGGCCGA	TGGAGTCCCTGGCCCGCGTACTCAAGGAGGCGAAGACTGAAGTCAAACGCCTTCAGTCCGAATTGGACAAGGGGAAAGAGGCCTGGGCCGAGGTTGATCGCCTCAAGGCCGAACTGGAGAAAGAGAAGGCCCATTCGGCGGTGCTCATCGACTACTACAAC
osa-miR166n-3p	LOC_Os06g40000.1|12006.m08537|cDNA	UCGGACCAGGCUUCAUUCCCC	GGGGAAAGAGGCCUGGGCCGA	TGGAGTCCTTGGCCCACACCCTCAAGGAGGCGAAAACTGAGGTCAAACGCCTTCAGTCCGAATTGGACAAGGGGAAAGAGGCCTGGGCCGAGGTTGATCGCCTCAAGGCCGAACTGGAGAAGGAGAAGGCCCATTCGGCGGTACTCATCGATTACTACAAC
osa-miR166n-3p	LOC_Os04g49300.1|12004.m09865|cDNA	UCGGACCAGGCUUCAUUCCCC	AGGGAUGGAAGCCUGGUCCGU	GCGCATGTCCTCGACAAAGTGTTCAGATCAACCATCCTTCGGTGCTCCTCGTAGCAAGCGCTGCCGGCACAGGGATGGAAGCCTGGTCCGTGGAGGAGATGAGGCGCCGTGGCAAGGAACGGCTCGTCGACGCGTCAAGGCGCGGCGAGGTCGTCCCAATC
osa-miR530-5p	LOC_Os04g51400.2|12004.m35195|cDNA	UGCAUUUGCACCUGCACCUA	CAGAUGAAGGUGCAAAUGCA	GCTACTTCCTCAAGTAGTAGCCGCACAGTCTCAAGACCGTCGCATCGGGCAGCTTCCCGAATAAGGAAGGCAGATGAAGGTGCAAATGCAGGAGCTGTAAATGTACGCAGAGACAGCAGTGGAGATACCAGGAGGAATTCAGATAGGGATGTCGATGATT
osa-miR530-5p	LOC_Os01g59560.1|12001.m12091|cDNA	UGCAUUUGCACCUGCACCUA	CAGGUACAGGUG-AAAUGCA	GTGGAAAACACATCCACTGATAGGCCAAGCATGACTGACATTGTTATCAAGCTCAAAGAATGCCTACCGGCAGGTACAGGTGAAATGCAACTGGTGTCTAGGTCCTATAAACAGAAGGAAGCCATGGACGCTGACATAGCGAGGCAATTCCAGCTGCTGA
osa-miR812n-5p	LOC_Os03g16680.1|12003.m07101|cDNA	AAGUGCAGCCAUGAGUUUCCGUGC	GCAUGGAGUC-CAUGGUUGCACUU	CAAGTACAGCTGGGAAGAGGGAGTCAGGTGTGCAAGTATAGCGGGAACAAGACCACATTCGATGTGTTTCGCATGGAGTCCATGGTTGCACTTGGGCAACAAGTGCACCTTCTCGACATCCGCCACTTTGGATTGGTACACCACAGACTCAAACTTCTCGTCAT
osa-miR395g	LOC_Os01g21620.1|12001.m08646|cDNA	GUGAAGUGUUUGGGGGAACUC	GUCUUCCCCCAAA-ACUUCAC	GCTCGGGAGCGCACGCGCGGGTATTTACGTCCGACGCGCGTCAAAAAAGGCCTCCCGTGCGCCATGTCAGCATGGCAGATGGCGTGGTATCCATCGGCAAATATCCACGATTATGGGATGTCTTCCCCCAAAACTTCACTTTCGTGGTGTCCCTGAGCTAA
osa-miR818e	LOC_Os01g07570.1|12001.m07384|cDNA	AAUCCCUUAUAUUAUGGGACGG	UCGUCACAGAAUAUAAGGGAUU	TAAGGGGGTATTACTGATCATTACCAACCAATTACATGCAACACCATCTCGATCTTATTAATTACTCTACTCGTCACAGAATATAAGGGATTTTGATCGGATTGGATATATCTTAGGTAATTGAAATCCAGTCAAAATATCTTATATTTTAGGATGGAATGA
osa-miR818e	LOC_Os09g23620.1|12009.m05519|cDNA	AAUCCCUUAUAUUAUGGGACGG	CGGUCUCAUAAUAUAAGAGAUU	TGATCACCACCACGAGCTGACGTGGGCTTGACGTAACCACTTCTGAATTTTCTCTTGTTTCATACTCCCTCGGTCTCATAATATAAGAGATTTATTGTACCGGGATCTATTATATTATGAGATGGAGGGAGTACAAATTTCATCTCGGCGCTAGCTGCACTT
osa-miR818e	LOC_Os08g37700.3|12008.m080189|cDNA	AAUCCCUUAUAUUAUGGGACGG	CCGUCCCAUAAUAUAAGUUAUU	GATTATCTAAATTTTTATCCAATTTTTATTACATAAAAAAGACCTAAATTTACAAGAATATTCTCTCTCTCCGTCCCATAATATAAGTTATTTTGGAGAGATATTTATTTTGGAGAGATATGACACAATCTAATACTACCAATCTAGAGTACCAGATTATTA
osa-miR818e	LOC_Os08g37700.2|12008.m07755|cDNA	AAUCCCUUAUAUUAUGGGACGG	CCGUCCCAUAAUAUAAGUUAUU	GATTATCTAAATTTTTATCCAATTTTTATTACATAAAAAAGACCTAAATTTACAAGAATATTCTCTCTCTCCGTCCCATAATATAAGTTATTTTGGAGAGATATTTATTTTGGAGAGATATGACACAATCTAATACTACCAATCTAGAGTACCAGATTATTA
osa-miR818e	LOC_Os08g37700.1|12008.m080188|cDNA	AAUCCCUUAUAUUAUGGGACGG	CCGUCCCAUAAUAUAAGUUAUU	GATTATCTAAATTTTTATCCAATTTTTATTACATAAAAAAGACCTAAATTTACAAGAATATTCTCTCTCTCCGTCCCATAATATAAGTTATTTTGGAGAGATATTTATTTTGGAGAGATATGACACAATCTAATACTACCAATCTAGAGTACCAGATTATTA
osa-miR818e	LOC_Os01g10580.1|12001.m07679|cDNA	AAUCCCUUAUAUUAUGGGACGG	CCGUCCCUAAAUAUAAGUGAUU	TTTGGATCTGATTAATTAGGGGCTGCAATGCTGCATTTGTGTAACGTTTTGTGTTAGTTACTACTCTCCTCCGTCCCTAAATATAAGTGATTTTGGCTGTCTAATTAAAATCCCTTATATTTAGAGACGGAGGGAATAGAAATTAAGGACAGTGAAAAGAAA
osa-miR818e	LOC_Os01g41240.1|12001.m10391|cDNA	AAUCCCUUAUAUUAUGGGACGG	CCAUCCCCUAAUAUAAGAGAUU	CGTGTTTGGGTCGTCATGTACGTGGTTCATATTAAATTCGATAAATTAATCGTTTATGGATTTGGAAAATGTACCTCATACGTCTCAAAATATAAGGGATTTTGAAGGGACGTGATATATTTTAATACTACTCCTTCCATCCCCTAATATAAGAGATTCTGA
osa-miR390-5p	LOC_Os11g06400.1|12011.m04837|cDNA	AAGCUCAGGAGGGAUAGCGCC	GGCGC-AUCCCUUCUCAGCUU	TGTCTTCTAGGTTTGATTGCGTGATGGTCGTGGTGGATAAGTTCTCCAAATATGCTCATTTTGTGGCCCTGGCGCATCCCTTCTCAGCTTTTGATGTGGCTCAAGCTTACTTGACAAATATTTATAAGTTACATGGTTTGCCGCAGTCTCTCATCTCTGAT
osa-miR2907d	LOC_Os05g22560.1|12005.m06553|cDNA	GGCAGCCGAGCGAGGGCCUCGG	CCGAGGCCCUCGCCCAGCUGCC	AGTAGGGAAAGTTGCATATAAATTGCAACTACCAGCTTGTCGGAGATATGGGCCCTCGCGCCGCTTCGCCCCGAGGCCCTCGCCCAGCTGCCATGTGGCGGGGGGAGTAAGCGGGGAGGGGGCCCAGGCTGAACCACTTTTAATGCGCGCAGCGCCCCAACT
osa-miR395r	LOC_Os01g21620.1|12001.m08646|cDNA	GUGAAGUGUUUGGGGGAACUC	GUCUUCCCCCAAA-ACUUCAC	GCTCGGGAGCGCACGCGCGGGTATTTACGTCCGACGCGCGTCAAAAAAGGCCTCCCGTGCGCCATGTCAGCATGGCAGATGGCGTGGTATCCATCGGCAAATATCCACGATTATGGGATGTCTTCCCCCAAAACTTCACTTTCGTGGTGTCCCTGAGCTAA
osa-miR167c-5p	LOC_Os04g57610.2|12004.m101692|cDNA	UGAAGCUGCCAGCAUGAUCUA	UAGAUCAGGCUGGCAGCUUGU	CTAATTATGCTGAACTTCGAGAAGAACTGGGTCAGATGTTCGGCATTAAGGGTCAATTGGACGACCCTGATAGATCAGGCTGGCAGCTTGTATTCGTCGACAGGGAGAATGATGTGCTTCTCCTTGGAGACGACCCTTGGGAGTCCTTTGTGAATAGTGTA
osa-miR3980b-3p	LOC_Os08g34900.1|12008.m07479|cDNA	CUGGCCGAGGCCGUCGAUUCU	CUCACCGACGGCCUCGGCCAG	GGGCCTCGACGACACCGGCTCCGTGCTCGGCTCGCTCGTCGGCACCGCCCTCCAGACCGTCACGTCGCTCCTCACCGACGGCCTCGGCCAGGTGGCCGCCGGCGAGGCCTCGATCGCGTGGTCGTCGTCCCGCCGCGGCCTCGCCGAGGGCGGCGGCGCCC
osa-miR3980b-3p	LOC_Os11g03160.1|12011.m04512|cDNA	CUGGCCGAGGCCGUCGAUUCU	GCAAUCGGCGGCCACGGCCAG	CTGCCCCTGCCTAGCTTAATGTGGAACTAACTAGGAGTATTAATTAATTCCTTCCACTAATTACCAAGCGGCAATCGGCGGCCACGGCCAGTGAGGTCACCGTCCGCTCCGACGACGACAAGCTGCCACTGCTCACTGCTCTCTCGAGTCTGGAAGCAGGC
osa-miR439g	LOC_Os06g19250.1|12006.m06588|cDNA	UGUCGAACCGCGGUUGUUCGA	UCGAAUAUCCGUGGUUCGACA	GCGCTGCTGATGCGGGCGCTGCTCAGTTTGTGCCAGGTCGGTTAGACGAAATCGCAAGTTTGGCACCCTATCGAATATCCGTGGTTCGACAGGGTACCTATCGAACAACCGCAGTTCGACAGGGTGCCGGCAGTTCGACAGGTGATAAAATAATTTTTAAA
osa-miR439g	LOC_Os07g30950.1|12007.m07363|cDNA	UGUCGAACCGCGGUUGUUCGA	UCGAGCCGUCGCGGUUCGACG	GGGTGGCAGATCTTCTGGTCGCCGAGCGTGACGCACATGGATCCGGCCATCTTCCACGAGCCGACCAAGTTCGAGCCGTCGCGGTTCGACGGCGCGGCGGCGGCGGCGGCGTACTCGTTCGTGCCGTTCGGCGGCGGGCCGCGGATCTGCCCCGGGATGGA
osa-miR439g	LOC_Os07g26410.1|12007.m06918|cDNA	UGUCGAACCGCGGUUGUUCGA	UCGAGGAACCGCGGAUCGACG	CAAGACTGAGTACTACCCACTGTACTCAGCAAGTCATACCGGAAGAGAAGATGAGACCACAGCAACGTCTTCGAGGAACCGCGGATCGACGAAACGACCGAAATCTACGCGACAAACAAAGCACACAAGCAAAACATGCTATAAGTCTACTGAAACAGGAA
osa-miR439g	LOC_Os06g16240.1|12006.m06337|cDNA	UGUCGAACCGCGGUUGUUCGA	GCGAGCUCCCGCGGUUCGACG	CACCAGAACTGCATGAAGTACGGCCGCCCCGACCTCGGCTTCCTCCGGTGGCGGTGGCGCCCGGAGCGCTGCGAGCTCCCGCGGTTCGACGCGGCGGCGTTCCTGGACCTCCTCAGGGGCAAGTCCATGGCGTTCGTCGGCGACTCGCTCTCCAGGAACCA
osa-miR439g	LOC_Os06g16170.1|12006.m06330|cDNA	UGUCGAACCGCGGUUGUUCGA	GCGAGCUCCCGCGGUUCGACG	CACCAGAACTGCATGAAGTACGGGAGGCCCGACCTCGGGTTCCTCCGGTGGCGGTGGCGGCCGGAGCGCTGCGAGCTCCCGCGGTTCGACGCGGCGGCGTTCTTGGAGCTCGTCAGAGGCAAGTCGATGGCGTTCGTCGGAGACTCGCTCGCCAGGAACCA
osa-miR531a	LOC_Os09g30030.1|12009.m60281|cDNA	CUCGCCGGGGCUGCGUGCCGCCAU	GCGGCGGCGCCCGGCCCCGGCGAG	CTCCGAGTCCTCCTCCGAGTCGTCGTCGTCGTCCTCCGCCGACGCGCCGGCGGAGGGGCCCGACGGGCCGGCGGCGGCGCCCGGCCCCGGCGAGGGGATCGACGGCCTCTCCGACGACAACGACGACGACTCCTCCAACTGAGCCCGGCCGGCCGGCCGGCCTC
osa-miR531a	LOC_Os09g36600.2|12009.m22023|cDNA	CUCGCCGGGGCUGCGUGCCGCCAU	GCGGAGGCGCGCGGCCCCGGCGAG	CGACGTCGAGGAGGCGGAGGAGTGCGCGTCCGCCCCGCTCCTCGTGGCGAAGGCGACGGCGGCGGCGGCGGCGGAGGCGCGCGGCCCCGGCGAGAAGCCGGTGCTCGGGGAGGAGCACACGATCGCGCAGGCGCTCATGTCGCTGGACTTCTGGCTCATGTTCG
osa-miR531a	LOC_Os09g36600.1|12009.m06609|cDNA	CUCGCCGGGGCUGCGUGCCGCCAU	GCGGAGGCGCGCGGCCCCGGCGAG	CGACGTCGAGGAGGCGGAGGAGTGCGCGTCCGCCCCGCTCCTCGTGGCGAAGGCGACGGCGGCGGCGGCGGCGGAGGCGCGCGGCCCCGGCGAGAAGCCGGTGCTCGGGGAGGAGCACACGATCGCGCAGGCGCTCATGTCGCTGGACTTCTGGCTCATGTTCG
osa-miR399k	LOC_Os05g48390.1|12005.m08910|cDNA	UGCCAAAGGAAAUUUGCCCCG	UUGGGCAAAUCUCCUUUGGCA	CTTTGGCATTTAGCTTAGATTGCTTCCGGGCAAATCTCCTTTGGCACTACCTTTAGCTTCAGATTGCTCTTTGGGCAAATCTCCTTTGGCACTAGGTACTCTACTACTATCCGCATTAGATATTTGGATCAAATATCCTCTGGAAGTTAGTGGTATTACAT
osa-miR399k	LOC_Os05g48390.1|12005.m08910|cDNA	UGCCAAAGGAAAUUUGCCCCG	UAGGGCAAAUCUCCUUUGGCA	GCAAAAAAAATCATTCAGCCGGTCTTTACCTCTCCAGGAATTAACACCTGTGACAAGTTATTCCTTGTTTTAGGGCAAATCTCCTTTGGCAATTGCACCTTCCTGTCGATCGATTATCCTGAGCATATTCCTCTTATTGAGAGAACCCTTCAGCTGGGCAA
osa-miR399k	LOC_Os05g48390.1|12005.m08910|cDNA	UGCCAAAGGAAAUUUGCCCCG	UCGGGCAAAUCUCCUUUGGCA	CCTCTTATTGAGAGAACCCTTCAGCTGGGCAAATCTCCTTTGGCAAAATACCTATCTATAGTCTGTCTATTCGGGCAAATCTCCTTTGGCATTTAGCTTAGATTGCTTCCGGGCAAATCTCCTTTGGCACTACCTTTAGCTTCAGATTGCTCTTTGGGCAA
osa-miR439h	LOC_Os06g19250.1|12006.m06588|cDNA	UGUCGAACCGCGGUUGUUCGA	UCGAAUAUCCGUGGUUCGACA	GCGCTGCTGATGCGGGCGCTGCTCAGTTTGTGCCAGGTCGGTTAGACGAAATCGCAAGTTTGGCACCCTATCGAATATCCGTGGTTCGACAGGGTACCTATCGAACAACCGCAGTTCGACAGGGTGCCGGCAGTTCGACAGGTGATAAAATAATTTTTAAA
osa-miR439h	LOC_Os07g30950.1|12007.m07363|cDNA	UGUCGAACCGCGGUUGUUCGA	UCGAGCCGUCGCGGUUCGACG	GGGTGGCAGATCTTCTGGTCGCCGAGCGTGACGCACATGGATCCGGCCATCTTCCACGAGCCGACCAAGTTCGAGCCGTCGCGGTTCGACGGCGCGGCGGCGGCGGCGGCGTACTCGTTCGTGCCGTTCGGCGGCGGGCCGCGGATCTGCCCCGGGATGGA
osa-miR439h	LOC_Os07g26410.1|12007.m06918|cDNA	UGUCGAACCGCGGUUGUUCGA	UCGAGGAACCGCGGAUCGACG	CAAGACTGAGTACTACCCACTGTACTCAGCAAGTCATACCGGAAGAGAAGATGAGACCACAGCAACGTCTTCGAGGAACCGCGGATCGACGAAACGACCGAAATCTACGCGACAAACAAAGCACACAAGCAAAACATGCTATAAGTCTACTGAAACAGGAA
osa-miR439h	LOC_Os06g16170.1|12006.m06330|cDNA	UGUCGAACCGCGGUUGUUCGA	GCGAGCUCCCGCGGUUCGACG	CACCAGAACTGCATGAAGTACGGGAGGCCCGACCTCGGGTTCCTCCGGTGGCGGTGGCGGCCGGAGCGCTGCGAGCTCCCGCGGTTCGACGCGGCGGCGTTCTTGGAGCTCGTCAGAGGCAAGTCGATGGCGTTCGTCGGAGACTCGCTCGCCAGGAACCA
osa-miR399h	LOC_Os05g48390.1|12005.m08910|cDNA	UGCCAAAGGAGACUUGCCCAG	UUGGGCAAAUCUCCUUUGGCA	CTTTGGCATTTAGCTTAGATTGCTTCCGGGCAAATCTCCTTTGGCACTACCTTTAGCTTCAGATTGCTCTTTGGGCAAATCTCCTTTGGCACTAGGTACTCTACTACTATCCGCATTAGATATTTGGATCAAATATCCTCTGGAAGTTAGTGGTATTACAT
osa-miR399h	LOC_Os05g48390.1|12005.m08910|cDNA	UGCCAAAGGAGACUUGCCCAG	CCGGGCAAAUCUCCUUUGGCA	TTTGGCAAAATACCTATCTATAGTCTGTCTATTCGGGCAAATCTCCTTTGGCATTTAGCTTAGATTGCTTCCGGGCAAATCTCCTTTGGCACTACCTTTAGCTTCAGATTGCTCTTTGGGCAAATCTCCTTTGGCACTAGGTACTCTACTACTATCCGCAT
osa-miR399h	LOC_Os05g48390.1|12005.m08910|cDNA	UGCCAAAGGAGACUUGCCCAG	UAGGGCAAAUCUCCUUUGGCA	GCAAAAAAAATCATTCAGCCGGTCTTTACCTCTCCAGGAATTAACACCTGTGACAAGTTATTCCTTGTTTTAGGGCAAATCTCCTTTGGCAATTGCACCTTCCTGTCGATCGATTATCCTGAGCATATTCCTCTTATTGAGAGAACCCTTCAGCTGGGCAA
osa-miR399h	LOC_Os05g48390.1|12005.m08910|cDNA	UGCCAAAGGAGACUUGCCCAG	UCGGGCAAAUCUCCUUUGGCA	CCTCTTATTGAGAGAACCCTTCAGCTGGGCAAATCTCCTTTGGCAAAATACCTATCTATAGTCTGTCTATTCGGGCAAATCTCCTTTGGCATTTAGCTTAGATTGCTTCCGGGCAAATCTCCTTTGGCACTACCTTTAGCTTCAGATTGCTCTTTGGGCAA
osa-miR1846a-3p	LOC_Os08g42020.1|12008.m08180|cDNA	UGACCCCGUUCUCCUCGCCGG	CCGCGGAGGCGAACGGGGUCA	TGCGCCTCCAAGTGGTCGCTCACCACGGGGCGGTTCCCTCTCCCCCTCATCGCCGCCCTCGTCGCGTTCGCCGCGGAGGCGAACGGGGTCACCTCCATCACCGTGGAGGACATTGCGCGGGACATCTCTGCGAGGCTGCACACCAGCCTCCGCCGGTACAA
osa-miR1846a-3p	LOC_Os08g42020.2|12008.m080218|cDNA	UGACCCCGUUCUCCUCGCCGG	CCGCGGAGGCGAACGGGGUCA	TGCGCCTCCAAGTGGTCGCTCACCACGGGGCGGTTCCCTCTCCCCCTCATCGCCGCCCTCGTCGCGTTCGCCGCGGAGGCGAACGGGGTCACCTCCATCACCGTGGAGGACATTGCGCGGGACATCTCTGCGAGGCTGCACACCAGCCTCCGCCGGTACAA
osa-miR1846a-3p	LOC_Os09g01720.1|12009.m03546|cDNA	UGACCCCGUUCUCCUCGCCGG	UGGGGGAGGAGAGCGGGGUCG	TTGAAGGGGGAAGAGGCGCCGGCGACGTGGGCGAGTGGGGTGGTTCGGCGCCGGTTTTGGAGGGGGAAAGTGGGGGAGGAGAGCGGGGTCGTGGGCGGCGAGGTCCCACGGTCGGGCGGGAGCGGCGCAGGGTGGAGGAGGTGGGCTGGGGAAGCGGCGAC
osa-miR818f	LOC_Os05g40220.2|12005.m083755|cDNA	GGGAGCAUGUAGGAUGGCCAU	AUGGUCAUUCUACA-GCUCCC	CCTAAGCGCACTGCCACTAGATCATCGTCAACCACCAGAGCGTCGAGGCTTTCAGTATCTCAAACAGAGAATGGTCATTCTACAGCTCCCACTAGACCAGCTAGAAGTAACTCTGTCACTCGCCCTTCTATTCAGTCCACTCTCATGTCTAGCTCCAACAG
osa-miR818f	LOC_Os05g40220.1|12005.m08198|cDNA	GGGAGCAUGUAGGAUGGCCAU	AUGGUCAUUCUACA-GCUCCC	CCTAAGCGCACTGCCACTAGATCATCGTCAACCACCAGAGCGTCGAGGCTTTCAGTATCTCAAACAGAGAATGGTCATTCTACAGCTCCCACTAGACCAGCTAGAAGTAACTCTGTCACTCGCCCTTCTATTCAGTCCACTCTCATGTCTAGCTCCAACAG
osa-miR812p	LOC_Os01g56720.1|12001.m11829|cDNA	GACGGACGAUUAAA-GUUGGGCAUG	CAUGUUCAACGUUUGAUCGUUCGUC	AGAATGATCGTGTCAGTCACTTTAATTTGTGCTCCCTCCGTCCCAAAATAAGTGCAGTTTTAGCACTGTTCATGTTCAACGTTTGATCGTTCGTCTTATTTGAAAAACAATTATAATTAGTATTTTTATTGTTGTTATATGATAATACATGAATAGTATTTATGT
osa-miR2866	LOC_Os01g14590.1|12001.m08062|cDNA	UCUAGUUUGUGUUC-AGCAUC	ACUGCUCGAACACAAACUAGG	ATCGACAGCCGAAAGGTCTTGCACCCAAAAGCGCACGTTCCTAAATCACGCGCCAACTGCTCGAACACAAACTAGGAAGAAGGGACCAAGCAACAATTTGTTTATTCCATCTGATGACTGCCTCTCCTATATCTAAGGAGAGCTAGCTGTTCATCAGCTG
osa-miR2866	LOC_Os01g14590.2|12001.m150539|cDNA	UCUAGUUUGUGUUC-AGCAUC	ACUGCUCGAACACAAACUAGG	ATCGACAGCCGAAAGGTCTTGCACCCAAAAGCGCACGTTCCTAAATCACGCGCCAACTGCTCGAACACAAACTAGGAAGAAGGGACCAAGCAACAATTTGTTTATTCCATCTGATGACTGCCTCTCCTATATCTAAGGAGAGCTAGCTGTTCATCAGCTGA
osa-miR2866	LOC_Os04g46290.1|12004.m09579|cDNA	UCUAGUUUGUGUU-CAGCAUC	UAUGUUGUAACACAAACUAGU	AATCCATATAGCGCATGCTAATATGGAAATCATACCTGCGATATAGGGCAATGCTGAGGCGGCCACAGCATATGTTGTAACACAAACTAGTGCCGTATAGCCTTAAGACAGTGATCTAAGTTAGTAACATCACACGAAATTGATTCTTTGTGTTATATTTT
osa-miR2866	LOC_Os04g48600.1|12004.m09796|cDNA	UCUAGUUUGUG-UUCAGCAUC	GGUGCAGAAGCACAAACUAGG	TGTGCCTCACGACCTGGAGCGTGCTGCCGTTGTGGAGCAAGGCGAGCCTACGGTTCCAGTGGGGGCTGCAGGTGCAGAAGCACAAACTAGGAGGTTCTATGGGAAGTGGGAACTCACGCGGACCATGGCAATGACACAGTCGCTGCAATATTCAACCGCAA
osa-miR2098-5p	LOC_Os06g22080.1|12006.m32072|cDNA	UCCCGUGGAGGCAGCCGAUG	CGCCGCCUGCCUCCGCGGGA	TCGGACGCCGCCCCCGCCGAAGCCGAACGCCATCAAACTTGACGCAACAGCCCATCGTCTGATCCATCCACGCCGCCTGCCTCCGCGGGAAGGAAAGGGAGAGAGAGGGAGGGGAGGCAGCCCTGCTCCTCTGCCTGCCGCCGACTGTTCGTCCGTCCCG
osa-miR2098-5p	LOC_Os06g20320.1|12006.m06689|cDNA	UCCCGUGGAGGCAGCCGAUG	CAUCGGCUGCCUCCGCGAGC	CCCCTTCCAAATCCTAATCCGCTCGCCTCTCGTCTTCTCCCCCACAAAACCCACACACTCGCGCTTGGCTCATCGGCTGCCTCCGCGAGCCGCGGCCATGGAGCTCGCCACCGCCACCGCCGCCGCCGCCGCCTCCTCCACCACCCGTGCTCACCGACCC
osa-miR2098-5p	LOC_Os02g05744.1|12002.m05922|cDNA	UCCCGUGGAGGCAGCCGAUG	CAUCGGGUGCCUCCAGGGGU	GCGAGGCGTACCCGCGGCGGGTGCACCACCGCGCGGCGTCGAGCGCGTCGTACGCGCGCGACCGCGACTTCATCGGGTGCCTCCAGGGGTTCGACTCGTGGTACAGCGCGGCGGCGGAGAACCCGCACGACCTCGTCGGCGCCGTCGTCGGCGGGCCCAA
osa-miR2098-5p	LOC_Os02g40090.2|12002.m33771|cDNA	UCCCGUGGAGGCAGCCGAUG	CAUCCGCUGCCUCCGCGGAA	GGGGAGGATTCCTTCCATTCCATCCGCGCATCCGCTGCCTCCGCGGAATCCGAGTTCCGCGTACTGCGCTGATCTCCGGCATCGGATTTCGGAGAGGATCGGATTGTACTCTACATGATAAGAAAGTATGGCACCAGCAAACAAAGCAGAGAGAAAAGCA
osa-miR2098-5p	LOC_Os11g42440.1|12011.m08080|cDNA	UCCCGUGGAGGCAGCCGAUG	CCUCGGCUGCCUCUCCGGGA	ACCCGAACGTCGCGAGGCTCGTCGGCGTCGGCGTGGACGGCGGCGAGCACCTGGTGTTCCCGTTCTCACGCCTCGGCTGCCTCTCCGGGAGGCTCCACGGCGCCGCCGCCGGCGAGGAGGCCATGCCGTGGGCGGCGAGGTTCAGGGTCGCCGTCGGCGC
osa-miR2098-5p	LOC_Os10g22560.1|12010.m05263|cDNA	UCCCGUGGAGGCAGCCGAUG	CAUCACCUGCCUCCACAGGA	TCTTCCAACAAAATTGCTGAAGAAGCCAGAGGCTCAAATGGAGGCATCTGATGAGGACAGGCCACTGATTCATCACCTGCCTCCACAGGAACAATGTTCAAAATACACATGCGATGGAACGGTTAATATTGACAGTAAGCCCGCGCTGAAGCAGAGTACG
osa-miR2098-5p	LOC_Os10g22560.2|12010.m21861|cDNA	UCCCGUGGAGGCAGCCGAUG	CAUCACCUGCCUCCACAGGA	TCTTCCAACAAAATTGCTGAAGAAGCCAGAGGCTCAAATGGAGGCATCTGATGAGGACAGGCCACTGATTCATCACCTGCCTCCACAGGAACAATGTTCAAAATACACATGCGATGGAACGGTTAATATTGACAGTAAGCCCGCGCTGAAGCAGAGTACG
osa-miR2098-5p	LOC_Os10g22560.3|12010.m21862|cDNA	UCCCGUGGAGGCAGCCGAUG	CAUCACCUGCCUCCACAGGA	TCTTCCAACAAAATTGCTGAAGAAGCCAGAGGCTCAAATGGAGGCATCTGATGAGGACAGGCCACTGATTCATCACCTGCCTCCACAGGAACAATGTTCAAAATACACATGCGATGGAACGGTTAATATTGACAGTAAGCCCGCGCTGAAGCAGAGTACG
osa-miR2098-5p	LOC_Os10g02210.1|12010.m03644|cDNA	UCCCGUGGAGGCAGCCGAUG	CAUCACCUGCCUCCACAGGA	ATGAGAGGGAATCTGAGGGAGCAAAAAGTTTATCACATGGAGGGAGCAGATGAGGAGAGGCCACTAATTCATCACCTGCCTCCACAGGAACAATGTTCGCAATACACCTGCGATGGAACGGTTGATATCGACAGAAGGCCCGCACTGAAGCATAGCACAG
osa-miR2098-5p	LOC_Os11g05530.1|12011.m04750|cDNA	UCCCGUGGAGGCAGCCGAUG	CCUCCGCUGCCUCCAUGGGC	GCTCGGCGGTCTGTTCCGCCGGAGTCACTCGCGGAAGAAGAACGCCGTGGAGTGCGTCGACCAGTCCCCGCCTCCGCTGCCTCCATGGGCGTCGAGGCGGGGAGAGCCGAAGGAGGTCAAGGAGGCGACGCCGGCGGCGGCGGCGGCGATGGCGCCGGGG
osa-miR2926	LOC_Os05g34870.1|12005.m07717|cDNA	AGGUCGUCGACGUUGGUGCU	AGCACCGGCGUCGGCGACCU	CGGCGTCGACGGGCTGCTCATCGGGCCGCCGCTGATCGCCGTGATGGGGGTGTTCACGGGGCCCGACTCCAGCACCGGCGTCGGCGACCTCCGCAGCACGCGGTCGCGTTTCGGGCTGTCGTACACGAAGTGCTCCACCGTCTTCATCTACAACTCGGCG
osa-miR2926	LOC_Os12g41490.1|12012.m07930|cDNA	AGGUCGUCGACGUUGGUGCU	AGCGGCUACGUCGACGACCU	CACGTCGGCGTTGTACGGGCTGGCGCAGTGCACGAGGGACCTGGCGGCGAGCGAGTGCCGGAGGTGCCTCAGCGGCTACGTCGACGACCTCAGCAACACCTTCCCCAACAACAGCGGCGGCGCCATTAAGGGGTACAGCTGCTACCTCAGGTACCATCTT
osa-miR2926	LOC_Os03g14820.1|12003.m06919|cDNA	AGGUCGUCGACGUUGGUGCU	AGCCGCAACGUCGACGACCA	GCAACAGCGGCGGCAGCGGCGGCCACGCGCGGCGGCCTCTTGCGGCCGGCGGCGGTGGCGGCCTCTTACGAGCCGCAACGTCGACGACCAAGGGCACGGCCATCGGCGTCGGTGTCAGCGGCGCATCCGTGACAGCGACGGCAAGGGCTAGCATCGCATC
osa-miR2926	LOC_Os03g10620.2|12003.m06514|cDNA	AGGUCGUCGACGUUGGUGCU	GACGCCUACGUCGACGACCU	GCTCTACGACCTCGTCTGCGCCGGCAGCGTCAACCCGGACCACTTCGACTTCCGCCGCTACGACAACCTCGACGCCTACGTCGACGACCTGCTCGCCATCCTCGACGCGCTCCGCATCCCGCGCTGCGCCTTCGTCGGCCACTCCGTCTCCGCCATGATC
osa-miR2926	LOC_Os03g10620.1|12003.m101229|cDNA	AGGUCGUCGACGUUGGUGCU	GACGCCUACGUCGACGACCU	GCTCTACGACCTCGTCTGCGCCGGCAGCGTCAACCCGGACCACTTCGACTTCCGCCGCTACGACAACCTCGACGCCTACGTCGACGACCTGCTCGCCATCCTCGACGCGCTCCGCATCCCGCGCTGCGCCTTCGTCGGCCACTCCGTCTCCGCCATGATC
osa-miR2926	LOC_Os03g10620.3|12003.m35082|cDNA	AGGUCGUCGACGUUGGUGCU	GACGCCUACGUCGACGACCU	GCTCTACGACCTCGTCTGCGCCGGCAGCGTCAACCCGGACCACTTCGACTTCCGCCGCTACGACAACCTCGACGCCTACGTCGACGACCTGCTCGCCATCCTCGACGCGCTCCGCATCCCGCGCTGCGCCTTCGTCGGCCACTCCGTCTCCGCCATGATC
osa-miR2926	LOC_Os02g53550.1|12002.m10384|cDNA	AGGUCGUCGACGUUG-GUGCU	AGCACUCUGCGUCGACGACCU	GCGCGGCCCTCCGAGCCGCGCGCTACCAGCAGAGCCTGCGGCGCTACCATCAGCGCCACGTCCGGGCCCGAGCACTCTGCGTCGACGACCTCGTCCTGCGCCGCGTCCAAACGCGTGCTGGATTGAGCAAGCTCTCACCAATGTGGGAGGGTCTGTATCG
osa-miR2926	LOC_Os12g38000.1|12012.m07586|cDNA	AGGUCGUCGACGUUGGUGCU	AGCACC-ACGUCGGCGACCG	GCCACGCTCTCCATCGGCAACGTGCTCCCGATCCGGTCGGTACCCGAGGGCGCCGTGGTCTGCAACGTCGAGCACCACGTCGGCGACCGCGGCGTCTTCGCCAGGGCGTCCGGCGACTACGCCATCGTCATCAGCCACAACCCCGATAACGGCACATCCAG
osa-miR2926	LOC_Os12g15530.1|12012.m05513|cDNA	AGGUCGUCGACGUUGGUGCU	AACGCCAACGUCGUCGACCU	CCCCCGCGCCGCCGCCCCGTTCCCCGCCAAGCCCGACACCGAGCACGTCGTCCTCCTCGGCGAGTGGTGGAACGCCAACGTCGTCGACCTCGAGCGCATGGCGTTCCTCACCGGCATCCCCGCACGGAACGCCGACGCCTACACCATCAATGGCAAGCCG
osa-miR2926	LOC_Os04g56320.1|12004.m10522|cDNA	AGGUCGUCGACGUUGGUGCU	AGCGGCAUCGUCGACGACCU	CGAGGGGGATGACTACCTCTACCGCCTCGGGAAGGAGGCCGACAACATGAACATCGCCGTCGGCGCGCGGAGCGGCATCGTCGACGACCTCTTCGTCGGCAACTTCCTCGGCAAAGACTCGGATATTGTGTTCGATTACCGGCAGAAAGCGACCAGGACG
osa-miR2926	LOC_Os09g07700.1|12009.m04039|cDNA	AGGUCGUCGACGUUGGUGCU	CGCGGCAACGUCGGCGACCU	GTTACCACGTTGGGCGCCGACGCCGAGCCCGTCGCGCCCGCTGTGCCGTTCTTCCGACGACGGCGGCCGCCGCGGCAACGTCGGCGACCTCCTGCGTTCCCCACTTACCGCCGTGGTCGCGGCTCTCCGCGGGCATCACGCTGCTACCTCCGGCGACGAC
osa-miR2926	LOC_Os08g02390.1|12008.m04383|cDNA	AGGUCGUCGACGUUGGUGCU	CGCUGCGACGUCGACGACCU	CGGTTCCGGGGAGGGGCGGAGGCCGCGGCGGTCGCGGCCGCGCGAGCTGTTCGTATGCAATCTTCCCCGCCGCTGCGACGTCGACGACCTCTACGAGCTCTTCAAGCCCTACGGCACCGTCCTCTCCGTTGAGATTTCCCGTGACCCTGAGACTGGACTT
osa-miR2926	LOC_Os07g09190.1|12007.m05375|cDNA	AGGUCGUCGACGUUGGUGCU	GGCCACAGCGUCGACGACCU	CGGCATGGTGAGCGCGTCGGGCTCGACGCTGTTCGAGGAGCTCGGGCTCTACTACATCGGCCCCGTCGACGGCCACAGCGTCGACGACCTCGTCGCCATCTTCAACAAGGTGAAGTCGATGCCGGCGCCGGGGCCGGTGCTCGTCCACATCGTGACGGAG
osa-miR2926	LOC_Os05g03640.1|12005.m04898|cDNA	AGGUCGUCGACGUUGGUGCU	AUCAUCAACGUCGGCGACCA	CCGTGTCAAGGGACTCCAGGTTCGCCACGCCGGTGCATGGGTCACCGTTGACCCCGTGCCTGACGCCTTCATCATCAACGTCGGCGACCAAATTCAGGTGGTGACGAACGCATTGTACCGGAGCGTGGAGCACCGGGTGGTGGTGAACGCGGCGGAGGAG
osa-miR2926	LOC_Os04g53830.1|12004.m10275|cDNA	AGGUCGUCGACGUUGGUGCU	AUCGUUCACGUCGACGACCU	CCTGCTATCCGGTGATGAGACGCATCTCGAAGTCCTGAAGCCCCTGCAATCGTTCACCGGCTACGTGTCGATCGTTCACGTCGACGACCTCTGCCGCGCCGAGATATTCCTCGCCGAGAAGGAGTCATCGTCATTGTCGTCGGCAGAGTCGTCGGCGAGG
osa-miR2926	LOC_Os07g30150.1|12007.m07285|cDNA	AGGUCGUCGACGUUG-GUGCU	AGCACUCGUCGUCGACGACCU	AGGAGTACGAGCTGGAGTATGGCGCCGACTGCTTGGAAATGCACGTCGGCGCGGTACAGCCCGGCGAGCGAGCACTCGTCGTCGACGACCTCGTCGCCACCGGCGGCACGCTCTGTGCCGCCATCGTCTTGCTTGAGCGTGCTGGTGCAGAAGTGGTGGA
osa-miR2926	LOC_Os06g42140.1|12006.m08745|cDNA	AGGUCGUCGACGUUGGUGCU	AGCGCC-ACCUCGACGACCU	TGAGGGCGCTGATGGAGAAGCGGCGGGCGAAGATGATGCTGTCAAATAGGGAGTCGGCGCGGATGCGGAAGCAGCGCCACCTCGACGACCTCACCGCGCAGGTGGCACACCTCCACCGCGAGAATGTGCACGTCGCCACTGCGCTCGGCCTCACCACCTAG
osa-miR2926	LOC_Os03g02874.1|12003.m101609|cDNA	AGGUCGUCGACGUUGGUGCU	CGCCCCAACGUCGACUACCU	GAGGAGGGAGACGAGTGGATTCTCCATGTCTCGATCGCCCTCTCCTGGCGCCGCGACCTTCCGCATGTCCCGCCCCAACGTCGACTACCTCTACACCAAGCTCACCGCCGCCATCGCCAAGGAGGACGCCGCCCTCCGAGCTGCCATCCCCGTCCGCCAG
osa-miR2926	LOC_Os12g08770.1|12012.m04863|cDNA	AGGUCGUCGACGUUGGUGCU	AGCACCAGCGUCGUCGGCCU	CACCGTCCTGGTCGTCGTCTCCAACCAACCAAATTCTTGCACACGCGCAGCTCGAGCCATGGCCGGAGTGAGCACCAGCGTCGTCGGCCTCAAGCCCGCCGCGGCGGTGCCGCAGTCGGCCGCCTCGCCGGTGCCGAAGCGCGTGCACGTCGCTGTGCCG
osa-miR2926	LOC_Os03g47810.1|12003.m09794|cDNA	AGGUCGUCGACGUUGGUGCU	GGCGCCAACGUCGGCGUCCU	CAAGGCGATCAAGACCTCGCTGGGCTACGACCAGCAGACGCTCAACACGCTCAGCTTCTTCAAGGACGTCGGCGCCAACGTCGGCGTCCTCCCGGGCCTCATCAACGAGGTCACGCCGCCGTCCGTCGTGCTCGCCGCCGGCGCCGCCATGAACCTCGCC
osa-miR2926	LOC_Os04g45210.1|12004.m09474|cDNA	AGGUCGUCGACGUUGGUGCU	GCCGCCAACGUCGCCGACCU	GGGCGGGAAGGACAAGGACAAGGAGGTGAAGAAGATCCGGATGGACAGGGTGATGCGGCTCATGGCGACGGCCGCCAACGTCGCCGACCTCGTCATCGGCATCGCGGACATCGAGCCCAACCCGTTCTGCAACCACGCTGTCACGTTGGGGATCAGTGGG
osa-miR2926	LOC_Os03g07260.1|12003.m06241|cDNA	AGGUCGUCGACGUUGGUGCU	CGCACCCACGUCGGCGACCA	CGTCAACTGCGGCGTCGGGCTGTGGATCTTGCCGGCGTTCATCAACCACTCGTGCCACCCCAACGCCCGGCGCACCCACGTCGGCGACCACGCCATTGTCCACGCGTCAAGGGACATCAAAGCCGGGGAGGAGATCACATTCGCCTACTTCGACGTGCTC
osa-miR2926	LOC_Os01g65500.1|12001.m150791|cDNA	AGGUCGUCGACGUUGGUGCU	GGCCUCACCGUCGACGACCU	CAAGACCGGCGCCGCCGAGGTGTTCCGCAAGCTCGCGCCGTTCGACTTCGCCAAGCCCGGGTCGGGCAAGGGCCTCACCGTCGACGACCTGGACCTCACCGAGGAGGAGATGGCCATGTACGTCGACCTCCACCCGATCGCCAACCGCTCGCCGTACACC
osa-miR2926	LOC_Os10g20480.3|12010.m21856|cDNA	AGGUCGUCGACGUUGGUGCU	CGAACCAAUGUCGACGACCA	AGATGCAATTTTCTGTTTAAAAAGTACTTTCTTCCTGTACAACAATCACATAGGACATGTCGTAGCAAGGCGAACCAATGTCGACGACCACTACTGGGACTACTTCGAGCCAGAATCCTAGGACCCAGAATAAGATTCCTAAGTAAGTCTACACCATAAC
osa-miR2926	LOC_Os12g35380.1|12012.m07332|cDNA	AGGUCGUCGACGUUGGUGCU	CGAACCAAUGUCGACGACCA	ATGTCGCAGCAAGTCGAACCAATGTCGACGACCACTACTGGGACTATTTCGAGCCGGAATCCTAGGACCCAGAATAAGATTCCAAAGGAAGTCTACACCATAACAGAGGTGGACGATGTTGGATATCCGACGGCTCCGACGAAAGCTGTCAAAAAGTTCC
osa-miR2926	LOC_Os07g39720.1|12007.m08214|cDNA	AGGUCGUCGACGUUGGUGCU	GGCCGCGACGUCGGCGACCU	TCAAGCTCCCGCCTGAGGAGGAGGAGCAGCAGCAGCGGAAGGGAGGGAAGAACAAGCGGAAGCAGCAGGCGGCCGCGACGTCGGCGACCTCGTCGCAGTCGTCCACGCCACCGACGTCGGAGCCCGCCAGCCCCAGGGAGGACGTGATCAAGCCCGCGCG
osa-miR2926	LOC_Os01g72420.1|12001.m13277|cDNA	AGGUCGUCGACGUUGGUGCU	CGCCUCGACGUCGACGACCA	ACGACGACTGCGAGATGGCCACGAGCCCGCGCGAGGAGAAGCCGGCGTCCTCGGACGACGGGAGCAAGAACGCCTCGACGTCGACGACCACCGCCGTCAGCGACGACAACAGGGCGGTGACGCGCAAGGCGCGGCCCGACGCCGACGACGCCGCCACCGC
osa-miR2926	LOC_Os12g39330.1|12012.m07718|cDNA	AGGUCGUCGACGUUGGUGCU	GGCUUCCACGUCGACGACUU	GTTGCAGCTGCAGCAGCAGACGCCGGCGTCGTGCCAGGAGGTGTTCGTCCGTAGCCACGGCGAGGAGTACGGCTTCCACGTCGACGACTTCCTCAGCGACGCGTGCAGCAACGAGCAGTACTCCGGCGACAGCTCGCTGGGATTGGACGACGACGACGGC
osa-miR2926	LOC_Os01g45040.1|12001.m10710|cDNA	AGGUCGUCGACGUUG-GUGCU	AGCACUCAACGUCGGCGGCCC	ACCGCGTCCGGCGGGGAGGGCGGCATCGCCTCGCGGCGGAAGGGTTCCGCACCTGGGCGGTCGTCGACGTAGCACTCAACGTCGGCGGCCCGTGCCGACGCAGTCAACCGCGTCACCGGGTTAGGCGGCGTGTGGCGGGGCGCGGCCGCCGCCGCGAGCC
osa-miR164c	LOC_Os01g62660.1|12001.m12387|cDNA	UGGAGAAGCAGGGUACGUGCA	UGUACGUCCCCUGCUUCGCCG	CGCGTCGCCGCCACGCCGCCTCCTTCTCCACCACCACCTCCTCCTCCTCCTCCGCCCCTGCCGCCGGCGATGTACGTCCCCTGCTTCGCCGCGAAACCACCTCTCGACGCAGCTAACCGCAGCGATTCCCCTCCTTCCAGAACCTCGGACGCAACGACTAA
osa-miR164c	LOC_Os09g37700.1|12009.m06717|cDNA	UGGAGAAGCAGGGUACGUGCA	GCCACCUCCCCUGCUUCUCCA	ACCTCAGGAACAAGGTTTGAAGCATCAGAACAGTTCGCTTCAAACTCCGTTAGCTCCTGCTGCAGCTGCTGCCACCTCCCCTGCTTCTCCATCTGGAGGTTCGCTGCCTCAAAATTCTCTCAGAAAGCAATCTCTAGGAAAGGTGGTTGTTCAGCCAAGTA
osa-miR164c	LOC_Os08g10080.1|12008.m05142|cDNA	UGGAGAAGCAGGGUACGUGCA	AGCAAGUGUCCUGCUUCUCCG	CCCCTCATCGATGCCTACATCGCCTTCGATAGCGCACCGACGACGACGCCATCGATGGTCGGGAGCTACGAGCAAGTGTCCTGCTTCTCCGGCCTGCCGGCATTGCCAATGAAGGGCTCCATCAGCTTTGGGGACCTGCTGGCCATGGACACCTCTGCAGA
osa-miR159a.1	LOC_Os03g38210.1|12003.m08921|cDNA	UUUGGAUUGAAGGGAGCUCUG	CCGAGCUCCCUUCAAGCCAAU	TTGGGCTACGGCCTTCACGCCGGCGACCGGGCCAGACTCCCGCCTGTCTCGCCGTCCCCGGGTGCCAGAGCCGAGCTCCCTTCAAGCCAATTGCGCCCGTCGATGGCGCCTACCACAGCCGCCGCCGCCGCCACCGGCGGCTTGGTCGGCGGAGCGCTGCA
osa-miR159a.1	LOC_Os04g46384.1|12004.m101864|cDNA	UUUGGAUUGAAGGGAGCUCUG	UGGAGCUCCAUUCGAUCCAAA	GAAGGGCCCGTGGATGGCGGAGGAGGACGAGGTTCTGCTGGAGCACGTCCGCACCCACGGCCCCATGGACTGGAGCTCCATTCGATCCAAAGGCCTCTTGCCGCGCACCGGCAAGTCCTGCCGCCTCCGCTGGGTGAACAAGCTCAGGCCAAACCTCAAGA
osa-miR2930	LOC_Os05g40770.1|12005.m08253|cDNA	UUCUCUUCUCUCGC-GCGUGGCC	GGCGGCGCGGCGAGAGAAGGGAA	CTCTTCCCGGCGGCGCGGCGAGAGAAGGGAAGACTTCAACCCGGCCGCGGTTGGTGGCGCCATCACTCCCCGGCCCCCGCGCCCACCATATACACCGAGGCGTCGTCGCCTCCCCGCACCTTGCGCGGACTCTTCTCCTCTTCTTCCTCCACCTCCTCCTCC
osa-miR2930	LOC_Os07g28180.1|12007.m07090|cDNA	UUCUCUUCUCUCGCGCGUGGCC	GGCGACGCGCGCGAGAAGAGGA	TCTTTCATCTGGGCGGTTGGATCCATCTGTGGGGAGGCTGGCCTCCCTCATTGGTAGCTGCGGTGGCCTGACCGGGAAGAGAGGCGAGGGCGGGCTGCCGGCAGCGGGAGGAGGGCAAGGCGGCGACGCGCGCGAGAAGAGGAGGGCGAGGCGGCGTGGGTGA
osa-miR2930	LOC_Os05g10530.1|12005.m05525|cDNA	UUCUCUUCUCUCGCGCGUGGCC	GCCGACGCCCGAGGGAAGAGAA	GGAACAATCTACCCCGGAAGGGGGTCGTGCTTCTGGGCCCCGTGATGGGGGCTCGGGGGGCAGCCGCCCTGCCGACGCCCGAGGGAAGAGAAAGCAAGAGGGTACTTCCTCCCCATCTCCTCCCCGAGGGGGCGGGGCGGCGCGTGTCAGCAGCAGGCGCCC
osa-miR2930	LOC_Os07g09590.1|12007.m05414|cDNA	UUCUCUUCUCUCGCGCGUGGCC	GGGCACG-GCGAGAGAAGAUAA	CCAAAACAAGACTACATTCATGTGAGGGCAAGAAGAGGTCAAGCAACCGATAGCCATAGCCTTGCGGAGCGGGCACGGCGAGAGAAGATAAGTGAACGGATGAAAATTCTTCAAGATCTTGTCCCTGGATGCAATAAGGTCATTGGGAAAGCATCAGTCCTT
osa-miR5523	LOC_Os06g42680.1|12006.m32121|cDNA	UGAGGAGGAACAUAUUUACUAG	CUUAUAAAUAUGUUCCUCCUUC	AGCCTCCATTGCTTATAAATATGTTCCTCCTTCCTATACTGGTAATGGCAGCAAAGCAAAGAAACAAAGAAGAAGAAGAAAGAAGAAGCAGCAGCAAAAAAGTTGATCAGTTAATTAGCAAGTGTGTTCTTCTTTCTTTTGGTGAGAGAGAGAGAGAGAGAG
osa-miR1430	LOC_Os06g23170.1|12006.m06969|cDNA	UGGUGAGCCUUCCUGGCUAAG	CUUGUCCAGG-AGGCUCACCA	GGGACGCCGTTGCTGCTCTGCCGACTGCCGTCCCACCCGCCGCCTACCCCCTCTACCGCCCGCTGCCGCGCTTGTCCAGGAGGCTCACCAAGTTATTGGAAGGGATCGTCGAGGCTTGGACAACAGCAGCTTCGGTTGGAACGGCTCGACTGCGAAGAAGAA
osa-miR1430	LOC_Os10g20090.2|12010.m21854|cDNA	UGGUGAGCCUUCCUGGCUAAG	CUGAGCCAGGGAGGUUCACCU	TCCGAGACTGTGTTCGAGGTCACCCGCAAAGACAAGAGCACATCAGATGGTGATTCCAACACCGATGAGCCTGAGCCAGGGAGGTTCACCTTCGACGAATCGACGGTGTTCATTCCCGTGACAGCACTTGCAATGTTAAGTGTCATTGCAATCGCTGTAGG
osa-miR1430	LOC_Os10g20090.1|12010.m05034|cDNA	UGGUGAGCCUUCCUGGCUAAG	CUGAGCCAGGGAGGUUCACCU	TCCGAGACTGTGTTCGAGGTCACCCGCAAAGACAAGAGCACATCAGATGGTGATTCCAACACCGATGAGCCTGAGCCAGGGAGGTTCACCTTCGACGAATCGACGGTGTTCATTCCCGTGACAGCACTTGCAATGTTAAGTGTCATTGCAATCGCTGTAGG
osa-miR2102-5p	LOC_Os03g37460.1|12003.m08855|cDNA	GGGCAAGCCGCCGCCGCCAC	GCGGCGGCGGCGGCUUGCCU	ATGGGCGGCGGTGGAGGACGGCGGTCGGTGGCGCAAGCCGTGGGCGGCGGCGCTCAGAGCCACAGCGGCGGCGGCGGCTTGCCTGTGTGCGCACGCCCGCAGGAGAGGAGGACAGCGGCTGTCTGCTTGGGCTGGGCCGATTGGGCTGAAGGAAGGAAAGA
osa-miR2102-5p	LOC_Os04g39300.1|12004.m08919|cDNA	GGGCAAGCCGCCGCCGCCAC	GGGGCGGCGGCGGCUUGCCA	CCGCCCGTCGACGTAGCCGCCGCCGCAGTCACCGAGGACGCCGTGCGGCCGCGGTACCACGGCCTCGTTGGGGGCGGCGGCGGCTTGCCATGGTTCGCGCGCGTCGGATGCCCCGTCACCGCCCACTCGGTGGTCGCCAGCCACGCCGCGCCGGCGGCGG
osa-miR2102-5p	LOC_Os04g39190.1|12004.m08908|cDNA	GGGCAAGCCGCCGCCGCCAC	GCGGCGGCGGCGGCUUGCUU	TCCGATCGAATGGCGTAGCGGCTGGGTTTTCCCGAAGAGAGCTTGATTGATTGGCATGGCTGCCGTGGTGGCGGCGGCGGCGGCTTGCTTGTCCCCCGTGTGCGCTGCCGCTGCCTCCGTCCCGCGCGCTCGGGTTTGCTTCGTGAGCCCCCCCGGTTCT
osa-miR2102-5p	LOC_Os04g59470.1|12004.m10823|cDNA	GGGCAAGCCGCCGCCGCCAC	CUGGUGGCGGCGGCUUGCUC	CCGGCTCCTCTACTTCATCATCCCGGCTACTACGACGACCAATATTTATATCCTCCTCCTGCTGCTGCTGCTGGTGGCGGCGGCTTGCTCTGCTCCCCTGCCTTGGACATGGAGTTGGAGGACGAGGAGGATGAATCCAAGATGATGATCTTAAGCAATG
osa-miR2102-5p	LOC_Os05g25390.1|12005.m06832|cDNA	GGGCAAGCCGCCGCCGCCAC	GUGGCGGCGGCGGCUGGCCA	TGTACGAGTTCATCCCCAACGGCACGCTGGCCGACCACCTGTACGGCCCCCTCAGCCACCCCCCGCTCCCGTGGCGGCGGCGGCTGGCCATCGCGCACCACACGGCGCAGGGCATCGCGTACCTGCACTTCTCCGCTGTTCCGCCCATCTACCACCGGGA
osa-miR2102-5p	LOC_Os11g11090.1|12011.m05302|cDNA	GGGCAAGCCGCCGCCGCCAC	AUGGCGGCGGCGGCUUGGCC	AATGGCGGGCGGCGGGCGGCGGCGGCGGGAGCGTGCGACGGCGATGTGGCGGGCGAGGAGGCGATGGGACATGGCGGCGGCGGCTTGGCCCTGTGGCGGTGGGCTGATGGGAGCAGCGGCGGTGGGTCTCGTCCTGCCCGGATCCGGCAGCGGCGGGCCT
osa-miR2102-5p	LOC_Os03g46570.1|12003.m09676|cDNA	GGGCAAGCCGCCGCCGCCAC	GCGGCGGCGGCGGCGUGCCC	GTGCGGCGAGGCGGCGGCCGTGGTGCTGCTCCTGCCGTGCCGGCACCTGTGCGCGTGCGCGCCGTGCGCGGCGGCGGCGGCGGCGTGCCCGGCGTGCGGGTGCGCCAAGAATGGCAGCGTCAGCGTCAACTTTTCGTGAGCGATGGCGGAGGGAAAGGAG
osa-miR2102-5p	LOC_Os07g29310.1|12007.m07202|cDNA	GGGCAAGCCGCCGCCGCCAC	GCGGCGGCGGCGGCGUGCCC	CTCACTGAGGCTAGCCGAGATCTCCAGGAAGTGGAGCGGGTCAGGGTCGAGCAAGGTGACGTCGCCGACGGCGGCGGCGGCGGCGTGCCCGCGGGGGCACTTCGCGGCGTACACCCGGGACGGCAGCCGGTTCTTCGTCCCCATCGCCTGCCTCGCCAGC
osa-miR2102-5p	LOC_Os12g06850.2|12012.m26847|cDNA	GGGCAAGCCGCCGCCGCCAC	GCGGCGGCGGCGGCUUCCCC	CTACGCCACCGCCGCCGGCGGCCGCTGCGGGAACTGCGACGCGCCGAGATCGGCCGAGCCCGAGGCGGCGGCGGCGGCGGCGGCTTCCCCGGCTTCGCCCGATGAGGATGCCGACGTGGACGGCCTCGACGACGACGAGGGCGGCGGCATGGAGAGCAAG
osa-miR2102-5p	LOC_Os12g06850.3|12012.m26848|cDNA	GGGCAAGCCGCCGCCGCCAC	GCGGCGGCGGCGGCUUCCCC	CTACGCCACCGCCGCCGGCGGCCGCTGCGGGAACTGCGACGCGCCGAGATCGGCCGAGCCCGAGGCGGCGGCGGCGGCGGCGGCTTCCCCGGCTTCGCCCGATGAGGATGCCGACGTGGACGGCCTCGACGACGACGAGGGCGGCGGCATGGAGAGCAAG
osa-miR2102-5p	LOC_Os12g06850.1|12012.m04675|cDNA	GGGCAAGCCGCCGCCGCCAC	GCGGCGGCGGCGGCUUCCCC	CTACGCCACCGCCGCCGGCGGCCGCTGCGGGAACTGCGACGCGCCGAGATCGGCCGAGCCCGAGGCGGCGGCGGCGGCGGCGGCTTCCCCGGCTTCGCCCGATGAGGATGCCGACGTGGACGGCCTCGACGACGACGAGGGCGGCGGCATGGAGAGCAAG
osa-miR2102-5p	LOC_Os12g06850.4|12012.m27023|cDNA	GGGCAAGCCGCCGCCGCCAC	GCGGCGGCGGCGGCUUCCCC	CTACGCCACCGCCGCCGGCGGCCGCTGCGGGAACTGCGACGCGCCGAGATCGGCCGAGCCCGAGGCGGCGGCGGCGGCGGCGGCTTCCCCGGCTTCGCCCGATGAGGATGCCGACGTGGACGGCCTCGACGACGACGAGGGCGGCGGCATGGAGAGCAAG
osa-miR2102-5p	LOC_Os02g42230.1|12002.m09260|cDNA	GGGCAAGCCGCCGCCGCCAC	GCGGCGGCGGCGGCUUCCCC	GCCAGCTCCCTCTTCGGCGGCGGCGGATTCATGCCCTCGCAGGCGACCAACGCCGCGGAGGGGACCAGCGGCGGCGGCGGCGGCTTCCCCAAGAGTCGGAACGCCCAGGCGCTGCTCCCGCTCACCGTGAAGCAGATCATGGACGCGTCCCAGACCAACG
osa-miR2102-5p	LOC_Os05g51650.2|12005.m27993|cDNA	GGGCAAGCCGCCGCCGCCAC	GCGGCGGCGGCGGCUUCCCC	TTTTCAATCTCTTTCTTCTCTCCAAAACACAAATCGTCGCCGCATCCCCTCAACTCCGGCGATCCCCTTGGCGGCGGCGGCGGCTTCCCCAATCACCCCACTCCACCTGAACTACAGGATGGCGTCCGCCGGCCCGGGGCTCGAATCGCTCGTCGACCAG
osa-miR2102-5p	LOC_Os05g51650.1|12005.m09227|cDNA	GGGCAAGCCGCCGCCGCCAC	GCGGCGGCGGCGGCUUCCCC	TTTTCAATCTCTTTCTTCTCTCCAAAACACAAATCGTCGCCGCATCCCCTCAACTCCGGCGATCCCCTTGGCGGCGGCGGCGGCTTCCCCAATCACCCCACTCCACCTGAACTACAGGATGGCGTCCGCCGGCCCGGGGCTCGAATCGCTCGTCGACCAG
osa-miR2102-5p	LOC_Os11g33230.1|12011.m07222|cDNA	GGGCAAGCCGCCGCCGCCAC	GCGACGGCGGCGGCUUGCCG	CCGTCGCCGTCGAGGGTCGTCGCCGTCGGAGTGGCGGCGGAGTGGGGCTTGCCGGATCTGGCCTCGAGCAGCGACGGCGGCGGCTTGCCGGCGAGGTCAGCGCCCGGTCGCCCTCCTCCCGCTCCCCTCTCTCCCTCCAGCCGTCGCCGTCGCCGTCGCC
osa-miR2102-5p	LOC_Os03g50970.1|12003.m10079|cDNA	GGGCAAGCCGCCGCCGCCAC	GCGGCGGCGGCGGCUUGUCG	AGGAGCGGCGGTGCGAGGCGGCTGTCGGCGGCGGCGCCGTTCAACTACGTCGCCGTGTCCAAGGGCGGCGGCGGCGGCGGCGGCTTGTCGTCGTCGATGATGTCATGAAGCGCGTAGCTAGGTGGGCCCGTGTAGATAACACGACACTAGCTAGCTGTCC
osa-miR2102-5p	LOC_Os02g58370.1|12002.m10858|cDNA	GGGCAAGCCGCCGCCGCCAC	GCGGCGGCGGUGGCUUGCUC	CTCCCGCCACCGAGAACCTGCCGCTGCCGCAAAGAACCCGGATCTACTCCCCCTCCTCCTCGCAGCTGCCGCGTGCACTGTGGGCGAGGAGGCGCGGCGGCGGTGGCTTGCTCCGGGGTCTCCAGGCAATTCGCCTCCTGACGACCGCCAACGAATCTAG
osa-miR2102-5p	LOC_Os05g40170.1|12005.m08194|cDNA	GGGCAAGCCGCCGCCGCCAC	GUGGUGGUGGUGGCUUGCCU	AGGAACGCGCAGGAGGGGCGGCCATGGCAGTCGCCGTCGCCGGTGAGCTCGCAGGAGCTCGGGGCGTCCGGTGGTGGTGGTGGCTTGCCTCGACCTCCCGATGAGCCAGGCGCCGTCGCGGCGGCGCGCCTGATGGACCCGGCGTTTCACAAGGAGCTCC
osa-miR2102-5p	LOC_Os11g37660.1|12011.m07611|cDNA	GGGCAAGCCGCCGCCGCCAC	AUGGCGGCGGCGGCGUGCCU	CTACAATGCCATGCTCCGCGGGTACCTCGCGGGTGGCCTCCCGCGGATGGCGGTGGGGATCTTCGGGGAGATGGCGGCGGCGGCGTGCCTTCCCGACCGCCACACGTACCACCTCGCCGTGGCGGCGTGCGCGCGGGCGTCGGAGTTCGAGGTCGGCTGG
osa-miR2102-5p	LOC_Os08g40180.1|12008.m07998|cDNA	GGGCAAGCCGCCGCCGCCAC	GCGGCGGCGGCGGCGUGCCU	CCGCCCGCGCCTCGAGGCCCCGACACACCCGCTCCCCCACCACCTCGCGCTCGCGGCGGCCACCGGCGCGGCGGCGGCGGCGGCGTGCCTTGCCTTGCCTAGCTCGCTGGTGCCATGGAGGTGCGCCGCAGGGCGCCGCTGCCGCCGCCGCCCGGGAGGG
osa-miR2102-5p	LOC_Os07g09050.1|12007.m05361|cDNA	GGGCAAGCCGCCGCCGCCAC	GCGGCGGCGGCGGCGUGCCU	CTTCTCCTCCTTGATGCTGCCTTGCTCGCATGGCCATGGCGGCGGCAGGGCCACCGCCTCGACGTGCGCCGCGGCGGCGGCGGCGTGCCTTGCGCTTGTGGCCTTGGTGATCTTGGTGGTTTCAATGGATCCGAGGGCACAAGCTTCTTCTTGGTTCTTC
osa-miR2102-5p	LOC_Os12g32200.1|12012.m07026|cDNA	GGGCAAGCCGCCGCCGCCAC	GCGGCGGCGGCGGCUGGCCU	GGCGAGCGAGCTGCCCACCAGTACCATGTCACTGACGACACCGATGCTGCCACGGCATCGGAAGAAGTCGGCGGCGGCGGCGGCTGGCCTCGCGCGCTGCTCCGGCGCGGGTGGGAGCTGGCAGGGAAGGCCGCCGTCGCCGGCGCCGCCGCGACGGCCG
osa-miR2102-5p	LOC_Os07g09050.2|12007.m28954|cDNA	GGGCAAGCCGCCGCCGCCAC	GCGGCGGCGGCGGCGUGCCU	CTTCTCCTCCTTGATGCTGCCTTGCTCGCATGGCCATGGCGGCGGCAGGGCCACCGCCTCGACGTGCGCCGCGGCGGCGGCGGCGTGCCTTGCGCTTGTGGCCTTGGTGATCTTGGTGGTTTCAATGGATCCGAGGGCACAAGCTTCTTCTTGGTTCTTC
osa-miR2102-5p	LOC_Os07g09050.3|12007.m28953|cDNA	GGGCAAGCCGCCGCCGCCAC	GCGGCGGCGGCGGCGUGCCU	CTTCTCCTCCTTGATGCTGCCTTGCTCGCATGGCCATGGCGGCGGCAGGGCCACCGCCTCGACGTGCGCCGCGGCGGCGGCGGCGTGCCTTGCGCTTGTGGCCTTGGTGATCTTGGTGGTTTCAATGGATCCGAGGGCACAAGCTTCTTCTTGGTTCTTC
osa-miR2102-5p	LOC_Os11g29430.1|12011.m06853|cDNA	GGGCAAGCCGCCGCCGCCAC	GCGGCGGCGGCGGCGUGCCU	ATCAATGCCATCCACAGCCGCCCACTGGCTGTCCTCGAGGGCTCGTGCACGCCGGGCTGGAGCTCATGCTGCGGCGGCGGCGGCGTGCCTTGGGCAGAGGACGAGGAGACGCGCCGCCTCAGGGAGACCATACACCGACGAGATCCTGCAGTACATGGGC
osa-miR2102-5p	LOC_Os07g07890.1|12007.m05249|cDNA	GGGCAAGCCGCCGCCGCCAC	GCGGCGGCGGCGGCGUGCCU	AAAAGAAAAGAGGAAAAAAAAGAAAACTGTAGCGCAATCTCTCCCCCTCGCGTCTCGCGTCCCGGCGGCGGCGGCGGCGGCGGCGTGCCTCCTCCCGGCGACCTCGAGCCTTCCGCTCATCCATCTCTGCAGAGGACACCACCAGGGTCCCATGGAAGCA
osa-miR2102-5p	LOC_Os05g32544.1|12005.m07487|cDNA	GGGCAAGCCGCCGCCGCCAC	GUGGCGGCCGCGGCUUGUCU	TTGGAGACAGGACGTTTATTTTGTCCATTTCCGTGTTTTACCGTCGCGGATACCGAGGCGCGAGCAGCACGTGGCGGCCGCGGCTTGTCTTTGGCTCGGACAGCGTGGCTGCTGCGTGCTCCGTGCAGCTGACAGGTGTAGGAGTAGTAGAGGAGAGGGT
osa-miR2102-5p	LOC_Os09g38340.3|12009.m059926|cDNA	GGGCAAGCCGCCGCCGCCAC	GCGGCGGCGGCGGCUUCCCU	AACGGCGGCGCTGGAAACGGCGGGCAGGGCAGCATCGTTACTTCTAGCGGCCTCGCCGGCAACCACGGCGGCGGCGGCGGCGGCTTCCCTTCTCTGTACAACTCGTCCGAACCGGCCGGTACACTGCCGCAGATGTCGGCGACGGCGCTCTTGCAGAAGG
osa-miR2102-5p	LOC_Os09g38340.1|12009.m06775|cDNA	GGGCAAGCCGCCGCCGCCAC	GCGGCGGCGGCGGCUUCCCU	AACGGCGGCGCTGGAAACGGCGGGCAGGGCAGCATCGTTACTTCTAGCGGCCTCGCCGGCAACCACGGCGGCGGCGGCGGCGGCTTCCCTTCTCTGTACAACTCGTCCGAACCGGCCGGTACACTGCCGCAGATGTCGGCGACGGCGCTCTTGCAGAAGG
osa-miR2102-5p	LOC_Os09g38340.2|12009.m22028|cDNA	GGGCAAGCCGCCGCCGCCAC	GCGGCGGCGGCGGCUUCCCU	AACGGCGGCGCTGGAAACGGCGGGCAGGGCAGCATCGTTACTTCTAGCGGCCTCGCCGGCAACCACGGCGGCGGCGGCGGCGGCTTCCCTTCTCTGTACAACTCGTCCGAACCGGCCGGTACACTGCCGCAGATGTCGGCGACGGCGCTCTTGCAGAAGG
osa-miR2102-5p	LOC_Os12g09250.1|12012.m04909|cDNA	GGGCAAGCCGCCGCCGCCAC	GUGGUGGCGGCGGCAUGCCG	TCGTTTGGGCGGCCGCAAGGGCAGGGGGGCCGGCCATGGGATTCGAGACTGATGCTCCGACAAGGTGGTGGTGGTGGCGGCGGCATGCCGGTGCCGATGAATGGTGGCCATCATGGTCCACCAAGCGCATTTGGTGATCATGGGCATGGTTCTTTGCCGA
osa-miR2102-5p	LOC_Os02g02030.1|12002.m05553|cDNA	GGGCAAGCCGCCGCCGCCAC	GCGGCGGCGGCGGCUCGCCU	GGCTCACCGGTGGTGGCTGCTGAGGCGGAGGGGCAGCGGCGGCGGCTGTTGCAAGGCCTTATCTACGGCGGCGGCGGCGGCGGCTCGCCTGTGTCGTCGTCGTCGTCCTCGTATGGAACTACTTTTCGGCGGTTGATGAGCTCCGATGCTGCTGCCGATC
osa-miR2102-5p	LOC_Os03g18030.1|12003.m07228|cDNA	GGGCAAGCCGCCGCCGCCAC	GCCGUGGCGGCGGCUUGCCG	CGGCGGCGGCGGCCTGAACAATATCCCGGTGGTGGACATGTCAATGCCGGACGGGGAGGAGACCGCCCGCGCCGTGGCGGCGGCTTGCCGGGAGTGGGGTTTCTTCCAGGCGGTGAACCACGGCGTGCGCCCCGAGCTGCTGCGCCGGGCGCGCGCGGCG
osa-miR2102-5p	LOC_Os10g29720.1|12010.m05839|cDNA	GGGCAAGCCGCCGCCGCCAC	GUGGCGGCGGCGUCUUGGCC	TCGGGACATGGAAGCGGCGGAGGCGGCAGCGGCGGTGGCGGTGGCGGTGGCGGTGGTGGTGGCGGTGGCGGTGGCGGCGGCGTCTTGGCCGTTGGGGGCGGCTCCACCGACGACGGCCATCGGCACCGCCTCCGCAGCTTTTTCTCTGAGCTGGACAGGC
osa-miR2102-5p	LOC_Os07g42040.1|12007.m08440|cDNA	GGGCAAGCCGCCGCCGCCAC	GUGGCGGCGGCGGCUGGGCC	CTCCATCTGGCATTACCGGTGCGGCCTATGTCTGTTCATGCTCCACATCGGCTGCGTTTCGCCGGCCGGCGCCGGCGGTGCTCCAGCTGGTGCGAGGGGTTGGCCTGCCACCGGTGGCGGCGGCGGCTGGGCCGGCGGTAGCAGTCCCATCGTGAGGTGA
osa-miR2102-5p	LOC_Os12g14920.1|12012.m05455|cDNA	GGGCAAGCCGCCGCCGCCAC	GUGGCGGCGGCGGCUUGGAC	GGCGACGACGCGAACCCAATGGTGCTCACCTATGCGTCAAACGACGACCGACGACGGCCGGCGACGAGAGGTGGCGGCGGCGGCTTGGACCTCGCCGACAGCGGCGCTCCGGCGACTTGCAACGGCAGCGAACGGCCGGACGGTGCGCGGCTTCTCCTTG
osa-miR2102-5p	LOC_Os05g49370.1|12005.m09007|cDNA	GGGCAAGCCGCCGCCGCCAC	GUGGCGGCGGCGGCCUCCCC	CGACCTCGACCTCGACGGGGAGCCGGCGGAGTCGACGTTCCTGTACTGCCCGCTGTGTCCCGCGTTGCCGGTGGCGGCGGCGGCCTCCCCGGCGCGGTGCCGGAAGAGCGGCTCCACTGGGTCGTCTCTCCTCCGGTGGCGCCAGCGCTCCATCGGCCGG
osa-miR2102-5p	LOC_Os01g42420.1|12001.m10507|cDNA	GGGCAAGCCGCCGCCGCCAC	GUGGCGGCGGCGCCAUGCCC	GGAGCTCCGGTGGCAGCTCGACGACTACAGGGAGCAGGTGCGGCGGCTGGAGGCGTCCAACTACGCGCTGTCCCTGCACCTCCGGCAGGCCGACCTGCGCCGCGGCGGCGGTGGCGGCGGCGCCATGCCCCACGGCCCCGGCAACCCGGAGATCTTCTGA
osa-miR2102-5p	LOC_Os12g09470.1|12012.m04931|cDNA	GGGCAAGCCGCCGCCGCCAC	GUGGCGGCGGCGGCUCCCCC	ATGGATGGCGACATCGGCAAGGACGGGCCGACGACGGTGGCGGCGGCGGCTCCCCCTCTCTTCCTCCCCGCTCCTAGATCTGGCTGCAGGAGGGGGAGCGACGGCTTCGGCGTGGACGAGGCGACGGCAGCACGGACGACGACGGCGGCACGGACGGGGC
osa-miR2102-5p	LOC_Os02g37480.1|12002.m08836|cDNA	GGGCAAGCCGCCGCCGCCAC	GUGGCGGCGGCGGCUACCCC	ACGGAGAGCGGCGGCGGCGCGGGCGTCCAGGACTGGCACGACGACCACGGTGGGGGCGGCCATCACGGAGGTGGCGGCGGCGGCTACCCCGGTGGGCAGTGCCATCACGGATGCTGCGGCGGCTACGGATACCACGGCGGCTGCCGCCGTTGCTGCGCGA
osa-miR2102-5p	LOC_Os04g01140.1|12004.m05434|cDNA	GGGCAAGCCGCCGCCGCCAC	UGGGCGGCGGCGGCUUCCCC	GCACTACGATGGGCGCCCTGGCTCTGGCTCTCGTCGTCGTTGTGGTTGTGCACGTTGCCGTGAACGCCTTTGGGCGGCGGCGGCTTCCCCCGAGTCCGGCGAGCCTACCGGTGATCGGGCACCTTCACCTGCTCCGGCCGCCGGTGCACCGCACCTTCCA
osa-miR2102-5p	LOC_Os04g01140.2|12004.m101444|cDNA	GGGCAAGCCGCCGCCGCCAC	UGGGCGGCGGCGGCUUCCCC	GCACTACGATGGGCGCCCTGGCTCTGGCTCTCGTCGTCGTTGTGGTTGTGCACGTTGCCGTGAACGCCTTTGGGCGGCGGCGGCTTCCCCCGAGTCCGGCGAGCCTACCGGTGATCGGGCACCTTCACCTGCTCCGGCCGCCGGTGCACCGCACCTTCCA
osa-miR2102-5p	LOC_Os11g30484.1|12011.m06957|cDNA	GGGCAAGCCGCCGCCGCCAC	GGCGCGGCGGCGGCUGGCCC	AGGCCATGGAGGAGGAGTTGAAGGGGGAGGCCGTGGGGCCCCGCCGCCCCGGGCTAGGGTTATGGTTGGCGGCGCGGCGGCGGCTGGCCCCCGACGACCCCTTCTTCGCCGCCGGGGACATGGAGCGCGAGCTCCTCGCCAAGCAAGTTGCTCTGGATCT
osa-miR2102-5p	LOC_Os09g02630.1|12009.m03635|cDNA	GGGCAAGCCGCCGCCGCCAC	GCGGCGUCGGCGGCGUGCCC	GCGACATCAGCGGTGTACCTCGACGGCGTCGGCCGCGCCCCGAACGGCGGCGTCGGCGGCGCCCCCAACGGCGGCGTCGGCGGCGTGCCCCACGGCGGCGTCGGCAACGGAAAGGCGACGGCGGCGGCGGCGAAATGCACAGAGGCGGCGGCGGAAATCC
osa-miR2102-5p	LOC_Os03g17084.1|12003.m07140|cDNA	GGGCAAGCCGCCGCCGCCAC	AUGGCGGCGGCGGCUUGCAA	AAAATGTCTTCTCACCATTTGGCGCTGTTGAGGAAGGTGATTGGCGACGGCGGTGACGCGGTGATTGGCGATGGCGGCGGCGGCTTGCAACGGTTACCTCGACGACGGCCATGGAGCAGAGGTGGAGGCCGCGCGGCCCCCGAATCCACCCCGCCGGCCA
osa-miR2102-5p	LOC_Os07g43850.1|12007.m08610|cDNA	GGGCAAGCCGCCGCCGCCAC	CCGGCGGCGGCGGCUGGCCC	CGCCTCTGCTGCATCTGCCGATCGCCGTGCCGCGTCGTCGTCGTCACCAACCCCGACGCCATCGCCGCCGCCGGCGGCGGCGGCTGGCCCGCCGTCTCCTCGCGGCTACCGAGGTCGCGGACCGGTGGCGGGTACTCGCAGGTCGAGGGACGCGTGGGCG
osa-miR2102-5p	LOC_Os01g27860.1|12001.m09232|cDNA	GGGCAAGCCGCCGCCGCCAC	GGGGCGGCGGCGGCUGGCUC	CCGCGGCAGCTGCCCTGCGGACGATGGCGACGCCGAGTCGTGCTGCGGGGGTGATCAGGATGGAGGCGGCGGGGCGGCGGCGGCTGGCTCCGTGGAGGCTTTGTCGTGGGAGCGCTGGATGCGGGAGTACTGCGCGGGCTACCAGCTGGTGGTGGCTGCG
osa-miR2102-5p	LOC_Os01g34970.1|12001.m09801|cDNA	GGGCAAGCCGCCGCCGCCAC	GCGGCGGCGGCGGCUUUCCG	AAATTTAGAGACCAGAGCAAAACACTCGTCGTCGTCGCCGTCGCGTCCGCCGGAGCATGCTTCGCCCTCGGCGGCGGCGGCGGCTTTCCGCGGCCGCGACAGCGAGTCGGCAGATGCAGCAGGGCTATCTGAGCCAACCACGGGTGGAATGCGGTGATTT
osa-miR2102-5p	LOC_Os01g34970.2|12001.m43475|cDNA	GGGCAAGCCGCCGCCGCCAC	GCGGCGGCGGCGGCUUUCCG	AAATTTAGAGACCAGAGCAAAACACTCGTCGTCGTCGCCGTCGCGTCCGCCGGAGCATGCTTCGCCCTCGGCGGCGGCGGCGGCTTTCCGCGGCCGCGACAGCGAGTCGGCAGATGCAGCAGGGCTATCTGAGCCAACCACGGGTGGAATGCGGTGATTT
osa-miR2102-5p	LOC_Os01g73550.2|12001.m150852|cDNA	GGGCAAGCCGCCGCCGCCAC	GCGGCGGCGGCGGCUUUCCA	AAGCAATCGTCTCCCAACATCACCGCGGCGGCGGCGGCGGCGGCTTTCCACCTCCCCGCCGGCTTCGCGCTCCCAACCTCGCCGTCGTTCGTCATGTTCCGGCTGCGCTCCTCCGCTCGCCTGCTGAGAGAGCTACGGGAGGCGTCGCGGTCGTCGGGGC
osa-miR2102-5p	LOC_Os01g73550.1|12001.m13382|cDNA	GGGCAAGCCGCCGCCGCCAC	GCGGCGGCGGCGGCUUUCCA	AAGCAATCGTCTCCCAACATCACCGCGGCGGCGGCGGCGGCGGCTTTCCACCTCCCCGCCGGCTTCGCGCTCCCAACCTCGCCGTCGTTCGTCATGTTCCGGCTGCGCTCCTCCGCTCGCCTGCTGAGAGAGCTACGGGAGGCGTCGCGGTCGTCGGGGC
osa-miR2102-5p	LOC_Os08g21770.1|12008.m06214|cDNA	GGGCAAGCCGCCGCCGCCAC	AUGGCGGCGGCGGCUUGGCG	GAAGGGTGCCCCGGTGGGATTTCGGCGACGCGAGGTGGCGACCGGAAAAGCTCTTGCAGCGGCGAAGCTAATGGCGGCGGCGGCTTGGCGCGGCAGCGGCTCTAGCGGCGACGGCGCACGGTCGGAGGCGGCGGCAAGCGGCAGCGCTAGGCTTGGCGTG
osa-miR2102-5p	LOC_Os08g13360.1|12008.m05463|cDNA	GGGCAAGCCGCCGCCGCCAC	GCGGCGGCGGCGGCGUGCCG	CTCTGGGAGGCGCTCTGCCGCCGCGACTGGGGGGCACGGGCCACCGCCGCGCTCGCCGAGCGCCGCCGCCGCGGCGGCGGCGGCGTGCCGTGGCGGAGGATCTACGCCGAGGTCGCCCTGCTCGGCGCGCTGTCCGCGCGCCGGGTCCCCGTCAAGGGCG
osa-miR2102-5p	LOC_Os08g13360.2|12008.m26626|cDNA	GGGCAAGCCGCCGCCGCCAC	GCGGCGGCGGCGGCGUGCCG	CTCTGGGAGGCGCTCTGCCGCCGCGACTGGGGGGCACGGGCCACCGCCGCGCTCGCCGAGCGCCGCCGCCGCGGCGGCGGCGGCGTGCCGTGGCGGAGGATCTACGCCGAGGTCGCCCTGCTCGGCGCGCTGTCCGCGCGCCGGGTCCCCGTCAAGGGCG
osa-miR2102-5p	LOC_Os03g40250.1|12003.m09108|cDNA	GGGCAAGCCGCCGCCGCCAC	GCGGCGGCGGCGGCGUGCCG	GCTCGGGCGGTGGCAGACGTCACCGGAGCACCACGTCGAGATGGTCCGGCCGGATGGTGTCCTGGGCGCCGCGGCGGCGGCGGCGTGCCGGAACCTCAGGTACCTTAGCCTCCGGGGCATCTCGCTCGTCGAGTCGCTCCCGGAGTCCATCGGCGACCTC
osa-miR2102-5p	LOC_Os05g37190.1|12005.m07899|cDNA	GGGCAAGCCGCCGCCGCCAC	GCGGCGGCGGCGGCGUGCCG	GCCGATCGAGCTGAAGTAGGGATGGTGCTGAGGGCGTGCACAATGGTGGAGGGGTCATCTTTCGTCGTCGGCGGCGGCGGCGGCGTGCCGTTCTTCGAGTGGCTCAAGCCGCGGTCCTCGCCGCCGCCGTCGCCGTCCTCCTCGTCGACGACTACGACGT
osa-miR2102-5p	LOC_Os12g30500.1|12012.m06862|cDNA	GGGCAAGCCGCCGCCGCCAC	GCGGCGGCGGCGGCGUGCCG	GTCGACGCCATCCACGGCCGCCCACTGGCCGTCCCCGAGGGCTCGTGCACGCCGGGCGGGAGCTCATGCTGCGGCGGCGGCGGCGTGCCGTGGGCGGAGGACGAGGAGATGCGCCGCCTCAGCGCGCGCCTCCAGGCGCTGGAGGCCGACAGGGAGACCA
osa-miR2102-5p	LOC_Os08g03300.1|12008.m04473|cDNA	GGGCAAGCCGCCGCCGCCAC	GCGGCGGCGGCGGCGUGCCG	GAGGATCTCGGCGGACGCTCGGTGTTCGTCGGGAAGAACAATTCGGTGGCGCTGCGCGTGGACGGCGGCGGCGGCGGCGGCGGCGTGCCGGGGCTGAGAGCTAACTGCGTGTACTGGACTGACATCTGTCCAGCTCGGGCCAAGGTATTCGACATGGTTT
osa-miR2102-5p	LOC_Os05g42110.1|12005.m08384|cDNA	GGGCAAGCCGCCGCCGCCAC	GGGGCGGCGGCGGCUCGCCG	AAAAAGTCCAAAAACCCTAATATTTCCCTAATCCAGATGGGGCTCTTCTCGTGGTGGCGGCGGGGCGGCGGCGGCTCGCCGGAGCCGGCGAAGGGAGCGGGTGGCGCGGGTGTGGCGGAGGTCGCGGCGGCCGGGGGCACGCAGGGGGCGGTGGAGGTGC
osa-miR2102-5p	LOC_Os06g41580.1|12006.m08690|cDNA	GGGCAAGCCGCCGCCGCCAC	GCGGCGGCGGCGGCGUGCCG	GAGTACGAGGTGGCCGTGTCCAACGGGTGCGCGTGCCCGCAGAACGGCGTCAGGGTGAGCTGCCCCGGCGGCGGCGGCGGCGGCGTGCCGAGCGTCGAGCCGGTGGACGAGAGCAAGATCCGCGCCGACGAAGCCGGGCTCTGCCTCGTCAACGACGGGA
osa-miR2102-5p	LOC_Os09g27540.1|12009.m05905|cDNA	GGGCAAGCCGCCGCCGCCAC	GCGGCGGCGGCGGCUUGCAG	GCGTTCATGGGATGCGAGAGCGTCGAGATCGAGGTCGGCTTCTCGACAGCGCCGGCGGAGAACTACGGCGGCGGCGGCGGCGGCTTGCAGGCGAGCGTGGAGCAGGCGACATCAGAGGCGTGGAACCTGCGCGCGTCGGTGATCGAGGCGCATGACCTGC
osa-miR2102-5p	LOC_Os03g59010.1|12003.m10802|cDNA	GGGCAAGCCGCCGCCGCCAC	GCCGCGGCGGCGGCGUGCCC	CTCCACCTGCATCGCCGACCCTGAGCCGGTGCAGGACTTCTGCGTGGCCGTCGTCCCCCGCGCCGGCGACGCCGCGGCGGCGGCGTGCCCGGCCTACCCGGGCTTCCCGTGCAAGCCGGCGTCCACGGTCGTCTCCGACGACTTCTTCTTCGCCGGCCTC
osa-miR2102-5p	LOC_Os06g04430.1|12006.m05172|cDNA	GGGCAAGCCGCCGCCGCCAC	GCGGCGGCGGCGGCUUGCGG	CGCGCAGCAGGCCTTGATGGCCGGCGGCGCCTGCCCGAACGACGGCAGCGCGACGCTCGTGACCTCGCCGGCGGCGGCGGCGGCTTGCGGGTTCCACAGGAAGGTGGCGAGGGTTGCCGGGTCCCAGGTCAGCACCCAGCTGCCATGCGAGGTCGCCCAG
osa-miR2102-5p	LOC_Os03g47870.1|12003.m09800|cDNA	GGGCAAGCCGCCGCCGCCAC	GCGGCGGCGGCGGCUUGGCG	AGATGGGGTTCCGGTGGGGTTCCGGCGACGCGAGGCGGTGGCCGAGATGGCCCACACGGCGGCGGAGCTAGCGGCGGCGGCGGCTTGGCGCGGCGGCGGCCCTAGTGGCAACGGCACGCGGCCGGAGATGGGCGGCGGCGACGGAGCTCGGCGAGCGTGG
osa-miR2102-5p	LOC_Os05g49910.2|12005.m28019|cDNA	GGGCAAGCCGCCGCCGCCAC	GCGGCGGCGGCGGCUUCCCG	ACTGCCAGCCCCAATCTGCCGCTGCGGCGGCGGAGGTCTCAGATCGACGCTCCTGGCCCTGATGCCGCCGGCGGCGGCGGCGGCTTCCCGGTTCCGAGTCTCCGCCTCCGCCTCGGACGTGCCCGATTTCCTCTCCTCCGACTGGCTCGAAACACGGAAG
osa-miR2102-5p	LOC_Os05g49910.1|12005.m09061|cDNA	GGGCAAGCCGCCGCCGCCAC	GCGGCGGCGGCGGCUUCCCG	ACTGCCAGCCCCAATCTGCCGCTGCGGCGGCGGAGGTCTCAGATCGACGCTCCTGGCCCTGATGCCGCCGGCGGCGGCGGCGGCTTCCCGGTTCCGAGTCTCCGCCTCCGCCTCGGACGTGCCCGATTTCCTCTCCTCCGACTGGCTCGAAACACGGAAG
osa-miR2102-5p	LOC_Os08g34330.1|12008.m07422|cDNA	GGGCAAGCCGCCGCCGCCAC	GUGCCGGCGGCGGCUUCUCC	CGACAACGTCCGGCGAGACGCCAAGGGGGGCTACTGGGTGGGGCTCAACCGGGAGAAGATTACGTTCAACGTGCCGGCGGCGGCTTCTCCGGCCAAGCACCTGGTCGGCGTCCGGCTCAACGGCGACGGCGTCGAGGTGGAGGAGCTGACGGCTGCTAGT
osa-miR2102-5p	LOC_Os07g16660.1|12007.m06107|cDNA	GGGCAAGCCGCCGCCGCCAC	GCGGCGGCGGCGGCUUGGCA	ATGGCCCACACGGCGGCGGAGCTAGCGGCGGCGGCGGCTTGGCACAGCGGCGGCCCTAGTGGCGACGGCACGTGGCAGGAGATGGGCGGCGGGGGCGGAGCTCGGCGAGCGCGGCGCGACGGCGGTAGAGGGCGTGGGAGAGGACGAGCTTTCAACCGTT
osa-miR2102-5p	LOC_Os02g04800.1|12002.m05828|cDNA	GGGCAAGCCGCCGCCGCCAC	GCGGCGGCGGCGGCUUCCCA	AGTTGCCTTCGTCCTCCTGCCGCCTCGGGTGTTCTTCCTTCCTCCATCGCCATGGCGGCGGCGGCGGCTTCCCACCGCGTGTTCGTCTACGGGACGCTAATGGCGGAGGAGGTGGTGCGCGTCCTCATCGGCCGCTCGCCGTCCTCCTCCCCGGCCGTCC
osa-miR2102-5p	LOC_Os07g28180.1|12007.m07090|cDNA	GGGCAAGCCGCCGCCGCCAC	GUGGCAGCGACGGCUUGCUC	CCGAATCTAACACCGGGTGGAGCTGAGAGGAGAGGGGTGGTGGAGGTGCAGAGAAGGAGAGTAGTAGAGGGTGGCAGCGACGGCTTGCTCCCTCGCTTCCAAGGTCCCGAGCAGCCAGATCCACTAGCGGGAGACCAAACCATCGACGGCCCGCCAACGG
osa-miR2102-5p	LOC_Os06g34640.1|12006.m08001|cDNA	GGGCAAGCCGCCGCCGCCAC	GCGGCGGCGGCGGCGUGCUC	GGCGTTCACGTACAGCCGGTCGGTGAGGCGCAACGTGGGCGGCGACGACGGCGAGGAGGAGGAGACGGCGGCGGCGGCGGCGGCGTGCTCGGTGTGCCTGGGCGCGTTCCAGCTCGGGGAGACGGTGCGGCTGCTGCCGGCGTGCCTCCACCTGTACCAC
osa-miR2102-5p	LOC_Os05g03220.1|12005.m04856|cDNA	GGGCAAGCCGCCGCCGCCAC	GCGGCGGCGGCGGCUUGACA	GCACCTAACGGCGGCAACGAGAGGCGGCAATGACGGCGGACGCGGCGGCGCGGCGTGGCCGGAGGATGGCCGGCGGCGGCGGCGGCTTGACACGCGCGGCGGCGACGCTACAGAGCAGGGGAGAGGACGGGAGAGGGGGCAAACAAAAGAGGAGGACTAG
osa-miR2102-5p	LOC_Os06g17290.1|12006.m06441|cDNA	GGGCAAGCCGCCGCCGCCAC	GCGGCGGCGGCGGCCUGCCG	GAGGACGGCGGCGAGCGGCGAGGAGGAGGCGGGGAGGTGGGAGCGAGCTCGCTAGCTTAGGCGGAGGGCGGCGGCGGCGGCGGCCTGCCGTCGGCGAAGCGTGCCGGGGGCGTTCGCTGCCTGCTGCCGGAGCGGGGGAAGGGAAGTGTGGTGCGGCGGC
osa-miR2102-5p	LOC_Os05g08560.1|12005.m05372|cDNA	GGGCAAGCCGCCGCCGCCAC	GCGGCGGCGGCGGCUCGCCG	TGGAGTGGGTTGGGAGCCATGTGGAAGCAGTTTCTCGGCAAGATCTCGTGGAAGGCGCCGAAATCCGGCGGCGGCGGCGGCGGCTCGCCGACGGCCAAGTCGCCGCTGTCGAAGGGCGCCGGGAATGGGGAGCCTCCCGCGCCGCCCGCGGCCGCCGCAG
osa-miR2102-5p	LOC_Os04g38680.1|12004.m08857|cDNA	GGGCAAGCCGCCGCCGCCAC	GCGGCGGCGGCGGCUCGCCG	TCCCCCCTCCGTCGCGTCGCGTGCAGGAGGATGGCCATTGGCGGAGCAGCGCCGCCGCACCCGCCCCGTGGCGGCGGCGGCGGCTCGCCGGAGGACAGCAGCACCGCGCGGCGGCCGGACTTCGAGCAGCCCCTCCTCCAGGCCCACGCCGCCGTGCCGG
osa-miR2102-5p	LOC_Os04g57970.1|12004.m10680|cDNA	GGGCAAGCCGCCGCCGCCAC	GCGGCGGCGGCGGCAUGCCG	GAGGATGCGCCATCGCTTGTTGTCAAGCCCAAGGAGGAGTTCAACGCCGCGGCGGCCGTGTACGGCGGCGGCGGCGGCGGCGGCATGCCGGAGCACGAAGCCTCCCCGGAGATCTCCCCGGATCCGGCGGCGGCGAGTCCTGCGTGACCACGGAGTCCGA
osa-miR2102-5p	LOC_Os10g32970.1|12010.m06133|cDNA	GGGCAAGCCGCCGCCGCCAC	GCGGCGGCGGCGGCUUCUCC	AGCCGAAACCTTCTTCCCCTTCTCCTTCTCTTTCCCCTCGGCGGCGGCGGCGGCTTCTCCCTTCTCTTCTCTCTCTCGCATCGCCTACTCGTTCGTTTTCCCTCGAGGAGGAGCAGAGGCGGCGGCGGCGGCGGCGGAGCGGACATGGCTGAGGTGGAGG
osa-miR2102-5p	LOC_Os11g07540.1|12011.m04950|cDNA	GGGCAAGCCGCCGCCGCCAC	GCGGCGGCGGCGGCAUGCCG	GTGAAGGTCACCGTCGCCGCGTCCCTCGTCCTCACGTCATGGGTGGTGGGGAAGGAGGCACCGGCGGAGGGCGGCGGCGGCGGCATGCCGACGGCGGCGGACGCGCTGTGCTTGGCGGCGTCGGTGTCGGGGCCGTACCTCGCCGGCTGGACGCTGTTCG
osa-miR2102-5p	LOC_Os10g14011.1|12010.m065183|cDNA	GGGCAAGCCGCCGCCGCCAC	GCGGCGGCGGCGGCUUCUCC	TCTGATGGGTAGATCAAGCGGTCCTCCACACACTCCCCCTCTGCCCCAAGCTTCTCCCGCGGATCCGCCGGCGGCGGCGGCGGCTTCTCCCTTGGATCCGGTGGCGGCGACGACGTTGGTGGCACCCACCGGCGATCCGGCCAAGGGAATCTGCCTGACG
osa-miR2102-5p	LOC_Os11g40600.1|12011.m07907|cDNA	GGGCAAGCCGCCGCCGCCAC	GCGGCGGCGGCGGCUUCCUC	CAGAGCTTAGCAGCATTCCATGGCGATCTCCTCCGTCTTCCTGCGTCCATCGCTGTTCTCTTCCCCGCCGGCGGCGGCGGCGGCTTCCTCTCCCCGGCGACATGCAGCAGTGCTACGCGTCACCTCGAGCAAGAGGAGACCACTCTTCTCAAGGGCGGCG
osa-miR2102-5p	LOC_Os12g38340.1|12012.m07620|cDNA	GGGCAAGCCGCCGCCGCCAC	GCGGCGGCGGCGGCUUCUCC	GTGGAAACGGAGCTCCCGGTGGTCGACGGCGGCGGCGGCGGCCTCGCCGTCCGAGCAAGGCGACACTACGGCGGCGGCGGCGGCTTCTCCTACGGCTGCCTCAGCCGGGCGAGGCCGGCGTGCCCGCGCGCCGGCGGGTGCGCCGCCAGAGGGCGGCCCT
osa-miR2102-5p	LOC_Os03g50610.1|12003.m10052|cDNA	GGGCAAGCCGCCGCCGCCAC	GCGGCGGCGGCGGCUUCUCC	ATGCCGTCTCGCGAGGTGATGCAGGGGCGGCCCTCGTCATCGTCATCGTCGGCGGCGGCGGCGGCTTCTCCGGTGGGGTCATCACCCACGGAGTCGGCGGAGCTGGTGGTGGTGGATACGGGGAGCATCGCCGCTGGCGCTGCCCGCGACGCGGACGCCG
osa-miR2102-5p	LOC_Os07g07620.1|12007.m05221|cDNA	GGGCAAGCCGCCGCCGCCAC	GCGGCGGCGGCGGCUCGCUC	GCCCGCCGCGGGAACCCGCGGCTCGGGTCCCAGGTGCACGCCCTGGCCGTCAAAGGCAACTCCCCGTGCGGCGGCGGCGGCGGCTCGCTCCTCGTCGACAACGCGCTGCTCGGGATGTACGTCAAGGGCGGCCGCTTCGACGACGCGCTGAAGGTGTTCG
osa-miR2102-5p	LOC_Os08g03990.1|12008.m04543|cDNA	GGGCAAGCCGCCGCCGCCAC	GCGGCGGCGGCGGCUCGUCC	GGCCTGTCCGAGAGAGACGGAATAGCCCATCTGACATCTTTGCCAAACCCTAACCGCCTCTGGCTCGGCGGCGGCGGCGGCGGCTCGTCCCCGAAGAGCAGCCGGAGTTGGAGAGGATCGGTGTTCCCGCTACGCGGCGGCAAAGATCGATGGTGGACAC
osa-miR2102-5p	LOC_Os07g38290.1|12007.m08076|cDNA	GGGCAAGCCGCCGCCGCCAC	GCGGCGGCGGCGGCUCGUCC	CACTCCTCTGCTGCCCCTTCCATGGCGCCCGCCCCGGCCTCCGGCTCCGAGGCACCCGTCGCCCCCGGCGGCGGCGGCGGCGGCTCGTCCGGCCACGCCGCCGCCGCCGCCCCGTCGCCGCACGGCAACGCCGCCGTTGGCCGCTCCGTCTTCACGGCCA
osa-miR2102-5p	LOC_Os09g11514.1|12009.m60219|cDNA	GGGCAAGCCGCCGCCGCCAC	GCGGCGGCGGCGGCUCGCUC	CCTCCTCTCCAACTCCTCCCTCGCGCCGTCGCTGCCCACGGTCGCTGCCGCCTGCCGCATGCCTCCCGCCGCGGCGGCGGCGGCTCGCTCCGTCTCCGTCTCCGTCTCCACCGCCGTCGACGCGCCCACGGCGGCCGCCGCGGAGCCCGCGCGAGGGGAC
osa-miR2102-5p	LOC_Os11g06400.1|12011.m04837|cDNA	GGGCAAGCCGCCGCCGCCAC	GUUGGCGCGGCGGCUUGUCC	AACCTCAAGTACCTGATGCTCCAGCACTCCCTCCTGTGGTCGCGGAGGTTGATCCAGTTCCAGCACAAGTGTTGGCGCGGCGGCTTGTCCGTCGAGGAGCGGCCGCTGTGCCTCAAGTCAAGGTGTGTTGGACTGGGTGTTCTTCCTCGGAAGCAACTTG
osa-miR2102-5p	LOC_Os07g45410.1|12007.m08760|cDNA	GGGCAAGCCGCCGCCGCCAC	CUGGUGGCGGCGGCUUCCCU	TCCTCTGGCGGTGGGGGTGGCGGCAGTGGGAGTGGTGGCGGCGCACGCCAGACCTTCCCGGGCGGTGGGACTGGTGGCGGCGGCTTCCCTGCTGGCCAGGCCCGCACCGGCGGCAACACGAACCGCCGCAACCGCAAGGGAAACGGTGGACGCGGCGGCG
osa-miR2102-5p	LOC_Os12g03380.1|12012.m04336|cDNA	GGGCAAGCCGCCGCCGCCAC	ACGACGGCGGCGGCUUGCCG	GCCCAGCAATGGAGACGAGCAGCGATGACCTCGGTGCAAGGACGCCCGGCCAAAACTGGAGCCGTTGCGGACGACGGCGGCGGCTTGCCGCCGGCAGCTAGGACACGCTCCGCGACCTGAAGAATGGTGGGGACGAGCGGCGTGGATAAGCGACGCGACG
osa-miR2102-5p	LOC_Os06g41190.1|12006.m08653|cDNA	GGGCAAGCCGCCGCCGCCAC	CUGGUGGCGGCGGCUUCCCU	TCCTCTGGCGGTGGGGGTGGCGGCAGTGGGAGTGGTGGCGGCGCACGCCAGACCTTCCCGGGCGGTGGGACTGGTGGCGGCGGCTTCCCTGCTGGCCAGGCCCGCACCGGCGGCAACACGAACCGCCGCAACCGCAAGGGAAATGGTGGACGCGGCGGCG
osa-miR2102-5p	LOC_Os04g10010.1|12004.m06253|cDNA	GGGCAAGCCGCCGCCGCCAC	GCGUCGACGGCGGCUUGUCC	GACGACATCGCCGCCGCGGCGCTGTTCCTCGCCAGCGACGACGGCCGGTACGTGAGCGGCCAGAACCTGCGCGTCGACGGCGGCTTGTCCGTCGTCAACAGCAGCTTTGGTTTCTTCAGGGACTGAAAATGATTTGGGACCAGTCGTCAGTCGATCGACA
osa-miR2102-5p	LOC_Os03g61400.1|12003.m11022|cDNA	GGGCAAGCCGCCGCCGCCAC	AUGGAGACGGCGGUUUGCCC	GATTCGGCTCTCTCTCCGCCCCCTGGCGGAGGGAGGCCGCGACGCGCCGGGGCACGCTGCCGTCTCGACTATGGAGACGGCGGTTTGCCCCAAGGCACGCTTCAGGTAGCAGGCGCCCTTCTGCGGCATCCCCCGGTAAACCCGGAGCTGGAGACTCCTG
osa-miR2102-5p	LOC_Os08g29770.1|12008.m06979|cDNA	GGGCAAG-CCGCCGCCGCCAC	GUGGCGGCGGCGGUCUUGGCC	ATGGTGGCGACAATGGTGCTACTGACGTGCCTTGCTGCAGGAGGGCTGGTCGTCGGAGCTGAGGAAGACGGTGGCGGCGGCGGTCTTGGCCGGCTGGGGTCGCCGGACTACGGCGACGCGCTGGCGAAGGCCATCCTGTTCTTCGAGGGACAGCGGTCGG
osa-miR2102-5p	LOC_Os09g10230.1|12009.m04288|cDNA	GGGCAAGC-CGCCGCCGCCAC	GAGGCGGCGGCGAGCUUGUCC	AGACGGCGCCGCCGACGGCAAGAAGATGATCCTGCTCGTCAGCTCGGACGGCGTGAAATTCGAGCTGTCGGAGGCGGCGGCGAGCTTGTCCAAGACGCTGGGTAACATGATCGAGGATGACTGCGCCACCAACGGCGCCATCCCTCTCGCCAACGTCGCCG
osa-miR1848	LOC_Os04g40590.1|12004.m09040|cDNA	CCUCGCCGGCGCGCGCGUGCA	UGCGCGCGCGCGUCGGCGAGG	CGGGACTTCTGGGGACGGAGGTGGAACCTCTCGGTGCCGGCGGTGCTCCGCCCGTGCGTCAGCCACCCCGTGCGCGCGCGCGTCGGCGAGGGAGCCGCCGGCTTCGCGGCGGGGGTCCTCGCCGCGTTCTTCGTCTCGGGCGTCATGCACGAGCTGATGTT
osa-miR1848	LOC_Os06g45040.1|12006.m09031|cDNA	CCUCGCCGGCGCGCGCGUGCA	UGCGCGCACGUGCCGGCGAGG	GGTGGCGGCCCACCGCGTCTCCGGCGTCTCCGGCGCCGGCCATGCCGACGCGCTGCGGCGGCTGGAGGCGTGCGCGCACGTGCCGGCGAGGCTGCTCACGGCGGTGGCGTCGTCGATGGCCCGCGCGCGCGCAAGGCGGCGCGCCGCCGCGGACAACGAGG
osa-miR1848	LOC_Os09g20240.1|12009.m05231|cDNA	CCUCGCCGGCGCG-CGCGUGCA	CGCGCGCGCCGCGCCGGCGAGG	TCGGCCGCGAAGGCGGCGGCGGAGGAGGAGGAGGAGGCGCGCCGGGGCAGGACTGGCTGGCGGCGTACCGCGCGCGCGCCGCGCCGGCGAGGGCGGGGCTGAGGCGGAACTCCGCCGACTACTGCTCCGTCGAGACCGCCTCGTTCCTCCGCTCCTGCGGC
osa-miR1848	LOC_Os09g10290.1|12009.m04294|cDNA	CCUCGCCGGCGCGCGCGUGCA	UGCACGCGCGCGCCGGCUGGG	AAAGGGGGAAAGGGAAAGGGCAAAGGGCACCGCCAAGGAGCTCCTCGATGGAAGCGCACGCACCCGTGGGTGCACGCGCGCGCCGGCTGGGGGCCCGCGGCGGCACCACCATCTCCTTCGGCCACCGGTCTCCTCACTTTACTCGGTAGAGGGGGTGGCTAC
osa-miR1848	LOC_Os04g29780.1|12004.m08084|cDNA	CCUCGCCGGCGCGCGCGUGCA	UGCACGCGCGCGCCGGCUGGG	ATGGCAGCGCACGCACCCGCGGGTGCACGCGCGCGCCGGCTGGGGGCCCGCGGCGGCGCCGCCATCTCCTTCAGCCATCGGTCTCCTCACTTCACTAGGTGGAGGGGTGGCTACTCCTTGATGGGTTACATTAAAGATATTCTGACCCTGAAAGGAGATAA
osa-miR1848	LOC_Os08g29780.1|12008.m06980|cDNA	CCUCGCCGGCGCGCGCGUGCA	GUCACGCGCGCGCCGGCGGGG	TCGCTCCGGGGTCCCGGGCCATGCTCTCCACGGCGGCGCCATCCTCAACCTCCCTCGTCGCCTCGTTCCCGTCACGCGCGCGCCGGCGGGGGCTCCCGGGCCGACGCGGCGTGGTCGTCGCGGCCGCGGGGGCGGGGCCGGGGGCGGGGGCGGCGGAGAGG
osa-miR1848	LOC_Os05g35650.1|12005.m07797|cDNA	CCUCGCCGGCGCGCGCGUGCA	UGGUCGCUCGCGCCGGCGAGG	TGCGCCCTCGCCGTGTTCCTGCTCGGCACCAGGACGTACCGCTACTACGTCTCCGGCAGCAAGAAGGGCGTGGTCGCTCGCGCCGGCGAGGCACTCGCGGCGTGGCGAAACAGGGCGAAGTCGATCCCCCTTCTTCCGCCGGCTTCGCAGGAGTGCCATCC
osa-miR1848	LOC_Os08g38520.1|12008.m07836|cDNA	CCUCGCCGGCGCGCGCGUGCA	GACUCGCGCGCGCCGGCGAGG	CCTGCGCCACCTCCCGCCGCTCGACCGGCGGCGCTCCCGCCTCGTCTGCAGGCAGTGGCGCGACGCCGTGGACTCGCGCGCGCCGGCGAGGCCGGGCCCCGCCAAGACGCTCGTCGTCGCGCACGGCGCAGGGTACGTGTTCGACGACGTGCCGGGAGGGA
osa-miR1848	LOC_Os11g05980.1|12011.m04794|cDNA	CCUCGCCGGCGCGCGCGUGCA	UGCUGGGGCGCGCCGGCGAGG	GAAGGGAGGAGGGTGTTCGCGACGGTGAGGAGGAGGCCGGCTCTGCAGCACTACACGTGCATGGTGGAGATGCTGGGGCGCGCCGGCGAGGTCGAGGAGGCGGAGCGCCTGGTGGCGCGGATGGGGGCGCGCCCGGACAGGGTGATCTGCGCCGTGCTCCT
osa-miR1848	LOC_Os02g47230.1|12002.m09758|cDNA	CCUCGCCGGCGCGCGCGUGCA	UGCCGCCGCGCGCCGGCGAGG	TACCACCCAAAAGGCGGCAGTCGATCGCCTGATAGCTCAGCCGCTCTCCTCTGTCGCTTCCGAGCTCTTGTGCCGCCGCGCGCCGGCGAGGATCTGTCGACCGAGAGAGGAGCCACCCGCCGTCCAAGAAGAGGAGGAAGAAGATCATCTTTGCGTCAGAA
osa-miR1848	LOC_Os01g51320.1|12001.m11313|cDNA	CCUCGCCGGCGCGCGCGUGCA	AGGCCGCGCGCGCCGGCGAGG	GAGGGCGGCGAGGTCGTCGACGCGGACACGGTGGCTGGCCCGATCGAGGAGCTGTACAGGGGCATGATGGAGGCCGCGCGCGCCGGCGAGGCTGGTGGTGGAGGCGGCGTGGAGGAGTACCTGCGCCGTGGCCTACGGGCGTACCAGGCGGCGCGGTCTGC
osa-miR1848	LOC_Os04g54970.1|12004.m10389|cDNA	CCUCGCCGGCGCGCGCGUGCA	CGCACGCCCGCGCCGGCGAGA	ATGGCTCAAATCGATCCAAAACACGCTGTCCGGTGCCGCATCGCACGCCCGCGCCGGCGAGAGGGTCAGGCCCCCGTCCCCGTGTGGGACCCAGCAGTCAGTGACAAGTACAAAACCCTCGCTCGCCTCCTCCTCTGCGTCGCGGCGCCATCGTCTTTCCC
osa-miR1848	LOC_Os06g43170.1|12006.m08847|cDNA	CCUCGCCGGCGCGCGCGUGCA	AGCACGGGCGCGUCGGCGAGG	CGCCGACATGGAGCCGTGGATCGGCGACTTCGGCCTGGACCGGCTGCTCTCCGGCGAGGCCGTGCACCGGAGCACGGGCGCGTCGGCGAGGCTGTTCGGGAGCAAGCGCTCGATGCACTCGACGAGCAGCCTGCCCGACCTGTCCCAGATGCCCGGCGCCG
osa-miR1848	LOC_Os09g31050.1|12009.m06223|cDNA	CCUCGCCGGCGCGC-GCGUGCA	UGCACGGUGCGCGCCGGCGAGA	GTCGCCGGAGGAGGCGGCCGCGCAGGCGTCATCCTTCCCGCTCTACTTCGAGGGGCCGAGGCCGATCCGCTGCACGGTGCGCGCCGGCGAGATGCTCTACTTGCCGAGCATGTGGTTTCACCATGTGAGCCAGAGCCCCGGGCCGAACGGGCTCACCATTG
osa-miR1848	LOC_Os09g36470.1|12009.m06596|cDNA	CCUCGCCGGCGCGCGCGUGCA	UGCCCGC-CGCGCCGGCGGGG	CTGCCGTCCGGGCTGCCTTCCTGGCCGGTGCTGGTTCGTCCACCGACTGGGCCAGCGCGGGCGCGACTGGTGCCCGCCGCGCCGGCGGGGGCGTTCGAGGAGTACCTCGTGCAGCGCCGCGCGATCGAGGCTACGGTCGACGATATGCCATGGGAGATGATC
osa-miR1848	LOC_Os02g06410.1|12002.m05989|cDNA	CCUCGCCGGCGCGCGCGUGCA	UGCGCGCGCGCGCCGCCGAGC	GTGGCGGCGGAGCTCGTCGAGGCGGCGCCGGGGTACAGGATGGTGACGCAGATGGACGTGGCGCGCTTCCTGCGCGCGCGCGCCGCCGAGCTGGGGGACGCCATCCTGTCGCGCTCCGTGCGCGGCGTCGGCGTCGGCGGCGCCGTGCTCGCCGTGGCGAG
osa-miR1848	LOC_Os08g10649.1|12008.m05196|cDNA	CCUCGCCGGCGCGCGCGUGCA	UCCGCGCGCGCGCCGACGAGG	CCGCCGCCGCCGCCGCAGCAGGCGCGCAACCCGGTCTCCGCGCTCCGGAAGCTCCGGTTCGACCCCTCCCTCCGCGCGCGCGCCGACGAGGCGCTGTTCGGGAAGGAGAGGGGTGGGGTGGACGATGCGGTGGAGGAGGAGCGGTCGCGGGAGGTTGCGCT
osa-miR1848	LOC_Os06g39780.1|12006.m08515|cDNA	CCUCGCCGGCGCGCGCGUGCA	UCCGCGCGCACGCCGGCGAGG	TTCACCCCGCGTGGCCTCGCCGCCGTGCGCCCCATCCGCGAGCGGAAGGTGGGCGACCTCATGGCCTACCTCCGCGCGCACGCCGGCGAGGAGGTGCTCCTCGGCCAGGCCATGCACACGGGCCTCCTCAACCTCGTGTCCTTCTCCTACTTCTCCATCGA
osa-miR1848	LOC_Os02g36110.1|12002.m08698|cDNA	CCUCGCCGGCGCGCGCGUGCA	UCCGCGCGCACGCCGGCGAGG	TTCACCCCGCGTGGCCTTGCCGCCGTGCGCCCCATCCGTGAGCGGAAGGTGGGCGACCTCATCGCCTACCTCCGCGCGCACGCCGGCGAGGAGGTGCTCCTCGGCCAGGCCATGTACACTGGCCTCCTCAACCTCGTGTCCTTCTCCTACTTCTCCATCGA
osa-miR1848	LOC_Os05g05920.1|12005.m05119|cDNA	CCUCGCCGGCGCGCGCGUGCA	UGUACGAGCGCGCCGACGAGG	ATCACCGCCTCCGCCGCCGCGAGCATGCTGGCGGTGGAGGCGGGGCAGGACGCGGTGATAAGGATGATGCTGTACGAGCGCGCCGACGAGGTGGTGGCGCCGTACAAGGGGAGGACGGTGGCGGAGTTCACGCGGCGGATCTCCGAGTGGAGGAACGCGGC
osa-miR1848	LOC_Os05g33310.1|12005.m07563|cDNA	CCUCGCCGGCGCGCGCGUGCA	GCCGCGCCCGCGCCGGCGAGG	CCCGGCGCCGCAGGCCGTGCTGGCGCCTGCGTGGGGCATGGCCGTGCGCGCGGCGCCCGTCATGATGGTCGCCGCGCCCGCGCCGGCGAGGCCGATGGTGATGGCCCCCGCCGGCGGCAACAAGCGGATGAGCCGCAGCGGCACCGGCGTCTTCCTGCCGT
osa-miR1848	LOC_Os08g38410.2|12008.m080199|cDNA	CCUCGCCGGCGCGCGCGUGCA	GGCGCCAGCGCGCCGGCGAGG	CACCGGCATGTTGACGAGCCCGATCCACGCCCTGCCCGGGAACGCCCGCGACAGCGCCCACACCGGCACCGGCGCCAGCGCGCCGGCGAGGAAGAAGTAGTTCATCTTGGCGTACAGGCCGAGGCGGCCGAACATCCGCAGCGGGCCGACCACCCCCCAGA
osa-miR1848	LOC_Os08g38410.1|12008.m26518|cDNA	CCUCGCCGGCGCGCGCGUGCA	GGCGCCAGCGCGCCGGCGAGG	CACCGGCATGTTGACGAGCCCGATCCACGCCCTGCCCGGGAACGCCCGCGACAGCGCCCACACCGGCACCGGCGCCAGCGCGCCGGCGAGGAAGAAGTAGTTCATCTTGGCGTACAGGCCGAGGCGGCCGAACATCCGCAGCGGGCCGACCACCCCCCAGA
osa-miR1848	LOC_Os11g14410.1|12011.m05577|cDNA	CCUCGCCGGCGCGCGCGUGCA	UCGGCGGGCGCGCCGGCGAGG	CCCGGCACCTCCGGCGTGGCCATCCGCAACATCCGGTGCGGCCCCGGGCACGGGATCAGCATCGGCAGCCTCGGCGGGCGCGCCGGCGAGGGTGAGGTCCGGAACGTGACGGTGGAGTCCGCGTCGCTCGCCGGCACGCAGAACGGCCTCCGGATCAAGAC
osa-miR1848	LOC_Os05g33940.1|12005.m07626|cDNA	CCUCGCCGGCGCGCGCGUGCA	UCGGCGCGCGCGUCGGCGAGG	CGGACGGCCGCCGACTTCTCGCGGGTGTTCCTCATCGGGGACAGCTCGGGCGGCAACCTCGTCCACCACGTCGGCGCGCGCGTCGGCGAGGACGGGGCGGACAGCTGGGCGCCCCTCCGCGTCGCCGGAGGCATCCCGCTCCACCCGGGGTTCGTGCACGC
osa-miR1848	LOC_Os09g32360.1|12009.m06324|cDNA	CCUCGCCGGCGCGCGCGUGCA	AGCACAUGCGCGCCGGCGAGA	GACGTCAGCTTCCGCTTCCTCTACGACGGCGTCGCCGACACGTTCGCCGAGCTGCTCAAGTCCGACGTCGAGCACATGCGCGCCGGCGAGAACGCCAAGATCGGGCTCGCGGCCAAGTGGTGCCCGTCTCTCCGCTCGTCGTACGACCGGGCGACCCTGCT
osa-miR1848	LOC_Os02g32469.1|12002.m100534|cDNA	CCUCGCCGGCGCGCGCGUGCA	UGCGUGUGCGCGCCGGCGACG	GCCGAGGACGATGCGCCGGAGCTTCTCCAACGCCTCCTCCGGCAGCCACGGCGGCGGCGGCGGCGCCAAGTGCGTGTGCGCGCCGGCGACGCACGCCGGGTCGTTCAAGTGCCGCCTCCACCGCACCAACTCCCAGGGCCACGGCCACGGCCACCCGCACC
osa-miR1848	LOC_Os02g32469.2|12002.m100535|cDNA	CCUCGCCGGCGCGCGCGUGCA	UGCGUGUGCGCGCCGGCGACG	GCCGAGGACGATGCGCCGGAGCTTCTCCAACGCCTCCTCCGGCAGCCACGGCGGCGGCGGCGGCGCCAAGTGCGTGTGCGCGCCGGCGACGCACGCCGGGTCGTTCAAGTGCCGCCTCCACCGCACCAACTCCCAGGGCCACGGCCACGGCCACCCGCACC
osa-miR1848	LOC_Os06g06530.1|12006.m05378|cDNA	CCUCGCCG-GCGCGCGCGUGCA	GGCGCGCGCGCGCGCGGCGAGG	CCCGGCGAAGCGATCCACCGGCGGCGAGGCGCGTCAGCTCTCACCCGAGGAGCTCAGCCCCACCGGCGCGGGCGCGCGCGCGCGCGGCGAGGATGGACTACGACTACCGGGGCAGGCCGGGCTCCGGATCCTACGGCGGCGGCGTCGGCGGCGGCGGGGGG
osa-miR1848	LOC_Os01g62630.1|12001.m12384|cDNA	CCUCGCCGGCGCGCGCGUGCA	GGCGCGCGC-CGCCGGCGAGG	CTCCCGGCGCTCAACGACCCCAACTTCGCGTTCCAGGAGGCGTTCGACACATGCTTCCGCGTGCCCCAGGGGCGCGCGCCGCCGGCGAGGCTCCCCGCCGTCACGCTGCTGTTCAACGGCGCGCAGATGACGGTGGCGGGGGACAGGCTCCTGTACAAGGTC
osa-miR1848	LOC_Os06g44210.2|12006.m31910|cDNA	CCUCGCCGGC-GCGCGCGUGCA	CGCGCGCGCGCGGCCGGCGAGG	CTCGTCCTCGTCCCCTTCCCGACTCCCCGCCCCCCACCTAGCCTCCTCCCAAGTGAGGACTCCTCGCGCTCGCGCGCGCGCGGCCGGCGAGGGGCGACGCAGCCGGGGCCTCCGTCCTCTCGGCAGCACGAATTGAATTGGAGGCACATTTGTAAAAATGG
osa-miR1848	LOC_Os06g44210.1|12006.m08949|cDNA	CCUCGCCGGC-GCGCGCGUGCA	CGCGCGCGCGCGGCCGGCGAGG	CTCGTCCTCGTCCCCTTCCCGACTCCCCGCCCCCCACCTAGCCTCCTCCCAAGTGAGGACTCCTCGCGCTCGCGCGCGCGCGGCCGGCGAGGGGCGACGCAGCCGGGGCCTCCGTCCTCTCGGCAGCACGAATTGAATTGGAGGTAGGTAGGCACATTTGTA
osa-miR1848	LOC_Os02g46962.1|12002.m09732|cDNA	CCUCGCCGGCGCGCGCGUGCA	AGCGCGCGCG-GCCGGCGAGG	TACCGAGTACCGACGCGGCGACCGCCTCGCTCCGTCCCTATCCTCGCCGCTCCGGCTGATTCCGTCGCGGAGCGCGCGCGGCCGGCGAGGAGTCCTGGGAGGGCGACCGACGCAGTCGGCCTCCTTCCATCTCGGTTCGAATCGAATCGAATTGAAGCCTGC
osa-miR1848	LOC_Os01g13720.4|12001.m150533|cDNA	CCUCGCCGGCGCGCGCGUGCA	UCCGCGCG-GCGCCGGCGAGG	CCCATCTCGGAATCCTCTACGATGGCCGCCGCCGCCGCGAGGTCGCTGCTCCGCTCGTCCGCCTCTCTCCTCCGCGCGGCGCCGGCGAGGTCCGCGTCCGCGTCCTCCTCCGCCGCGCGCCCGTCTCTCCGTCGCGCGCTGGCCGCGCCCCCTCGCATCCT
osa-miR1848	LOC_Os01g13720.3|12001.m150532|cDNA	CCUCGCCGGCGCGCGCGUGCA	UCCGCGCG-GCGCCGGCGAGG	ATCTCGGAATCCTCTACGATGGCCGCCGCCGCCGCGAGGTCGCTGCTCCGCTCGTCCGCCTCTCTCCTCCGCGCGGCGCCGGCGAGGTCCGCGTCCGCGTCCTCCTCCGCCGCGCGCCCGTCTCTCCGTCGCGCGCTGGCCGCGCCCCCTCGCATCCTCAG
osa-miR1848	LOC_Os01g13720.1|12001.m07980|cDNA	CCUCGCCGGCGCGCGCGUGCA	UCCGCGCG-GCGCCGGCGAGG	CCCATCTCGGAATCCTCTACGATGGCCGCCGCCGCCGCGAGGTCGCTGCTCCGCTCGTCCGCCTCTCTCCTCCGCGCGGCGCCGGCGAGGTCCGCGTCCGCGTCCTCCTCCGCCGCGCGCCCGTCTCTCCGTCGCGCGCTGGCCGCGCCCCCTCGCATCCT
osa-miR1848	LOC_Os01g13720.2|12001.m42631|cDNA	CCUCGCCGGCGCGCGCGUGCA	UCCGCGCG-GCGCCGGCGAGG	ATCTCGGAATCCTCTACGATGGCCGCCGCCGCCGCGAGGTCGCTGCTCCGCTCGTCCGCCTCTCTCCTCCGCGCGGCGCCGGCGAGGTCCGCGTCCGCGTCCTCCTCCGCCGCGCGCCCGTCTCTCCGTCGCGCGCTGGCCGCGCCCCCTCGCATCCTCAG
osa-miR1848	LOC_Os01g26370.1|12001.m09089|cDNA	CCUCGCCGGCGCGCGCGUGCA	UCCACGCGCGCGCCGCCGAGU	GCCTCGCCTTCGAGACCTTCCTCATGAGTAGGCTCCTCCACTTCACCACCGTCCACAGTCTCGTTCCCGCTCCACGCGCGCGCCGCCGAGTAGGCTTATGAACTAAATGACGAGGTGAATGCACGGATAAGGTGTGATAACTTTCTGAACCAAGAACTAAT
osa-miR1848	LOC_Os01g26370.2|12001.m97507|cDNA	CCUCGCCGGCGCGCGCGUGCA	UCCACGCGCGCGCCGCCGAGU	GCCTCGCCTTCGAGACCTTCCTCATGAGTAGGCTCCTCCACTTCACCACCGTCCACAGTCTCGTTCCCGCTCCACGCGCGCGCCGCCGAGTAGGCTTATGAACTAAATGACGAGGTGAATGCACGGATAAGCCCTGCAGATCACCATGTTTGTACAATTTA
osa-miR1848	LOC_Os01g26370.3|12001.m150870|cDNA	CCUCGCCGGCGCGCGCGUGCA	UCCACGCGCGCGCCGCCGAGU	GCCTCGCCTTCGAGACCTTCCTCATGAGTAGGCTCCTCCACTTCACCACCGTCCACAGTCTCGTTCCCGCTCCACGCGCGCGCCGCCGAGTAGGCTTATGAACTAAATGACGAGGTGAATGCACGGATAAGGTGCTACAGGCGAAAAGTACCCAGGAGTCT
osa-miR1848	LOC_Os10g12380.1|12010.m04546|cDNA	CCUCGCCGGCGCGCGCGUGCA	GGCACACGCGCGGCGGCGAGG	ATGGCGGTGTGGCACACGCGCGGCGGCGAGGCGCAGGCACAGCACGGGCGGAGCACAGCTACATGGTGGAGATTTGGAGATCATCAGACAGTGTTTTGGCTAGCTTTATTTATGCGCGCGGAGAACAATTTCAGATCACATGCAACACAGGATGGAGCCGT
osa-miR1848	LOC_Os05g19030.1|12005.m27759|cDNA	CCUCGCCGGCGCGCGCGUGCA	GGAACGCGCGCGCCGCCGAGG	GGCACCCGCGTGCACCGCACCGACGCGGCCCGCTTCCCCTACGCGGCGTACCACGTCTACTGCTCTCCCGGGAACGCGCGCGCCGCCGAGGAGCCGACCACCTACTGCGACGCGTACAGCAACCCGCAGCCGCAGGAGATCCTGCAGCTCGTGCCGCACCC
osa-miR1848	LOC_Os05g19030.2|12005.m06307|cDNA	CCUCGCCGGCGCGCGCGUGCA	GGAACGCGCGCGCCGCCGAGG	GGCACCCGCGTGCACCGCACCGACGCGGCCCGCTTCCCCTACGCGGCGTACCACGTCTACTGCTCTCCCGGGAACGCGCGCGCCGCCGAGGAGCCGACCACCTACTGCGACGCGTACAGCAACCCGCAGCCGCAGGAGATCCTGCAGCTCGTGCCGCACCC
osa-miR1848	LOC_Os10g20610.1|12010.m05082|cDNA	CCUCGCCGGCGCGCGCGUGCA	UCCACGCCGGCGCCGGCGAGG	AACAACGTCTCGTTCCACATCCCCGCCGCGGCGGCGACGCCGATCCTGGAGGCGCACTACTACCACCGCCTCCACGCCGGCGCCGGCGAGGAGGAGGAGGAGCTCGCCGAGCGGCCGCCGAGGGCGTACAACTACACGGACCAGGCGCTGACGCCGTTCGG
osa-miR1848	LOC_Os06g45330.1|12006.m09060|cDNA	CCUCGCCGGCGCGCGCGUGCA	AGCAGGCGGGCGCCGGCGAGG	CCGCCTCGCCGGCGAAGGTCGCCTCTCCGGCTCCGCCGCCGCCGTCATCACGAGGGCTGCCACGGTCACGAGCAGGCGGGCGCCGGCGAGGTGGAGGACGGGAGTAGCGGTTGCGGGGAGAAGAGGAGGCCGGTGAAGGGGAAGAGGAGAGGGTAGGCTTG
osa-miR1848	LOC_Os03g12320.1|12003.m06682|cDNA	CCUCGCCGGCGCGCGCGUGCA	UCCCCGCGCGAGCCGGCGAGG	ACGCTCGCCGCTGCGGTGAGCAGGTCGGGCGTGGGGCTTCACTCGGGGGCGAAAACCACCGCCACGCTGCTCCCCGCGCGAGCCGGCGAGGGGAGGTACTTCGTCGTTGAGGGGGAGGAGACGAGGGTGGCGGCGGAGGTGGCGAATGCCGAGGCGCACTC
osa-miR1848	LOC_Os08g31850.1|12008.m07179|cDNA	CCUCGCCGGCGCGCGCGUGCA	AGCACGAGGGCGCCGGCGAGG	AGGGTGGGTTTGTGCGCGAGCCTGTGGGAGAGGATGAGGTGGGAGGAGTACAGGGGAGGGTGGGTCGACGAGCACGAGGGCGCCGGCGAGGTGGCCGGCGGCGGGTCGGTGCTGGTGGAGAGGTTCGTCGTGAAGCGGATGGACGGCAGCGTCGCGGTCGC
osa-miR1848	LOC_Os01g18370.1|12001.m08379|cDNA	CCUCGCCGGCGCGCGCGUGCA	UGCACGCCUGCGCCGGCAAGG	CCGACGTTGTTCTTGAAAAACTTCCATCTTGCATCGTTGCCACCACCATTACTGTATCAGCAACATAAGGTGCACGCCTGCGCCGGCAAGGTCGTCGTGCGGCCTGGGGATGTGTTCGTGACACGCCGGCCGATGTGGCTGGCGTGTGTATACGCCAAGTG
osa-miR1848	LOC_Os04g48290.1|12004.m09766|cDNA	CCUCGCCGGCGCGCGCGUGCA	CGCACACGCGCGCCGGCGGGC	TCTGCGTGGGAGTTACCTCCACACAGCGCCGTAAAAGCTTCGAGCGAAACCCCACGCACGTACGCAGGCACGCACACGCGCGCCGGCGGGCGGGAGAAGACCAGAGTGTTCTTCTGTTTCAGCTATGACGACCTGCGCGGATGACCAGACGGGCTGCGCCT
osa-miR1848	LOC_Os10g30290.1|12010.m05891|cDNA	CCUCGCCGGCGCGCGCGUGCA	GCGACGCGCGCGCCGGCGAGA	TCGGTTCTGACCATGGACAACCAGCTGGACCTGTTCAAGGAGTACAAGGAGAAGCTCCGGCGCGTCGCCGGCGACGCGCGCGCCGGCGAGATCGTGTCGGAGAGCCTGTACATGGTGGTCACCGGCACCGACGACCTCGCCAACACCTACTTCACCACGCC
osa-miR1848	LOC_Os04g10360.1|12004.m06288|cDNA	CCUCGCCGGCGCGCGCGUGCA	UCGACGGGCGCGCCGGCGAGC	CGTGATCAAGTCGGCGATGATGACGACGGCCGACGTGACGCACCGTGACGGCACGCCGGTGATCGACCTGTCGACGGGCGCGCCGGCGAGCTACTTCGCCATGGGCGCCGGGCTGGTGAACCCGACCAAGGCGCTGGACCCGGGGCTCGTCTACGACCTCA
osa-miR1848	LOC_Os07g37980.1|12007.m08047|cDNA	CCUCGCCGGCGCGCGCGUGCA	GGCACGCCUGCGUCGGCGAGG	TCCACAACGCGCTGCCACACGTGTATGAGGACGCCGGGTCGTTCGACCCGGGCAGGTTCGGCCCCGCGAGGGAAGAGTACAGGGCGTACGCCGCCGACCACGCGTACACGGTATTTGGCGGCGGCCGGCACGCCTGCGTCGGCGAGGCGTTATCAAGGTGA
osa-miR1848	LOC_Os01g45090.1|12001.m10715|cDNA	CCUCGCCGGCGCGCGCGUGCA	UGUGCGGCCGCGCCGGCGAGC	ATGGCCACCAGGATGTGCGGCCGCGCCGGCGAGCCGGCGGTGCGCAAGGGCCCGTGGACGCTGGAGGAGGACCTCATCCTCGTCAGCTACATCTCGCAAAACGGCGAAGGATCCTGGGACAACCTCGCGCGCTCTGCCGGGCTGAACCGGAACGGGAAGAG
osa-miR1848	LOC_Os03g43790.1|12003.m09419|cDNA	CCUCGCCGGCGCGCGCGUGCA	GGCAC-CGCGCGGCGGCGAGG	TGCCGTGGGCGGCGGCGACGGCGGCGCCGGGGCTGGCGTTCAGGACGGGAGGGCAGCTGACGGAGGAGGAGGCACCGCGCGGCGGCGAGGACGCGGCGGCGGCGGCACGGCAGGAGCAGGCCGCCATGTGGGCGTCGCTGCTCAACCCCGCGCAGGTCAGG
osa-miR1848	LOC_Os01g56230.4|12001.m150729|cDNA	CCUCGCCGGCGCGCGCGUGCA	CGCACGCGCG-GCCGGCGAGC	TCGCTCTCGCTTTCCCGTGTAAGCCGGAGGAACGGGCGGCCGGCCTTCTCTCCCCGCGAGTCCGCGACCCCGCACGCGCGGCCGGCGAGCAAGCCCAGAGGCGCGTCGCCGAGCCCGACCTAGCATCCTCGGTTGGCGCGGCCTACTCGAGCGGCGCAGGG
osa-miR1848	LOC_Os01g56230.2|12001.m97543|cDNA	CCUCGCCGGCGCGCGCGUGCA	CGCACGCGCG-GCCGGCGAGC	TCGCTCTCGCTTTCCCGTGTAAGCCGGAGGAACGGGCGGCCGGCCTTCTCTCCCCGCGAGTCCGCGACCCCGCACGCGCGGCCGGCGAGCAAGCCCAGAGGCGCGTCGCCGAGCCCGACCTAGCATCCTCGGTTGGCGCGGCCTACTCGAGCGGCGCAGGG
osa-miR1848	LOC_Os01g56230.1|12001.m11779|cDNA	CCUCGCCGGCGCGCGCGUGCA	CGCACGCGCG-GCCGGCGAGC	TCGCTCTCGCTTTCCCGTGTAAGCCGGAGGAACGGGCGGCCGGCCTTCTCTCCCCGCGAGTCCGCGACCCCGCACGCGCGGCCGGCGAGCAAGCCCAGAGGCGCGTCGCCGAGCCCGACCTAGCATCCTCGGTTGGCGCGGCCTACTCGAGCGGCGCAGGG
osa-miR1848	LOC_Os01g56230.5|12001.m97544|cDNA	CCUCGCCGGCGCGCGCGUGCA	CGCACGCGCG-GCCGGCGAGC	TCGCTCTCGCTTTCCCGTGTAAGCCGGAGGAACGGGCGGCCGGCCTTCTCTCCCCGCGAGTCCGCGACCCCGCACGCGCGGCCGGCGAGCAAGCCCAGAGGCGCGTCGCCGAGCCCGACCTAGCATCCTCGGTTGGCGCGGCCTACTCGAGCGGCGCAGGG
osa-miR1848	LOC_Os01g56230.3|12001.m150730|cDNA	CCUCGCCGGCGCGCGCGUGCA	CGCACGCGCG-GCCGGCGAGC	TCGCTCTCGCTTTCCCGTGTAAGCCGGAGGAACGGGCGGCCGGCCTTCTCTCCCCGCGAGTCCGCGACCCCGCACGCGCGGCCGGCGAGCAAGCCCAGAGGCGCGTCGCCGAGCCCGACCTAGCATCCTCGGTTGGCGCGGCCTACTCGAGCGGCGCAGGG
osa-miR1848	LOC_Os07g35560.1|12007.m07812|cDNA	CCUCGCCGGCGCGCGCGUGCA	UGCAGGCG-GCGCUGGCGAGG	GCCGTGGGGAACGAGGTGTTTCAGCAAGCACCTGACCTGACCTCACAGCTGGTATCGGCCATGAGGAATGTGCAGGCGGCGCTGGCGAGGCTGGGCCTCGCCGACGCAATAAAGGTATCAACACCCATTAGTTTTGATTCAGTCAAGGTGTCATTCCCGCC
osa-miR1848	LOC_Os07g35560.3|12007.m29208|cDNA	CCUCGCCGGCGCGCGCGUGCA	UGCAGGCG-GCGCUGGCGAGG	GCCGTGGGGAACGAGGTGTTTCAGCAAGCACCTGACCTGACCTCACAGCTGGTATCGGCCATGAGGAATGTGCAGGCGGCGCTGGCGAGGCTGGGCCTCGCCGACGCAATAAAGGTATCAACACCCATTAGTTTTGATTCAGTCAAGGTGTCATTCCCGCC
osa-miR1848	LOC_Os07g35560.2|12007.m29209|cDNA	CCUCGCCGGCGCGCGCGUGCA	UGCAGGCG-GCGCUGGCGAGG	GCCGTGGGGAACGAGGTGTTTCAGCAAGCACCTGACCTGACCTCACAGCTGGTATCGGCCATGAGGAATGTGCAGGCGGCGCTGGCGAGGCTGGGCCTCGCCGACGCAATAAAGGTATCAACACCCATTAGTTTTGATTCAGTCAAGGTGTCATTCCCGCC
osa-miR5793	LOC_Os01g62460.2|12001.m42754|cDNA	CGAGGACGAGAUACAGU-GCAG	CUGCAACUGUAGCUCGUCCUCC	ACTCGGGCGGCAGCTCGGTCGAGAGTCCCGACGGCAGCAGCGCCGCCAACTCCTGTAACAGCCTCAGTCCCTGCAACTGTAGCTCGTCCTCCGACGGGCTTGGCGCCGTGCCGCAGACGCCGGTCCTCGAGTTCCCCACGGCCGCCTTCTCGCAGACGCCC
osa-miR5793	LOC_Os01g62460.3|12001.m150775|cDNA	CGAGGACGAGAUACAGU-GCAG	CUGCAACUGUAGCUCGUCCUCC	ACTCGGGCGGCAGCTCGGTCGAGAGTCCCGACGGCAGCAGCGCCGCCAACTCCTGTAACAGCCTCAGTCCCTGCAACTGTAGCTCGTCCTCCGACGGGCTTGGCGCCGTGCCGCAGACGCCGGTCCTCGAGTTCCCCACGGCCGCCTTCTCGCAGACGCCCC
osa-miR1855	LOC_Os11g07440.1|12011.m04940|cDNA	AGCACUGGAGUAGCCAAGAGA	UCUC-UGGCUACUCCAGAGCA	TGGCAACGTGAGCCCAGCTATGATGGACTTTCGGTGGTTTGCCCTTGGAAATTGCATTGCCATTATATCATCTCTGGCTACTCCAGAGCAATCAGTGGCAATAATGGATCTGATTGAGGAGCGGTGGGAAGAGCTAGTTGGTGAGATGCCTCTGAAGATAT
osa-miR1855	LOC_Os11g07440.2|12011.m28745|cDNA	AGCACUGGAGUAGCCAAGAGA	UCUC-UGGCUACUCCAGAGCA	TGGCAACGTGAGCCCAGCTATGATGGACTTTCGGTGGTTTGCCCTTGGAAATTGCATTGCCATTATATCATCTCTGGCTACTCCAGAGCAATCAGTGGCAATAATGGATCTGATTGAGGAGCGGTGGGAAGAGCTAGTTGGTGAGATGCCTCTGAAGATAT
osa-miR2102-3p	LOC_Os04g54110.1|12004.m10303|cDNA	CAUGGUGCCGGUUCCGGUGGCG	CUUGACCGCAACCGGCACCAUG	ACAGAAACTTCGACGAGTGCACGGACGAGTGTACCCGCAACTGCTCGTGCACGGCCTACGCCTACACCAACTTGACCGCAACCGGCACCATGTCCAACCAGCCAAGGTGTTTGCTTTGGACAGGGGAGCTTGCCGACGCGTGGAGGGACATCAGGAACACCA
osa-miR2102-3p	LOC_Os01g57610.1|12001.m11911|cDNA	CAUGGUGCCGGUUCCGGUGGCG	CGUGAUCGUGACCGGCACCAUG	AGGACGAGTGCGCTAGGGCGTCGTGGGAGGGCATCATCCGGCGCCTGTGGCCACGCACCAAGTACATCGACGTGATCGTGACCGGCACCATGTCGCAGTACATCCCGACGCTCGAGTTCTACGGCGGCGGCCTGCCGCTGACGTGCACCATGTACGCCTCTT
osa-miR2096-5p	LOC_Os09g38420.2|12009.m060064|cDNA	UGCCGAUUUCCCCCUCGGGCG	UGCCCGGCGGGGAGGUCGGCA	GCGGGGAGAGCCCGGGAGCTGCACCTCTACAACACCAAGTCGCGGAGGAAGGAGCTCTTCCAGCCCCGGGTGCCCGGCGGGGAGGTCGGCATGTACGTCTGCGGCGTCACCCCCTACGACGACAGCCACATCGGCCACGCCCGCGCCTACGTCGCCTTCGA
osa-miR2096-5p	LOC_Os09g37834.1|12009.m06731|cDNA	UGCCGAUUUCCCCCUCGGGCG	CGCCCG-GGGGGACAUCGGCC	AGTGCGCGGCGAGGTGCGCCATGAACTGCTCGTGCGAGGCGTACGCCCACGCCGACCTGAGCAGCAGCAGCGCCCGGGGGGACATCGGCCGGTGCTTGGTGTGGGCCAGTGAGCTTATCGACATGGTGATGATCGGCCAGACGACATGGGGCCGCGCCGGC
osa-miR1846a-5p	LOC_Os06g32960.1|12006.m07833|cDNA	AGUGAGGAGGCCGGGGCCGCU	AGCGG-CGCGGCCUCCUCACC	GGCGGCGAGGCGCCGTTCGACGAGCAGACGCCGATGCGGTTCGACAACAAGTACTTCCAGGACTTGCTCCAGCGGCGCGGCCTCCTCACCTCCGACCAGGAGCTCTACACCCATGGCGGGGAGGTAAGCGACCTGGTGGAGATGTACGCGACGAACCGCGA
osa-miR1846a-5p	LOC_Os07g33570.1|12007.m07617|cDNA	AGUGAGGAGGCCGGGGCCGCU	GGCGUCCCCGGCCUCUUCACC	CCAGCCGGCCGGCTGGAACACCCCCTGGGCCGCGTGCCTCCGTCGGCACGCCATCCGGCTCGGCTAGGCAGGCGTCCCCGGCCTCTTCACCAGCTCGGCCCACAGAGGCTGGGCCTTCCTCCGCTGGACCGGGCGCTTGGGACCCCATGCTGTCCCCCCGG
osa-miR1846a-5p	LOC_Os07g41400.1|12007.m08376|cDNA	AGUGAGGAGGCCGGGGCCGCU	GGCGGCGCCGGCCUCCUCAUC	CGTGGCCGTCGGCGCGGCGGTGAGCCTGCTTTGGCCGGCGGTGGCGCCCGTGGTGATGATGAAGGCGCCGGGCGGCGCCGGCCTCCTCATCTCCCGCATGGCCTTCGAGGCCAACCCGCAGCTCTACTACCACCTCCTCCACACCGCCGGCCGCGTCGCCG
osa-miR1846a-5p	LOC_Os01g16310.1|12001.m08227|cDNA	AGUGAGGAGGCCGGGGCCGCU	AGCGUCGUCGGCCUCCUCACC	GAGGTGGGCGATGCTGTTCTGGGAAGGGGACCAGATGGTGAGCTGGCAGGCGAACGACGGCATCAAGAGCAGCGTCGTCGGCCTCCTCACCGGCGGCATGTCCGGCTTCCCGCTCAACCACGGCGACGCCGGCGGCTACTGCACCGTCGACCTGCCGCTCC
osa-miR1846a-5p	LOC_Os04g33710.1|12004.m08466|cDNA	AGUGAGGAGGCCGGGGCCGCU	GGCGGCCUCGACCUCCUCACG	CGAGGAGCAGCGGCTCGGGCCGCGCCCCGCCACACAATCAAGGCCCCCGCCGCACCTCCTCCCGTACTCCGGCGGCCTCGACCTCCTCACGGAGGCACTTGGGGCCGAGAGCTTCGATCCGGACGACGACGACGACGCCACCGCCGCCTCCCCCGCCATGG
osa-miR1846a-5p	LOC_Os01g14360.1|12001.m08041|cDNA	AGUGAGGAGGCCGGGGCCGCU	CCCGCCGCCGGCCUCCUCACU	TCGAGGCGGTCACGGCGTCGTGCACGGCGAAGGACAACGCCGTCCCGTCGGGAGGAAGATGGCTGGGCCCCGCGGGGACGGACGCTGCCGTCACGGACGGCGCGCAGCGGAAGCACGCCGCCATCGCCGCTCCGCCCGCCGCCGGCCTCCTCACTGAATAA
osa-miR1846a-5p	LOC_Os04g26834.1|12004.m07808|cDNA	AGUGAGGAGGCCGGGGCCGCU	GGCGGCCUCGGCCUCCCCACC	GGCGGAGGCGTACCGAGCGCACGACGGGAGCCGCAGGGGGAGGCTCCTCGCTGCCGCCGACATCCCCCTCGGCGGCCTCGGCCTCCCCACCGACACCGGGCTGTACTACACGGAGATCGGGATCGGGACGCCGACCAAGCGGTACTACGTGCAGGTGGACA
osa-miR399f	LOC_Os05g48390.1|12005.m08910|cDNA	UGCCAAAGGAGAUUUGCCCAG	CCGGGCAAAUCUCCUUUGGCA	TTTGGCAAAATACCTATCTATAGTCTGTCTATTCGGGCAAATCTCCTTTGGCATTTAGCTTAGATTGCTTCCGGGCAAATCTCCTTTGGCACTACCTTTAGCTTCAGATTGCTCTTTGGGCAAATCTCCTTTGGCACTAGGTACTCTACTACTATCCGCAT
osa-miR399f	LOC_Os05g48390.1|12005.m08910|cDNA	UGCCAAAGGAGAUUUGCCCAG	UAGGGCAAAUCUCCUUUGGCA	GCAAAAAAAATCATTCAGCCGGTCTTTACCTCTCCAGGAATTAACACCTGTGACAAGTTATTCCTTGTTTTAGGGCAAATCTCCTTTGGCAATTGCACCTTCCTGTCGATCGATTATCCTGAGCATATTCCTCTTATTGAGAGAACCCTTCAGCTGGGCAA
osa-miR399f	LOC_Os05g48390.1|12005.m08910|cDNA	UGCCAAAGGAGAUUUGCCCAG	UCGGGCAAAUCUCCUUUGGCA	CCTCTTATTGAGAGAACCCTTCAGCTGGGCAAATCTCCTTTGGCAAAATACCTATCTATAGTCTGTCTATTCGGGCAAATCTCCTTTGGCATTTAGCTTAGATTGCTTCCGGGCAAATCTCCTTTGGCACTACCTTTAGCTTCAGATTGCTCTTTGGGCAA
osa-miR172d-5p	LOC_Os07g35350.3|12007.m29207|cDNA	GCAGCACCAUCAAGAUUCAC	GUGACU-UUGGUGGUGCUGC	ACCAAGGTGGCGCATGCGACCTATGCATTCAATGACTATTACCAGACTGCCGGCAGGGCAAGTGGCTCGTGTGACTTTGGTGGTGCTGCTTCCATCGTCAACCAGGCACCGAGAATTGGAAACTGCGTACTCCCACCAAGCAAGACTTCTTCAATGAACA
osa-miR172d-5p	LOC_Os07g35350.1|12007.m079705|cDNA	GCAGCACCAUCAAGAUUCAC	GUGACU-UUGGUGGUGCUGC	ACCAAGGTGGCGCATGCGACCTATGCATTCAATGACTATTACCAGACTGCCGGCAGGGCAAGTGGCTCGTGTGACTTTGGTGGTGCTGCTTCCATCGTCAACCAGGCACCGAGAATTGGAAACTGCGTACTCCCACCAAGCAAGACTTCTTCAATGAACA
osa-miR172d-5p	LOC_Os02g13100.1|12002.m06557|cDNA	GCAGCACCAUCAAGAUUCAC	GUUGAUCUUGAU-GUGCUGC	CGGCGAGCTGAGGACACAAAGAAGCTCTCGCTCCGGCGAGCTCGATATTGTCCGTGTTTTTGCAGTTTTTGTTGATCTTGATGTGCTGCAAATACCTACAACCTCCGTCCCATAAAAAACCAAATCCTAGCAATGGACCTGGATATATGTGTGTCCAGAT
osa-miR172d-5p	LOC_Os04g44630.1|12004.m09422|cDNA	GCAGCACCAUCAAGAUUCAC	GUGAGGCUUGAUGGUGAUGU	AAAAAAGAAAACTCAGCAGCAGAGGAATACACAGGTGATTGACAGAACTGATTGCAAATGCATGCTAACAGTGAGGCTTGATGGTGATGTTTGGAGAATACTAAGCATGAATCTCAACCATAACCATACACTCACACCCAATAGAGAAGCAAAGTTCCTC
osa-miR444d.1	LOC_Os08g06510.1|12008.m04790|cDNA	UUGCUGCCUCAAGCUUGCUGC	ACCGAGAGCUUGAGGCAGCAG	AAGAGGAGGTGGCGAGGAGAACTCCTCCAGAAATGATATCCAAATCCCTCCCAGGCCGAGTGCGCAGAGGACCGAGAGCTTGAGGCAGCAGCTGCAAAGGCCAGACACAAGAGGAGGCATTGCAAACATGGTGAGGCGGTTGATGCAAAACCAAGATATAG
osa-miR166f	LOC_Os02g49670.1|12002.m10001|cDNA	UCGGACCAGGCUUCAUUCCCC	CGGGGAAGAAGCCUGGUCCGA	AGACGGGGGAAAGGCTTGTGAACAGGGTGAACAATTTCGCCGCTGCGGTGGATGACGCTTCTCAGCCTGGCGGGGAAGAAGCCTGGTCCGACCGCCGGCCAAGTCGCGTCCATGACGTCCCGATCCGGCAGGTGTTCGACCGGCTCAAGCACTGCCTCTTC
osa-miR166f	LOC_Os09g06140.1|12009.m03884|cDNA	UCGGACCAGGCUUCAUUCCCC	GGGGAAAGAGGCCUGGGCCGA	TGGAGTCCCTAGCCTACACCCTCAAGGAGGCGAAAACTGAGGTTAAACGCCTTCAGTCCGAATTGGACAAGGGGAAAGAGGCCTGGGCCGAGGTTGATCGCCTCAAGGCCGAACTGGAGAAGGAGAAGGCCCATTCGGCGGTGCTCGTCGATTATTACAAC
osa-miR166f	LOC_Os05g14610.1|12005.m05872|cDNA	UCGGACCAGGCUUCAUUCCCC	GGGGAAAGAGGCCUGGGCCGA	TGGAGTCCCTGGTCCGCACCCTCAAGAAGGCGAAAACTGAGGTCAAACGCCTTCAGTCCGAATTGGACAAGGGGAAAGAGGCCTGGGCCGAGGTTGATCGCCTCACGGCCGAACTGGAGAAGGAGAAGGCCCATTCGGCGCCGAAGATGGAGTCTCTTCGC
osa-miR166f	LOC_Os07g33120.1|12007.m07573|cDNA	UCGGACCAGGCUUCAUUCCCC	GGGGUAUGAAGCCCGGUCCGC	ATGCTCACCTGACATCGCCCCCGTTCGACAAGGGGCCTCTGCTCCCGCCGCGTCGTCCGCACGATGGAGCGGGGTATGAAGCCCGGTCCGCTGCGTCCATCCCGGCGGCGCGGGTTTTCGCCCGCATCAACGAGGCCGTTGCGGCAGCCTCGGCGGAAGGG
osa-miR166f	LOC_Os03g34270.1|12003.m08666|cDNA	UCGGACCAGGCUUCAUUCCCC	GGGGAAAGAGGCCUGGGCCGA	TGGAGTCCCTGGCCCGCGTACTCAAGGAGGCGAAGACTGAAGTCAAACGCCTTCAGTCCGAATTGGACAAGGGGAAAGAGGCCTGGGCCGAGGTTGATCGCCTCAAGGCCGAACTGGAGAAAGAGAAGGCCCATTCGGCGGTGCTCATCGACTACTACAAC
osa-miR166f	LOC_Os06g40000.1|12006.m08537|cDNA	UCGGACCAGGCUUCAUUCCCC	GGGGAAAGAGGCCUGGGCCGA	TGGAGTCCTTGGCCCACACCCTCAAGGAGGCGAAAACTGAGGTCAAACGCCTTCAGTCCGAATTGGACAAGGGGAAAGAGGCCTGGGCCGAGGTTGATCGCCTCAAGGCCGAACTGGAGAAGGAGAAGGCCCATTCGGCGGTACTCATCGATTACTACAAC
osa-miR166f	LOC_Os04g49300.1|12004.m09865|cDNA	UCGGACCAGGCUUCAUUCCCC	AGGGAUGGAAGCCUGGUCCGU	GCGCATGTCCTCGACAAAGTGTTCAGATCAACCATCCTTCGGTGCTCCTCGTAGCAAGCGCTGCCGGCACAGGGATGGAAGCCTGGTCCGTGGAGGAGATGAGGCGCCGTGGCAAGGAACGGCTCGTCGACGCGTCAAGGCGCGGCGAGGTCGTCCCAATC
osa-miR395l	LOC_Os03g42334.1|12003.m09291|cDNA	GUGAAGUGUUUGGGGGAACUC	GUCUUCCCCCAAA-ACUUCAC	GGCATAGGGGTATTTACGTCCGACCGTGTCAAAAAATAGACTTCCGTCCGCCACGTCAGCACCGCAAGTATCCTTTAGATGACGCGGTGTCTATCGGCAAATATCCACGATTATGGGATGTCTTCCCCCAAAACTTCACTTTCATGGTGTCCCTGAGTTAA
osa-miR319b	LOC_Os01g59660.1|12001.m12100|cDNA	UUGGACUGAAGGGUGCUCCC	UGGAGCUCCCUUCACUCCAA	CTTAATGGCAGCCATGCCTTTTTAAATGGCAATTTCTCTGCTTCTAGGCCCACAAGTGGTCCTTTGAAGATGGAGCTCCCTTCACTCCAAGATACTGAATCTGATCCAAACAGCTGGCTCAAGTACACTGTAGCTCCTGCGTTGCAGCCTACTGAGTTAG
osa-miR319b	LOC_Os01g46984.1|12001.m150899|cDNA	UUGGACUGAAGGGUGCUCCC	GAGAGCUCUCUUCAGUCCAC	TCCATTGTATTTCTTGTTTTGCAATTCATTTGGTGCTCCAAGATTGTGGCTTTGACTACATGTGTAAGAAGAGAGCTCTCTTCAGTCCACTCTCAGATGGCTGTAGGGTTTTATTAGCTGCCGAATCATCCATTCACCTACCAAGAAAGTTGCAGGAGTG
osa-miR319b	LOC_Os01g11550.1|12001.m07772|cDNA	UUGGACUGAAGGGUGCUCCC	AGGGGACCCCUUCAGUCCAG	GCAGCAAGCGGCGCATATGCAGGCGGCGGCTGCGGCGCTGGGTGGCCACCAGAGCCAGTTCTTCTTCCAGAGGGGACCCCTTCAGTCCAGTAACCAGCCCTCCGAGCGAGGATGGCCGGAGACCGTCGAAGCCGACAACCAGATGAGCCACCACCAAGGA
osa-miR1846b-5p	LOC_Os06g32960.1|12006.m07833|cDNA	AGUGAGGAGGCCGGGGCCGCU	AGCGG-CGCGGCCUCCUCACC	GGCGGCGAGGCGCCGTTCGACGAGCAGACGCCGATGCGGTTCGACAACAAGTACTTCCAGGACTTGCTCCAGCGGCGCGGCCTCCTCACCTCCGACCAGGAGCTCTACACCCATGGCGGGGAGGTAAGCGACCTGGTGGAGATGTACGCGACGAACCGCGA
osa-miR1846b-5p	LOC_Os07g33570.1|12007.m07617|cDNA	AGUGAGGAGGCCGGGGCCGCU	GGCGUCCCCGGCCUCUUCACC	CCAGCCGGCCGGCTGGAACACCCCCTGGGCCGCGTGCCTCCGTCGGCACGCCATCCGGCTCGGCTAGGCAGGCGTCCCCGGCCTCTTCACCAGCTCGGCCCACAGAGGCTGGGCCTTCCTCCGCTGGACCGGGCGCTTGGGACCCCATGCTGTCCCCCCGG
osa-miR1846b-5p	LOC_Os07g41400.1|12007.m08376|cDNA	AGUGAGGAGGCCGGGGCCGCU	GGCGGCGCCGGCCUCCUCAUC	CGTGGCCGTCGGCGCGGCGGTGAGCCTGCTTTGGCCGGCGGTGGCGCCCGTGGTGATGATGAAGGCGCCGGGCGGCGCCGGCCTCCTCATCTCCCGCATGGCCTTCGAGGCCAACCCGCAGCTCTACTACCACCTCCTCCACACCGCCGGCCGCGTCGCCG
osa-miR1846b-5p	LOC_Os01g16310.1|12001.m08227|cDNA	AGUGAGGAGGCCGGGGCCGCU	AGCGUCGUCGGCCUCCUCACC	GAGGTGGGCGATGCTGTTCTGGGAAGGGGACCAGATGGTGAGCTGGCAGGCGAACGACGGCATCAAGAGCAGCGTCGTCGGCCTCCTCACCGGCGGCATGTCCGGCTTCCCGCTCAACCACGGCGACGCCGGCGGCTACTGCACCGTCGACCTGCCGCTCC
osa-miR1846b-5p	LOC_Os04g33710.1|12004.m08466|cDNA	AGUGAGGAGGCCGGGGCCGCU	GGCGGCCUCGACCUCCUCACG	CGAGGAGCAGCGGCTCGGGCCGCGCCCCGCCACACAATCAAGGCCCCCGCCGCACCTCCTCCCGTACTCCGGCGGCCTCGACCTCCTCACGGAGGCACTTGGGGCCGAGAGCTTCGATCCGGACGACGACGACGACGCCACCGCCGCCTCCCCCGCCATGG
osa-miR1846b-5p	LOC_Os01g14360.1|12001.m08041|cDNA	AGUGAGGAGGCCGGGGCCGCU	CCCGCCGCCGGCCUCCUCACU	TCGAGGCGGTCACGGCGTCGTGCACGGCGAAGGACAACGCCGTCCCGTCGGGAGGAAGATGGCTGGGCCCCGCGGGGACGGACGCTGCCGTCACGGACGGCGCGCAGCGGAAGCACGCCGCCATCGCCGCTCCGCCCGCCGCCGGCCTCCTCACTGAATAA
osa-miR1846b-5p	LOC_Os04g26834.1|12004.m07808|cDNA	AGUGAGGAGGCCGGGGCCGCU	GGCGGCCUCGGCCUCCCCACC	GGCGGAGGCGTACCGAGCGCACGACGGGAGCCGCAGGGGGAGGCTCCTCGCTGCCGCCGACATCCCCCTCGGCGGCCTCGGCCTCCCCACCGACACCGGGCTGTACTACACGGAGATCGGGATCGGGACGCCGACCAAGCGGTACTACGTGCAGGTGGACA
osa-miR2093-3p	LOC_Os08g34690.1|12008.m07458|cDNA	ACAUCUUCCAAUUAAUGCAU	UUGCAAU-AUUGGAAGAUGU	AAAAAGAGCAAATGAGCTTGACAGGTGTCTTGAAGAAGAAGTGGTCTCTATTAGTGCTGATTTTGACATTTTGCAATATTGGAAGATGTTCTCCCCCAAGTATCCTATACTTGCTCAGATGGCATGTGATATATTGGCTATTCCAGCATCAACCGTGCCGT
osa-miR1846c-3p	LOC_Os01g43110.1|12001.m10574|cDNA	UGACCCCGGUCUGCUCGCUGG	CGAGCGAACAGACCAGGGUCA	CGTCATCCTCACGGTCGTCCTAACCCACGTATTCCCGAAAAAACGGTTCCCCATCATCTGGCTCCTCAAACGAGCGAACAGACCAGGGTCAGGGCGCCGCGTCGTCGCGATAGTACTGCGGCTGACCCCCCTGGCCGCGATACTGGCCTTGGGCTGTTCAC
osa-miR439c	LOC_Os06g19250.1|12006.m06588|cDNA	UGUCGAACCGCGGUUGUUCGA	UCGAAUAUCCGUGGUUCGACA	GCGCTGCTGATGCGGGCGCTGCTCAGTTTGTGCCAGGTCGGTTAGACGAAATCGCAAGTTTGGCACCCTATCGAATATCCGTGGTTCGACAGGGTACCTATCGAACAACCGCAGTTCGACAGGGTGCCGGCAGTTCGACAGGTGATAAAATAATTTTTAAA
osa-miR439c	LOC_Os07g30950.1|12007.m07363|cDNA	UGUCGAACCGCGGUUGUUCGA	UCGAGCCGUCGCGGUUCGACG	GGGTGGCAGATCTTCTGGTCGCCGAGCGTGACGCACATGGATCCGGCCATCTTCCACGAGCCGACCAAGTTCGAGCCGTCGCGGTTCGACGGCGCGGCGGCGGCGGCGGCGTACTCGTTCGTGCCGTTCGGCGGCGGGCCGCGGATCTGCCCCGGGATGGA
osa-miR439c	LOC_Os07g26410.1|12007.m06918|cDNA	UGUCGAACCGCGGUUGUUCGA	UCGAGGAACCGCGGAUCGACG	CAAGACTGAGTACTACCCACTGTACTCAGCAAGTCATACCGGAAGAGAAGATGAGACCACAGCAACGTCTTCGAGGAACCGCGGATCGACGAAACGACCGAAATCTACGCGACAAACAAAGCACACAAGCAAAACATGCTATAAGTCTACTGAAACAGGAA
osa-miR439c	LOC_Os06g16170.1|12006.m06330|cDNA	UGUCGAACCGCGGUUGUUCGA	GCGAGCUCCCGCGGUUCGACG	CACCAGAACTGCATGAAGTACGGGAGGCCCGACCTCGGGTTCCTCCGGTGGCGGTGGCGGCCGGAGCGCTGCGAGCTCCCGCGGTTCGACGCGGCGGCGTTCTTGGAGCTCGTCAGAGGCAAGTCGATGGCGTTCGTCGGAGACTCGCTCGCCAGGAACCA
osa-miR439c	LOC_Os06g16240.1|12006.m06337|cDNA	UGUCGAACCGCGGUUGUUCGA	GCGAGCUCCCGCGGUUCGACG	CACCAGAACTGCATGAAGTACGGCCGCCCCGACCTCGGCTTCCTCCGGTGGCGGTGGCGCCCGGAGCGCTGCGAGCTCCCGCGGTTCGACGCGGCGGCGTTCCTGGACCTCCTCAGGGGCAAGTCCATGGCGTTCGTCGGCGACTCGCTCTCCAGGAACCA
osa-miR395b	LOC_Os03g42334.1|12003.m09291|cDNA	GUGAAGUGUUUGGGGGAACUC	GUCUUCCCCCAAA-ACUUCAC	GGCATAGGGGTATTTACGTCCGACCGTGTCAAAAAATAGACTTCCGTCCGCCACGTCAGCACCGCAAGTATCCTTTAGATGACGCGGTGTCTATCGGCAAATATCCACGATTATGGGATGTCTTCCCCCAAAACTTCACTTTCATGGTGTCCCTGAGTTAA
osa-miR168b	LOC_Os04g52540.1|12004.m10147|cDNA	AGGCUUGGUGCAGCUCGGGAA	UUCGCCCGCUGCACCAAGCCG	CAGCCTTCTGGACGAGCACGGCTTCGCCTCCGACGACCTGCAGAAGCTGGTGTACAACCTCTGCTTCGTCTTCGCCCGCTGCACCAAGCCGGTGTCGCTGGCCACGCCCGTCTACTACGCCGACCTCGCCGCCTACCGCGGCAGGCTCTACTACGAGGGCA
osa-miR166i-5p	LOC_Os01g40600.1|12001.m10331|cDNA	AAUGCAGUUUGAUCCAAGAUC	GAGCAUGGAUCAAGCUGCAUG	AGAAGAGGCCGCCGCCACCGCCGCGAGATGCGGTTAAATCGTTGGTCGTTTCGAAGAAGAGAAGGCCAGAGAGCATGGATCAAGCTGCATGGCCGCCGTCGTCGGGGAAGACCACCGCGAGCAACGGTGCTCTTCAGGTGCTTTGCTGTAACTATGACGACGAG
osa-miR5790	LOC_Os07g04480.1|12007.m04917|cDNA	AAGACGAUCCUAGCAGAGCUUCAU	CUGAAGCUCCGCUAGGAUCGCCUU	CTTCTGAGCTGAAGATGGAGTTAGAGGACCAAGGCTCAGACCCCAGTTGAGTTTTGCCTGTGGAGTGGAGCTGAAGCTCCGCTAGGATCGCCTTTTTCCGCTGCTGTCGTTCTGTTTCGGTGTGAGGACTAAGTGCCTCTTCCGTAAGTATTTTACGCTTTA
osa-miR156c-5p	LOC_Os05g05170.1|12005.m05044|cDNA	UGACAGAAGAGAGUGAGCAC	AUGCGUUCUCUCUUCUGUCA	GGCTGCTCGACGCCGTCGGCGTCTACGTGCACCCGTGACGTGACGACGCAGATGATTTACTTGTTGTTGCATGCGTTCTCTCTTCTGTCAGTCTTCTAGTTTTATCTGAATATTGTTGAGGACTATTTCCTTGGCTCCTGTTGCAGAACTCGTCTGATCA
osa-miR1846c-5p	LOC_Os06g32960.1|12006.m07833|cDNA	AGUGAGGAGGCCGGGGCCGCU	AGCGG-CGCGGCCUCCUCACC	GGCGGCGAGGCGCCGTTCGACGAGCAGACGCCGATGCGGTTCGACAACAAGTACTTCCAGGACTTGCTCCAGCGGCGCGGCCTCCTCACCTCCGACCAGGAGCTCTACACCCATGGCGGGGAGGTAAGCGACCTGGTGGAGATGTACGCGACGAACCGCGA
osa-miR1846c-5p	LOC_Os07g33570.1|12007.m07617|cDNA	AGUGAGGAGGCCGGGGCCGCU	GGCGUCCCCGGCCUCUUCACC	CCAGCCGGCCGGCTGGAACACCCCCTGGGCCGCGTGCCTCCGTCGGCACGCCATCCGGCTCGGCTAGGCAGGCGTCCCCGGCCTCTTCACCAGCTCGGCCCACAGAGGCTGGGCCTTCCTCCGCTGGACCGGGCGCTTGGGACCCCATGCTGTCCCCCCGG
osa-miR1846c-5p	LOC_Os07g41400.1|12007.m08376|cDNA	AGUGAGGAGGCCGGGGCCGCU	GGCGGCGCCGGCCUCCUCAUC	CGTGGCCGTCGGCGCGGCGGTGAGCCTGCTTTGGCCGGCGGTGGCGCCCGTGGTGATGATGAAGGCGCCGGGCGGCGCCGGCCTCCTCATCTCCCGCATGGCCTTCGAGGCCAACCCGCAGCTCTACTACCACCTCCTCCACACCGCCGGCCGCGTCGCCG
osa-miR1846c-5p	LOC_Os01g16310.1|12001.m08227|cDNA	AGUGAGGAGGCCGGGGCCGCU	AGCGUCGUCGGCCUCCUCACC	GAGGTGGGCGATGCTGTTCTGGGAAGGGGACCAGATGGTGAGCTGGCAGGCGAACGACGGCATCAAGAGCAGCGTCGTCGGCCTCCTCACCGGCGGCATGTCCGGCTTCCCGCTCAACCACGGCGACGCCGGCGGCTACTGCACCGTCGACCTGCCGCTCC
osa-miR1846c-5p	LOC_Os04g33710.1|12004.m08466|cDNA	AGUGAGGAGGCCGGGGCCGCU	GGCGGCCUCGACCUCCUCACG	CGAGGAGCAGCGGCTCGGGCCGCGCCCCGCCACACAATCAAGGCCCCCGCCGCACCTCCTCCCGTACTCCGGCGGCCTCGACCTCCTCACGGAGGCACTTGGGGCCGAGAGCTTCGATCCGGACGACGACGACGACGCCACCGCCGCCTCCCCCGCCATGG
osa-miR1846c-5p	LOC_Os04g26834.1|12004.m07808|cDNA	AGUGAGGAGGCCGGGGCCGCU	GGCGGCCUCGGCCUCCCCACC	GGCGGAGGCGTACCGAGCGCACGACGGGAGCCGCAGGGGGAGGCTCCTCGCTGCCGCCGACATCCCCCTCGGCGGCCTCGGCCTCCCCACCGACACCGGGCTGTACTACACGGAGATCGGGATCGGGACGCCGACCAAGCGGTACTACGTGCAGGTGGACA
osa-miR6256	LOC_Os03g03034.2|12003.m78836|cDNA	GUAGUACUCGGUUGUAGGUGUA	UACACCUACGA-CGAGUACUAC	CTGCAACGACGTGCTCATCGGCCCAGCTCAGAAGCTCATCACCGATGGCTCCCCGGCCGTCTACCGGAACTACACCTACGACGAGTACTACAAGAAGTTCTGGAGCAGAAACCTCGACCAAGAACACTGCTTGGAGCTCTTCAGAACAACACCTACAGACA
osa-miR415	LOC_Os04g20164.2|12004.m101827|cDNA	AACAGAACAGAAGCAGAGCAG	CUGCUCUGC-UCUGCUCUGUU	GAGAGAACACCTCACATATAAACGAGAAGTGGACGTAGCTATCGATCGATCAGTCCAACCATGGCACAATCTGCTCTGCTCTGCTCTGTTTGTTTGGATATGCAGCTAGCTACTAACCAGCTAGACACTGATAAGGGAGTCGCGGCCGAAGGTGACGCTGG
osa-miR415	LOC_Os02g47990.1|12002.m09833|cDNA	AACAGAACAGAAG-CAGAGCAG	CUCCCCUGCCUUCUGUUCUGUA	GGTGCCAAGGGAGTGAAGTGTATTATATTAAGAGATTAGGCTTTTGTTTTTTAGGGAGTGCAGGCAGGAAGAATTCCTCCGGGAACGTCTCCCCTGCCTTCTGTTCTGTACAGTTTCTCTCACTTCTTCTATAATATAAAACCAGCTTGCTGAGTTCTTTC
osa-miR3980a-3p	LOC_Os01g19020.1|12001.m08439|cDNA	CUGGCCGAGGCCGUCGAUUCU	CGGAUCGGCGGCCGCGGCCAG	GAAACATGAGGCTGTCGGTGGCCATCCTCTGCGCCCTCGTCGCCGTGCAGGCGGCGGCGCTGCTCCTCGCCGGATCGGCGGCCGCGGCCAGCGAGCTCAAGGTCGGGTACTACCACAAGAAGTGCAAGGGCGTCGAGAACGTGATCAAGTGGCACGTCATC
osa-miR3980a-3p	LOC_Os08g34900.1|12008.m07479|cDNA	CUGGCCGAGGCCGUCGAUUCU	CUCACCGACGGCCUCGGCCAG	GGGCCTCGACGACACCGGCTCCGTGCTCGGCTCGCTCGTCGGCACCGCCCTCCAGACCGTCACGTCGCTCCTCACCGACGGCCTCGGCCAGGTGGCCGCCGGCGAGGCCTCGATCGCGTGGTCGTCGTCCCGCCGCGGCCTCGCCGAGGGCGGCGGCGCCC
osa-miR3980a-3p	LOC_Os11g03160.1|12011.m04512|cDNA	CUGGCCGAGGCCGUCGAUUCU	GCAAUCGGCGGCCACGGCCAG	CTGCCCCTGCCTAGCTTAATGTGGAACTAACTAGGAGTATTAATTAATTCCTTCCACTAATTACCAAGCGGCAATCGGCGGCCACGGCCAGTGAGGTCACCGTCCGCTCCGACGACGACAAGCTGCCACTGCTCACTGCTCTCTCGAGTCTGGAAGCAGGC
osa-miR3980a-3p	LOC_Os03g05060.1|12003.m06030|cDNA	CUGGCCGAGGCCGUCGAUUCU	AGCAACGCCGGCCUCGGCCGG	GTTCAACGACGACATCCTCCGCGACTGCCGGAAGACGAGAGACCACTGGCCGGACATGTGCGGGTTCGTCAGCAACGCCGGCCTCGGCCGGCCGCTCGTCGACCGGGCCGACGGCGTGCTGACGGGCGAGGCCGGGTGGTACGGCACGCACCAGTTCGCGC
osa-miR3980a-3p	LOC_Os06g50390.1|12006.m09563|cDNA	CUGGCCGAGGCCGUCGAUUCU	AGCAAAGACGGCCUCGGCCGG	GAAGGTGTCCGTGCCCAGCATCCTCGCCAGCACCGGCGTCGTCAAGTCGAACAGCTTCTCCATGTGCTTCAGCAAAGACGGCCTCGGCCGGATCAACTTCGGCGACACCGGCAGCGCCGACCAGTCCGAGACGCCGTTCATCGTCAAATCCACACACTCCT
osa-miR2118p	LOC_Os02g15690.1|12002.m06812|cDNA	UUCCCGAUGCCUCCCAUGCCUA	UCGGCA-GCGAGGCAUCGGGAG	TACGGGCGGCCGAGCTCGGGCATCACCATCAGGCGCGTCAGGGGCTCGTCCCCCTTCAGCGGCATCGCCATCGGCAGCGAGGCATCGGGAGGCGTCAGCAACGTGCTGGTGGAGGACTGCAGCATCTTCAACAGCGGCTACGGCATCCACATCAAGACCAAC
osa-miR2118p	LOC_Os01g58510.1|12001.m11993|cDNA	UUCCCGAUGCCUCCCAUGCCUA	UCGGCAUGGGCGGCGUCGGGAA	CTCGCCGAGCTGGAATCCATGGCGTTCGGGGCGGAGTGCGGCGCCGGAGGTCTTACCGGCGTCGGCATCGTCGGCATGGGCGGCGTCGGGAAGACCGCGCTCGCGCAGCTCGTGTTCAACAGCCCGCGGGCGAGGCGCCGCTTCTTCCCCAGGATCTGGGTG
osa-miR2118p	LOC_Os01g71950.1|12001.m13233|cDNA	UUCCCGAUGCCUCCCAUGCCUA	UCGGCAUGGGUGGCGUCGGGAA	GACCAGCAACTCGCCGAGCTGGAATCCGTGGCGGAGTGCGGCGCCGGAGGACTTACCGGCGTCGGCATCGTCGGCATGGGTGGCGTCGGGAAGACCGGGCTCGCGCAGCTCGTGTTCAACAGCCTGCGGGCAATGAGGAGAGGGGCGGCGGCCGCCGGCGTT
osa-miR2925	LOC_Os01g43320.1|12001.m10595|cDNA	UGGCGGCCGCGGGCUUCGU	GCGAGGCCCGCGGCCGCCG	ACCGTGCTCACCGCCGTCGGCGCCGTCACCTTCTACGAGTACTCCCTCATGTCCCGCGTCCTCGAGCACTGCGAGGCCCGCGGCCGCCGCCACATCCGCTTCCGCGAGCTCGCCGCCGACGTCCTCGGGTCCGGGTGGATGTTTTACTTCGTGGTCATC
osa-miR2925	LOC_Os02g56690.1|12002.m10691|cDNA	UGGCGGCCGCGGGCUUCGU	ACGACGCCCGCGGCCGCUA	CCGAACGCCGTCGCGGCCTACGTCGACGTCCGCGACGTCGCCCGCGCGCACGCACTCGTCTACGAGCGCCACGACGCCCGCGGCCGCTACCTCTGCATCGGCGCCGTGCTCCACCGCGCCCATCTCCTCCAGATGCTCAAGGAACTTTTCCCACAGTAC
osa-miR2925	LOC_Os03g18840.1|12003.m07304|cDNA	UGGCGGCCGCGGGCUUCGU	AUGGCGCCCGCGGCCGCCA	CGCGCAGCCACCTAAACCCCTCTCCTCCCCCTTCCTCTCCCGCCGCCGCCGCGCGCGCGAGCCGGCGGCCATGGCGCCCGCGGCCGCCACCATCCGCGACCTGCTCACCTCCTTCAGCCCCGCCGCGGACTTCCTCGCCCTCTCCTCTGGCGACGGCCG
osa-miR2925	LOC_Os08g08080.1|12008.m04943|cDNA	UGGCGGCCGCGGGCUUCGU	CCCAAGCCCGCGGCCGCCG	GAAGGAGTACCTCAAGAGGTACCAATCCGACGACGCGCAGGGCAAGGCCAAGAAGAAGAAGAAGAAGAAGCCCAAGCCCGCGGCCGCCGTGGGCGGAGGTGTGCTTATCGTCGACGAGGACCCCACGTGGCACAAGCCCGTCCAGATCGAGGAGGAGCC
osa-miR2925	LOC_Os08g08080.2|12008.m26809|cDNA	UGGCGGCCGCGGGCUUCGU	CCCAAGCCCGCGGCCGCCG	GAAGGAGTACCTCAAGAGGTACCAATCCGACGACGCGCAGGGCAAGGCCAAGAAGAAGAAGAAGAAGAAGCCCAAGCCCGCGGCCGCCGTGGGCGGAGGTGTGCTTATCGTCGACGAGGACCCCACGTGGCACAAGCCCGTCCAGATCGAGGAGGAGCC
osa-miR2925	LOC_Os03g13920.1|12003.m06836|cDNA	UGGCGGCCGCGGGCUUCGU	GCUGAGCCCGCGGCCGCCG	TCCACCGAGCCCGGCGCCGCCGCCACCGCCGTTGTCCTCCCTCGCCAAGCCTGCTGCTGTCGCCACCGACGCTGAGCCCGCGGCCGCCGCCACCGAGCCTCCTCGGCCCTCCATTCGGACCACCGCCGCCACCTCACCGACGACCCCCACCGAGCCTGC
osa-miR2925	LOC_Os01g61170.1|12001.m12244|cDNA	UGGCGGCCGCGGGCUUCGU	ACCAACCCCGCGGCCGCCG	ATGGCCTCCGCCGCCGCACCGACGCCGCAGCCGTTGCTCCCCGTGACCAACCCCGCGGCCGCCGGTGGCTCCGCGCCGTCCTCCGGCTCGGCGCTCACCGACGCGCCGCTCGCCACGCCGGCGTTCCGGCTCTTCCTCTCCGAGGCCACCTCGCGGCTG
osa-miR2925	LOC_Os08g39200.1|12008.m07901|cDNA	UGGCGGCCGCGGGCUUCGU	GCGAGGCUCGCGGCCGCCG	AGGCCGTCCTCGAGCTCAGGCATGACGTCACCGAGGCGCAGGCGGTGCTGCGGAGGGGCAACGCCGCAAGGCGAGGCTCGCGGCCGCCGTCAGGTCCCAATGCTGGGCCGAAGGAGCTCTGCCGCCTCGCCTCCGCCACTGCGGCTGCCACCAAGCACT
osa-miR2925	LOC_Os01g13450.1|12001.m07954|cDNA	UGGCGGCCGCGGGCUUCGU	ACGAAUCCCGCCGCCGCCA	AGGGGTAGGGCCGGGCGGCGTGCAGAGTTGTCGTCGCAGTGGCGCTTCGGGTCCCAGTCCCCTCTCCTCCACGAATCCCGCCGCCGCCACCATGAATCGCACCGCTGATGGCATGGAGATACCCAAGTTCCATCAAGCCATAGTCACCGATCAGCGCTG
osa-miR2925	LOC_Os02g46990.1|12002.m09735|cDNA	UGGCGGCCGCGGGCUUCGU	GCGAAGGCCGCGGCCGCCG	GCCGCCTTAAGCCTTAAACCCTACTCTCCCACAAACCCCCCCACCCAAAGCCGCCATGGCTGCCGCCGCCGCGAAGGCCGCGGCCGCCGCCCTCTCCACCGCCGGTGTCGTCGCCTTCTCCTCCGAGCGGGCGTACGCCGATGGGGGCGCCCCCGCGTT
osa-miR2925	LOC_Os10g35020.1|12010.m06325|cDNA	UGGCGGCCGCGGGCUUCGU	GCGAAGCCCGCCGCCGCCG	CGAATCCGGCGACTCCTCCTCCTCCTCGTCGTCGGCGGCTGCGGAGGAGGAGGAGGAGGTCGCCGCTCCGGCGAAGCCCGCCGCCGCCGGCGGCGGCGGGGCCAGGCCGGTGTGCTACGAGACGAGCCGCCGCTCCGACACCTGCGAGGCCGCCGGCGA
osa-miR2925	LOC_Os03g58470.1|12003.m10753|cDNA	UGGCGGCCGCGGGCUUCGU	GCGAAGCCCGCCGCCGCCG	CAAGCTGACCAAGGTCAAGAACTCCTACAAGTTGCCGCCGACGCGCGCGCCGGCCGCGGCCAAGCCCAAGGCGAAGCCCGCCGCCGCCGCAAAGCCGAAGCCGAAGCCGAAGGCCGCAGCTAAGCCCAAGGCGGCTGCCAAGCCGAAGGCCAAGGCTCC
osa-miR2925	LOC_Os10g39190.1|12010.m06689|cDNA	UGGCGGCCGCGGGCUUCGU	ACGCCGCCCGCGGCCGCCU	TGGAGCCGCTTCGTCAAGGAGAAGCGCCTCGGCGCCGGCGACACCGTGTCGTTCGGCCGCGGCCTCGGCGACGCCGCCCGCGGCCGCCTCTTCATCGACTTCCGCCGCCGCCGCCAGGACGCCGGCAGCTTCATGTTCCCGCCGACGGCGGCGCCGCCG
osa-miR2925	LOC_Os02g58660.2|12002.m33487|cDNA	UGGCGGCCGCGGGCUUCGU	GCGGUGCUCGCGGCCGCCA	CGACGGCCAGCCCACCCCATCCTTCCCGGACATGTCCATCGTCATGTCCATGGCCTTCACGGCGTGCCTGGCGGTGCTCGCGGCCGCCAGGGCCGCCAGGCTGCTCAACAGGCTCAAGCGCGGCCGCCGCTACGTCAGCAAGTACGAGCTCTGCGCCAT
osa-miR2925	LOC_Os09g36740.1|12009.m06623|cDNA	UGGCGGCCGCGGGCUUCGU	ACGUGGCUCGCGGCCGCCG	CGCCGCTGCCTCCTCCTCCTCCGTTCTCGGGTCGACAGCGACGATGATGCAGCAGCAGCAGCAGCAGGAGACGTGGCTCGCGGCCGCCGCGGCGGTGGGGCTCCGGCCGACCAAGTCGGCACCCTGCTCGCCCATCAAGCCTGCGGAGTCGTCGGCGTC
osa-miR2925	LOC_Os06g47520.1|12006.m09278|cDNA	UGGCGGCCGCGGGCUUCGU	ACGAGGUUCGCGGCCGCCG	CCGTCCTCGAGCTCAGGCATGACGTCGCCGAGGCATGGCCGCATGGGCGGCGCTGTGGAGGGACGACGCCACGAGGTTCGCGGCCGCCGTCACGTCCCAGTGCAGGGCCGAGAAGGATCTCTGTTGCCTCGCCGCCGCTGCCCTCAAGCACTCGTCGCG
osa-miR2925	LOC_Os03g50090.3|12003.m35388|cDNA	UGGCGGCCGCGGGCUUCGU	ACGAAUCCCGCCGCCGCCG	TCGTCTCGTCCTCCACACAAACCCTCCCCAACTCCACGAATCCCGCCGCCGCCGCCGCCGCCATGAAGCGCGCCGCCGACGGGATGGAGAAGCCCAAGTTCCTCACGCGGGAGGAGCGGGAGAAGCTGGCGCTCGAGCGCCGCCAGGCCGCCGTCACCG
osa-miR2925	LOC_Os05g44260.1|12005.m08552|cDNA	UGGCGGCCGCGGGCUUCGU	ACGACGCCCGCCGCCGCCG	GCGGCCATGGAGGAGTTCCAAGAAGCCGACGTCCTCTGGCCGGACCACCACCAGCACCTCCGCCGCGACGACGACGCCCGCCGCCGCCGCCACCAGGAGCAGCAGCATGGTGGCGTGGACGACGCCGACGACTCGCGTGGCGGCACTGGCACGCCGTCG
[truncated: 2,527 more rows]
