# Supplementary material for: Plant microRNA-Target Interaction Identification Model Based on the Integration of Prediction Tools and Support Vector Machine
Source: PLoS One. 2014 Jul 22;9(7):e103181. doi: 10.1371/journal.pone.0103181 (PMC4106887; doi:10.1371/journal.pone.0103181)
Supplement: Table S6 — Credible miRNA target interactions of Vitis vinifera . (XLSX) [file pone.0103181.s007.xlsx]

## Sheet: Sheet1
We run our model on grape to demonstrate gross usability over other plant species. Results turn out to be that our approach is also suitable for other species. Table S6 gives the detail results of Grape miRNA target interactions.
Table S6
Vitis vinifera miRNA	Transcript	miRNA sequence(5'-3')	Transcript sequence(5'-3')	Target site context
vvi-miR159a	GSVIVT01037362001	CUUGGAGUGAAGGGAGCUCUC	UGGAGCUCCCUUCUCUCCAAU	ACTTCCTGGCAGCCATGCCCTTTCAAATGGCAATTTCTCTTCCGAGCCCATCTCTGGGGCTATGAAGGTGGAGCTCCCTTCTCTCCAATATTCAGAGGCTCAAGTTGGCAACTGGGGCTCACTTTTCCCAATGCCTTCAATTGAGTCTGTTGATACTCT
vvi-miR408	GSVIVT01028654001	AUGCACUGCCUCUUCCCUGGC	UUCAGGGAAGAUGCAGUGCAA	ACAATACTTGGCAGGAATCTCCCACTCTCTTTCCCCAAACCTTCACTACTTGTAAAATGGCTCTTCAGGGAAGATGCAGTGCAAACCATGCTATAGCTCTTACTACCATTCTTGTTTTTGTGCTGCTTCATGTCAAGGCCTCTCAGGCAACTACCTTCA
vvi-miR319e	GSVIVT01016168001	UUUGGACUGAAGGGAGCUCCU	AGGAACUCCAUUCGGUCCAAG	TCAAAGCAGAAAATTCTAGGCTCAAGGAAAAGATTGATGACATCAATGGTACCTATGCTGAGTTGTCCAAGGAACTCCATTCGGTCCAAGGTCAACTGGTAGTGGAAAGATCAAGATGCTCAAAACTGGAGGCACAAATTGCAGAACTGCAAAAGATGCT
vvi-miR393a	GSVIVT01013697001	UCCAAAGGGAUCGCAUUGAUC	GAUCAGUGC-AUUCCUUUGGA	AACACTAATTGACTTCTATATCAATGTTGTGGCCCTCTCAGTTTGGGTTGCTTACAAAGAATCAAGTTGGATCAGTGCATTCCTTTGGATAATTCTATTGATATGTTTTGGCAGCATTACTACATGCATCTACATTGTCCAACAGCTCTTCCAGCTCTC
vvi-miR169a	GSVIVT01013631001	CAGCCAAGGAUGACUUGCCGG	AGGGUAAGUUGUCCUUGGCUG	TGCAGCTTCTACTCATAAGCCAGGTCCTAGTTTTGTCCCTTTCAAGAGCCAAAGTGACCTACAAAATAAGGGTAAGTTGTCCTTGGCTGCTTACCCTAAAAAGAGAGTAGGGGTGGAAGGTGGAGGGTGGAGGGTGGAGGGTGGAGGGGTAGGGTTTGA
vvi-miR159b	GSVIVT01037362001	CUUGGAGUGAAGGGAGCUCUC	UGGAGCUCCCUUCUCUCCAAU	ACTTCCTGGCAGCCATGCCCTTTCAAATGGCAATTTCTCTTCCGAGCCCATCTCTGGGGCTATGAAGGTGGAGCTCCCTTCTCTCCAATATTCAGAGGCTCAAGTTGGCAACTGGGGCTCACTTTTCCCAATGCCTTCAATTGAGTCTGTTGATACTCT
vvi-miR159b	GSVIVT01018234001	CUUGGAGUGAAGGGAGCUCUC	UGGAGCUCCAUUCGCUCCAAA	AAGGGCCATGGAAGGCAGAGGAAGATGAGGTGCTGATAAACCATGTGAACAAGTATGGCCCCAGAGACTGGAGCTCCATTCGCTCCAAAGGGCTCTTGCAGCGCACTGGCAAGTCCTGTCGCCTCCGTTGGGTCAACAAACTCAGACCCAACTTGAAGA
vvi-miR477	GSVIVT01014289001	AUCUCCCUCAAAGGCUUCCAA	CUGGAAGU-UUUGAGGGAGAU	ATCCAGATGTGGCAATCTGCAATTGCATCATTGATGCATTGTGTTTCAAGAAGCGGATTCCCGAAGCTCTGGAAGTTTTGAGGGAGATGAATGAGCGAGATTGCCAGCCTGATGTCGCGACTTACAACTCGCTCATCAAGCATTTGTGCAAGATTCAG
vvi-miR172d	GSVIVT01016352001	UGAGAAUCUUGAUGAUGCUGCAU	CUGCAGCAUCAUCAGGAUUCCCU	AAGATTCTCAAACTGGGCAAGGCAAGTGTATGGCCATGGTGTCAATATCCCAATCCCACTGTTGTCTACTGCAGCATCATCAGGATTCCCTTCTTGCTCCACCATTGGTCCCTCTGCAACTCTTCCACTATTAAATCCCAGGAACATTAATCCTGCCCTGC
vvi-miR172d	GSVIVT01030611001	UGAGAAUCUUGAUGAUGCUGCAU	AUUCAGCUACAACAAGAUUCUCA	CGTCCATGTGCGTATCCAGCAGCGTAATGGGAGGAAAAGCCTGACTACCGTGCAAGGGTTGAAGAAGGAATTCAGCTACAACAAGATTCTCAAGGACCTCAAGAAGGAGTTCTGCTGCAATGGCACTGTTGTCCAGGACCCTGAGCTAGGCCAGGTCATTCA
vvi-miR396a	GSVIVT01007165001	UUCCACA-GCUUUCUUGAACUA	UCGUUCAAGAAAGCCUGUGGAA	ATGGCGGTGCTCAAGAGACGCTGTTGCTGATCAGAAATACTGTGAAAGGCACATAAACAGGGGTCGCCATCGTTCAAGAAAGCCTGTGGAAGGCCAGACTGGCCATGCCGTCTCTGGACCCACTAATTCGAAGGTGGTGCCGATGCCTTCCACCATGTCAG
vvi-miR396a	GSVIVT01009299001	UUCCACA-GCUUUCUUGAACUA	UCGUUCAAGAAAGCCUGUGGAA	ATGGCGGTGCTCAAGAGATGCAGTTGCCGATCAGAAGTATTGTGAGCGGCACATGAACAGGGGCCGTCATCGTTCAAGAAAGCCTGTGGAAGGCCAAACCGGCCATTCCGTCCCCGGACCCACCACCACTGCCACAAAGCTGATGCCTATTACTTCCTCTT
vvi-miR396a	GSVIVT01015095001	UUCCACA-GCUUUCUUGAACUA	CCGUUCAAGAAAGCCUGUGGAA	GGAGGTGTGCAAAGGAAGCATACCCAGATTCGAAGTACTGTGAGAGACATATGCACCGAGGCAGAAACCGTTCAAGAAAGCCTGTGGAAGTTATGACACCCTCAAAAACACCACCAACAGTAACTACTCCTACTGCTACAATGGCAGCAAACCCACCAC
vvi-miR396a	GSVIVT01019667001	UUCCACA-GCUUUCUUGAACUA	CCGUUCAAGAAAGCCUGUGGAA	GGCGGTGCTCGAGAGATGTGGCACCTGACCAGAAGTACTGCGAGCGACACACTCATAAAGGCCGACCCCGTTCAAGAAAGCCTGTGGAATTGCATTCCGAGTTAATCAACAACTCCGCCACCACCACCGCCACCACCACCAGTAGCAACAACAAGCAGC
vvi-miR396a	GSVIVT01016762001	UUCCACA-GCUUUCUUGAACUA	CCGUUCAAGAAAGCCUGUGGAA	GGAGGTGCTCCAAAGAAGCATACCCAGATTCAAAATACTGTGAGAGACACATGCACAGAGGCAAAAACCGTTCAAGAAAGCCTGTGGAAGTTATTTCAGCTACAAACCCTTCACCAACCATCTCATCAATCAACTCAAATCCTTCCTCCACCACCACCA
vvi-miR396a	GSVIVT01024326001	UUCCACA-GCUUUCUUGAACUA	CCGUUCAAGAAAGCCUGUGGAA	GGAGGTGCTCCAAAGACGCCTACCCGGACTCCAAGTACTGTGAGCGCCACATGCACCGTGGCCGCAACCGTTCAAGAAAGCCTGTGGAATCACAAACTACTACACAGTCTTCTTCGACTGTGACTTCACTAACTGTCACTGGAGGCAGTGGCAGTGGAG
vvi-miR396a	GSVIVT01027535001	UUCCACA-GCUUUCUUGAACUA	GCGUUCAAGAAAGCCUGUGGAA	GGAGGTGCAGTAAGGATGTGGTTCCAGACCAGAAGTACTGTGAGCGGCACATGCACCGTGGCCGCCAGCGTTCAAGAAAGCCTGTGGAAGCTCCTGCAATTGCTTCTCATGTTACAAGACCAACCTTCAATTCGAGTATGGAGTCCGAGAATTCAAAAA
vvi-miR396a	GSVIVT01038629001	UUCCACA-GCUUUCUUGAACUA	CCGUUCAAGAAAGCCUGUGGAA	GGCGGTGCTCAAGAGATGTGGCACTCAATCAGAAGTACTGTGAACGGCACATGCACAGAGGCCGACCCCGTTCAAGAAAGCCTGTGGAAGTTCATGCCGACGTCAACAGTAGCCACAAGAAGACCCGCCATTGCCATGCTCTTCCTGCAACTCCTGCAA
vvi-miR169c	GSVIVT01013631001	CAGCCAAGGAUGACUUGCCGG	AGGGUAAGUUGUCCUUGGCUG	TGCAGCTTCTACTCATAAGCCAGGTCCTAGTTTTGTCCCTTTCAAGAGCCAAAGTGACCTACAAAATAAGGGTAAGTTGTCCTTGGCTGCTTACCCTAAAAAGAGAGTAGGGGTGGAAGGTGGAGGGTGGAGGGTGGAGGGTGGAGGGGTAGGGTTTGA
vvi-miR169f	GSVIVT01013631001	CAGCCAAGGAUGACUUGCCGA	AGGGUAAGUUGUCCUUGGCUG	TGCAGCTTCTACTCATAAGCCAGGTCCTAGTTTTGTCCCTTTCAAGAGCCAAAGTGACCTACAAAATAAGGGTAAGTTGTCCTTGGCTGCTTACCCTAAAAAGAGAGTAGGGGTGGAAGGTGGAGGGTGGAGGGTGGAGGGTGGAGGGGTAGGGTTTGA
vvi-miR169f	GSVIVT01031370001	CAGCCAAGGAUGACUUGCCGA	UUGGCAAGUCAUUGUUGGCUA	GTGAGAAAAGGAAGAAAGCATGTGAAGTTATTGTGAAAAAATAAATGTTGCTATCATGGAATTTGAAAATTGGCAAGTCATTGTTGGCTAGCAGGAATAAGTCTCTCATGTCTTTTTCTTGATATGTGACTGTGGGAATAAGCCCAAATATTTAATGAAT
vvi-miR393b	GSVIVT01013697001	UCCAAAGGGAUCGCAUUGAUC	GAUCAGUGC-AUUCCUUUGGA	AACACTAATTGACTTCTATATCAATGTTGTGGCCCTCTCAGTTTGGGTTGCTTACAAAGAATCAAGTTGGATCAGTGCATTCCTTTGGATAATTCTATTGATATGTTTTGGCAGCATTACTACATGCATCTACATTGTCCAACAGCTCTTCCAGCTCTC
vvi-miR396d	GSVIVT01015095001	UUCCACA-GCUUUCUUGAACUG	CCGUUCAAGAAAGCCUGUGGAA	ATGGAGGTGTGCAAAGGAAGCATACCCAGATTCGAAGTACTGTGAGAGACATATGCACCGAGGCAGAAACCGTTCAAGAAAGCCTGTGGAAGTTATGACACCCTCAAAAACACCACCAACAGTAACTACTCCTACTGCTACAATGGCAGCAAACCCACCAC
vvi-miR396d	GSVIVT01019667001	UUCCACA-GCUUUCUUGAACUG	CCGUUCAAGAAAGCCUGUGGAA	ATGGCGGTGCTCGAGAGATGTGGCACCTGACCAGAAGTACTGCGAGCGACACACTCATAAAGGCCGACCCCGTTCAAGAAAGCCTGTGGAATTGCATTCCGAGTTAATCAACAACTCCGCCACCACCACCGCCACCACCACCAGTAGCAACAACAAGCAGC
vvi-miR396d	GSVIVT01016762001	UUCCACA-GCUUUCUUGAACUG	CCGUUCAAGAAAGCCUGUGGAA	ATGGAGGTGCTCCAAAGAAGCATACCCAGATTCAAAATACTGTGAGAGACACATGCACAGAGGCAAAAACCGTTCAAGAAAGCCTGTGGAAGTTATTTCAGCTACAAACCCTTCACCAACCATCTCATCAATCAACTCAAATCCTTCCTCCACCACCACCA
vvi-miR396d	GSVIVT01024326001	UUCCACA-GCUUUCUUGAACUG	CCGUUCAAGAAAGCCUGUGGAA	ATGGAGGTGCTCCAAAGACGCCTACCCGGACTCCAAGTACTGTGAGCGCCACATGCACCGTGGCCGCAACCGTTCAAGAAAGCCTGTGGAATCACAAACTACTACACAGTCTTCTTCGACTGTGACTTCACTAACTGTCACTGGAGGCAGTGGCAGTGGAG
vvi-miR396d	GSVIVT01038629001	UUCCACA-GCUUUCUUGAACUG	CCGUUCAAGAAAGCCUGUGGAA	ATGGCGGTGCTCAAGAGATGTGGCACTCAATCAGAAGTACTGTGAACGGCACATGCACAGAGGCCGACCCCGTTCAAGAAAGCCTGTGGAAGTTCATGCCGACGTCAACAGTAGCCACAAGAAGACCCGCCATTGCCATGCTCTTCCTGCAACTCCTGCAA
vvi-miR396d	GSVIVT01007165001	UUCCACA-GCUUUCUUGAACUG	UCGUUCAAGAAAGCCUGUGGAA	GGCGGTGCTCAAGAGACGCTGTTGCTGATCAGAAATACTGTGAAAGGCACATAAACAGGGGTCGCCATCGTTCAAGAAAGCCTGTGGAAGGCCAGACTGGCCATGCCGTCTCTGGACCCACTAATTCGAAGGTGGTGCCGATGCCTTCCACCATGTCAG
vvi-miR396d	GSVIVT01009299001	UUCCACA-GCUUUCUUGAACUG	UCGUUCAAGAAAGCCUGUGGAA	GGCGGTGCTCAAGAGATGCAGTTGCCGATCAGAAGTATTGTGAGCGGCACATGAACAGGGGCCGTCATCGTTCAAGAAAGCCTGTGGAAGGCCAAACCGGCCATTCCGTCCCCGGACCCACCACCACTGCCACAAAGCTGATGCCTATTACTTCCTCTT
vvi-miR396d	GSVIVT01027535001	UUCCACA-GCUUUCUUGAACUG	GCGUUCAAGAAAGCCUGUGGAA	GGAGGTGCAGTAAGGATGTGGTTCCAGACCAGAAGTACTGTGAGCGGCACATGCACCGTGGCCGCCAGCGTTCAAGAAAGCCTGTGGAAGCTCCTGCAATTGCTTCTCATGTTACAAGACCAACCTTCAATTCGAGTATGGAGTCCGAGAATTCAAAAA
vvi-miR396b	GSVIVT01015095001	UUCCACA-GCUUUCUUGAACU	CGUUCAAGAAAGCCUGUGGAA	GGAGGTGTGCAAAGGAAGCATACCCAGATTCGAAGTACTGTGAGAGACATATGCACCGAGGCAGAAACCGTTCAAGAAAGCCTGTGGAAGTTATGACACCCTCAAAAACACCACCAACAGTAACTACTCCTACTGCTACAATGGCAGCAAACCCACCAC
vvi-miR396b	GSVIVT01019667001	UUCCACA-GCUUUCUUGAACU	CGUUCAAGAAAGCCUGUGGAA	GGCGGTGCTCGAGAGATGTGGCACCTGACCAGAAGTACTGCGAGCGACACACTCATAAAGGCCGACCCCGTTCAAGAAAGCCTGTGGAATTGCATTCCGAGTTAATCAACAACTCCGCCACCACCACCGCCACCACCACCAGTAGCAACAACAAGCAGC
vvi-miR396b	GSVIVT01016762001	UUCCACA-GCUUUCUUGAACU	CGUUCAAGAAAGCCUGUGGAA	GGAGGTGCTCCAAAGAAGCATACCCAGATTCAAAATACTGTGAGAGACACATGCACAGAGGCAAAAACCGTTCAAGAAAGCCTGTGGAAGTTATTTCAGCTACAAACCCTTCACCAACCATCTCATCAATCAACTCAAATCCTTCCTCCACCACCACCA
vvi-miR396b	GSVIVT01024326001	UUCCACA-GCUUUCUUGAACU	CGUUCAAGAAAGCCUGUGGAA	GGAGGTGCTCCAAAGACGCCTACCCGGACTCCAAGTACTGTGAGCGCCACATGCACCGTGGCCGCAACCGTTCAAGAAAGCCTGTGGAATCACAAACTACTACACAGTCTTCTTCGACTGTGACTTCACTAACTGTCACTGGAGGCAGTGGCAGTGGAG
vvi-miR396b	GSVIVT01007165001	UUCCACA-GCUUUCUUGAACU	CGUUCAAGAAAGCCUGUGGAA	GGCGGTGCTCAAGAGACGCTGTTGCTGATCAGAAATACTGTGAAAGGCACATAAACAGGGGTCGCCATCGTTCAAGAAAGCCTGTGGAAGGCCAGACTGGCCATGCCGTCTCTGGACCCACTAATTCGAAGGTGGTGCCGATGCCTTCCACCATGTCAG
vvi-miR396b	GSVIVT01009299001	UUCCACA-GCUUUCUUGAACU	CGUUCAAGAAAGCCUGUGGAA	GGCGGTGCTCAAGAGATGCAGTTGCCGATCAGAAGTATTGTGAGCGGCACATGAACAGGGGCCGTCATCGTTCAAGAAAGCCTGTGGAAGGCCAAACCGGCCATTCCGTCCCCGGACCCACCACCACTGCCACAAAGCTGATGCCTATTACTTCCTCTT
vvi-miR396b	GSVIVT01027535001	UUCCACA-GCUUUCUUGAACU	CGUUCAAGAAAGCCUGUGGAA	GGAGGTGCAGTAAGGATGTGGTTCCAGACCAGAAGTACTGTGAGCGGCACATGCACCGTGGCCGCCAGCGTTCAAGAAAGCCTGTGGAAGCTCCTGCAATTGCTTCTCATGTTACAAGACCAACCTTCAATTCGAGTATGGAGTCCGAGAATTCAAAAA
vvi-miR396b	GSVIVT01038629001	UUCCACA-GCUUUCUUGAACU	CGUUCAAGAAAGCCUGUGGAA	GGCGGTGCTCAAGAGATGTGGCACTCAATCAGAAGTACTGTGAACGGCACATGCACAGAGGCCGACCCCGTTCAAGAAAGCCTGTGGAAGTTCATGCCGACGTCAACAGTAGCCACAAGAAGACCCGCCATTGCCATGCTCTTCCTGCAACTCCTGCAA
vvi-miR399i	GSVIVT01001679001	CGCCAAAGGAGAGUUGCCCUG	CAGGGCAGC-CUCUUUUGGCG	TTGTCCTAAAAAATTCAAGCTCCAGTGTCATATGGCAGAGTTTTGATACTCCAACAGACACCATTTTACCAGGGCAGCCTCTTTTGGCGGGGCAAAAGCTGGTCTCAAGCGTTTCTGAGACTAATCACTCGGCTGGAAAATTTCAACTCATTATGCAGA
vvi-miR3623-3p	GSVIVT01015910001	UGGUGCUUGGACGAAUUUGCUA	CAGCAAGUUC-UCCGAGCACCA	CTGACGCACGCAGTTTTGGGGGCCGCGTTATTGGTGGGATAACCCAACGGTTTGCAGCGCGACTATTGCAGCAAGTTCTCCGAGCACCACCAACGGTTCCTGCTTCAACTTTATAGCCTTTCAAAACATTTTGGTGGGTAAGATAATGTATACATGTTG
vvi-miR447b-3p	GSVIVT01010210001	CGAAGUCUUUGGGGAGAGUGG	CCAUUCUCCGCAAGGACUUCC	ACGTCGTACGCCGCGAGAAATGGACATCCCACTACTCCCCACTCTCCATCCTCGACCTCGCCCTCTCCTCCATTCTCCGCAAGGACTTCCCCCTCAAGCTCTCTCTCATCTCCTTCCTCGAAGAGTTCTCCGATTCTCTCTTCCGCAATTTCGAAGTCCA
vvi-miR828b	GSVIVT01025512001	UCUUGCUCAAAUGAGUGUUCCA	UGGAACACU-GUUUGAGCAAGG	ATAGCCTCTATGGAGTGGCTATAATGGGAGAAGCCCAAAGAGGAGCAGGCCTCAATGAATCTGCTAAGGAGGATGTTATCCTGGTCGAGGCCTCTAGAGAGCATGAAGCAATGAGTCTGGTGTAAGTGTTTAAGGTTGGAACACTGTTTGAGCAAGGAAA
vvi-miR3625-3p	GSVIVT01035657001	CGGGAGAUGACUACUGGAAGC	AUUGCAAGUGGUCAUCUCCCG	GTAGCATGTATCCTCAAGGCCCTCAACCAATGGGAAATGACCAAGCTGCAGTTATGTATAGCCAACCAATTGCAAGTGGTCATCTCCCGGGAATTAATGCACAGGCTATTCCAAACAATCAGTTCATGGGTTTGCATTCTCAACCAATCCAAGTAGCGC
vvi-miR396c	GSVIVT01015095001	UUCCACA-GCUUUCUUGAACUG	CCGUUCAAGAAAGCCUGUGGAA	ATGGAGGTGTGCAAAGGAAGCATACCCAGATTCGAAGTACTGTGAGAGACATATGCACCGAGGCAGAAACCGTTCAAGAAAGCCTGTGGAAGTTATGACACCCTCAAAAACACCACCAACAGTAACTACTCCTACTGCTACAATGGCAGCAAACCCACCAC
vvi-miR396c	GSVIVT01019667001	UUCCACA-GCUUUCUUGAACUG	CCGUUCAAGAAAGCCUGUGGAA	ATGGCGGTGCTCGAGAGATGTGGCACCTGACCAGAAGTACTGCGAGCGACACACTCATAAAGGCCGACCCCGTTCAAGAAAGCCTGTGGAATTGCATTCCGAGTTAATCAACAACTCCGCCACCACCACCGCCACCACCACCAGTAGCAACAACAAGCAGC
vvi-miR396c	GSVIVT01016762001	UUCCACA-GCUUUCUUGAACUG	CCGUUCAAGAAAGCCUGUGGAA	ATGGAGGTGCTCCAAAGAAGCATACCCAGATTCAAAATACTGTGAGAGACACATGCACAGAGGCAAAAACCGTTCAAGAAAGCCTGTGGAAGTTATTTCAGCTACAAACCCTTCACCAACCATCTCATCAATCAACTCAAATCCTTCCTCCACCACCACCA
vvi-miR396c	GSVIVT01024326001	UUCCACA-GCUUUCUUGAACUG	CCGUUCAAGAAAGCCUGUGGAA	ATGGAGGTGCTCCAAAGACGCCTACCCGGACTCCAAGTACTGTGAGCGCCACATGCACCGTGGCCGCAACCGTTCAAGAAAGCCTGTGGAATCACAAACTACTACACAGTCTTCTTCGACTGTGACTTCACTAACTGTCACTGGAGGCAGTGGCAGTGGAG
vvi-miR396c	GSVIVT01038629001	UUCCACA-GCUUUCUUGAACUG	CCGUUCAAGAAAGCCUGUGGAA	ATGGCGGTGCTCAAGAGATGTGGCACTCAATCAGAAGTACTGTGAACGGCACATGCACAGAGGCCGACCCCGTTCAAGAAAGCCTGTGGAAGTTCATGCCGACGTCAACAGTAGCCACAAGAAGACCCGCCATTGCCATGCTCTTCCTGCAACTCCTGCAA
vvi-miR396c	GSVIVT01007165001	UUCCACA-GCUUUCUUGAACUG	UCGUUCAAGAAAGCCUGUGGAA	GGCGGTGCTCAAGAGACGCTGTTGCTGATCAGAAATACTGTGAAAGGCACATAAACAGGGGTCGCCATCGTTCAAGAAAGCCTGTGGAAGGCCAGACTGGCCATGCCGTCTCTGGACCCACTAATTCGAAGGTGGTGCCGATGCCTTCCACCATGTCAG
vvi-miR396c	GSVIVT01009299001	UUCCACA-GCUUUCUUGAACUG	UCGUUCAAGAAAGCCUGUGGAA	GGCGGTGCTCAAGAGATGCAGTTGCCGATCAGAAGTATTGTGAGCGGCACATGAACAGGGGCCGTCATCGTTCAAGAAAGCCTGTGGAAGGCCAAACCGGCCATTCCGTCCCCGGACCCACCACCACTGCCACAAAGCTGATGCCTATTACTTCCTCTT
vvi-miR396c	GSVIVT01027535001	UUCCACA-GCUUUCUUGAACUG	GCGUUCAAGAAAGCCUGUGGAA	GGAGGTGCAGTAAGGATGTGGTTCCAGACCAGAAGTACTGTGAGCGGCACATGCACCGTGGCCGCCAGCGTTCAAGAAAGCCTGTGGAAGCTCCTGCAATTGCTTCTCATGTTACAAGACCAACCTTCAATTCGAGTATGGAGTCCGAGAATTCAAAAA
vvi-miR3632-3p	GSVIVT01015541001	UUUCCCAGACCCCCAAUACCAA	UUGGUAUU-CGGGUCUGGGGAA	CTTCCCGGACCGCCTAGGCAGCTTGGTTATGGGCTTTGACGATAAGGACGATGAAAATGGCGGATCGGATTTGGTATTCGGGTCTGGGGAAGAACTCGAGACGTTTCAACCCAATGGGTTTGGATTGGACAGAGAGAGTGATGAGGACGAGGAGCACAAGCC
vvi-miR169p	GSVIVT01011679001	GAGCCAAGGAUGACUUGCCGG	CUCGCAAAGCAUCCUUGGCUC	AAATTGGATTCCCCTAAAATGCTCTCTGTTGCTGCAACACCTATGATGCCATCAGCTGTTCCTCAAGCTCGCAAAGCATCCTTGGCTCGGTTTTTGGAGAAGCGCAAGGAGAGGGTGATGAGCACAGCGCCATACAATATCAGCAAGAAATCCCCTGAATG
vvi-miR477	GSVIVT01014289001	AUCUCCCUCAAAGGCUUCCAA	CUGGAAG-UUUUGAGGGAGAU	AATCCAGATGTGGCAATCTGCAATTGCATCATTGATGCATTGTGTTTCAAGAAGCGGATTCCCGAAGCTCTGGAAGTTTTGAGGGAGATGAATGAGCGAGATTGCCAGCCTGATGTCGCGACTTACAACTCGCTCATCAAGCATTTGTGCAAGATTCAGCG
vvi-miR477	GSVIVT01010108001	AUCUCCCUCAAAGGCUU-CCAA	UUGGCAGGCCUUUGAGGGAGGG	CGGCTTTGTTGATTAATGATTGTTTGGGAATCACTGGTCTTTTTCACTCAGTTACTCTCGGTGGTTGAGTTTGGCAGGCCTTTGAGGGAGGGGAAGAAGGTCTCTTCTGCCACCAGCCCCTCTTTTGCCAGCTGTGAACACATTTAGTCTTTTCTTCCTTTC
vvi-miR169n	GSVIVT01011679001	GAGCCAAGGAUGACUUGCCGG	CUCGCAAAGCAUCCUUGGCUC	AAATTGGATTCCCCTAAAATGCTCTCTGTTGCTGCAACACCTATGATGCCATCAGCTGTTCCTCAAGCTCGCAAAGCATCCTTGGCTCGGTTTTTGGAGAAGCGCAAGGAGAGGGTGATGAGCACAGCGCCATACAATATCAGCAAGAAATCCCCTGAATG
vvi-miR399e	GSVIVT01032651001	UGCCAAAGGAGAUUUGCCCGG	CUGGGCAACUCUUCUUUGGCU	AATGAGCCAGGGAAATTGCCTACTAATGTGAGTAATGCCATTACTGGTGTGGCCTTATGTGGAACACTGGCTGGGCAACTCTTCTTTGGCTGGCTAGGTGACAAGCTTGGGAGGAAGCATGTCTATGGGATCACTCTTGTCACCATGGTGGGATGTGCTGT
vvi-miR169q	GSVIVT01011679001	GAGCCAAGGAUGACUUGCCGG	CUCGCAAAGCAUCCUUGGCUC	AAATTGGATTCCCCTAAAATGCTCTCTGTTGCTGCAACACCTATGATGCCATCAGCTGTTCCTCAAGCTCGCAAAGCATCCTTGGCTCGGTTTTTGGAGAAGCGCAAGGAGAGGGTGATGAGCACAGCGCCATACAATATCAGCAAGAAATCCCCTGAATG
vvi-miR169m	GSVIVT01011679001	GAGCCAAGGAUGACUUGCCGG	CUCGCAAAGCAUCCUUGGCUC	AAATTGGATTCCCCTAAAATGCTCTCTGTTGCTGCAACACCTATGATGCCATCAGCTGTTCCTCAAGCTCGCAAAGCATCCTTGGCTCGGTTTTTGGAGAAGCGCAAGGAGAGGGTGATGAGCACAGCGCCATACAATATCAGCAAGAAATCCCCTGAATG
vvi-miR164d	GSVIVT01023835001	UGGAGAAGCAGGGCACGUGCA	UGCACA-GCCCUGCUUCUCGA	AGGATTGACATGGCCCACTGACGTGTCCTTCTGTGGGTGAAGAATAGGGTTTTGAGTGCACAGCCCTGCTTCTCGATAATATACACATACAGGTCCCCTCCCGATCTCCTCCTTCAATTCATTTCTCATCACACTTCTTTCTCAATTTCTCCTCTCATATC
vvi-miR171g	GSVIVT01024828001	UUGAGCCGAACCAAUAUCACC	GGUGAUCUUGGUUCUGCUCAC	TTGTCAGCTGAGCTTGGATGCCGGTGATCAAGAGACTGGATTGGCTATTGAGCTGGGTTGCTCTTGTAAGGGTGATCTTGGTTCTGCTCACAGGCAATGTGCTGAGACCTGGTTCAAAATTAAGGGAAATACAACCTGCGAGATTTGTCATGCTACAGCGG
vvi-miR394b	GSVIVT01003675001	UUGGCAU-UCUGUCCACCUCC	GGAACUGGACAGAGAUGCCAA	CTAAAGAAAGGATCATGGAGTCCTGAAGAAGATCAAAAGTTGAAAGCTTACATCAAGAGATATGGCATCTGGAACTGGACAGAGATGCCAAAAGCTGCTGGTTTATCAAGGTCTGGGAAGAGTTGCAGACTTCGATGGGTGAATTACCTGAAGCCTGGCA
vvi-miR159a	GSVIVT01019823001	CUUGGAGUGAAGGGAGCUCUC	GAGAGGUCCCUUCACUCCCAC	AAGGCTCCTTTTGCACTGCTGATAATAGTCCACAATTCTATTCGGCATCATCAAGAGCTGGTAGTTCAAGGAGAGGTCCCTTCACTCCCACCAAGAGCGATGGCTCAAGAAGCTACCTGAGTGGTTACTCAGACCATCCAAACTACATGGCTTACACAGAA
vvi-miR408	GSVIVT01024634001	AUGCACUGCCUCUUCCCUGGC	GCCAGUGAAGAGGCUGUGCAG	TGTTCTTTGCCTTTTCAGCTTCTTTAGCAGACGCAGAAACTCACTACCATGACTTTGTTGTTCAACAAACGCCAGTGAAGAGGCTGTGCAGAACCCATAACATAATCACAGTGAATGGGCAGTTTCCAGGGCCAACCTTGGAAGTACGAGATGGAGATACT
vvi-miR3633a-5p	GSVIVT01035062001	GGAAUGGAUGGUUAGGAGAG	CUCUGCAAACCAACCAUUCC	TCCATCTATAAATGCCAACCCTTGTTCTTAGATCTCTCCTCACCTCAAACCATTCTCTGCAAACCAACCATTCCTCCTTCTCTTCCTCTTTTGATCCTTTTAATTTCAAACGCTAAGATCATGGGTGTTTTCACTTACGAGAGTGAGGTCACTTCCTCAA
vvi-miR3634-3p	GSVIVT01036764001	UUUCCGACUCGCACUCAUGCCGU	AUGGCAUGAGUG-GAGUCGGAAA	TCCGTCCCCAAATGCTACGTTTCGGTAGATCTCTCAGTATTGGGTTTGCTTCTTACGAGTGAGAAGTACCATGGCATGAGTGGAGTCGGAAAAAGGTCGATTCTTCTTTACATGGTTGCCGAGAGGGAGTTTGAAGACATTAAATATGATCATCTACTTGC
vvi-miR3634-3p	GSVIVT01036764001	UUUCCGACUCGCACUCAUGCCGU	AUGGCAUAAGUG-GAGUCGGAAA	GTTTGAAGACATTAAATATGATCATCTACTTGCATTTCACCAACTTAGTGTTATCATGGGTAGAACGGCCTTGCATGATACCATAGTTTTCAATGATAAAGGTTTGCTTCCTACACGTGAGAAATATCATGGCATAAGTGGAGTCGGAAAAAGGTATGAATAA
vvi-miR535a	GSVIVT01001543001	UGACAACGAGAGAGAGCACGC	GCGUGCUCUCUGUCGCUGUCA	CATGTAATTGCTTGACAACGAGAGAGAGCACGCTAGTCTGCATTCATGCGAGGAACATGACTGTGTACAGGCGTGCTCTCTGTCGCTGTCATACAATCTTCTCATCAAGGCTGTCTTACATATTCACCTTGTTCGTGAGCATTGGACCTCNNNNNNNNNNN
vvi-miR535a	GSVIVT01032239001	UGACA-ACGAGAGAGAGCACGC	GCGUGCUCUCUCUCUUCUGUCA	CTCGGGTCCTTAACCAAGGTTTAGAGGCATCTGCAATTGCTTCTAATTCAAATGTAGCACCAGATTTCCGGCGTGCTCTCTCTCTTCTGTCAACTAATTCTTGGGGTTTGAATGATCCTGGACCTACTTCTTTGGACCAGCTCATGCATAGTTTCAATTAT
vvi-miR169s	GSVIVT01032101001	CAGCCAAGGAUGACUUGCCGG	CAGGCAAUUCAUUCUUGGCUU	CGGTTAGGTGAAGCTGGAGGTGCAGTATCCACTTTGAGGACGGAAACCCTCATGGTTACATGGCATTTCCCAGGCAATTCATTCTTGGCTTTGGTTACATGGCGTTTCTGGGGTGATACTAGGGATGGAGATACATGGTTTGGCCTTTGCTGTCTCCATTC
vvi-miR535c	GSVIVT01001543001	UGACAACGAGAGAGAGCACGC	GCGUGCUCUCUGUCGCUGUCA	CATGTAATTGCTTGACAACGAGAGAGAGCACGCTAGTCTGCATTCATGCGAGGAACATGACTGTGTACAGGCGTGCTCTCTGTCGCTGTCATACAATCTTCTCATCAAGGCTGTCTTACATATTCACCTTGTTCGTGAGCATTGGACCTCNNNNNNNNNNN
vvi-miR535c	GSVIVT01032239001	UGACA-ACGAGAGAGAGCACGC	GCGUGCUCUCUCUCUUCUGUCA	CTCGGGTCCTTAACCAAGGTTTAGAGGCATCTGCAATTGCTTCTAATTCAAATGTAGCACCAGATTTCCGGCGTGCTCTCTCTCTTCTGTCAACTAATTCTTGGGGTTTGAATGATCCTGGACCTACTTCTTTGGACCAGCTCATGCATAGTTTCAATTAT
vvi-miR3624-3p	GSVIVT01030590001	UCAGGGCAGCAGCAUACUACU	AGUGGUA-GCUGCGGCCCUGG	TTGGAGCTGGGCACCCCAAATCAGCAGCATTTTCAGTGGTGGTGGTGACTCTAGTCTCCTTCCTAATATCAGTGGTAGCTGCGGCCCTGGTCCTTGTCCTTCGCCATGTCATTAGCTATGCTTTCACTGGTGGGGAAACTGTGGCGCAAGCTGTTTCTGAT
vvi-miR3629c	GSVIVT01010749001	GGCUGCUGAGAAAAUGUAGGA	UCCAUCACUUUCUCAGCAGCA	ATGTTGTTCGTGCATTATTAGAGTATTTGGTTGATCCTTTGCTACCAGCAAAATCTTCTTCCCGGAGTACTCCATCACTTTCTCAGCAGCAGTCAGTTGCAAAGCAGGTGCATGCTGTTGTGTTACTCTACAACTACTACCACAGGAAACAACACCAGCAG
vvi-miR3629c	GSVIVT01034141001	GGCUGCUGAGAAAAUGUAGGA	UCAUGAGUUUUCUCGGCAGCC	AGATCTTCCGTTCTTTCTTTTAATTTTCATGAGTTTTCTCGGCAGCCAAACAACTGCTGTTATATGTTTTCTTCATGATATCTCCGTCTTCTTTAGATTTGGTTGTTTTTTCATATACGCTGCTCTCTTTTTCAAGGGAGAAAAGGCATGCTCATGTTCCA
vvi-miR845c	GSVIVT01030898001	AGGCUCUGAUACCAAUUGAUG	CAACAAUUGGUAUCAGAGCAA	ATTTATCATCAAAGACGAGTTTGAATCATAATGATCTGGATTATTGTATGTTAATTTCCGTGTTAAAGTCCAACAATTGGTATCAGAGCAAGGTTTTGAATTTAAATATTCAGATCATTGATTTATAAAAGATTAGATTTTTGAGATTTATCTTACATTAA
vvi-miR169a	GSVIVT01032101001	CAGCCAAGGAUGACUUGCCGG	CAGGCAAUUCAUUCUUGGCUU	CGGTTAGGTGAAGCTGGAGGTGCAGTATCCACTTTGAGGACGGAAACCCTCATGGTTACATGGCATTTCCCAGGCAATTCATTCTTGGCTTTGGTTACATGGCGTTTCTGGGGTGATACTAGGGATGGAGATACATGGTTTGGCCTTTGCTGTCTCCATTC
vvi-miR828a	GSVIVT01013735001	UCUUGCUCAAAUGAGUAUUCCA	UGGAACUCUCAUUUGUGCAAGA	CCTTGGAAACAGGTGGTCTTTGATTGCTGGAAGGGTTCCTGGGCGAACAGACAACCAAGTGAAGAACCATTGGAACTCTCATTTGTGCAAGAGGCTCGGCATCAAGAAGAAGAATAGAAAAACAGCCGTCACCTCCTTAAAGCCACATTCTACAAATGTGGA
vvi-miR156a	GSVIVT01035544001	UGACAGAAGAGAGGGAGCAC	GUGCU-CUUCUCCUCUGUCA	GCTCTATCTGCAGCGACGAGCTCAGCCATGGCTTCTTCAGCTGTGCTCTTCTCCTCTGTCAGAGCCTGTGAATTCTCCAAACCACAAACCCTAATCCCTCGTTCGAATTCGCCATTGATCGTCTCGATTCCTCTTCATCGTCGGCGTCACAAGAACGGAA
vvi-miR159b	GSVIVT01019823001	CUUGGAGUGAAGGGAGCUCUC	GAGAGGUCCCUUCACUCCCAC	AAGGCTCCTTTTGCACTGCTGATAATAGTCCACAATTCTATTCGGCATCATCAAGAGCTGGTAGTTCAAGGAGAGGTCCCTTCACTCCCACCAAGAGCGATGGCTCAAGAAGCTACCTGAGTGGTTACTCAGACCATCCAAACTACATGGCTTACACAGAA
vvi-miR477	GSVIVT01028777001	AUCUCCCU-CAAAGGCUUCCAA	UUAGAGGCCUUUGUAGGGAGAU	TTGCTATTATATGTACGAATTTGTATTTTGTTGCTCTAAAATTTATTTGTTATTTTTGTAGAATCAAATATTAGAGGCCTTTGTAGGGAGATGCTAAAAAATACTTCATCTTAGAAAAATAATTTTTTTTGCTAAAAAACAAAGTTTATTTTTGGGGAAAT
vvi-miR3633b-5p	GSVIVT01022832001	GGAAUGGGUGGCUGGGAUCUA	GAGAUCCCA-CCAUCCAUUCC	TACCCACTACATTGAAGTCACTAGATATCTCGAAGTGTACCAAACTGGAGTTTGTCCTGCGTGCACTATTGAGATCCCACCATCCATTCCTTGTATTTTTGTTCATTAGTGGTTTTGGGAACTGTAATTCTTTCTCACTATCTTTCTCATTAAGCATCTTC
vvi-miR3629a-5p	GSVIVT01020786001	CGCAUUUUCUCAGCAGCCAAG	CAUUGGUGCUGAGAAAAUGCU	CTGAGGATTAGTGACTTAAAAGGTAGAGGGTCTACTTTTCCACCATTGAGTACCATTGAATCCCTGAAGACATTGGTGCTGAGAAAATGCTTAATACATGGAGAAATTCCAGAATATATAGGGGATATGAAGAAACTGAAGCACTTAGATCTTAGTTTCAA
vvi-miR169j	GSVIVT01032101001	CAGCCAAGGAUGACUUGCCGG	CAGGCAAUUCAUUCUUGGCUU	CGGTTAGGTGAAGCTGGAGGTGCAGTATCCACTTTGAGGACGGAAACCCTCATGGTTACATGGCATTTCCCAGGCAATTCATTCTTGGCTTTGGTTACATGGCGTTTCTGGGGTGATACTAGGGATGGAGATACATGGTTTGGCCTTTGCTGTCTCCATTC
vvi-miR172d	GSVIVT01007430001	UGAGAAUCUUGAUGAUGCUGCAU	AUUGGGCA-CAUCAAGAUUCUCA	CACTTTTGGGCAACATTGGGCTTATTTGGACAACTTCCGGGGTGCCTTTAGATGGCATATTTGTTTCAACTTTGTTATTTTGCGCATGATAAGCTTTGGATATGATTTCCATTGGGCACATCAAGATTCTCATTTTGATCAGAAGATATTCTTTTTTCTGTGA
vvi-miR397a	GSVIVT01016512001	UCAUUGAGUGCAGCGUUGAUG	GAUCAAUGCUGCACUCAAUGA	TGTACAACTGCTCAGCTCAAGATACTTTCAAGCTAAAGGTGAAACCTGGAAGGACATACCTCCTGAGATTGATCAATGCTGCACTCAATGATGAGCTCTTCTTCAGCATTGCCAATCACACCCTTACAGTGGTTGATGTGGATGCTATTTATGTCAAACCC
vvi-miR2950-5p	GSVIVT01001440001	UUCCAUCUCUUGCACACUGGA	UCCAGUGUG-AAGACAUGGAA	GCCAAGGAAGAGGATTACTGTAGGTTGCCTGATAGAGATCACTTGGACCCCATGGACAACCATATCTCCTTCCAGTGTGAAGACATGGAAGCAATGGAGCAAAGACTAAAGGACTTCAACATAAAGTACATGAAGAGGACAATAAAGGATGAGCATGGAAC
vvi-miR396a	GSVIVT01008206001	UUCCACAGCUUUCUUGAACUA	UUAUGCAAGAAAGCUGUGGGA	ATCTCTCCAGAGAGAAGAATCAGTCAAACCCATTGTTTTCTTTTCTTACTGGAGGAAATGGCTGTGATTATTATGCAAGAAAGCTGTGGGAGGAGCGACAGAAGCATAATGACAAAAGCAAGCAGCTATTGGATGTGAAATCATCTCCTACCGTGCAGAAG
vvi-miR156e	GSVIVT01026949001	UGACAGAGGAGAGUGAGCAC	GAGCUCUCUCUCCGCUGUCA	ATGGGCGATCTTTACGCGTTGGATTTCGATGGAATTCTCTGCGATAGCTGTGGAGAGAGCTCTCTCTCCGCTGTCAAGGCTGCTAAGGTGAGATGGCCTGGTTTGTTCGACGGTGTGGATTCGAAGTTGGAGGATTGGATTGTTGATCAGATGTTCATAA
vvi-miR164b	GSVIVT01027587001	UGGAGAAGCAGGG-CACAUGCU	UGCAUCUGCCCCUGCUUCUCCC	CACCTTTATACCCTCCTATTTATCCCCAGTTGGACGATCATTTAAGCAATCTGCATTTGTCTGATAATCATGCATCTGCCCCTGCTTCTCCCTCAGCGCCTTCAGTGCGGGATTCTCCTCCAAGGTATCCGAGTTTGAGTGGAAGTAACTCATTTTCCAGT
vvi-miR169c	GSVIVT01032101001	CAGCCAAGGAUGACUUGCCGG	CAGGCAAUUCAUUCUUGGCUU	CGGTTAGGTGAAGCTGGAGGTGCAGTATCCACTTTGAGGACGGAAACCCTCATGGTTACATGGCATTTCCCAGGCAATTCATTCTTGGCTTTGGTTACATGGCGTTTCTGGGGTGATACTAGGGATGGAGATACATGGTTTGGCCTTTGCTGTCTCCATTC
vvi-miR3631d	GSVIVT01034612001	CAUGUUGACAUCAUCCAAUAUA	UACCUUGCAUGAUGUCAACAUU	TTGAAGCAGTGCTGCCTCCGAGGACTTCAACACAGTTGACTGATATGGAGATTGATGAGTGTGAGGAGACTACCTTGCATGATGTCAACATTGAGGAGGAGATGCGGAGGAAGCAGGCCGCCCAGGAGGCATATGAAGAGGATGAGGATATTCATGGTGGTG
vvi-miR164c	GSVIVT01023835001	UGGAGAAGCAGGGCACGUGCA	UGCACA-GCCCUGCUUCUCGA	AGGATTGACATGGCCCACTGACGTGTCCTTCTGTGGGTGAAGAATAGGGTTTTGAGTGCACAGCCCTGCTTCTCGATAATATACACATACAGGTCCCCTCCCGATCTCCTCCTTCAATTCATTTCTCATCACACTTCTTTCTCAATTTCTCCTCTCATATC
vvi-miR393b	GSVIVT01021032001	UCCAAAGGGAUCGCAUUGAUC	GAUCAGAGCGAUCCCUUUGAG	CAATGAGCTGAATTGCTCCTCCCAAGCGGTTCAAAATTGTTTCCTGAATCCCAATTGGGACAACTCAATGGATCAGAGCGATCCCTTTGAGTCCGCCTTGAGCTCCATTGTGTCTTCTCCGGTTGGGTCCAGCGGCCACGGCAACACCAACAACAGTAACA
vvi-miR394c	GSVIVT01038733001	UUGGCAU-UCUGUCCACCUCCAU	AUGGGGGCGGACAGAGAUGCCAG	AATCCTAAGAAATGCAAGTTTATGGATTGTACAAAAGGTGCAAGAGGGGCATCAGGTCTTTGCATTGGTCATGGGGGCGGACAGAGATGCCAGAAACCAGGATGCAACAAGGGCGCTGAGAGTCGAACTGCCTACTGTAAGGCCCATGGTGGAGGAAGGAGG
vvi-miR396d	GSVIVT01005875001	UUCCACAGCUUUCUUGAACUG	CAAUUCGAGAAAGCAGUGGAG	GGGTCTGGATCATGATCCCTTCAACTCAGTGTTGTTATGTAACCGAGCCACATGTCGGTCCAAGCTTGGTCAATTCGAGAAAGCAGTGGAGGACTGCACAGCGGCTCTAAGTGTTCGCCCCTCTTACAGCAAAGCCAGGCTAAGAAGAGCTGATTGCAATG
vvi-miR168	GSVIVT01024227001	UCGCUUGGU-GCAGGUCGGGAA	UUCCCCUCCUGCAACCAAGCGA	ATACGGGTTGAATCAGAGAACACTCCCGGGTACTGCTTGGTACAGGTCTCTCGTTTTCTTGCTTTGCAGTTTCCCCTCCTGCAACCAAGCGAATCTCTTGGAGGACGACGCCGCCGCCGCCGCTATGAAACGATCAATTGAGGAAGACATCAGCACCACCA
vvi-miR394a	GSVIVT01038733001	UUGGCAU-UCUGUCCACCUCCAU	AUGGGGGCGGACAGAGAUGCCAG	AATCCTAAGAAATGCAAGTTTATGGATTGTACAAAAGGTGCAAGAGGGGCATCAGGTCTTTGCATTGGTCATGGGGGCGGACAGAGATGCCAGAAACCAGGATGCAACAAGGGCGCTGAGAGTCGAACTGCCTACTGTAAGGCCCATGGTGGAGGAAGGAGG
vvi-miR156c	GSVIVT01009279001	UGACAGAAGAGAGUGAGCAC	AUGUAUGCUCUCUUCUGUCA	TTTTACAAATCTGAAATATTTATGTACAAGAATCAGTTGAGGGCCATTGGAGTTAAGGTGGATCCTGGGGATGTATGCTCTCTTCTGTCAAGGTATCTTATGTCACTTACAGAGACTTCTTCAATTACAAGGGTATACAATTTCCTCCACATGTTCAATTG
vvi-miR396b	GSVIVT01017240001	UUCCACAGCUUUCUUGAACU	AGUCCGAGAAAG-UGUGGAA	TTCTCCATCACGCCTCGCTCTCCAAAACATTTCACATTCCCGTTTTGCCATTCCCAAACACAATCAATAGAGTCCGAGAAAGTGTGGAAATAGTAGTGAGAACGTCTGATTCCTCCTCATCTCCCAAGGGGGGCGACCTGAGATCATTCCATACCCTACC
vvi-miR535b	GSVIVT01001543001	UGACAACGAGAGAGAGCACGC	GCGUGCUCUCUGUCGCUGUCA	CATGTAATTGCTTGACAACGAGAGAGAGCACGCTAGTCTGCATTCATGCGAGGAACATGACTGTGTACAGGCGTGCTCTCTGTCGCTGTCATACAATCTTCTCATCAAGGCTGTCTTACATATTCACCTTGTTCGTGAGCATTGGACCTCNNNNNNNNNNN
vvi-miR535b	GSVIVT01032239001	UGACA-ACGAGAGAGAGCACGC	GCGUGCUCUCUCUCUUCUGUCA	CTCGGGTCCTTAACCAAGGTTTAGAGGCATCTGCAATTGCTTCTAATTCAAATGTAGCACCAGATTTCCGGCGTGCTCTCTCTCTTCTGTCAACTAATTCTTGGGGTTTGAATGATCCTGGACCTACTTCTTTGGACCAGCTCATGCATAGTTTCAATTAT
vvi-miR3629b	GSVIVT01010749001	GGCUGCUGAGAAAAUGUAGGA	UCCAUCACUUUCUCAGCAGCA	ATGTTGTTCGTGCATTATTAGAGTATTTGGTTGATCCTTTGCTACCAGCAAAATCTTCTTCCCGGAGTACTCCATCACTTTCTCAGCAGCAGTCAGTTGCAAAGCAGGTGCATGCTGTTGTGTTACTCTACAACTACTACCACAGGAAACAACACCAGCAG
vvi-miR156h	GSVIVT01026518001	UGACAGAAGAGAGAGAGCAU	AUGGAUUCUCUCUUCUGUCC	CCTCATCACCAAGCACCGGAGAAAAATCCTATAAATACGGTAAATTTTAACTCTGTTCATCATCATTTCCATGGATTCTCTCTTCTGTCCCATTCTTCTTTCTCTTCTCTTTCTTTCCACTTCCTCCGCCGCATACCGAATCTCATCGACGGCGAAGGCT
vvi-miR156h	GSVIVT01001887001	UGACAGA-AGAGAGAGAGCAU	AUGCUCUCUCUCUCUCUCUCA	CTTAAGACACACATGCCTCATGTCTATCTTGGAGCAGTTTAGTAAACTGAGTTCTAGGGCCGGGTATGTGATGCTCTCTCTCTCTCTCTCAATCTATTTATATCTGCCATTTCTACTAATAGCTTACTAAGGAAGAACCTAACCCACATAATTCGAGGCT
vvi-miR169w	GSVIVT01032101001	CAGCCAAGGAUGACUUGCCGG	CAGGCAAUUCAUUCUUGGCUU	CGGTTAGGTGAAGCTGGAGGTGCAGTATCCACTTTGAGGACGGAAACCCTCATGGTTACATGGCATTTCCCAGGCAATTCATTCTTGGCTTTGGTTACATGGCGTTTCTGGGGTGATACTAGGGATGGAGATACATGGTTTGGCCTTTGCTGTCTCCATTC
vvi-miR828b	GSVIVT01015575001	UCUUGCUCAAAUGAGUGUUCCA	UGGAAUACCCAUUUGAACAAGG	TCTCGGAAACCGATGGTCTCTGATCGCGGGTCGCCTCCCAGGTCGAACTGATAATGAGGTGAAGAACTATTGGAATACCCATTTGAACAAGGGACGGTCCCGAGGCAAAAGAAAGAGCCCCAGCAGCGATGATGACGCTGGAAACAAGAGACACCGAGGATT
vvi-miR169k	GSVIVT01032101001	CAGCCAAGGAUGACUUGCCGG	CAGGCAAUUCAUUCUUGGCUU	CGGTTAGGTGAAGCTGGAGGTGCAGTATCCACTTTGAGGACGGAAACCCTCATGGTTACATGGCATTTCCCAGGCAATTCATTCTTGGCTTTGGTTACATGGCGTTTCTGGGGTGATACTAGGGATGGAGATACATGGTTTGGCCTTTGCTGTCTCCATTC
vvi-miR169v	GSVIVT01016790001	AAGCCAAGGAUGAAUUGCCGG	UUGGAAAGUCAUCCUUGGCUG	CGAGGCAGACAGTGGATGTGTCAGCAGCTTGTGTTCATCGTCCATCGAACGATCCGGCTGCTGGTGTCCCTTGGAAAGTCATCCTTGGCTGTGTTTTCTTCATTAGTTCATAGCTTTGTCAGCTGAATACAAGATACGGAGATTGTTACTAGCTGTTATTT
vvi-miR156d	GSVIVT01030258001	UGACAGAAGAGAGUGAGCAC	CCGCUC-CUCUCUUCUGUCC	CCTTCTTCAATTTCAAAGCCAACCATCACCCGCTCCTCTCTTCTGTCCCCTTATATAATCTTCTCGTTGTCTGAGAGCTTCTCTTAAAGCTTCTCTTTCTCTCATGGCTTCCTCTGCTGCTAGTTTTAACACGAGTTCTCATAATTCCCAGGACGATTTCT
vvi-miR396c	GSVIVT01005875001	UUCCACAGCUUUCUUGAACUG	CAAUUCGAGAAAGCAGUGGAG	GGGTCTGGATCATGATCCCTTCAACTCAGTGTTGTTATGTAACCGAGCCACATGTCGGTCCAAGCTTGGTCAATTCGAGAAAGCAGTGGAGGACTGCACAGCGGCTCTAAGTGTTCGCCCCTCTTACAGCAAAGCCAGGCTAAGAAGAGCTGATTGCAATG
vvi-miR3626-3p	GSVIVT01028796001	CUUCAAUUUCACAGCGACCAC	GUGGAGGCUGUGAAAUCGAAG	GATAACCGCGAAGCTTCATGGCTATGACTCGCCCTCGTCGTCAGACTCCGAAGACGGCAAGAAGTCGCTGGTGGAGGCTGTGAAATCGAAGAGTTACAGGCTTTTCGGAAGGGAAAAGCCTCTTCACAAGGTCCTAGGGGGTGGAAAACCTGCTGATGTCT
vvi-miR164a	GSVIVT01023835001	UGGAGAAGCAGGGCACGUGCA	UGCACA-GCCCUGCUUCUCGA	AGGATTGACATGGCCCACTGACGTGTCCTTCTGTGGGTGAAGAATAGGGTTTTGAGTGCACAGCCCTGCTTCTCGATAATATACACATACAGGTCCCCTCCCGATCTCCTCCTTCAATTCATTTCTCATCACACTTCTTTCTCAATTTCTCCTCTCATATC
vvi-miR167c	GSVIVT01035205001	UGAAGCUGCCAGCAUGAUCUC	GAGAUCAGGCUGGCAGCUUGU	GCAGCTATCATGAACTGCGAGAGGAGCTGGGTCAGATGTTTGGAATTGAGGGGAAACTAGAAAACCCTCTGAGATCAGGCTGGCAGCTTGTATTTGTTGACAGGGAGAACGATGTGCTTCTCCTTGGAGACGACCCATGGGAGGCATTTGTGAATAATGTC
vvi-miR167c	GSVIVT01020805001	UGAAGCUGCCAGCAUGAUCUC	GAGAUCAGGCUGGCAGCUUGU	GCAGCTATGATGAGCTGCGTGGTGAGCTTGGCCGAATGTTTGGCCTTGAAGGCCGGTTGGAGGACCCTCTGAGATCAGGCTGGCAGCTTGTATTTGTTGACCGAGAGAATGATGTTCTTCTCCTTGGTGATGACCCTTGGCAGGAGTTTGTCAATAATGTG
vvi-miR167c	GSVIVT01021552001	UGAAGCUGCCAGCAUGAUCUC	GAGAUCAGGCUGGCAGCUUGU	GCAGCTACCATGAACTGCGTGGTGAGCTTGCTCGCATGTTTGGCCTTGAAGGCCAGTTGGAGGACCCTCGGAGATCAGGCTGGCAGCTTGTATTTGTTGACCGGGAGAATGATGTTCTTCTCCTTGGTGATGACCCCTGGCCGGAGTTTGTAAACAGCGTG
vvi-miR172a	GSVIVT01029137001	UGAAUCUUGAUGAUGCUACAU	AUGUAGCAUCAUCAAG-UUCA	TTATAGTTTCACTGTTCATGCAGGCAGTATCCCTCGCAATCATAATTTTTTGCACTAATTGGGAGAGAGAAGTAAAGAAGGCTACTAATAGAGTTCATCATGACTCAATAGTCCCTGTGAATGTAGCATCATCAAGTTCACATTGAAGTAATATTGCTT
vvi-miR3636-3p	GSVIVT01030543001	GUCUGUCGGAGAAGCAAGUCGGAG	CUCCGAUUUUCAUCUCCGGCAGAC	AAAAAGAAAAAATCAAAGCCATGAAGAGGTCAGTTTGCGTTGCAGTGCTTCTAGGCATTCTCCTCTTTGCTCCGATTTTCATCTCCGGCAGACACATTGGCAGGCCGCGCCATAATCATGGGCACCACCATGCCACAAGGCCAAGGACAAAGCAGGGGACGAT
vvi-miR172b	GSVIVT01029137001	UGAAUCUUGAUGAUGCUACAC	AUGUAGCAUCAUCAAG-UUCA	TATAGTTTCACTGTTCATGCAGGCAGTATCCCTCGCAATCATAATTTTTTGCACTAATTGGGAGAGAGAAGTAAAGAAGGCTACTAATAGAGTTCATCATGACTCAATAGTCCCTGTGAATGTAGCATCATCAAGTTCACATTGAAGTAATATTGCTT
vvi-miR169y	GSVIVT01032736001	UAGCGAAGGAUGACUUGCCUA	UGGGUUAGUCGUCCUUCGCUA	TATTTTTGGTGGTGTGGATGGTAATTCATGGTACAACATAGTTGAATCATATAATCCAATGACTGATCAATGGGTTAGTCGTCCTTCGCTAACTCAAAGAAAAGGAAGCTTAGCAGGAGTTTCTTTAAATGACAAGATCTTTGCAATTGGTGGTGGAAATGG
vvi-miR164d	GSVIVT01027587001	UGGAGAAGCAGGG-CACGUGCA	UGCAUCUGCCCCUGCUUCUCCC	CACCTTTATACCCTCCTATTTATCCCCAGTTGGACGATCATTTAAGCAATCTGCATTTGTCTGATAATCATGCATCTGCCCCTGCTTCTCCCTCAGCGCCTTCAGTGCGGGATTCTCCTCCAAGGTATCCGAGTTTGAGTGGAAGTAACTCATTTTCCAGT
vvi-miR171g	GSVIVT01008901001	UUGAGCCGAACCAAUAUCACC	GGUGAUAUUGGUUCGGCUCAA	GGCTGGTCCACCTGCTGATGGCTGCGGCGGAGGCTCTCACGGGCGTAAACAAGAGCCGTGATTTGGCTCGGGTGATATTGGTTCGGCTCAAGGAGTTGGTGTCCCCCACCGATGGAACCAACATGGAGAGGCTGGCGGCATATTTTACAGACGCCTTGCAG
vvi-miR3629a-3p	GSVIVT01035575001	GGCUGCUGAGAAAAUGUAGGA	UCCCAAUUUUUCUCAGCAGCC	TTGGTTTTTCTTTTGGGGTGTGAGTAATCCGCAATTTTGAGATCCATGGGTATGGTTTCTCTCCCCCTTTTCCCAATTTTTCTCAGCAGCCAAATGGGTCCTTCTCGGATTGTGGTTTCGTTCACAAAATTGGCTTCATTTCCTTGTTTTCTCTCTTTTTA
vvi-miR3629a-3p	GSVIVT01017455001	GGCUGCUGAGAAAAUGUAGGA	UCCUAUUCUUUCUCGGCAGCC	AAAACAACGAGGATGCAACTTAAGCTCCGTTTGGTTGCTGGGAAAGATGTAGAAACTCTTCCCTCCCTTTTCCTATTCTTTCTCGGCAGCCAAACCGCGCCATGGAAGTCGAGGTCAAGCTTCGCCTCCCTGACGCCGCCTCCCACCAGAAACTCTCCGAC
vvi-miR166d	GSVIVT01017010001	UCGGACCAGGCUUCAUUCCCC	CUGGAAUGAAGCCUGGUCCGG	ATTGCAGAAGAGACTTTAACAGAGTTTCTTTCAAAGGCCACTGGAACTGCTGTAGAGTGGGTCCAAATGCCTGGAATGAAGCCTGGTCCGGATTCCATTGGAATCGTTGCTATTTCTCATGGTTGCACTGGAGTGGCAGCACGAGCCTGCGGCCTGGTGGG
vvi-miR408	GSVIVT01010003001	AUGCACUGCCUCUUCCCUGGC	GUGAGGGAAGAGGCAGUGCAG	CAAGGGATAGCTTCTCACTCTCACAACTTCAGCTTCCCTTTGCTAGCTATTTCCACTCTTGAGATGTCTAGTGAGGGAAGAGGCAGTGCAGGCAGAGCCATGCTGCTCATCATGGTTGCAGTAATTTACTTATTGATTCAGTACTCCGCCCCAGTTCATGG
vvi-miR3632-3p	GSVIVT01032824001	UUUCCCAGACCCCCAAUACCAA	AUGGUAUGGGGGGUCUGGGAAA	GAAGAAAGTGTGAAGATTTTGGTGGAACAGCTGGTGGAACCAGACAGGAAATGGTCAGTTGTGGCCATATATGGTATGGGGGGTCTGGGAAAGACCACTCTTGCTCGGAAGGTTTATCATCATGTCCATGTTAAGCATCATTTTGACCATTTTGCTTGGA
vvi-miR319e	GSVIVT01021528001	UUUGGACUGAAGGGAGCUCCU	AGGGGGACCCUUCAGUCCAAU	GACTTCGCAACCCGGTGGTAGTGACAACAACCTCAACTTTACAATCTCTTCCGGCCTTGCTGGTTTCAATAGGGGGACCCTTCAGTCCAATTCTCCGTCTCTGTTGCCTCACCTTCAGAGGTTTTCTCCTATAGACGGATCAAATCTACCTTTCTTCATGG
vvi-miR535a	GSVIVT01006378001	UGACAACGAGAGAGAGCACGC	GCGUGCUCUCUCUCGCUGUCA	CATGTAATTGCTTGACAACGAGAGAGAGCACGCTAGTCAGCATTCATGCGAGGAACATGACTGTGTACAGGCGTGCTCTCTCTCGCTGTCATACAATCTTCTCATCAAGGCTGTCTTACATATTCACCTTGTTCGTGAGCGTTGGACCTCAAGGCATACAG
vvi-miR166f	GSVIVT01017010001	UCGGACCAGGCUUCAUUCCCC	CUGGAAUGAAGCCUGGUCCGG	ATTGCAGAAGAGACTTTAACAGAGTTTCTTTCAAAGGCCACTGGAACTGCTGTAGAGTGGGTCCAAATGCCTGGAATGAAGCCTGGTCCGGATTCCATTGGAATCGTTGCTATTTCTCATGGTTGCACTGGAGTGGCAGCACGAGCCTGCGGCCTGGTGGG
vvi-miR535c	GSVIVT01006378001	UGACAACGAGAGAGAGCACGC	GCGUGCUCUCUCUCGCUGUCA	CATGTAATTGCTTGACAACGAGAGAGAGCACGCTAGTCAGCATTCATGCGAGGAACATGACTGTGTACAGGCGTGCTCTCTCTCGCTGTCATACAATCTTCTCATCAAGGCTGTCTTACATATTCACCTTGTTCGTGAGCGTTGGACCTCAAGGCATACAG
vvi-miR3624-3p	GSVIVT01024584001	UCAGGGCAGCAGCAUACUACU	ACUAAGAUGCUGCUGCCCUGG	AGCTCGAAATCTGGAGCTGGTATCCCAAGTTTAAGAACAGTACTTGGCAAGATTGGTCGGTTCGCCAAACACTAAGATGCTGCTGCCCTGGACTTGGCCGAGTTTGAGGATGCCCAGAAGGTGCAAGCGTCTCTGATCTTCCAAGTGAAAAGCCCAGCAGA
vvi-miR3624-3p	GSVIVT01017532001	UCAGGGCAGCAGCAUACUACU	GCUAGUA-GUUGCUGCCCUGA	CCACAAACTGGTATGCTTACTATAGGTTTAATCCCCGTAGGGACATGCCGGGGGATGCTAGAAACACTTTGCTAGTAGTTGCTGCCCTGATTGCTGCCGTGACATTCCAAGCAGGACTCAACCCTCCAAGTAGCTTTTTGCCGGAGGGACCCGCCACCAAA
vvi-miR3629c	GSVIVT01035575001	GGCUGCUGAGAAAAUGUAGGA	UCCCAAUUUUUCUCAGCAGCC	TTGGTTTTTCTTTTGGGGTGTGAGTAATCCGCAATTTTGAGATCCATGGGTATGGTTTCTCTCCCCCTTTTCCCAATTTTTCTCAGCAGCCAAATGGGTCCTTCTCGGATTGTGGTTTCGTTCACAAAATTGGCTTCATTTCCTTGTTTTCTCTCTTTTTA
vvi-miR3629c	GSVIVT01017455001	GGCUGCUGAGAAAAUGUAGGA	UCCUAUUCUUUCUCGGCAGCC	AAAACAACGAGGATGCAACTTAAGCTCCGTTTGGTTGCTGGGAAAGATGTAGAAACTCTTCCCTCCCTTTTCCTATTCTTTCTCGGCAGCCAAACCGCGCCATGGAAGTCGAGGTCAAGCTTCGCCTCCCTGACGCCGCCTCCCACCAGAAACTCTCCGAC
vvi-miR403a	GSVIVT01026268001	UUAGAUUCACGCACAAACUCG	GGAGUUUGUGCGUGAAUCUAA	AAGAAGATTTTTGACGTTATTTTTCACTTAAAGGCCCTCTGGCGTAGAGCTCCTATGCATGCAAGCTTATGGAGTTTGTGCGTGAATCTAATGGGTTGCTAGTCATGATAAGGTGTCATGCTGTACCTCCTGTTAGTGCGTCGGTTGCTAGACATGATAAT
vvi-miR403a	GSVIVT01028145001	UUAGAUUCACGCACAAACUCG	GGAGUUUGUGCGUGACUCUAA	CTTCCTTCCTCTCCAGTCCTTACTGTTGAATTGCAGAAGATGAAGATGGAGGCTCATGAGGATGAGATGAGGAGTTTGTGCGTGACTCTAAAACCGCCTGATCTAAACCTTTTCCCGATGCGATACCTTTTCTATGGTCTTAGATTCACGCACAAACTCGG
vvi-miR399b	GSVIVT01032651001	UGCCAAAGGAGAGUUGCCCUG	CUGGGCAACUCUUCUUUGGCU	AATGAGCCAGGGAAATTGCCTACTAATGTGAGTAATGCCATTACTGGTGTGGCCTTATGTGGAACACTGGCTGGGCAACTCTTCTTTGGCTGGCTAGGTGACAAGCTTGGGAGGAAGCATGTCTATGGGATCACTCTTGTCACCATGGTGGGATGTGCTGT
vvi-miR166b	GSVIVT01017010001	UCGGACCAGGCUUCAUUCC	GGAAUGAAGCCUGGUCCGG	TGCAGAAGAGACTTTAACAGAGTTTCTTTCAAAGGCCACTGGAACTGCTGTAGAGTGGGTCCAAATGCCTGGAATGAAGCCTGGTCCGGATTCCATTGGAATCGTTGCTATTTCTCATGGTTGCACTGGAGTGGCAGCACGAGCCTGCGGCCTGGTGGGTC
vvi-miR166b	GSVIVT01035612001	UCGGACCAGGCUUCAUUCC	GGGAUGAAGCCUGGUCCGG	TGCAGAGGAGACTTTAACAGAGTTTCTTTCAAAGGCCACTGGAACTGCTGTGGAGTGGGTCCAAATGCCTGGGATGAAGCCTGGTCCGGATTCCATTGGAATCGTTGCTATTTCTCATGGTTGCACTGGAGTGGCAGCACGCGCATGCGGCCTTGTCAG
vvi-miR166b	GSVIVT01021625001	UCGGACCAGGCUUCAUUCC	GGGAUGAAGCCUGGUCCGG	AGCTGAGGAGACCCTGGCAGAGTTCCTGTCCAAGGCTACTGGAACTGCTGTCGACTGGGTCCAGATGATTGGGATGAAGCCTGGTCCGGATTCTATTGGAATCGTTGCTGTTTCCCGCAACTGTAGTGGGGTAGCAGCACGAGCCTGTGGCCTCGTGAG
vvi-miR166b	GSVIVT01016272001	UCGGACCAGGCUUCAUUCC	GGGAUGAAGCCUGGUCCGG	AGCTGAGGAGGCCATGGGGGAGTTCCTTTCAAAGGCTAAGGGAACTGCTGTTGATTGGGTCCAGATTCCTGGGATGAAGCCTGGTCCGGATTCGGTCGGGACTGTTGCCATTTCCCATAGTTGCAATGGAGTGGCAGCACGAGCCTGCAGTCTTGTATC
vvi-miR166b	GSVIVT01025193001	UCGGACCAGGCUUCAUUCC	GGGAUGAAGCCUGGUCCGG	TGCAGAGGAGACTTTGGCAGAGTTCCTCTCAAAGGCTACAGGAACTGCTGTCGATTGGGTCCAGATGCCTGGGATGAAGCCTGGTCCGGATTCGGTTGGGATCTTTGCCATTTCACATAGTTGCAGTGGAGTGGCAGCTCGAGCATGCGGTCTTGTAAG
vvi-miR160c	GSVIVT01025198001	UGCCUGGCUCCCUGUAUGCCA	AGGCAUACAGGGAGCCAGGCA	TGTCGTCATTTTCAAGCAACCCCCTCGGGTCCAGCAGCCCCTTGTGTTGTCTACCTGATAACACTCCTGCAGGCATACAGGGAGCCAGGCATGCTCAATATGGAATATCTTTATCAGATCTCCACCTTAACAACAAACTGCAGTCAGGGCTAAAGAACAAT
vvi-miR403c	GSVIVT01026268001	UUAGAUUCACGCACAAACUCG	GGAGUUUGUGCGUGAAUCUAA	AAGAAGATTTTTGACGTTATTTTTCACTTAAAGGCCCTCTGGCGTAGAGCTCCTATGCATGCAAGCTTATGGAGTTTGTGCGTGAATCTAATGGGTTGCTAGTCATGATAAGGTGTCATGCTGTACCTCCTGTTAGTGCGTCGGTTGCTAGACATGATAAT
vvi-miR403c	GSVIVT01028145001	UUAGAUUCACGCACAAACUCG	GGAGUUUGUGCGUGACUCUAA	CTTCCTTCCTCTCCAGTCCTTACTGTTGAATTGCAGAAGATGAAGATGGAGGCTCATGAGGATGAGATGAGGAGTTTGTGCGTGACTCTAAAACCGCCTGATCTAAACCTTTTCCCGATGCGATACCTTTTCTATGGTCTTAGATTCACGCACAAACTCGG
vvi-miR166e	GSVIVT01017010001	UCGGACCAGGCUUCAUUCCCC	CUGGAAUGAAGCCUGGUCCGG	ATTGCAGAAGAGACTTTAACAGAGTTTCTTTCAAAGGCCACTGGAACTGCTGTAGAGTGGGTCCAAATGCCTGGAATGAAGCCTGGTCCGGATTCCATTGGAATCGTTGCTATTTCTCATGGTTGCACTGGAGTGGCAGCACGAGCCTGCGGCCTGGTGG
vvi-miR166g	GSVIVT01017010001	UCGGACCAGGCUUCAUUCCCC	CUGGAAUGAAGCCUGGUCCGG	ATTGCAGAAGAGACTTTAACAGAGTTTCTTTCAAAGGCCACTGGAACTGCTGTAGAGTGGGTCCAAATGCCTGGAATGAAGCCTGGTCCGGATTCCATTGGAATCGTTGCTATTTCTCATGGTTGCACTGGAGTGGCAGCACGAGCCTGCGGCCTGGTGGG
vvi-miR477	GSVIVT01007532001	AUCUCCCUCAAAGGCUUCCAA	UUGGAAGCCUUUGAGGGAGAG	AGCCTTACGTCTTGTTTATGAAATTTGCCCACATATTAAGTTTGGTCACTTTGTGGCCAATGCTTCAATATTGGAAGCCTTTGAGGGAGAGAATTTTGCCCATGTCGTTGACTTGGGCATGACACTTGGCCTAGCACATGGTCAGCAATGGCGCCAGCTGA
vvi-miR403f	GSVIVT01026268001	UUAGAUUCACGCACAAACUCG	GGAGUUUGUGCGUGAAUCUAA	AAGAAGATTTTTGACGTTATTTTTCACTTAAAGGCCCTCTGGCGTAGAGCTCCTATGCATGCAAGCTTATGGAGTTTGTGCGTGAATCTAATGGGTTGCTAGTCATGATAAGGTGTCATGCTGTACCTCCTGTTAGTGCGTCGGTTGCTAGACATGATAAT
vvi-miR403f	GSVIVT01028145001	UUAGAUUCACGCACAAACUCG	GGAGUUUGUGCGUGACUCUAA	CTTCCTTCCTCTCCAGTCCTTACTGTTGAATTGCAGAAGATGAAGATGGAGGCTCATGAGGATGAGATGAGGAGTTTGTGCGTGACTCTAAAACCGCCTGATCTAAACCTTTTCCCGATGCGATACCTTTTCTATGGTCTTAGATTCACGCACAAACTCGG
vvi-miR396a	GSVIVT01009299001	UUCCACAG-CUUUCUUGAACUA	UCGUUCAAGAAAGCCUGUGGAA	AATGGCGGTGCTCAAGAGATGCAGTTGCCGATCAGAAGTATTGTGAGCGGCACATGAACAGGGGCCGTCATCGTTCAAGAAAGCCTGTGGAAGGCCAAACCGGCCATTCCGTCCCCGGACCCACCACCACTGCCACAAAGCTGATGCCTATTACTTCCTCT
vvi-miR396a	GSVIVT01007165001	UUCCACAG-CUUUCUUGAACUA	UCGUUCAAGAAAGCCUGUGGAA	AATGGCGGTGCTCAAGAGACGCTGTTGCTGATCAGAAATACTGTGAAAGGCACATAAACAGGGGTCGCCATCGTTCAAGAAAGCCTGTGGAAGGCCAGACTGGCCATGCCGTCTCTGGACCCACTAATTCGAAGGTGGTGCCGATGCCTTCCACCATGTCAG
vvi-miR160b	GSVIVT01025198001	UGCCUGGCUCCCUGAAUGCCAUC	GCAGGCAUACAGGGAGCCAGGCA	AATGTCGTCATTTTCAAGCAACCCCCTCGGGTCCAGCAGCCCCTTGTGTTGTCTACCTGATAACACTCCTGCAGGCATACAGGGAGCCAGGCATGCTCAATATGGAATATCTTTATCAGATCTCCACCTTAACAACAAACTGCAGTCAGGGCTAAAGAACAAT
vvi-miR156e	GSVIVT01012658001	UGACAGAGGAGAGUGAGCAC	GGGUUCUCUCUCCUCUGUCC	CCTCGTCTCTCCTCCATTCTCTCTCCGCTCTCTCTCTCCTTCGCCTCTCGCTTCACTTATTCTCACTCCAGGGTTCTCTCTCCTCTGTCCATATCTATCCCTTTTCGTGGTCCTCTCTTCCTCTCTTCTCCACCATGGAAGCTGTCCCAGTCCGCCACGC
vvi-miR166c	GSVIVT01017010001	UCGGACCAGGCUUCAUUCCCC	CUGGAAUGAAGCCUGGUCCGG	ATTGCAGAAGAGACTTTAACAGAGTTTCTTTCAAAGGCCACTGGAACTGCTGTAGAGTGGGTCCAAATGCCTGGAATGAAGCCTGGTCCGGATTCCATTGGAATCGTTGCTATTTCTCATGGTTGCACTGGAGTGGCAGCACGAGCCTGCGGCCTGGTGGG
vvi-miR164c	GSVIVT01027587001	UGGAGAAGCAGGG-CACGUGCA	UGCAUCUGCCCCUGCUUCUCCC	CACCTTTATACCCTCCTATTTATCCCCAGTTGGACGATCATTTAAGCAATCTGCATTTGTCTGATAATCATGCATCTGCCCCTGCTTCTCCCTCAGCGCCTTCAGTGCGGGATTCTCCTCCAAGGTATCCGAGTTTGAGTGGAAGTAACTCATTTTCCAGT
vvi-miR160e	GSVIVT01025198001	UGCCUGGCUCCCUGUAUGCCA	AGGCAUACAGGGAGCCAGGCA	TGTCGTCATTTTCAAGCAACCCCCTCGGGTCCAGCAGCCCCTTGTGTTGTCTACCTGATAACACTCCTGCAGGCATACAGGGAGCCAGGCATGCTCAATATGGAATATCTTTATCAGATCTCCACCTTAACAACAAACTGCAGTCAGGGCTAAAGAACAAT
vvi-miR162	GSVIVT01027462001	UCGAUAA-ACCUCUGCAUCCAG	CUGGAUGCAGAGGUGUUAUCGA	AAATTTCGGCTCCTCAAAAGATCCATTCTTAACTCAAGTTTCAGATTTTGTAGTACTTTTCGGCAATGAGCTGGATGCAGAGGTGTTATCGATCTCGATGGATCTCTTTATTGCTCGAACCATGGTAACAAAGGCATCTCTTGTCTTCTGGGGACCAATAG
vvi-miR396d	GSVIVT01038629001	UUCCACAG-CUUUCUUGAACUG	CCGUUCAAGAAAGCCUGUGGAA	AATGGCGGTGCTCAAGAGATGTGGCACTCAATCAGAAGTACTGTGAACGGCACATGCACAGAGGCCGACCCCGTTCAAGAAAGCCTGTGGAAGTTCATGCCGACGTCAACAGTAGCCACAAGAAGACCCGCCATTGCCATGCTCTTCCTGCAACTCCTGCA
vvi-miR396d	GSVIVT01024326001	UUCCACAG-CUUUCUUGAACUG	CCGUUCAAGAAAGCCUGUGGAA	AATGGAGGTGCTCCAAAGACGCCTACCCGGACTCCAAGTACTGTGAGCGCCACATGCACCGTGGCCGCAACCGTTCAAGAAAGCCTGTGGAATCACAAACTACTACACAGTCTTCTTCGACTGTGACTTCACTAACTGTCACTGGAGGCAGTGGCAGTGGAG
vvi-miR396d	GSVIVT01016762001	UUCCACAG-CUUUCUUGAACUG	CCGUUCAAGAAAGCCUGUGGAA	AATGGAGGTGCTCCAAAGAAGCATACCCAGATTCAAAATACTGTGAGAGACACATGCACAGAGGCAAAAACCGTTCAAGAAAGCCTGTGGAAGTTATTTCAGCTACAAACCCTTCACCAACCATCTCATCAATCAACTCAAATCCTTCCTCCACCACCACCA
vvi-miR396d	GSVIVT01033800001	UUCCACAG-CUUUCUUGAACUG	CCGUUCAAGAAAGCCUGUGGAA	AATGGAGGTGCTCAAGGGACGTGGTAACTGGTCAGAAGTACTGCGAGCGCCACATGCACCGTGGCCGAAACCGTTCAAGAAAGCCTGTGGAAATCCCCACACCCGCTGCCGCGGGTGGTGGTGGTGGTGCTGCTGTTGCTTCTGTTGGGGCCCTCAAATCCA
vvi-miR396d	GSVIVT01019667001	UUCCACAG-CUUUCUUGAACUG	CCGUUCAAGAAAGCCUGUGGAA	AATGGCGGTGCTCGAGAGATGTGGCACCTGACCAGAAGTACTGCGAGCGACACACTCATAAAGGCCGACCCCGTTCAAGAAAGCCTGTGGAATTGCATTCCGAGTTAATCAACAACTCCGCCACCACCACCGCCACCACCACCAGTAGCAACAACAAGCAGC
vvi-miR396d	GSVIVT01015095001	UUCCACAG-CUUUCUUGAACUG	CCGUUCAAGAAAGCCUGUGGAA	AATGGAGGTGTGCAAAGGAAGCATACCCAGATTCGAAGTACTGTGAGAGACATATGCACCGAGGCAGAAACCGTTCAAGAAAGCCTGTGGAAGTTATGACACCCTCAAAAACACCACCAACAGTAACTACTCCTACTGCTACAATGGCAGCAAACCCACCAC
vvi-miR396d	GSVIVT01007165001	UUCCACAG-CUUUCUUGAACUG	UCGUUCAAGAAAGCCUGUGGAA	AATGGCGGTGCTCAAGAGACGCTGTTGCTGATCAGAAATACTGTGAAAGGCACATAAACAGGGGTCGCCATCGTTCAAGAAAGCCTGTGGAAGGCCAGACTGGCCATGCCGTCTCTGGACCCACTAATTCGAAGGTGGTGCCGATGCCTTCCACCATGTCAG
vvi-miR319f	GSVIVT01021167001	UUGGACUGAAGGGAGCUCCCU	AGGGAAC-CCCUUCAGUCCAC	GCTTGTCTTTGATTCGTTGCCACTTCCACTACAAGAACCAGTTCTTAGCCAAAACCAGTTGTTTTCCGAGAGGGAACCCCTTCAGTCCACTGATTCAGCTTTAATTTCCGATTGGATGAATCCACCTATTTCCACCGCCAATGTTCAACATATCACAATGG
vvi-miR160a	GSVIVT01025198001	UGCCUGGCUCCCUGAAUGCCAUC	GCAGGCAUACAGGGAGCCAGGCA	AATGTCGTCATTTTCAAGCAACCCCCTCGGGTCCAGCAGCCCCTTGTGTTGTCTACCTGATAACACTCCTGCAGGCATACAGGGAGCCAGGCATGCTCAATATGGAATATCTTTATCAGATCTCCACCTTAACAACAAACTGCAGTCAGGGCTAAAGAACAAT
vvi-miR396b	GSVIVT01038629001	UUCCACAG-CUUUCUUGAACU	CGUUCAAGAAAGCCUGUGGAA	ATGGCGGTGCTCAAGAGATGTGGCACTCAATCAGAAGTACTGTGAACGGCACATGCACAGAGGCCGACCCCGTTCAAGAAAGCCTGTGGAAGTTCATGCCGACGTCAACAGTAGCCACAAGAAGACCCGCCATTGCCATGCTCTTCCTGCAACTCCTGCA
vvi-miR396b	GSVIVT01027535001	UUCCACAG-CUUUCUUGAACU	CGUUCAAGAAAGCCUGUGGAA	ATGGAGGTGCAGTAAGGATGTGGTTCCAGACCAGAAGTACTGTGAGCGGCACATGCACCGTGGCCGCCAGCGTTCAAGAAAGCCTGTGGAAGCTCCTGCAATTGCTTCTCATGTTACAAGACCAACCTTCAATTCGAGTATGGAGTCCGAGAATTCAAAAA
vvi-miR396b	GSVIVT01009299001	UUCCACAG-CUUUCUUGAACU	CGUUCAAGAAAGCCUGUGGAA	ATGGCGGTGCTCAAGAGATGCAGTTGCCGATCAGAAGTATTGTGAGCGGCACATGAACAGGGGCCGTCATCGTTCAAGAAAGCCTGTGGAAGGCCAAACCGGCCATTCCGTCCCCGGACCCACCACCACTGCCACAAAGCTGATGCCTATTACTTCCTCTT
vvi-miR396b	GSVIVT01007165001	UUCCACAG-CUUUCUUGAACU	CGUUCAAGAAAGCCUGUGGAA	ATGGCGGTGCTCAAGAGACGCTGTTGCTGATCAGAAATACTGTGAAAGGCACATAAACAGGGGTCGCCATCGTTCAAGAAAGCCTGTGGAAGGCCAGACTGGCCATGCCGTCTCTGGACCCACTAATTCGAAGGTGGTGCCGATGCCTTCCACCATGTCAG
vvi-miR396b	GSVIVT01024326001	UUCCACAG-CUUUCUUGAACU	CGUUCAAGAAAGCCUGUGGAA	ATGGAGGTGCTCCAAAGACGCCTACCCGGACTCCAAGTACTGTGAGCGCCACATGCACCGTGGCCGCAACCGTTCAAGAAAGCCTGTGGAATCACAAACTACTACACAGTCTTCTTCGACTGTGACTTCACTAACTGTCACTGGAGGCAGTGGCAGTGGAG
vvi-miR396b	GSVIVT01016762001	UUCCACAG-CUUUCUUGAACU	CGUUCAAGAAAGCCUGUGGAA	ATGGAGGTGCTCCAAAGAAGCATACCCAGATTCAAAATACTGTGAGAGACACATGCACAGAGGCAAAAACCGTTCAAGAAAGCCTGTGGAAGTTATTTCAGCTACAAACCCTTCACCAACCATCTCATCAATCAACTCAAATCCTTCCTCCACCACCACCA
vvi-miR396b	GSVIVT01033800001	UUCCACAG-CUUUCUUGAACU	CGUUCAAGAAAGCCUGUGGAA	ATGGAGGTGCTCAAGGGACGTGGTAACTGGTCAGAAGTACTGCGAGCGCCACATGCACCGTGGCCGAAACCGTTCAAGAAAGCCTGTGGAAATCCCCACACCCGCTGCCGCGGGTGGTGGTGGTGGTGCTGCTGTTGCTTCTGTTGGGGCCCTCAAATCCA
vvi-miR396b	GSVIVT01019667001	UUCCACAG-CUUUCUUGAACU	CGUUCAAGAAAGCCUGUGGAA	ATGGCGGTGCTCGAGAGATGTGGCACCTGACCAGAAGTACTGCGAGCGACACACTCATAAAGGCCGACCCCGTTCAAGAAAGCCTGTGGAATTGCATTCCGAGTTAATCAACAACTCCGCCACCACCACCGCCACCACCACCAGTAGCAACAACAAGCAGC
vvi-miR396b	GSVIVT01015095001	UUCCACAG-CUUUCUUGAACU	CGUUCAAGAAAGCCUGUGGAA	ATGGAGGTGTGCAAAGGAAGCATACCCAGATTCGAAGTACTGTGAGAGACATATGCACCGAGGCAGAAACCGTTCAAGAAAGCCTGTGGAAGTTATGACACCCTCAAAAACACCACCAACAGTAACTACTCCTACTGCTACAATGGCAGCAAACCCACCAC
vvi-miR319b	GSVIVT01021167001	UUGGACUGAAGGGAGCUCCCU	AGGGAAC-CCCUUCAGUCCAC	GCTTGTCTTTGATTCGTTGCCACTTCCACTACAAGAACCAGTTCTTAGCCAAAACCAGTTGTTTTCCGAGAGGGAACCCCTTCAGTCCACTGATTCAGCTTTAATTTCCGATTGGATGAATCCACCTATTTCCACCGCCAATGTTCAACATATCACAATG
vvi-miR535b	GSVIVT01006378001	UGACAACGAGAGAGAGCACGC	GCGUGCUCUCUCUCGCUGUCA	CATGTAATTGCTTGACAACGAGAGAGAGCACGCTAGTCAGCATTCATGCGAGGAACATGACTGTGTACAGGCGTGCTCTCTCTCGCTGTCATACAATCTTCTCATCAAGGCTGTCTTACATATTCACCTTGTTCGTGAGCGTTGGACCTCAAGGCATACAG
vvi-miR399i	GSVIVT01032651001	CGCCAAAGGAGAGUUGCCCUG	CUGGGCAACUCUUCUUUGGCU	AATGAGCCAGGGAAATTGCCTACTAATGTGAGTAATGCCATTACTGGTGTGGCCTTATGTGGAACACTGGCTGGGCAACTCTTCTTTGGCTGGCTAGGTGACAAGCTTGGGAGGAAGCATGTCTATGGGATCACTCTTGTCACCATGGTGGGATGTGCTGT
vvi-miR403b	GSVIVT01026268001	UUAGAUUCACGCACAAACUCG	GGAGUUUGUGCGUGAAUCUAA	AAGAAGATTTTTGACGTTATTTTTCACTTAAAGGCCCTCTGGCGTAGAGCTCCTATGCATGCAAGCTTATGGAGTTTGTGCGTGAATCTAATGGGTTGCTAGTCATGATAAGGTGTCATGCTGTACCTCCTGTTAGTGCGTCGGTTGCTAGACATGATAAT
vvi-miR403b	GSVIVT01028145001	UUAGAUUCACGCACAAACUCG	GGAGUUUGUGCGUGACUCUAA	CTTCCTTCCTCTCCAGTCCTTACTGTTGAATTGCAGAAGATGAAGATGGAGGCTCATGAGGATGAGATGAGGAGTTTGTGCGTGACTCTAAAACCGCCTGATCTAAACCTTTTCCCGATGCGATACCTTTTCTATGGTCTTAGATTCACGCACAAACTCGG
vvi-miR319g	GSVIVT01021528001	UUGGACUGAAGGGAGCUCCCA	UAGGGGGACCCUUCAGUCCAA	CGACTTCGCAACCCGGTGGTAGTGACAACAACCTCAACTTTACAATCTCTTCCGGCCTTGCTGGTTTCAATAGGGGGACCCTTCAGTCCAATTCTCCGTCTCTGTTGCCTCACCTTCAGAGGTTTTCTCCTATAGACGGATCAAATCTACCTTTCTTCATG
vvi-miR3629b	GSVIVT01035575001	GGCUGCUGAGAAAAUGUAGGA	UCCCAAUUUUUCUCAGCAGCC	TTGGTTTTTCTTTTGGGGTGTGAGTAATCCGCAATTTTGAGATCCATGGGTATGGTTTCTCTCCCCCTTTTCCCAATTTTTCTCAGCAGCCAAATGGGTCCTTCTCGGATTGTGGTTTCGTTCACAAAATTGGCTTCATTTCCTTGTTTTCTCTCTTTTTA
vvi-miR3629b	GSVIVT01017455001	GGCUGCUGAGAAAAUGUAGGA	UCCUAUUCUUUCUCGGCAGCC	AAAACAACGAGGATGCAACTTAAGCTCCGTTTGGTTGCTGGGAAAGATGTAGAAACTCTTCCCTCCCTTTTCCTATTCTTTCTCGGCAGCCAAACCGCGCCATGGAAGTCGAGGTCAAGCTTCGCCTCCCTGACGCCGCCTCCCACCAGAAACTCTCCGAC
vvi-miR166h	GSVIVT01017010001	UCGGACCAGGCUUCAUUCCCC	CUGGAAUGAAGCCUGGUCCGG	ATTGCAGAAGAGACTTTAACAGAGTTTCTTTCAAAGGCCACTGGAACTGCTGTAGAGTGGGTCCAAATGCCTGGAATGAAGCCTGGTCCGGATTCCATTGGAATCGTTGCTATTTCTCATGGTTGCACTGGAGTGGCAGCACGAGCCTGCGGCCTGGTGGGT
vvi-miR319c	GSVIVT01021167001	UUGGACUGAAGGGAGCUCCCU	AGGGAAC-CCCUUCAGUCCAC	GCTTGTCTTTGATTCGTTGCCACTTCCACTACAAGAACCAGTTCTTAGCCAAAACCAGTTGTTTTCCGAGAGGGAACCCCTTCAGTCCACTGATTCAGCTTTAATTTCCGATTGGATGAATCCACCTATTTCCACCGCCAATGTTCAACATATCACAATGG
vvi-miR156h	GSVIVT01033719001	UGACAGAAGAGAGAGAGCAU	AUGCUGUCUCUCUUUUGUCA	ATGCAGCCAGCACCTGGCGTCCCTCTTCTGCCTTTCATGCGGAGGTACGCAGCTATGCTGTCTCTCTTTTGTCACTCGGGGGCGTCAGGCATGGTTACTTTCCGGGCGAACGTGCTCTATGGCCATGTCCGGGGTATGGCGGCGGCTGCGGTGGTCATGA
vvi-miR403d	GSVIVT01026268001	UUAGAUUCACGCACAAACUCG	GGAGUUUGUGCGUGAAUCUAA	AAGAAGATTTTTGACGTTATTTTTCACTTAAAGGCCCTCTGGCGTAGAGCTCCTATGCATGCAAGCTTATGGAGTTTGTGCGTGAATCTAATGGGTTGCTAGTCATGATAAGGTGTCATGCTGTACCTCCTGTTAGTGCGTCGGTTGCTAGACATGATAAT
vvi-miR403d	GSVIVT01028145001	UUAGAUUCACGCACAAACUCG	GGAGUUUGUGCGUGACUCUAA	CTTCCTTCCTCTCCAGTCCTTACTGTTGAATTGCAGAAGATGAAGATGGAGGCTCATGAGGATGAGATGAGGAGTTTGTGCGTGACTCTAAAACCGCCTGATCTAAACCTTTTCCCGATGCGATACCTTTTCTATGGTCTTAGATTCACGCACAAACTCGG
vvi-miR403e	GSVIVT01026268001	UUAGAUUCACGCACAAACUCG	GGAGUUUGUGCGUGAAUCUAA	AAGAAGATTTTTGACGTTATTTTTCACTTAAAGGCCCTCTGGCGTAGAGCTCCTATGCATGCAAGCTTATGGAGTTTGTGCGTGAATCTAATGGGTTGCTAGTCATGATAAGGTGTCATGCTGTACCTCCTGTTAGTGCGTCGGTTGCTAGACATGATAAT
vvi-miR403e	GSVIVT01028145001	UUAGAUUCACGCACAAACUCG	GGAGUUUGUGCGUGACUCUAA	CTTCCTTCCTCTCCAGTCCTTACTGTTGAATTGCAGAAGATGAAGATGGAGGCTCATGAGGATGAGATGAGGAGTTTGTGCGTGACTCTAAAACCGCCTGATCTAAACCTTTTCCCGATGCGATACCTTTTCTATGGTCTTAGATTCACGCACAAACTCGG
vvi-miR160d	GSVIVT01025198001	UGCCUGGCUCCCUGUAUGCCA	AGGCAUACAGGGAGCCAGGCA	TGTCGTCATTTTCAAGCAACCCCCTCGGGTCCAGCAGCCCCTTGTGTTGTCTACCTGATAACACTCCTGCAGGCATACAGGGAGCCAGGCATGCTCAATATGGAATATCTTTATCAGATCTCCACCTTAACAACAAACTGCAGTCAGGGCTAAAGAACAAT
vvi-miR396c	GSVIVT01038629001	UUCCACAG-CUUUCUUGAACUG	CCGUUCAAGAAAGCCUGUGGAA	AATGGCGGTGCTCAAGAGATGTGGCACTCAATCAGAAGTACTGTGAACGGCACATGCACAGAGGCCGACCCCGTTCAAGAAAGCCTGTGGAAGTTCATGCCGACGTCAACAGTAGCCACAAGAAGACCCGCCATTGCCATGCTCTTCCTGCAACTCCTGCA
vvi-miR396c	GSVIVT01024326001	UUCCACAG-CUUUCUUGAACUG	CCGUUCAAGAAAGCCUGUGGAA	AATGGAGGTGCTCCAAAGACGCCTACCCGGACTCCAAGTACTGTGAGCGCCACATGCACCGTGGCCGCAACCGTTCAAGAAAGCCTGTGGAATCACAAACTACTACACAGTCTTCTTCGACTGTGACTTCACTAACTGTCACTGGAGGCAGTGGCAGTGGAG
vvi-miR396c	GSVIVT01016762001	UUCCACAG-CUUUCUUGAACUG	CCGUUCAAGAAAGCCUGUGGAA	AATGGAGGTGCTCCAAAGAAGCATACCCAGATTCAAAATACTGTGAGAGACACATGCACAGAGGCAAAAACCGTTCAAGAAAGCCTGTGGAAGTTATTTCAGCTACAAACCCTTCACCAACCATCTCATCAATCAACTCAAATCCTTCCTCCACCACCACCA
vvi-miR396c	GSVIVT01033800001	UUCCACAG-CUUUCUUGAACUG	CCGUUCAAGAAAGCCUGUGGAA	AATGGAGGTGCTCAAGGGACGTGGTAACTGGTCAGAAGTACTGCGAGCGCCACATGCACCGTGGCCGAAACCGTTCAAGAAAGCCTGTGGAAATCCCCACACCCGCTGCCGCGGGTGGTGGTGGTGGTGCTGCTGTTGCTTCTGTTGGGGCCCTCAAATCCA
vvi-miR396c	GSVIVT01019667001	UUCCACAG-CUUUCUUGAACUG	CCGUUCAAGAAAGCCUGUGGAA	AATGGCGGTGCTCGAGAGATGTGGCACCTGACCAGAAGTACTGCGAGCGACACACTCATAAAGGCCGACCCCGTTCAAGAAAGCCTGTGGAATTGCATTCCGAGTTAATCAACAACTCCGCCACCACCACCGCCACCACCACCAGTAGCAACAACAAGCAGC
vvi-miR396c	GSVIVT01015095001	UUCCACAG-CUUUCUUGAACUG	CCGUUCAAGAAAGCCUGUGGAA	AATGGAGGTGTGCAAAGGAAGCATACCCAGATTCGAAGTACTGTGAGAGACATATGCACCGAGGCAGAAACCGTTCAAGAAAGCCTGTGGAAGTTATGACACCCTCAAAAACACCACCAACAGTAACTACTCCTACTGCTACAATGGCAGCAAACCCACCAC
vvi-miR396c	GSVIVT01009299001	UUCCACAG-CUUUCUUGAACUG	UCGUUCAAGAAAGCCUGUGGAA	AATGGCGGTGCTCAAGAGATGCAGTTGCCGATCAGAAGTATTGTGAGCGGCACATGAACAGGGGCCGTCATCGTTCAAGAAAGCCTGTGGAAGGCCAAACCGGCCATTCCGTCCCCGGACCCACCACCACTGCCACAAAGCTGATGCCTATTACTTCCTCTT
vvi-miR396c	GSVIVT01007165001	UUCCACAG-CUUUCUUGAACUG	UCGUUCAAGAAAGCCUGUGGAA	AATGGCGGTGCTCAAGAGACGCTGTTGCTGATCAGAAATACTGTGAAAGGCACATAAACAGGGGTCGCCATCGTTCAAGAAAGCCTGTGGAAGGCCAGACTGGCCATGCCGTCTCTGGACCCACTAATTCGAAGGTGGTGCCGATGCCTTCCACCATGTCAG
vvi-miR166a	GSVIVT01017010001	UCGGACCAGGCUUCAUUCC	GGAAUGAAGCCUGGUCCGG	TGCAGAAGAGACTTTAACAGAGTTTCTTTCAAAGGCCACTGGAACTGCTGTAGAGTGGGTCCAAATGCCTGGAATGAAGCCTGGTCCGGATTCCATTGGAATCGTTGCTATTTCTCATGGTTGCACTGGAGTGGCAGCACGAGCCTGCGGCCTGGTGGGTC
vvi-miR166a	GSVIVT01035612001	UCGGACCAGGCUUCAUUCC	GGGAUGAAGCCUGGUCCGG	TGCAGAGGAGACTTTAACAGAGTTTCTTTCAAAGGCCACTGGAACTGCTGTGGAGTGGGTCCAAATGCCTGGGATGAAGCCTGGTCCGGATTCCATTGGAATCGTTGCTATTTCTCATGGTTGCACTGGAGTGGCAGCACGCGCATGCGGCCTTGTCAG
vvi-miR166a	GSVIVT01021625001	UCGGACCAGGCUUCAUUCC	GGGAUGAAGCCUGGUCCGG	AGCTGAGGAGACCCTGGCAGAGTTCCTGTCCAAGGCTACTGGAACTGCTGTCGACTGGGTCCAGATGATTGGGATGAAGCCTGGTCCGGATTCTATTGGAATCGTTGCTGTTTCCCGCAACTGTAGTGGGGTAGCAGCACGAGCCTGTGGCCTCGTGAG
vvi-miR166a	GSVIVT01016272001	UCGGACCAGGCUUCAUUCC	GGGAUGAAGCCUGGUCCGG	AGCTGAGGAGGCCATGGGGGAGTTCCTTTCAAAGGCTAAGGGAACTGCTGTTGATTGGGTCCAGATTCCTGGGATGAAGCCTGGTCCGGATTCGGTCGGGACTGTTGCCATTTCCCATAGTTGCAATGGAGTGGCAGCACGAGCCTGCAGTCTTGTATC
vvi-miR166a	GSVIVT01025193001	UCGGACCAGGCUUCAUUCC	GGGAUGAAGCCUGGUCCGG	TGCAGAGGAGACTTTGGCAGAGTTCCTCTCAAAGGCTACAGGAACTGCTGTCGATTGGGTCCAGATGCCTGGGATGAAGCCTGGTCCGGATTCGGTTGGGATCTTTGCCATTTCACATAGTTGCAGTGGAGTGGCAGCTCGAGCATGCGGTCTTGTAAG
vvi-miR164a	GSVIVT01027587001	UGGAGAAGCAGGG-CACGUGCA	UGCAUCUGCCCCUGCUUCUCCC	CACCTTTATACCCTCCTATTTATCCCCAGTTGGACGATCATTTAAGCAATCTGCATTTGTCTGATAATCATGCATCTGCCCCTGCTTCTCCCTCAGCGCCTTCAGTGCGGGATTCTCCTCCAAGGTATCCGAGTTTGAGTGGAAGTAACTCATTTTCCAGT
vvi-miR399c	GSVIVT01032651001	UGCCAAAGGAGAGUUGCCCUG	CUGGGCAACUCUUCUUUGGCU	AATGAGCCAGGGAAATTGCCTACTAATGTGAGTAATGCCATTACTGGTGTGGCCTTATGTGGAACACTGGCTGGGCAACTCTTCTTTGGCTGGCTAGGTGACAAGCTTGGGAGGAAGCATGTCTATGGGATCACTCTTGTCACCATGGTGGGATGTGCTGT
vvi-miR164d	GSVIVT01019667001	UGGAGAAGCAGGGCACGUGCA	AGCAAGUGCCCUGUUUCUUCA	AAGGGACTTCATTGACGCATGGTCCACTGCTGAGAGGGGTGGAGATAGTGACATAAATGAAATATGCAACAGCAAGTGCCCTGTTTCTTCAAGAGGGAAGCTTCCACTTTCCTCCCTGACCCTCTCAATGTGTGGTGGAGATGGAAGCAATGAAAAGAGCAG
vvi-miR3629a-3p	GSVIVT01027436001	GGCUGCUGAGAAAAUGUAGGA	CCCUACAUUUUCACAGCAGCG	CAACTTGCTCCTTTAAAAACGCTTCCTCCTTCCAATGGAGCCCTAGCCCTACATTTTCACAGCAGCGGCGGAGCAGACCAGTTTCAGATCTCTCTTCCTTCAGAGCCTAATAAATCCTGACAACTTCATCAGATTTTGCCCAAAACGATGTCGGTTGGAGA
vvi-miR394b	GSVIVT01029150001	UUGGCAUUCUGUCCACCUCC	GAAGGUGGACAGAGUGCUAC	CAGAAAACTGTTCATTCCAGGGGTCTGGGGTCCATTTTGGTCAGCCATGGTACCTGAATACTGGCTCACAGAAGGTGGACAGAGTGCTACTGGTGCATTACTGGATTATATAATTGAAAACCACGTTGCATCTCCTCGCCTTGCAAATCGCGCTGCTTCT
vvi-miR159a	GSVIVT01008869001	CUUGGAGUGAAGGGAGCUCUC	GUGAGCGCCCUUCACUUCGAG	AACTACAGCAATGATGCTGGCTGTGGTAGTACCATCACTGTTAATGGTAGCCAAATTTTTGTGGGATCATGTGAGCGCCCTTCACTTCGAGTGAATTGGGATGGAGTTCACTACACTGAGGCAGCTAACAAATTTGTTTTTGATCAAATCTCCAGTGGAGC
vvi-miR159a	GSVIVT01008868001	CUUGGAGUGAAGGGAGCUCUC	GUGAGCGCCCUUCACUUCGAG	AACTATGGCAATGATGCCAGCTGTGGTAGTACCATTACTGTTAATGGTAGCCAAATTTTTGTGGGATCATGTGAGCGCCCTTCACTTCGAGTGAATTGGGATGGAGTTCACTACACTGAGGCAGCTAACAAATTTGTTTTTGATCAAATCTCCAGTGGAGC
vvi-miR159a	GSVIVT01000056001	CUUGGAGUGAAGGGAGCUCUC	GUGAGCGCCCUUCACUUCGAG	AACTACGGCAATGATGCTGGCTGTGGTAGTACCATCACTGTTAATGGTAGCCAAATTTTTGTGGGATCATGTGAGCGCCCTTCACTTCGAGTGAATTGGGATGGAATTCACTACACTGAGGCAGCTAACAAATTTGTTTTTGATCAAATCTCCAGTGGAGC
vvi-miR159a	GSVIVT01004104001	CUUGGAGUGAAGGGAGCUCUC	CAGAACUCUCUUCACUCCAAA	ATGGACAGAACTCTCTTCACTCCAAAGGGGACATACTTCTTCCACCACCCTACCCAGCAAAGCAATGGTACTCAGCCAGACATGCAAAGCAGCAACAATCAACCCCAGACCAGTCACACGTCTACTAGCCGGTCTTCCGACTCCGGTGAGCCTTGCGTCAC
vvi-miR319e	GSVIVT01012447001	UUUGGACUGAAGGGAGCUCCU	UGGAGCUCCCUUCACUCCAAU	ATGCAGGGTAGCCATGCCCTTTTAAATGGCAACTTCTCTGCTTCTAAGCCCATTTCTGGGCCTGTGAAGTTGGAGCTCCCTTCACTCCAATATCTAGAAACCGATTTAGGTGGCTGGGGCACATCTTCTTCACCGCCACCTTTACTTGAGTCTGTTGATGC
vvi-miR3634-3p	GSVIVT01036765001	UUUCCGACUCGCACUCAUGCCGU	AUGGCAUGAGUG-GAGUCGGAAA	CTCACAAAAGCATTCAAATTCCTTCCCCAAATGCTATGTTTCGGTTCACTTCTTACAAGTGAGAAGTACAATGGCATGAGTGGAGTCGGAAAAAGGTGGAAGAGTTATTAGTAAAAAACGATGCAACTTAGCGTCAGACGTTATTGAAGCAGGGATATGTGTA
vvi-miR159c	GSVIVT01037667001	UUUGGAUUGAAGGGAGCUCUA	CAGAGCUCCCUUCAAGCCAAU	CTGCCAATTCTGCAAACCCAATTCAAATTTGACCAAATGGTCCCACCTGTCTTGGATTTTTCAATAAATCCAGAGCTCCCTTCAAGCCAATTTTCCAAAAAAACACACCCGTATACTGCCGACAATATGAAGATCAACTCAAGTAGCAGCAATTGTGGGTT
vvi-miR535a	GSVIVT01019977001	UGACAACGAGAGAGAGCACGC	CCUUGCUCUCUCUAGUUGUCA	CAGAGCACAACCAACTTGGAAGCAGAGCACTCTGATTGGATCACCACGGTTGTCAGTGATGAGTCCCCAACCTTGCTCTCTCTAGTTGTCATCTTAATCATATTGATGTTTACAGTTTGGTCTATATCAAAGTGTAAGAAGCCCCAGTTGAAGACGATCTA
vvi-miR169s	GSVIVT01025252001	CAGCCAAGGAUGACUUGCCGG	GCGGCAAAUCAUUCUUGGCUU	CCTGGGAAGCCCTTGGTCATCTGGTTTTTATCCAAGGCAAATGAAAATATTCTCGGCTTTTGTTTGCTGGGCGGCAAATCATTCTTGGCTTTGCTTTTGTGCCTGCAGTGAGGGGGAAAAGGGGTTACAAGGAAATGAGTGATGGGCATTGTAGCTTATTT
vvi-miR535c	GSVIVT01019977001	UGACAACGAGAGAGAGCACGC	CCUUGCUCUCUCUAGUUGUCA	CAGAGCACAACCAACTTGGAAGCAGAGCACTCTGATTGGATCACCACGGTTGTCAGTGATGAGTCCCCAACCTTGCTCTCTCTAGTTGTCATCTTAATCATATTGATGTTTACAGTTTGGTCTATATCAAAGTGTAAGAAGCCCCAGTTGAAGACGATCTA
vvi-miR3624-3p	GSVIVT01005131001	UCAGGGCAGCAGCAUACUACU	AGUAGUAUGCUGCAGCCCUCA	AACTGCTCTGCAAATTTCCTGAAATACGAGACCAGGCTTTCTTTGAGAAGGAAAACACAGTGATGATCAAAGTAGTATGCTGCAGCCCTCATAAGATCAGAGACAAGCTTATCTGCAAAGGCGGCAAAACCATCAAGAGTATTGAGATTATAGTACCGGAG
vvi-miR3624-3p	GSVIVT01005128001	UCAGGGCAGCAGCAUACUACU	AGUAGUAUGCUGCAGCCCUCA	AACTGCTCTGCAAATTTCCTGAAATACGAGACCAGGCTTTCTTTGAGAAGGAAAACACAGTGATGATCAAAGTAGTATGCTGCAGCCCTCATAAGATCAGAGACAAGCTTATCTGCAAAGGCGGCAAAACCATCAAGAGTATTGAGATTATAGTACCGGAG
vvi-miR3624-3p	GSVIVT01005124001	UCAGGGCAGCAGCAUACUACU	AGUAGUAUGCAGCUACCCUGA	AACTGCTCTGTAAATTTCCTGAAATACGAGACCAGACTTTCATTGAGAAGGAAGACACCGTGATAATCAAAGTAGTATGCAGCTACCCTGAGATGATCAGAACGAAGCTTATCTGCAAAGGTCGCGATATCATCAAGTGTATCGAGGGTATCCAGTATTCA
vvi-miR3624-3p	GSVIVT01003498001	UCAGGGCAGCAGCAUACUACU	AGUAGUAUGCUGCAACCCUGA	AACTGCTCTGTAAATTTCCTGAAATACGAGACCAGACTTTCAATGAGAAGGATGACACCGTGATAATCAAAGTAGTATGCTGCAACCCTGAGAAGATCAGAACGAAGCTTATGTGCAAAGGTTGCAAAATCATCACGTACTGGTATGGAACATCCAGAACA
vvi-miR3624-3p	GSVIVT01006127001	UCAGGGCAGCAGCAUACUACU	AGUAGUAUGCAGCUACCCUGA	CTGCTCTTTAAATTTCCTGAGAAATACGAGACCAGACTTTCATTGAGAAGGAAGACACGGTGATAATCAAAGTAGTATGCAGCTACCCTGAGATGATCAGAACGAAGCTTTTCTACAAAGGTAGCGATACCATCAAGAGTATCGAGGTTATACCACCCGAG
vvi-miR3624-3p	GSVIVT01002490001	UCAGGGCAGCAGCAUACUACU	AGUAGUAUGCUGCAACCCUGA	AACTGCTCTGTAAATTTCCTGAAATACGAGACCAGACTTTCAATGAGAAGGATGACACCGTGATAATCAAAGTAGTATGCTGCAACCCTGAGAAGATCAGAAAGGAGCTTATGTGCAAAGGTCGCGATATCATCATTCGTATCGAGGTTATACCGCCACCG
vvi-miR3629c	GSVIVT01027436001	GGCUGCUGAGAAAAUGUAGGA	CCCUACAUUUUCACAGCAGCG	CAACTTGCTCCTTTAAAAACGCTTCCTCCTTCCAATGGAGCCCTAGCCCTACATTTTCACAGCAGCGGCGGAGCAGACCAGTTTCAGATCTCTCTTCCTTCAGAGCCTAATAAATCCTGACAACTTCATCAGATTTTGCCCAAAACGATGTCGGTTGGAGA
vvi-miR169a	GSVIVT01025252001	CAGCCAAGGAUGACUUGCCGG	GCGGCAAAUCAUUCUUGGCUU	CCTGGGAAGCCCTTGGTCATCTGGTTTTTATCCAAGGCAAATGAAAATATTCTCGGCTTTTGTTTGCTGGGCGGCAAATCATTCTTGGCTTTGCTTTTGTGCCTGCAGTGAGGGGGAAAAGGGGTTACAAGGAAATGAGTGATGGGCATTGTAGCTTATTT
vvi-miR169p	GSVIVT01032101001	GAGCCAAGGAUGACUUGCCGG	CAGGCAAUUCAUUCUUGGCUU	CGGTTAGGTGAAGCTGGAGGTGCAGTATCCACTTTGAGGACGGAAACCCTCATGGTTACATGGCATTTCCCAGGCAATTCATTCTTGGCTTTGGTTACATGGCGTTTCTGGGGTGATACTAGGGATGGAGATACATGGTTTGGCCTTTGCTGTCTCCATTC
vvi-miR159b	GSVIVT01008869001	CUUGGAGUGAAGGGAGCUCUC	GUGAGCGCCCUUCACUUCGAG	AACTACAGCAATGATGCTGGCTGTGGTAGTACCATCACTGTTAATGGTAGCCAAATTTTTGTGGGATCATGTGAGCGCCCTTCACTTCGAGTGAATTGGGATGGAGTTCACTACACTGAGGCAGCTAACAAATTTGTTTTTGATCAAATCTCCAGTGGAGC
vvi-miR159b	GSVIVT01008868001	CUUGGAGUGAAGGGAGCUCUC	GUGAGCGCCCUUCACUUCGAG	AACTATGGCAATGATGCCAGCTGTGGTAGTACCATTACTGTTAATGGTAGCCAAATTTTTGTGGGATCATGTGAGCGCCCTTCACTTCGAGTGAATTGGGATGGAGTTCACTACACTGAGGCAGCTAACAAATTTGTTTTTGATCAAATCTCCAGTGGAGC
vvi-miR159b	GSVIVT01000056001	CUUGGAGUGAAGGGAGCUCUC	GUGAGCGCCCUUCACUUCGAG	AACTACGGCAATGATGCTGGCTGTGGTAGTACCATCACTGTTAATGGTAGCCAAATTTTTGTGGGATCATGTGAGCGCCCTTCACTTCGAGTGAATTGGGATGGAATTCACTACACTGAGGCAGCTAACAAATTTGTTTTTGATCAAATCTCCAGTGGAGC
vvi-miR159b	GSVIVT01004104001	CUUGGAGUGAAGGGAGCUCUC	CAGAACUCUCUUCACUCCAAA	ATGGACAGAACTCTCTTCACTCCAAAGGGGACATACTTCTTCCACCACCCTACCCAGCAAAGCAATGGTACTCAGCCAGACATGCAAAGCAGCAACAATCAACCCCAGACCAGTCACACGTCTACTAGCCGGTCTTCCGACTCCGGTGAGCCTTGCGTCAC
vvi-miR156i	GSVIVT01020578001	UUGACAGAAGAUAGAGAGCAC	AUGCUCUCUCUCUUCUGUCAU	TCCAAGAGAATGCCGCTTACAAGCATTTCCAGATCAGATGATCAAAAGTTGTAATTGTTTTCCCACCAGCATGCTCTCTCTCTTCTGTCATTGTGAGGCACTGCTAGAATAATGACAGTGGTTCTACTGTTCTACCTCATATGTATGTATTGAAGAAATGT
vvi-miR477	GSVIVT01017968001	AUCUCCCUCAAAGGCUUCCAA	UUGGAUGCCUUUGUGGGAGAG	TCAATGTCAACAAGGGCACCCCACAATCCAATATCATCTCCCAAAACAAGGGAGAATCTCTTTATCTTCATTGGATGCCTTTGTGGGAGAGAGGTAACCCATTAAAGAATTGCATATGCCTGTAGTTTACTACAATATGTCAGTAAAGACTGGCTAATAAAA
vvi-miR3633b-5p	GSVIVT01022837001	GGAAUGGGUGGCUGGGAUCUA	UGGAUCCCA-CCAUCCAUUCC	GGAGAAATGGTTATGTTGTGGATCTCCTCAAATCCGTGAATGGAAAATGTCAGAATGTGATTCGATAGAGTGGATCCCACCATCCATTCCTTGAAAGTTTATCCATTTGTGATGTTAGCAGCCGTAATTCTTTCTCATTATCTTTCTCATTAAGCATCTTC
vvi-miR169e	GSVIVT01032101001	UAGCCAAGGAUGACUUGCCUGC	CCAGGCAAUUCAUUCUUGGCUU	TCGGTTAGGTGAAGCTGGAGGTGCAGTATCCACTTTGAGGACGGAAACCCTCATGGTTACATGGCATTTCCCAGGCAATTCATTCTTGGCTTTGGTTACATGGCGTTTCTGGGGTGATACTAGGGATGGAGATACATGGTTTGGCCTTTGCTGTCTCCATT
vvi-miR169e	GSVIVT01015120001	UAGCCAAGGAUGACUUGCCUGC	CUGGGCAAUUCAUCCUUGGCUU	GGGCAATGGAGTCCTGCTCCTGGTTGTCCGGTGAGAAGTCGATAGGAACAAGATCGATGGAGTCACTGGTCTGGGCAATTCATCCTTGGCTTTGTTACTTTCGTTTCATGCGTGTTAAGAAGATAAACACATCAAACTTCATGGTGTAGTAGAAATACTCTG
vvi-miR169e	GSVIVT01016790001	UAGCCAAGGAUGACUUGCCUGC	CUUGGAAAGUCAUCCUUGGCUG	ACGAGGCAGACAGTGGATGTGTCAGCAGCTTGTGTTCATCGTCCATCGAACGATCCGGCTGCTGGTGTCCCTTGGAAAGTCATCCTTGGCTGTGTTTTCTTCATTAGTTCATAGCTTTGTCAGCTGAATACAAGATACGGAGATTGTTACTAGCTGTTATTT
vvi-miR156g	GSVIVT01020578001	UUGACAGAAGAUAGAGAGCAC	AUGCUCUCUCUCUUCUGUCAU	TCCAAGAGAATGCCGCTTACAAGCATTTCCAGATCAGATGATCAAAAGTTGTAATTGTTTTCCCACCAGCATGCTCTCTCTCTTCTGTCATTGTGAGGCACTGCTAGAATAATGACAGTGGTTCTACTGTTCTACCTCATATGTATGTATTGAAGAAATGT
vvi-miR3629a-5p	GSVIVT01035829001	CGCAUUUUCUCAGCAGCCAAG	UUUGGUUGCCGAGAAAAUGCA	AGAGACTTCTTTTCTCACCCTTGTTTGGTTGCCGAGAAAATGCAGGAACAAGCTACGAGTTCTCTTGCGGCCAGCTCTTTACCTTCTAGTAGCGAGAGATCTTCTAGTTCTGCTCTTCAAGCCGAAGTAAAGGAAGGAATGGAGAGTGACGAGGAGATCAG
vvi-miR169j	GSVIVT01025252001	CAGCCAAGGAUGACUUGCCGG	GCGGCAAAUCAUUCUUGGCUU	CCTGGGAAGCCCTTGGTCATCTGGTTTTTATCCAAGGCAAATGAAAATATTCTCGGCTTTTGTTTGCTGGGCGGCAAATCATTCTTGGCTTTGCTTTTGTGCCTGCAGTGAGGGGGAAAAGGGGTTACAAGGAAATGAGTGATGGGCATTGTAGCTTATTT
vvi-miR172d	GSVIVT01022081001	UGAGAAUCUUGAUGAUGCUGCAU	CUGCAGCAUCAUCAGGAUUCCCA	GGAGGAGATCTCTCTCTGGCCACAAACCATCAACAATGGCAATCCGGTCCCCCACAATTGTTTGCAACTGCTGCAGCATCATCAGGATTCCCACCGCAGATGATTAGACCCAACCAACAATGGCCGCAGAAAAATGGGTTCCACTCTCTCATCAGACCCTCCT
vvi-miR2950-5p	GSVIVT01016791001	UUCCAUCUCUUGCACACUGGA	UCAACUUUGCAAGAGAUGGAA	AATGAACTATGGGAAGTCAATTTACCTGCAGAAGAGGTGCCTCCAGAACTCCCAGAGCCTGCACTAGGGATCAACTTTGCAAGAGATGGAATGCAAGAAAAAGACTGGTTATCTTTAGTTGCTGTCCATAGTGATGCATGGTTGCTTGCTGTTGCCTTCTA
vvi-miR396a	GSVIVT01019913001	UUCCACA-GCUUUCUUGAACUA	GCGUUCAAGAAAGCAUGUGGAA	AATGGAGGTGTAGCAAAGAAGCAGTCCCGGATCAGAAGTACTGTGAGCGGCACATGCACAGAGGCCGTCAGCGTTCAAGAAAGCATGTGGAAGCTTCCCAACTTGGCGCTAGGACAGCTACTTCTGCTCTTAATAACACAGTCAGAGATGCTGTCACCTCAA
vvi-miR156e	GSVIVT01034196001	UGACAGAGGAGAGUGAGCAC	GUGCUCUCUCUCCUCUGCUA	TCTCTGTCTCTCTGCGCTCGCTAAGCATTCTGCACCCTAACCTCGTCTCTCGGCCTCCTATCTGAGGCGAGTGCTCTCTCTCCTCTGCTATGGCCTCAACCACCCAAGCATGCCTTCTCCTTCAAAAGCAGCTCAGAGATCTTTGCAAAAGACCGGTGGA
vvi-miR156e	GSVIVT01017829001	UGACAGAGGAGAGUGAGCAC	GAGCUCACUCUCCUUUGACA	CAAACAAGCTATGGAGGGAGTGTGGAAGCCCTCTTAATCCATCAACAACTGTAGACATGGACCCTGACCAGAGCTCACTCTCCTTTGACAGCCATTACTTCAAGATTGTCAGCCAAAACAAGGGCCTGTTTCAGTCTGATGCAACGCTGCTCACCAACCC
vvi-miR169c	GSVIVT01025252001	CAGCCAAGGAUGACUUGCCGG	GCGGCAAAUCAUUCUUGGCUU	CCTGGGAAGCCCTTGGTCATCTGGTTTTTATCCAAGGCAAATGAAAATATTCTCGGCTTTTGTTTGCTGGGCGGCAAATCATTCTTGGCTTTGCTTTTGTGCCTGCAGTGAGGGGGAAAAGGGGTTACAAGGAAATGAGTGATGGGCATTGTAGCTTATTT
vvi-miR164c	GSVIVT01019667001	UGGAGAAGCAGGGCACGUGCA	AGCAAGUGCCCUGUUUCUUCA	AAGGGACTTCATTGACGCATGGTCCACTGCTGAGAGGGGTGGAGATAGTGACATAAATGAAATATGCAACAGCAAGTGCCCTGTTTCTTCAAGAGGGAAGCTTCCACTTTCCTCCCTGACCCTCTCAATGTGTGGTGGAGATGGAAGCAATGAAAAGAGCAG
vvi-miR169n	GSVIVT01032101001	GAGCCAAGGAUGACUUGCCGG	CAGGCAAUUCAUUCUUGGCUU	CGGTTAGGTGAAGCTGGAGGTGCAGTATCCACTTTGAGGACGGAAACCCTCATGGTTACATGGCATTTCCCAGGCAATTCATTCTTGGCTTTGGTTACATGGCGTTTCTGGGGTGATACTAGGGATGGAGATACATGGTTTGGCCTTTGCTGTCTCCATTC
vvi-miR396d	GSVIVT01019913001	UUCCACA-GCUUUCUUGAACUG	GCGUUCAAGAAAGCAUGUGGAA	AATGGAGGTGTAGCAAAGAAGCAGTCCCGGATCAGAAGTACTGTGAGCGGCACATGCACAGAGGCCGTCAGCGTTCAAGAAAGCATGTGGAAGCTTCCCAACTTGGCGCTAGGACAGCTACTTCTGCTCTTAATAACACAGTCAGAGATGCTGTCACCTCAA
vvi-miR319f	GSVIVT01012447001	UUGGACUGAAGGGAGCUCCCU	UUGGAGCUCCCUUCACUCCAA	CATGCAGGGTAGCCATGCCCTTTTAAATGGCAACTTCTCTGCTTCTAAGCCCATTTCTGGGCCTGTGAAGTTGGAGCTCCCTTCACTCCAATATCTAGAAACCGATTTAGGTGGCTGGGGCACATCTTCTTCACCGCCACCTTTACTTGAGTCTGTTGATG
vvi-miR319b	GSVIVT01012447001	UUGGACUGAAGGGAGCUCCCU	UUGGAGCUCCCUUCACUCCAA	CATGCAGGGTAGCCATGCCCTTTTAAATGGCAACTTCTCTGCTTCTAAGCCCATTTCTGGGCCTGTGAAGTTGGAGCTCCCTTCACTCCAATATCTAGAAACCGATTTAGGTGGCTGGGGCACATCTTCTTCACCGCCACCTTTACTTGAGTCTGTTGATG
vvi-miR535b	GSVIVT01019977001	UGACAACGAGAGAGAGCACGC	CCUUGCUCUCUCUAGUUGUCA	CAGAGCACAACCAACTTGGAAGCAGAGCACTCTGATTGGATCACCACGGTTGTCAGTGATGAGTCCCCAACCTTGCTCTCTCTAGTTGTCATCTTAATCATATTGATGTTTACAGTTTGGTCTATATCAAAGTGTAAGAAGCCCCAGTTGAAGACGATCTA
vvi-miR169o	GSVIVT01015120001	GAGCCAAGGAUGACUUGCCGC	UGGGCAAUUCAUCCUUGGCUU	GGCAATGGAGTCCTGCTCCTGGTTGTCCGGTGAGAAGTCGATAGGAACAAGATCGATGGAGTCACTGGTCTGGGCAATTCATCCTTGGCTTTGTTACTTTCGTTTCATGCGTGTTAAGAAGATAAACACATCAAACTTCATGGTGTAGTAGAAATACTCTG
vvi-miR169o	GSVIVT01016790001	GAGCCAAGGAUGACUUGCCGC	UUGGAAAGUCAUCCUUGGCUG	CGAGGCAGACAGTGGATGTGTCAGCAGCTTGTGTTCATCGTCCATCGAACGATCCGGCTGCTGGTGTCCCTTGGAAAGTCATCCTTGGCTGTGTTTTCTTCATTAGTTCATAGCTTTGTCAGCTGAATACAAGATACGGAGATTGTTACTAGCTGTTATTT
vvi-miR169x	GSVIVT01031370001	UAGCCAAGGAUGACUUGCCUA	UUGGCAAGUCAUUGUUGGCUA	TGTGAGAAAAGGAAGAAAGCATGTGAAGTTATTGTGAAAAAATAAATGTTGCTATCATGGAATTTGAAAATTGGCAAGTCATTGTTGGCTAGCAGGAATAAGTCTCTCATGTCTTTTTCTTGATATGTGACTGTGGGAATAAGCCCAAATATTTAATGAAT
vvi-miR169x	GSVIVT01032101001	UAGCCAAGGAUGACUUGCCUA	CAGGCAAUUCAUUCUUGGCUU	CGGTTAGGTGAAGCTGGAGGTGCAGTATCCACTTTGAGGACGGAAACCCTCATGGTTACATGGCATTTCCCAGGCAATTCATTCTTGGCTTTGGTTACATGGCGTTTCTGGGGTGATACTAGGGATGGAGATACATGGTTTGGCCTTTGCTGTCTCCATTC
vvi-miR3629b	GSVIVT01010442001	GGCUGCUGAGAAAAUGUAGGA	GACUCCAUUUUUUCAGCAGCC	TCGGATCTTCTCTCTTCTCCACCCCATTCTCTCAACCACAACCACAACCACAACCACAACAGCAACAGCAGACTCCATTTTTTCAGCAGCCTAGCTCATCTGGCTTCGGATATCAAACCCCGTTCGCCGCGCCGCAGTCGACGCCGGCTCCCCAGTTGACC
vvi-miR169d	GSVIVT01021896001	CAGCCAAGAAUGAUUUGCCGG	GAGGCGGUUCAUUCUUGGCUG	GCTGCAACAACTGACTCTTCTGTACGCAGATGGCCAGCTGAAGGACGTAACCCTCAAAAGGTTTTTCAGAGAGGCGGTTCATTCTTGGCTGGAAACTTGTCCTTTTCAAGGGCAAGGGCTTCCTTAGAAGGATCAACCCCTGTTCCTGTTCACAAGGAACC
vvi-miR319c	GSVIVT01012447001	UUGGACUGAAGGGAGCUCCCU	UUGGAGCUCCCUUCACUCCAA	CATGCAGGGTAGCCATGCCCTTTTAAATGGCAACTTCTCTGCTTCTAAGCCCATTTCTGGGCCTGTGAAGTTGGAGCTCCCTTCACTCCAATATCTAGAAACCGATTTAGGTGGCTGGGGCACATCTTCTTCACCGCCACCTTTACTTGAGTCTGTTGATG
vvi-miR169w	GSVIVT01025252001	CAGCCAAGGAUGACUUGCCGG	GCGGCAAAUCAUUCUUGGCUU	CCTGGGAAGCCCTTGGTCATCTGGTTTTTATCCAAGGCAAATGAAAATATTCTCGGCTTTTGTTTGCTGGGCGGCAAATCATTCTTGGCTTTGCTTTTGTGCCTGCAGTGAGGGGGAAAAGGGGTTACAAGGAAATGAGTGATGGGCATTGTAGCTTATTT
vvi-miR169q	GSVIVT01032101001	GAGCCAAGGAUGACUUGCCGG	CAGGCAAUUCAUUCUUGGCUU	CGGTTAGGTGAAGCTGGAGGTGCAGTATCCACTTTGAGGACGGAAACCCTCATGGTTACATGGCATTTCCCAGGCAATTCATTCTTGGCTTTGGTTACATGGCGTTTCTGGGGTGATACTAGGGATGGAGATACATGGTTTGGCCTTTGCTGTCTCCATTC
vvi-miR169k	GSVIVT01025252001	CAGCCAAGGAUGACUUGCCGG	GCGGCAAAUCAUUCUUGGCUU	CCTGGGAAGCCCTTGGTCATCTGGTTTTTATCCAAGGCAAATGAAAATATTCTCGGCTTTTGTTTGCTGGGCGGCAAATCATTCTTGGCTTTGCTTTTGTGCCTGCAGTGAGGGGGAAAAGGGGTTACAAGGAAATGAGTGATGGGCATTGTAGCTTATTT
vvi-miR169m	GSVIVT01032101001	GAGCCAAGGAUGACUUGCCGG	CAGGCAAUUCAUUCUUGGCUU	CGGTTAGGTGAAGCTGGAGGTGCAGTATCCACTTTGAGGACGGAAACCCTCATGGTTACATGGCATTTCCCAGGCAATTCATTCTTGGCTTTGGTTACATGGCGTTTCTGGGGTGATACTAGGGATGGAGATACATGGTTTGGCCTTTGCTGTCTCCATTC
vvi-miR156f	GSVIVT01020578001	UUGACAGAAGAUAGAGAGCAC	AUGCUCUCUCUCUUCUGUCAU	TCCAAGAGAATGCCGCTTACAAGCATTTCCAGATCAGATGATCAAAAGTTGTAATTGTTTTCCCACCAGCATGCTCTCTCTCTTCTGTCATTGTGAGGCACTGCTAGAATAATGACAGTGGTTCTACTGTTCTACCTCATATGTATGTATTGAAGAAATGT
vvi-miR396c	GSVIVT01019913001	UUCCACA-GCUUUCUUGAACUG	GCGUUCAAGAAAGCAUGUGGAA	AATGGAGGTGTAGCAAAGAAGCAGTCCCGGATCAGAAGTACTGTGAGCGGCACATGCACAGAGGCCGTCAGCGTTCAAGAAAGCATGTGGAAGCTTCCCAACTTGGCGCTAGGACAGCTACTTCTGCTCTTAATAACACAGTCAGAGATGCTGTCACCTCAA
vvi-miR3626-3p	GSVIVT01015517001	CUUCAAUUUCACAGCGACCAC	AGGGGUGCUGUGAAAUUGAAG	TGAGGTTCCAGAGTTGGGAGTGGGTGAGATTGCAGAGGAGGAGATAGTGAAGAAGAAGAAGAAGAAGAAGAGGGGTGCTGTGAAATTGAAGATTAAGATTGGGAATCCGTCTCTAAGGAGGTTGATCAGTGGGGCAATTGCGGGTGGGGTGTCGAGGACGG
vvi-miR164a	GSVIVT01019667001	UGGAGAAGCAGGGCACGUGCA	AGCAAGUGCCCUGUUUCUUCA	AAGGGACTTCATTGACGCATGGTCCACTGCTGAGAGGGGTGGAGATAGTGACATAAATGAAATATGCAACAGCAAGTGCCCTGTTTCTTCAAGAGGGAAGCTTCCACTTTCCTCCCTGACCCTCTCAATGTGTGGTGGAGATGGAAGCAATGAAAAGAGCAG
vvi-miR845c	GSVIVT01006062001	AGGCUCUGAUACCAAUUGAUG	UUUCACAUGGUAUCAGAGCCU	TTGTATTGTGGGTCCCACTAACATGTATATATATACCCAAGCCCAATGTGTATTATTAACAGTTTTTTCAATAACAATAATTAGGGATTCTCCCTTTTCTCTCTTTTCACATGGTATCAGAGCCTAGGGATAAAAAAAACCCTAATTATTTCCGGTTTATC
vvi-miR397a	GSVIVT01016490001	UCAUUGAGUGCAGCGUUGAUG	GAUCAAUGCUGCACUCAAUGA	TGTACAACTGCTCAGCTCAAGATACTTTCAAGCTAAAGGTGAAGCCCGGAAAGACATACCTCCTGAGATTGATCAATGCTGCACTCAATGATGAGCTCTTCTTCAGCATTGCCAACCACACCCTTACAGTGGTTGATGTGGATGCCATTTACGTTAAACCC
vvi-miR395c	GSVIVT01008984001	CUGAAGUGUUUGGGGGAACUC	GAGCUCUCCCAAACACUUCAG	TTGAACTAAGTCATATTCCAGGAGGTTGCAGAGTTTACTACAAAAGACCAGCTCTAGGAGCTCTCCCAAACACTTCAGCATATCATGCACTCATTACAGACAGAGACCCTCTCCATGCCCATGGAGCAGCAACAGCAGC
vvi-miR395c	GSVIVT01022159001	CUGAAGUGUUUGGGGGAACUC	AAGUUCUCCCAAACACUUCAA	AGAGAGTGAGATATGCCTCTCTAAGTTCTCCCAAACACTTCAAACAACCATGGCTGCTGCTTCACCAGTTGAGGCCTGCACAGCAGAAGAAATGCTGGACCCTGAGCAGAATGGCAGGGCTGAACGGGTGCAGTGGGTGCTGAATGCTCCTGAGCCACCAG
vvi-miR395c	GSVIVT01018057001	CUGAAGUGUUUGGGGGAACUC	GAGUUCCUCCAAACUCUUCAU	CGATCTTGAGTGGGTTCATGTATTGAGCGAAGGATGGGCCAGCCCTCTTCGCGGGTTCATGAGAGAATCCGAGTTCCTCCAAACTCTTCATTTCAATTCGCTCCGACTCGACGACGGCTCCTTCGTCAACATGTCGGTGCCGATTGTGTTGGCCATTGATG
vvi-miR3631c	GSVIVT01022364001	CAUGUUGACAUCAUCCAAUAUA	UCUAUUGGGUGAUGUCAACGUU	AGGAGTTTGATGCTTTCAACTCGAAGTATCGTGATGCTGCCGAGCTCTACAAAGGAAAGAACTTGGGCTTTCTATTGGGTGATGTCAACGTTAGTGAAGGTGCTGTTGAGTATTACGGGCTGAAGGCAGATCAAACACCTCTGATCATCATAGATAACAAT
vvi-miR164d	GSVIVT01007982001	UGGAGAAGCAGGGCACGUGCA	CUCACGUGCCCUGCUUCUCCA	GTTCTGCCACCGCTAATGGATGCTTCGGCAGCTTACAACCCCAGGACCAGACCTGCCACTTCGCAATCACCTCACGTGCCCTGCTTCTCCAACCCCATCGATATTCCACCTCCCAAACCCCTTTTACTCATCTCATGCTGCCACAATTCCAGGAACTCTGC
vvi-miR164d	GSVIVT01020478001	UGGAGAAGCAGGGCACGUGCA	AGCAAGUGCCCUGCUUCUCCG	TCAACTCTTCCACCACTAGTGGATTCTTACATCAATTTTGATCAAACTGAAATCAAACTCAATGAATATGAGCAAGTGCCCTGCTTCTCCGATATGTGCTCCCCAAACCCATCAAACCTAGTGTTCCCACACATCACCCATTTGGAGCCACACTTGCTCAC
vvi-miR164d	GSVIVT01014287001	UGGAGAAGCAGGGCACGUGCA	AGCACGUGCCCUGGUUCUCCA	CTCCCGCCCCTCCTCGACAGTTGCTCCTACGACGGCGGCGAAAGCAGCAACAACAGCAATGCGCGTGACCAGCACGTGCCCTGGTTCTCCACAATCGCCGCAGCGGCCGCAGCCGCTGCTGCCAACTCCTTCAACGCCCACCACCAACCCCCGCCGTTCGA
vvi-miR3629a-3p	GSVIVT01022191001	GGCUGCUGAGAAAAUGUAGGA	UCCU-CAUUUUCUCAGCAGCC	CCCTAGTTGCTCGCTTGCGGCAAGTCTCTGTGGCTAGGGTTTCCTCTCTATCTCGCCGAAAACCCCTTCGTCCTCATTTTCTCAGCAGCCAAACACAAAGATGGTGGCCGGAAAGAAGACCAAGAAGACTCATGAGAGCATCAACAACAGGCTTGCCCTCG
vvi-miR3629a-3p	GSVIVT01011423001	GGCUGCUGAGAAAAUGUAGGA	UCCUGCACUUUCUCAGCAGCC	TAATGAAGGTTTGAGTGAAGATTTTGTGTAATGAAGAGTCGAAAGGTTTAAGTCTTAATTTCATTTGCTTTCCTGCACTTTCTCAGCAGCCAAAACAGGGCTTTTTGTTGTTGGAGTGGGTTTTTTTATTTTATTTTATTCTGTGTGTGCAATTTTGATTT
vvi-miR3629a-3p	GSVIVT01038549001	GGCUGCUGAGAAAAUGUAGGA	CCCUACAUUUUUUCAGCAGCC	TTCCCTGGTCTATGATTCTTCCGAACAATGAAATAGTTGAATCTCTTAAGAGTCAATTCCTTTTTTCCTTCCCTACATTTTTTCAGCAGCCAAATGGGGCATTGAAGAATCCGATCTTCGCTATGTCTGGGTTTCTTCTACTATGATAGCTTACTGTTCTG
vvi-miR3629a-3p	GSVIVT01028797001	GGCUGCUGAGAAAAUGUAGGA	UCUUCCAUUUUCUCAGCGGCC	GTATGCAACTATTAGGCTGAGCCGAACTGGGTTTTCTATTTTCTGTACCCAACACTCTGTTTTATTATTTTCTTCCATTTTCTCAGCGGCCAAACGGAGGAAAAGGGAATTTTTTTTTTTTTTTGGTGTTTTCAGTAGAAAATAATTTGAAAAGATAGGAT
vvi-miR3629a-3p	GSVIVT01034555001	GGCUGCUGAGAAAAUGUAGGA	UCCUACAAAUUCUCAGCAGCC	GGAGTTCATCAATATATAATGACAAAAAAAAAAGGAAAAAGAAAAATCAGGTTCGTAGTTTCCTTTATTATCCTACAAATTCTCAGCAGCCAAACAGAGAATAAAGAAGAAAAATATGGGAAAATGAGTCAGAAATCTCGTGTGGAATGTGCCGCTCATTG
vvi-miR3629a-3p	GSVIVT01008001001	GGCUGCUGAGAAAAUGUAGGA	UCCCGCAUUCUCUCAGCAGCC	GTGAGTGGTGGTCTCAATTTTCTGGGTTTTCAAATTACCACTTTTTTTTTCCTCTCTTTCCCGCATTCTCTCAGCAGCCAAGCAGGGAATGGGTGATCACCTGGTTTTGTGTGTGGACCGCCTGATAAAACCTCAAACTCTGCAATCGCTGCAAGGAACTG
vvi-miR3629a-3p	GSVIVT01002747001	GGCUGCUGAGAAAAUGUAGGA	UCCCAUAUUUUCUCAGCAACC	ATGACATTCTTGTTAACCTTTTCCATTCCCATATTTTCTCAGCAACCAAACAGAGCTTGGATTAAAAAAAGAAAAACAAACCTGAAGTACGTTCTGGGTCAAGAGGGTATAATGCGGGCCTCTCATCTCCGTCACACCAAATCGGCGAGGCTTCTCCGGCC
vvi-miR3629a-3p	GSVIVT01002734001	GGCUGCUGAGAAAAUGUAGGA	UCCCAUAUUUUCUCAGCAACC	AGAATTTCCCAGCTCAACGAGATCACAAATTAATCACTAATCAAATGACATTCTTGTTAATCTTTTCCATTCCCATATTTTCTCAGCAACCAAACAGAGCTTGGATTAAAAAAATAAAAACAAACCTGAAGTACGTTCTGGGTCAAGAGGGTATAATGCGG
vvi-miR3629a-3p	GSVIVT01018133001	GGCUGCUGAGAAAAUGUAGGA	UCUUACAUUCUCUUAGCAGCC	AAGATTTGTTGATTTATCGGGTCCTCATCAATGACAAATCTAAGATTTCAAAATTTGCTTTCGTTTATTTTCTTACATTCTCTTAGCAGCCTAATGGTGCCTGGCGGTTTCTGAACCGATTACTCTGAGGAGTTGCGGTCTGTTGTGCTTGATGGGATACT
vvi-miR395j	GSVIVT01008984001	CUGAAGUGUUUGGGGGAACUC	GAGCUCUCCCAAACACUUCAG	TTGAACTAAGTCATATTCCAGGAGGTTGCAGAGTTTACTACAAAAGACCAGCTCTAGGAGCTCTCCCAAACACTTCAGCATATCATGCACTCATTACAGACAGAGACCCTCTCCATGCCCATGGAGCAGCAACAGCAGCTCAACATTGAAGATGGTAGCAA
vvi-miR395j	GSVIVT01022159001	CUGAAGUGUUUGGGGGAACUC	AAGUUCUCCCAAACACUUCAA	AGAGAGTGAGATATGCCTCTCTAAGTTCTCCCAAACACTTCAAACAACCATGGCTGCTGCTTCACCAGTTGAGGCCTGCACAGCAGAAGAAATGCTGGACCCTGAGCAGAATGGCAGGGCTGAACGGGTGCAGTGGGTGCTGAATGCTCCTGAGCCACCAG
vvi-miR395j	GSVIVT01018057001	CUGAAGUGUUUGGGGGAACUC	GAGUUCCUCCAAACUCUUCAU	CGATCTTGAGTGGGTTCATGTATTGAGCGAAGGATGGGCCAGCCCTCTTCGCGGGTTCATGAGAGAATCCGAGTTCCTCCAAACTCTTCATTTCAATTCGCTCCGACTCGACGACGGCTCCTTCGTCAACATGTCGGTGCCGATTGTGTTGGCCATTGATG
vvi-miR394b	GSVIVT01010498001	UUGGCAUUCUGUCCACCUCC	GGAGGUUGACAGAAUGCCAA	GGTTGCTGACAAAGAATGCCGCCACATGCGTATGCATATGGGAGCTACAGAAGATGATGCTCTTGTGGAAGGAGGTTGACAGAATGCCAAACATATGGTGCTTGGAGTTTTACGGAAAGCACGTTCGGATGACTTGCTTGGGCAACAAAGGATTGCTCATG
vvi-miR159a	GSVIVT01012447001	CUUGGAGUGAAGGGAGCUCUC	UGGAGCUCCCUUCACUCCAAU	ATGCAGGGTAGCCATGCCCTTTTAAATGGCAACTTCTCTGCTTCTAAGCCCATTTCTGGGCCTGTGAAGTTGGAGCTCCCTTCACTCCAATATCTAGAAACCGATTTAGGTGGCTGGGGCACATCTTCTTCACCGCCACCTTTACTTGAGTCTGTTGATGC
vvi-miR166d	GSVIVT01021625001	UCGGACCAGGCUUCAUUCCCC	UUGGGAUGAAGCCUGGUCCGG	ATAGCTGAGGAGACCCTGGCAGAGTTCCTGTCCAAGGCTACTGGAACTGCTGTCGACTGGGTCCAGATGATTGGGATGAAGCCTGGTCCGGATTCTATTGGAATCGTTGCTGTTTCCCGCAACTGTAGTGGGGTAGCAGCACGAGCCTGTGGCCTCGTGAG
vvi-miR166d	GSVIVT01025193001	UCGGACCAGGCUUCAUUCCCC	CUGGGAUGAAGCCUGGUCCGG	ATTGCAGAGGAGACTTTGGCAGAGTTCCTCTCAAAGGCTACAGGAACTGCTGTCGATTGGGTCCAGATGCCTGGGATGAAGCCTGGTCCGGATTCGGTTGGGATCTTTGCCATTTCACATAGTTGCAGTGGAGTGGCAGCTCGAGCATGCGGTCTTGTAAG
vvi-miR166d	GSVIVT01016272001	UCGGACCAGGCUUCAUUCCCC	CUGGGAUGAAGCCUGGUCCGG	ATAGCTGAGGAGGCCATGGGGGAGTTCCTTTCAAAGGCTAAGGGAACTGCTGTTGATTGGGTCCAGATTCCTGGGATGAAGCCTGGTCCGGATTCGGTCGGGACTGTTGCCATTTCCCATAGTTGCAATGGAGTGGCAGCACGAGCCTGCAGTCTTGTATC
vvi-miR166d	GSVIVT01035612001	UCGGACCAGGCUUCAUUCCCC	CUGGGAUGAAGCCUGGUCCGG	ATTGCAGAGGAGACTTTAACAGAGTTTCTTTCAAAGGCCACTGGAACTGCTGTGGAGTGGGTCCAAATGCCTGGGATGAAGCCTGGTCCGGATTCCATTGGAATCGTTGCTATTTCTCATGGTTGCACTGGAGTGGCAGCACGCGCATGCGGCCTTGTCAG
vvi-miR3632-3p	GSVIVT01032827001	UUUCCCAGACCCCCAAUACCAA	AUGGUAUGGGGGGUCUGGGAAA	GGGGAAAGTACAAAGATTTTGGTGGAACGGCTGGTGGAACCAGACAAGAGATGCTCCGTTGTGTGCATATATGGTATGGGGGGTCTGGGAAAGACTACTCTTGCTAGAAAGGTTTACCATCATGTCCGTGTCAGGCGTCATTTTGATCATTTTGCTTGGAGT
vvi-miR319e	GSVIVT01031054001	UUUGGACUGAAGGGAGCUCCU	AGGAUUUCCCUUCAGUGCAAA	TCACCTGAAGGAAGAGATGATCTATACCAGTACAACCAGAGGGAACGAAGAACTGTTCTGGAGGTATTAGAGGATTTCCCTTCAGTGCAAATGCCATTTGAGTGGCTGGTGCAGCTGGTTCCTCCATTAAAAAAACGAGCTTACTCCATTTCTTCTTCTCAA
vvi-miR319e	GSVIVT01014384001	UUUGGACUGAAGGGAGCUCCU	AGGAUUUCCCUUCAGUGCAAA	TTCAATATTTTGCCTCACCCAAAGGAAGAGATGATCTATACCAGTACAACCAGAAGGAACGAATAACTGTTCTGGAGGTATTAGAGGATTTCCCTTCAGTGCAAATGCCATTCGAGTGGCTGTTGCAGCTGGTTCCTACTCCATTTCTTCTTCTCCATTAG
vvi-miR159c	GSVIVT01014239001	UUUGGAUUGAAGGGAGCUCUA	UAGAGCCCCCUUCAAACCAAA	CAGCAACCTTCTTCTTCAATGGTCAATGTCTCATCAGGAACTTCATCATCACCTATACCAAATTTTCAGATAGAGCCCCCTTCAAACCAAAGCTATTATGGCAACAACTACACATCCATGTGGCCAGAGGAAGAGAAGATGGTTGGGGTGAAGAGGCCATA
vvi-miR159c	GSVIVT01012447001	UUUGGAUUGAAGGGAGCUCUA	UGGAGCUCCCUUCACUCCAAU	ATGCAGGGTAGCCATGCCCTTTTAAATGGCAACTTCTCTGCTTCTAAGCCCATTTCTGGGCCTGTGAAGTTGGAGCTCCCTTCACTCCAATATCTAGAAACCGATTTAGGTGGCTGGGGCACATCTTCTTCACCGCCACCTTTACTTGAGTCTGTTGATGC
vvi-miR535a	GSVIVT01029087001	UGACAACGAGAGAGAGCACGC	AGGUGGUUUCUCUCGUUGUCA	GAAGTCCCTGAACTTGTAGCTGGCCGTAGAGTGTTTCTTCAGAAAGGGCATGCATATGTTGCTATGAATCAGGTGGTTTCTCTCGTTGTCACACAATTTCGCAGCCATCTATCTAAGGCACTTGTGCTGACAAACAGAAAATGGACTTCTACCATCAGAGA
vvi-miR169s	GSVIVT01016790001	CAGCCAAGGAUGACUUGCCGG	UUGGAAAGUCAUCCUUGGCUG	CGAGGCAGACAGTGGATGTGTCAGCAGCTTGTGTTCATCGTCCATCGAACGATCCGGCTGCTGGTGTCCCTTGGAAAGTCATCCTTGGCTGTGTTTTCTTCATTAGTTCATAGCTTTGTCAGCTGAATACAAGATACGGAGATTGTTACTAGCTGTTATTTC
vvi-miR169s	GSVIVT01015120001	CAGCCAAGGAUGACUUGCCGG	UGGGCAAUUCAUCCUUGGCUU	GGCAATGGAGTCCTGCTCCTGGTTGTCCGGTGAGAAGTCGATAGGAACAAGATCGATGGAGTCACTGGTCTGGGCAATTCATCCTTGGCTTTGTTACTTTCGTTTCATGCGTGTTAAGAAGATAAACACATCAAACTTCATGGTGTAGTAGAAATACTCTG
vvi-miR166f	GSVIVT01021625001	UCGGACCAGGCUUCAUUCCCC	UUGGGAUGAAGCCUGGUCCGG	ATAGCTGAGGAGACCCTGGCAGAGTTCCTGTCCAAGGCTACTGGAACTGCTGTCGACTGGGTCCAGATGATTGGGATGAAGCCTGGTCCGGATTCTATTGGAATCGTTGCTGTTTCCCGCAACTGTAGTGGGGTAGCAGCACGAGCCTGTGGCCTCGTGAG
vvi-miR166f	GSVIVT01025193001	UCGGACCAGGCUUCAUUCCCC	CUGGGAUGAAGCCUGGUCCGG	ATTGCAGAGGAGACTTTGGCAGAGTTCCTCTCAAAGGCTACAGGAACTGCTGTCGATTGGGTCCAGATGCCTGGGATGAAGCCTGGTCCGGATTCGGTTGGGATCTTTGCCATTTCACATAGTTGCAGTGGAGTGGCAGCTCGAGCATGCGGTCTTGTAAG
vvi-miR166f	GSVIVT01016272001	UCGGACCAGGCUUCAUUCCCC	CUGGGAUGAAGCCUGGUCCGG	ATAGCTGAGGAGGCCATGGGGGAGTTCCTTTCAAAGGCTAAGGGAACTGCTGTTGATTGGGTCCAGATTCCTGGGATGAAGCCTGGTCCGGATTCGGTCGGGACTGTTGCCATTTCCCATAGTTGCAATGGAGTGGCAGCACGAGCCTGCAGTCTTGTATC
vvi-miR166f	GSVIVT01035612001	UCGGACCAGGCUUCAUUCCCC	CUGGGAUGAAGCCUGGUCCGG	ATTGCAGAGGAGACTTTAACAGAGTTTCTTTCAAAGGCCACTGGAACTGCTGTGGAGTGGGTCCAAATGCCTGGGATGAAGCCTGGTCCGGATTCCATTGGAATCGTTGCTATTTCTCATGGTTGCACTGGAGTGGCAGCACGCGCATGCGGCCTTGTCAG
vvi-miR535c	GSVIVT01029087001	UGACAACGAGAGAGAGCACGC	AGGUGGUUUCUCUCGUUGUCA	GAAGTCCCTGAACTTGTAGCTGGCCGTAGAGTGTTTCTTCAGAAAGGGCATGCATATGTTGCTATGAATCAGGTGGTTTCTCTCGTTGTCACACAATTTCGCAGCCATCTATCTAAGGCACTTGTGCTGACAAACAGAAAATGGACTTCTACCATCAGAGA
vvi-miR3624-3p	GSVIVT01029956001	UCAGGGCAGCAGCAUACUACU	AGUAGUAUGCUGCUGCCCUGA	ATGAGAGTGATGATCAAAGTAGTATGCTGCTGCCCTGAGAAGTTGAGAATTGAGCTCATGATCTGCAAAGGTGGCAAAACCATCAAGAGTATTGACATCAAATCACCTCAGAAGAAGCATCAACCCAGCAGAGAAGTCACCATGATACCCTTGATGTTCTTG
vvi-miR3624-3p	GSVIVT01003499001	UCAGGGCAGCAGCAUACUACU	AGUAGUAUGCUGCUGCCCUGA	AACTGATCTGTAAAATTCCTGAAATAAAAGAGTATGCTTTCCATGAGAAGGACAACGCAGTGATGATCAAAGTAGTATGCTGCTGCCCTGAGAAGATCAAAACGAAGCTTATCTGCAAAGGTGGCAAAATCATCCACAGTATTGAGGTTAGAGCACCCGAG
vvi-miR3624-3p	GSVIVT01003495001	UCAGGGCAGCAGCAUACUACU	AGUAGUAUGCUGCUGCCCUGA	AACTGCTCTGTAAATTTCCTGAAATACAAGATCAGACTTTCATTGAGAAGGAAGACACCGTGAGAATCAAAGTAGTATGCTGCTGCCCTGAGAAAATCAGAACGAAGCTTATCTGCAAAGGTGGCCATTCCATCAAGAGTATCGAGGTTATAACACCCGTG
vvi-miR3624-3p	GSVIVT01002492001	UCAGGGCAGCAGCAUACUACU	AGUAGUAUGUUGUUGCCCUGA	TGTCTATTTTGATTTTGGTGTTGAATTTTATGAACAAGAGAAATACGAGACCAGATTTTCGTTGAGAATGAGGACATTGTGATAATCAAAGTAGTATGTTGTTGCCCTGAGAAGATCAGAATGATGCTTATATGCAAAGGTGTCGATATCATCAAGTGTAT
vvi-miR3629c	GSVIVT01022191001	GGCUGCUGAGAAAAUGUAGGA	UCCU-CAUUUUCUCAGCAGCC	CCCTAGTTGCTCGCTTGCGGCAAGTCTCTGTGGCTAGGGTTTCCTCTCTATCTCGCCGAAAACCCCTTCGTCCTCATTTTCTCAGCAGCCAAACACAAAGATGGTGGCCGGAAAGAAGACCAAGAAGACTCATGAGAGCATCAACAACAGGCTTGCCCTCG
vvi-miR3629c	GSVIVT01011423001	GGCUGCUGAGAAAAUGUAGGA	UCCUGCACUUUCUCAGCAGCC	TAATGAAGGTTTGAGTGAAGATTTTGTGTAATGAAGAGTCGAAAGGTTTAAGTCTTAATTTCATTTGCTTTCCTGCACTTTCTCAGCAGCCAAAACAGGGCTTTTTGTTGTTGGAGTGGGTTTTTTTATTTTATTTTATTCTGTGTGTGCAATTTTGATTT
vvi-miR3629c	GSVIVT01038549001	GGCUGCUGAGAAAAUGUAGGA	CCCUACAUUUUUUCAGCAGCC	TTCCCTGGTCTATGATTCTTCCGAACAATGAAATAGTTGAATCTCTTAAGAGTCAATTCCTTTTTTCCTTCCCTACATTTTTTCAGCAGCCAAATGGGGCATTGAAGAATCCGATCTTCGCTATGTCTGGGTTTCTTCTACTATGATAGCTTACTGTTCTG
vvi-miR3629c	GSVIVT01028797001	GGCUGCUGAGAAAAUGUAGGA	UCUUCCAUUUUCUCAGCGGCC	GTATGCAACTATTAGGCTGAGCCGAACTGGGTTTTCTATTTTCTGTACCCAACACTCTGTTTTATTATTTTCTTCCATTTTCTCAGCGGCCAAACGGAGGAAAAGGGAATTTTTTTTTTTTTTTGGTGTTTTCAGTAGAAAATAATTTGAAAAGATAGGAT
vvi-miR3629c	GSVIVT01034555001	GGCUGCUGAGAAAAUGUAGGA	UCCUACAAAUUCUCAGCAGCC	GGAGTTCATCAATATATAATGACAAAAAAAAAAGGAAAAAGAAAAATCAGGTTCGTAGTTTCCTTTATTATCCTACAAATTCTCAGCAGCCAAACAGAGAATAAAGAAGAAAAATATGGGAAAATGAGTCAGAAATCTCGTGTGGAATGTGCCGCTCATTG
vvi-miR3629c	GSVIVT01008001001	GGCUGCUGAGAAAAUGUAGGA	UCCCGCAUUCUCUCAGCAGCC	GTGAGTGGTGGTCTCAATTTTCTGGGTTTTCAAATTACCACTTTTTTTTTCCTCTCTTTCCCGCATTCTCTCAGCAGCCAAGCAGGGAATGGGTGATCACCTGGTTTTGTGTGTGGACCGCCTGATAAAACCTCAAACTCTGCAATCGCTGCAAGGAACTG
vvi-miR3629c	GSVIVT01002747001	GGCUGCUGAGAAAAUGUAGGA	UCCCAUAUUUUCUCAGCAACC	ATGACATTCTTGTTAACCTTTTCCATTCCCATATTTTCTCAGCAACCAAACAGAGCTTGGATTAAAAAAAGAAAAACAAACCTGAAGTACGTTCTGGGTCAAGAGGGTATAATGCGGGCCTCTCATCTCCGTCACACCAAATCGGCGAGGCTTCTCCGGCC
vvi-miR3629c	GSVIVT01002734001	GGCUGCUGAGAAAAUGUAGGA	UCCCAUAUUUUCUCAGCAACC	AGAATTTCCCAGCTCAACGAGATCACAAATTAATCACTAATCAAATGACATTCTTGTTAATCTTTTCCATTCCCATATTTTCTCAGCAACCAAACAGAGCTTGGATTAAAAAAATAAAAACAAACCTGAAGTACGTTCTGGGTCAAGAGGGTATAATGCGG
vvi-miR3629c	GSVIVT01018133001	GGCUGCUGAGAAAAUGUAGGA	UCUUACAUUCUCUUAGCAGCC	AAGATTTGTTGATTTATCGGGTCCTCATCAATGACAAATCTAAGATTTCAAAATTTGCTTTCGTTTATTTTCTTACATTCTCTTAGCAGCCTAATGGTGCCTGGCGGTTTCTGAACCGATTACTCTGAGGAGTTGCGGTCTGTTGTGCTTGATGGGATACT
vvi-miR3625-5p	GSVIVT01025160001	UUCCAGCAGUCAUCUCCAAGG	CCUUGAACAUGGCUGCUGGAG	TTTTTTCGGATTTTCTTCTTCATCTCCCTTGAACATGGCTGCTGGAGATGGAGTTTCTCGCTCTTTGCAGGAAACGCCCTCTTGGGCTCTGGCGACTGTTTGCTTCATCTTCATCTCCCTCTCTATTTTTATTGAACACTTGATCCATCTCCTTGCCAACT
vvi-miR845c	GSVIVT01013966001	AGGCUCUGAUACCAAUUGAUG	CAACAUUUGGUAUCAGAGCCA	TTTAAATTATCACCATATTAATAAAATTATTTTCTTTCCTCCTCTGTGTGTCTCTTTTATAAAGTGGGTTCAACATTTGGTATCAGAGCCAGGTTGAAGAGGGATTTCAGAGAGTGTTTGAGAGTCAAACACGTGAGGAAAAGAGAGAGTGAAATGGGTGA
vvi-miR393a	GSVIVT01021910001	UCCAAAGGGAUCGCAUUGAUC	AGACAAUGCGAUCCCUUUGGA	CTCCGTAAACTGGAGATTAGAGATTGCCCTTTTGGTGACAAAGCACTTTTGGCAAATGCAGCAAAGCTGGAGACAATGCGATCCCTTTGGATGTCTGCATGTCAAGTGAGTTACAGAGCTTGTAAACTGCTAGGCCAGAAGATGCCAAGGTTGAATGTTGA
vvi-miR393a	GSVIVT01033011001	UCCAAAGGGAUCGCAUUGAUC	AGACAAUGCGAUCCCUUUGGA	CTTCGCAAGCTAGAGATTAGGGATTGCCCCTTTGGGAACGTGGCACTTCTGACGGACGTGGGAAAGTATGAGACAATGCGATCCCTTTGGATGTCGTCCTGTGAAGTTACCCTTGGAGGCTGCAAGGTACTTGCGGAGAAGATGCCAAGGATTAATGTGGA
vvi-miR393a	GSVIVT01010995001	UCCAAAGGGAUCGCAUUGAUC	AGACAAUGCGAUCCCUUUGGA	CTCCGGAAGTTAGAGATCAGGGATTGTCCCTTTGGGGACAAGGCTCTCTTGGCCAATGCTGCAAAGCTGGAGACAATGCGATCCCTTTGGATGTCTTCTTGCTCAGTGAGTTTTGGAGCATGTAAGCTGTTAGGTCAGAAGATGCCCAGACTCAATGTTGA
vvi-miR156b	GSVIVT01012247001	UGACAGAAGAGAGUGAGCAC	GUGCUCUCUCUCUUCUGUCA	ACTGAGGACTGCACTGGCTTTTACCCAGCATCAACAGTTCAAGAATTACCTGGAGTCTCAAAATCCAATTGTGCTCTCTCTCTTCTGTCAGCTCAATCGCAGGACTTGTCAAACCATTTGATGGGAATTCCAATGGCTAACCCCCCCACAGTCCAAGGCTG
vvi-miR156b	GSVIVT01008556001	UGACAGAAGAGAGUGAGCAC	GUGCUCUCUCUCUUCUGUCA	CAACCACTCGCCGGCCATGGCTGCAAAATGTTCTATGATAGGCTAACAAACCAAGTCCTCGAGTCAGATTGTGCTCTCTCTCTTCTGTCATCACCGCAGACCCAGTCATCAGGTATTAGTTTGAGCAACATGGTGCAGCCTAACTCAGTCTCCCTAGCAC
vvi-miR156b	GSVIVT01033519001	UGACAGAAGAGAGUGAGCAC	GUGCUCUCUCUCUUCUGUCA	GGCGGGACCAGCTTTCATGGTCCTGGAATTCCTTCAGGAGAATGTTTCACAGGGGCCTCCGACTCAAGCTGTGCTCTCTCTCTTCTGTCAAATCAGCCATGGAGCTCCAGGAATCGAGCATCTGGTCTTGGAGCAAACAGCTTCATGAATCCTGAAGGGG
vvi-miR156b	GSVIVT01008135001	UGACAGAAGAGAGUGAGCAC	GUGCUCUCUCUCUUCUGUCA	AATGAAGACTTGTCTGTTTTTGACGCAGGATCTACTGTTCAGGCCTTATCAGGGATTTCAGACTCTGGTCGTGCTCTCTCTCTTCTGTCATCTCAATCACAGAACTCTTCCAGCCATTCATCAGGAATTCCCATGATTCACCCCCTGATCATGCCTGGCT
vvi-miR156b	GSVIVT01032239001	UGACAGAAGAGAGUGAGCAC	GUGCUCUCUCUCUUCUGUCA	CGGGTCCTTAACCAAGGTTTAGAGGCATCTGCAATTGCTTCTAATTCAAATGTAGCACCAGATTTCCGGCGTGCTCTCTCTCTTCTGTCAACTAATTCTTGGGGTTTGAATGATCCTGGACCTACTTCTTTGGACCAGCTCATGCATAGTTTCAATTATT
vvi-miR156b	GSVIVT01010522001	UGACAGAAGAGAGUGAGCAC	GUGCUCUCUCUCUUCUGUCA	GGCCCTAATCCCACACTCCCTGGAACTTCTGTTTGTCAACCACTTCTTGATCCCATGATCAGTTCTGATCGTGCTCTCTCTCTTCTGTCATCGCCGCCACCTGAGACTCAGGAGATTGGTTTGAGCAGGATGGTGCAGCAAAACCCAATCCCCCCAGCTC
vvi-miR156b	GSVIVT01018205001	UGACAGAAGAGAGUGAGCAC	GUGCUCUCUCUCUUCUGUCA	AGGAACCCTTCTCAAGCAGCTAATAAATTGATGACTGGGAGATTCGCATACTTATCATCGCCGACAGGACGTGCTCTCTCTCTTCTGTCATCGAAGTCGGATTCTTGGGTTTCCTCAGCAGAACTCTCCTTAAGATCCAGTGCAGCACTCCGTGAGCTGA
vvi-miR156b	GSVIVT01010496001	UGACAGAAGAGAGUGAGCAC	GUGCUCUCUCUCUUCUGUCA	GAGGTTCTCAATCAAGGTCTAGGGGATTCTATGATCTCTTCCAACTTGGACACATCACAGGATCTTCGTCGTGCTCTCTCTCTTCTGTCAACGAATTCTTGGGGCTCATGTGAAACACAACCAATTCCATCTGACCACCCTATGCATGTAAACCAAACCA
vvi-miR156b	GSVIVT01033064001	UGACAGAAGAGAGUGAGCAC	GUGCUUUCUCUCUUCUGUCA	CATCCAGTTCGTGTCCAGTCAAAAAATGGTAGGGCCAGCCATGAATTAACTCGACCAGCTTCCTCGGACTGTGCTTTCTCTCTTCTGTCATTGCCAGCAACACAATTCTCGGGGATCAGTTTAGCTCAGTTGCTGCATACCAATGCTACCCCTCCAGTTC
vvi-miR156b	GSVIVT01014302001	UGACAGAAGAGAGUGAGCAC	UUGCUCCCUCUCUUCUGUCA	AACCTCTTCTTATAAGCATTTCCAGATCAGATGAAAAAAAAAAAGGGAAAGGAAAAAATTCGAAGTGTTTTTGCTCCCTCTCTTCTGTCATCATCCTATATCAATTTGGCCTTTGATCTTTGGCCTCTCTTCCCCCTTTGAGTGATTTGTGTTTAGGATT
vvi-miR156b	GSVIVT01020578001	UGACAGAAGAGAGUGAGCAC	AUGCUCUCUCUCUUCUGUCA	TCCAAGAGAATGCCGCTTACAAGCATTTCCAGATCAGATGATCAAAAGTTGTAATTGTTTTCCCACCAGCATGCTCTCTCTCTTCTGTCATTGTGAGGCACTGCTAGAATAATGACAGTGGTTCTACTGTTCTACCTCATATGTATGTATTGAAGAAATG
vvi-miR395k	GSVIVT01008984001	CUGAAGUGUUUGGGGGAACUC	GAGCUCUCCCAAACACUUCAG	TTGAACTAAGTCATATTCCAGGAGGTTGCAGAGTTTACTACAAAAGACCAGCTCTAGGAGCTCTCCCAAACACTTCAGCATATCATGCACTCATTACAGACAGAGACCCTCTCCATGCCCATGGAGCAGCAACAGCAGCTCAACATTGAAGATGGTAGCAA
vvi-miR395k	GSVIVT01022159001	CUGAAGUGUUUGGGGGAACUC	AAGUUCUCCCAAACACUUCAA	AGAGAGTGAGATATGCCTCTCTAAGTTCTCCCAAACACTTCAAACAACCATGGCTGCTGCTTCACCAGTTGAGGCCTGCACAGCAGAAGAAATGCTGGACCCTGAGCAGAATGGCAGGGCTGAACGGGTGCAGTGGGTGCTGAATGCTCCTGAGCCACCAG
vvi-miR395k	GSVIVT01018057001	CUGAAGUGUUUGGGGGAACUC	GAGUUCCUCCAAACUCUUCAU	CGATCTTGAGTGGGTTCATGTATTGAGCGAAGGATGGGCCAGCCCTCTTCGCGGGTTCATGAGAGAATCCGAGTTCCTCCAAACTCTTCATTTCAATTCGCTCCGACTCGACGACGGCTCCTTCGTCAACATGTCGGTGCCGATTGTGTTGGCCATTGATG
vvi-miR3626-5p	GSVIVT01033721001	GGUAGUCGCUGUGAAAUUGAA	UUCAAUUUCACAGCGACCACC	TTCGTAAGATGGGAAAGCACACAGGGATTGAATCTGAATGCGCTATTCCAATGGACAGTGCAAACTATACTTCAATTTCACAGCGACCACCGGTGAAGGCGCAGGTAGTGATCGGCACACCTGGTACAGTAAAGAAATGGATGTCACATAGAAAATTGGGC
vvi-miR169a	GSVIVT01016790001	CAGCCAAGGAUGACUUGCCGG	UUGGAAAGUCAUCCUUGGCUG	CGAGGCAGACAGTGGATGTGTCAGCAGCTTGTGTTCATCGTCCATCGAACGATCCGGCTGCTGGTGTCCCTTGGAAAGTCATCCTTGGCTGTGTTTTCTTCATTAGTTCATAGCTTTGTCAGCTGAATACAAGATACGGAGATTGTTACTAGCTGTTATTT
vvi-miR169a	GSVIVT01015120001	CAGCCAAGGAUGACUUGCCGG	UGGGCAAUUCAUCCUUGGCUU	GGCAATGGAGTCCTGCTCCTGGTTGTCCGGTGAGAAGTCGATAGGAACAAGATCGATGGAGTCACTGGTCTGGGCAATTCATCCTTGGCTTTGTTACTTTCGTTTCATGCGTGTTAAGAAGATAAACACATCAAACTTCATGGTGTAGTAGAAATACTCTG
vvi-miR828a	GSVIVT01016765001	UCUUGCUCAAAUGAGUAUUCCA	UGGAAUUCUCAUUUGAGCAAGA	CTTGGGAAACAGGTGGTCTTTGATTGCTGGAAGATTGCCAGGTCGAACAGATAATGAGATAAAGAACTACTGGAATTCTCATTTGAGCAAGAAAATAAAGCAGGAGAAGCAAAGTGGAGGTTCAACAAGAGGCTGCTCCAAACTTCAGAGAACAAGAGTGGT
vvi-miR828a	GSVIVT01006275001	UCUUGCUCAAAUGAGUAUUCCA	UGGAAUUCUCAUUUGAGCAAGA	GCTAGGGAACAGGTGGTCGTTGATCGCTGGGAGACTTCCAGGGCGAACAGATAATGAGATCAAGAACTACTGGAATTCTCATTTGAGCAAGAAACTACAACAGAAAGAAAACAAAACTGAGACTTCCACAGCAAAAGAGACTGCACCCCAGAAACCCGAAGA
vvi-miR828a	GSVIVT01035467001	UCUUGCUCAAAUGAGUAUUCCA	UGGAAUUCUCAUUUAAGCAAGA	CCTTGGAAATAGGTGGTCTTTGATTGCTGGAAGGTTACCGGGTCGAACAGACAATGAGATCAAGAACTACTGGAATTCTCATTTAAGCAAGAAGACAAAGCAGAAGGAGAAACAAAGCAGAAGTTCAACCACAGTGGAGTGCAGGCCTCAGAAAACAAAGGT
vvi-miR828a	GSVIVT01007740001	UCUUGCUCAAAUGAGUAUUCCA	UGGAACACUCAUUUGAGCAAAA	CCTTGGAAACAGGTGGTCTTTGATTGCTGGGCGTGTGCCGGGAAGGACTGATAACCAAGTGAAGAACCATTGGAACACTCATTTGAGCAAAAAGCTCGGAATCAAGAAGCACAAAAGTAAAAGTGAAGGTTCCTCACAGGCACAATCCATTGAAGCTAAGGA
vvi-miR828a	GSVIVT01032467001	UCUUGCUCAAAUGAGUAUUCCA	UGGAACACUCAUUUGAGCAAAA	CCTTGGAAACAGGTGGTCTTTAATTGCTGGACGAGTACCAGGACGAACAGACAATCAAGTGAAGAACTACTGGAACACTCATTTGAGCAAAAAGCTGGGCATCAAAAAGAAAAACAACGGAGCTAATGTATCTTCAACTCTAACAAACACAAGGGAAATGCA
vvi-miR828a	GSVIVT01015575001	UCUUGCUCAAAUGAGUAUUCCA	UGGAAUACCCAUUUGAACAAGG	TCTCGGAAACCGATGGTCTCTGATCGCGGGTCGCCTCCCAGGTCGAACTGATAATGAGGTGAAGAACTATTGGAATACCCATTTGAACAAGGGACGGTCCCGAGGCAAAAGAAAGAGCCCCAGCAGCGATGATGACGCTGGAAACAAGAGACACCGAGGATT
vvi-miR828a	GSVIVT01015102001	UCUUGCUCAAAUGAGUAUUCCA	UGGAACACAAAUUUGAGCAAGA	CCTTGGCAACAGGTGGTCATTGATCGCCGGTAGGTTGCCGGGGCGTACGGACAATGAAATCAAGAACTACTGGAACACAAATTTGAGCAAGAGATTGCAAGCATCCAAGGGTCAAAATTCACCTAACAAAAAGGTCGAAAATCCGAAAAACCAGACTTCAGG
vvi-miR395e	GSVIVT01008984001	CUGAAGUGUUUGGGGGAACUC	GAGCUCUCCCAAACACUUCAG	TTGAACTAAGTCATATTCCAGGAGGTTGCAGAGTTTACTACAAAAGACCAGCTCTAGGAGCTCTCCCAAACACTTCAGCATATCATGCACTCATTACAGACAGAGACCCTCTCCATGCCCATGGAGCAGCAACAGCAGCTCAACATTGAAGATGGTAGCAAG
vvi-miR395e	GSVIVT01022159001	CUGAAGUGUUUGGGGGAACUC	AAGUUCUCCCAAACACUUCAA	AGAGAGTGAGATATGCCTCTCTAAGTTCTCCCAAACACTTCAAACAACCATGGCTGCTGCTTCACCAGTTGAGGCCTGCACAGCAGAAGAAATGCTGGACCCTGAGCAGAATGGCAGGGCTGAACGGGTGCAGTGGGTGCTGAATGCTCCTGAGCCACCAG
vvi-miR395e	GSVIVT01018057001	CUGAAGUGUUUGGGGGAACUC	GAGUUCCUCCAAACUCUUCAU	CGATCTTGAGTGGGTTCATGTATTGAGCGAAGGATGGGCCAGCCCTCTTCGCGGGTTCATGAGAGAATCCGAGTTCCTCCAAACTCTTCATTTCAATTCGCTCCGACTCGACGACGGCTCCTTCGTCAACATGTCGGTGCCGATTGTGTTGGCCATTGATG
vvi-miR160c	GSVIVT01008950001	UGCCUGGCUCCCUGUAUGCCA	UGGCAUGCAGGGAGCCAGGCA	TCTTTCCTATGGCTGATACAGTGATGGGAATCTTGAACCCCTCATTGTTGAATCATAACACTTTTCCTGCTGGCATGCAGGGAGCCAGGCAAGATTCTTTCTATGTATCCAGTTTATCCAACTTAACAAGCGAAAATACCCATCAGATGTGCACCATCA
vvi-miR160c	GSVIVT01025691001	UGCCUGGCUCCCUGUAUGCCA	UGGCAUGCAGGGAGCCAGGCA	TGCCAACGTTTTCCAGCAACCTTGTAGGGCCAAGTAACCCCTTTGGTTGTTTATCCGACAATATTCCTGCTGGCATGCAGGGAGCCAGGCATGCTCAATATGGTTTATCTTTATCTGATCCCCATCACAATAAATTTCAGTCAGGTCTGTTTCCAGCACCT
vvi-miR160c	GSVIVT01016266001	UGCCUGGCUCCCUGUAUGCCA	AGGCAUACAGGGAGCCAGGCA	TGCCATCATTTTCCAGCAACGCCCTCAGGCCAAGCAGCCCCTTGTGTTGTATATCTGACAACATTCCTGCAGGCATACAGGGAGCCAGGCATGCTCAATTCGGACTATCTTCATCAGATCTCCATTTCAACAAACTGCAGTTGGGTCTGTTTCCACTTGGT
vvi-miR156a	GSVIVT01018205001	UGACAGAAGAGAGGGAGCAC	GUGCUCUCUCUCUUCUGUCA	AGGAACCCTTCTCAAGCAGCTAATAAATTGATGACTGGGAGATTCGCATACTTATCATCGCCGACAGGACGTGCTCTCTCTCTTCTGTCATCGAAGTCGGATTCTTGGGTTTCCTCAGCAGAACTCTCCTTAAGATCCAGTGCAGCACTCCGTGAGCTGAT
vvi-miR156a	GSVIVT01010496001	UGACAGAAGAGAGGGAGCAC	GUGCUCUCUCUCUUCUGUCA	GAGGTTCTCAATCAAGGTCTAGGGGATTCTATGATCTCTTCCAACTTGGACACATCACAGGATCTTCGTCGTGCTCTCTCTCTTCTGTCAACGAATTCTTGGGGCTCATGTGAAACACAACCAATTCCATCTGACCACCCTATGCATGTAAACCAAACCA
vvi-miR156a	GSVIVT01012247001	UGACAGAAGAGAGGGAGCAC	GUGCUCUCUCUCUUCUGUCA	ACTGAGGACTGCACTGGCTTTTACCCAGCATCAACAGTTCAAGAATTACCTGGAGTCTCAAAATCCAATTGTGCTCTCTCTCTTCTGTCAGCTCAATCGCAGGACTTGTCAAACCATTTGATGGGAATTCCAATGGCTAACCCCCCCACAGTCCAAGGCT
vvi-miR156a	GSVIVT01033519001	UGACAGAAGAGAGGGAGCAC	GUGCUCUCUCUCUUCUGUCA	GGCGGGACCAGCTTTCATGGTCCTGGAATTCCTTCAGGAGAATGTTTCACAGGGGCCTCCGACTCAAGCTGTGCTCTCTCTCTTCTGTCAAATCAGCCATGGAGCTCCAGGAATCGAGCATCTGGTCTTGGAGCAAACAGCTTCATGAATCCTGAAGGGG
vvi-miR156a	GSVIVT01008135001	UGACAGAAGAGAGGGAGCAC	GUGCUCUCUCUCUUCUGUCA	AATGAAGACTTGTCTGTTTTTGACGCAGGATCTACTGTTCAGGCCTTATCAGGGATTTCAGACTCTGGTCGTGCTCTCTCTCTTCTGTCATCTCAATCACAGAACTCTTCCAGCCATTCATCAGGAATTCCCATGATTCACCCCCTGATCATGCCTGGCT
vvi-miR156a	GSVIVT01008556001	UGACAGAAGAGAGGGAGCAC	GUGCUCUCUCUCUUCUGUCA	CAACCACTCGCCGGCCATGGCTGCAAAATGTTCTATGATAGGCTAACAAACCAAGTCCTCGAGTCAGATTGTGCTCTCTCTCTTCTGTCATCACCGCAGACCCAGTCATCAGGTATTAGTTTGAGCAACATGGTGCAGCCTAACTCAGTCTCCCTAGCAC
vvi-miR156a	GSVIVT01032239001	UGACAGAAGAGAGGGAGCAC	GUGCUCUCUCUCUUCUGUCA	CGGGTCCTTAACCAAGGTTTAGAGGCATCTGCAATTGCTTCTAATTCAAATGTAGCACCAGATTTCCGGCGTGCTCTCTCTCTTCTGTCAACTAATTCTTGGGGTTTGAATGATCCTGGACCTACTTCTTTGGACCAGCTCATGCATAGTTTCAATTATT
vvi-miR156a	GSVIVT01010522001	UGACAGAAGAGAGGGAGCAC	GUGCUCUCUCUCUUCUGUCA	GGCCCTAATCCCACACTCCCTGGAACTTCTGTTTGTCAACCACTTCTTGATCCCATGATCAGTTCTGATCGTGCTCTCTCTCTTCTGTCATCGCCGCCACCTGAGACTCAGGAGATTGGTTTGAGCAGGATGGTGCAGCAAAACCCAATCCCCCCAGCTC
vvi-miR156a	GSVIVT01014302001	UGACAGAAGAGAGGGAGCAC	UUGCUCCCUCUCUUCUGUCA	AACCTCTTCTTATAAGCATTTCCAGATCAGATGAAAAAAAAAAAGGGAAAGGAAAAAATTCGAAGTGTTTTTGCTCCCTCTCTTCTGTCATCATCCTATATCAATTTGGCCTTTGATCTTTGGCCTCTCTTCCCCCTTTGAGTGATTTGTGTTTAGGATT
vvi-miR156a	GSVIVT01033064001	UGACAGAAGAGAGGGAGCAC	GUGCUUUCUCUCUUCUGUCA	CATCCAGTTCGTGTCCAGTCAAAAAATGGTAGGGCCAGCCATGAATTAACTCGACCAGCTTCCTCGGACTGTGCTTTCTCTCTTCTGTCATTGCCAGCAACACAATTCTCGGGGATCAGTTTAGCTCAGTTGCTGCATACCAATGCTACCCCTCCAGTTC
vvi-miR156a	GSVIVT01020578001	UGACAGAAGAGAGGGAGCAC	AUGCUCUCUCUCUUCUGUCA	TCCAAGAGAATGCCGCTTACAAGCATTTCCAGATCAGATGATCAAAAGTTGTAATTGTTTTCCCACCAGCATGCTCTCTCTCTTCTGTCATTGTGAGGCACTGCTAGAATAATGACAGTGGTTCTACTGTTCTACCTCATATGTATGTATTGAAGAAATG
vvi-miR166e	GSVIVT01021625001	UCGGACCAGGCUUCAUUCCCC	UUGGGAUGAAGCCUGGUCCGG	ATAGCTGAGGAGACCCTGGCAGAGTTCCTGTCCAAGGCTACTGGAACTGCTGTCGACTGGGTCCAGATGATTGGGATGAAGCCTGGTCCGGATTCTATTGGAATCGTTGCTGTTTCCCGCAACTGTAGTGGGGTAGCAGCACGAGCCTGTGGCCTCGTGAG
vvi-miR166e	GSVIVT01025193001	UCGGACCAGGCUUCAUUCCCC	CUGGGAUGAAGCCUGGUCCGG	ATTGCAGAGGAGACTTTGGCAGAGTTCCTCTCAAAGGCTACAGGAACTGCTGTCGATTGGGTCCAGATGCCTGGGATGAAGCCTGGTCCGGATTCGGTTGGGATCTTTGCCATTTCACATAGTTGCAGTGGAGTGGCAGCTCGAGCATGCGGTCTTGTAAG
vvi-miR166e	GSVIVT01016272001	UCGGACCAGGCUUCAUUCCCC	CUGGGAUGAAGCCUGGUCCGG	ATAGCTGAGGAGGCCATGGGGGAGTTCCTTTCAAAGGCTAAGGGAACTGCTGTTGATTGGGTCCAGATTCCTGGGATGAAGCCTGGTCCGGATTCGGTCGGGACTGTTGCCATTTCCCATAGTTGCAATGGAGTGGCAGCACGAGCCTGCAGTCTTGTATC
vvi-miR166e	GSVIVT01035612001	UCGGACCAGGCUUCAUUCCCC	CUGGGAUGAAGCCUGGUCCGG	ATTGCAGAGGAGACTTTAACAGAGTTTCTTTCAAAGGCCACTGGAACTGCTGTGGAGTGGGTCCAAATGCCTGGGATGAAGCCTGGTCCGGATTCCATTGGAATCGTTGCTATTTCTCATGGTTGCACTGGAGTGGCAGCACGCGCATGCGGCCTTGTCAG
vvi-miR169p	GSVIVT01015120001	GAGCCAAGGAUGACUUGCCGG	UGGGCAAUUCAUCCUUGGCUU	GGCAATGGAGTCCTGCTCCTGGTTGTCCGGTGAGAAGTCGATAGGAACAAGATCGATGGAGTCACTGGTCTGGGCAATTCATCCTTGGCTTTGTTACTTTCGTTTCATGCGTGTTAAGAAGATAAACACATCAAACTTCATGGTGTAGTAGAAATACTCTG
vvi-miR169p	GSVIVT01016790001	GAGCCAAGGAUGACUUGCCGG	UUGGAAAGUCAUCCUUGGCUG	CGAGGCAGACAGTGGATGTGTCAGCAGCTTGTGTTCATCGTCCATCGAACGATCCGGCTGCTGGTGTCCCTTGGAAAGTCATCCTTGGCTGTGTTTTCTTCATTAGTTCATAGCTTTGTCAGCTGAATACAAGATACGGAGATTGTTACTAGCTGTTATTT
vvi-miR169p	GSVIVT01025252001	GAGCCAAGGAUGACUUGCCGG	GCGGCAAAUCAUUCUUGGCUU	CCTGGGAAGCCCTTGGTCATCTGGTTTTTATCCAAGGCAAATGAAAATATTCTCGGCTTTTGTTTGCTGGGCGGCAAATCATTCTTGGCTTTGCTTTTGTGCCTGCAGTGAGGGGGAAAAGGGGTTACAAGGAAATGAGTGATGGGCATTGTAGCTTATTT
vvi-miR159b	GSVIVT01012447001	CUUGGAGUGAAGGGAGCUCUC	UGGAGCUCCCUUCACUCCAAU	ATGCAGGGTAGCCATGCCCTTTTAAATGGCAACTTCTCTGCTTCTAAGCCCATTTCTGGGCCTGTGAAGTTGGAGCTCCCTTCACTCCAATATCTAGAAACCGATTTAGGTGGCTGGGGCACATCTTCTTCACCGCCACCTTTACTTGAGTCTGTTGATGCT
vvi-miR166g	GSVIVT01021625001	UCGGACCAGGCUUCAUUCCCC	UUGGGAUGAAGCCUGGUCCGG	ATAGCTGAGGAGACCCTGGCAGAGTTCCTGTCCAAGGCTACTGGAACTGCTGTCGACTGGGTCCAGATGATTGGGATGAAGCCTGGTCCGGATTCTATTGGAATCGTTGCTGTTTCCCGCAACTGTAGTGGGGTAGCAGCACGAGCCTGTGGCCTCGTGAG
vvi-miR166g	GSVIVT01025193001	UCGGACCAGGCUUCAUUCCCC	CUGGGAUGAAGCCUGGUCCGG	ATTGCAGAGGAGACTTTGGCAGAGTTCCTCTCAAAGGCTACAGGAACTGCTGTCGATTGGGTCCAGATGCCTGGGATGAAGCCTGGTCCGGATTCGGTTGGGATCTTTGCCATTTCACATAGTTGCAGTGGAGTGGCAGCTCGAGCATGCGGTCTTGTAAG
vvi-miR166g	GSVIVT01016272001	UCGGACCAGGCUUCAUUCCCC	CUGGGAUGAAGCCUGGUCCGG	ATAGCTGAGGAGGCCATGGGGGAGTTCCTTTCAAAGGCTAAGGGAACTGCTGTTGATTGGGTCCAGATTCCTGGGATGAAGCCTGGTCCGGATTCGGTCGGGACTGTTGCCATTTCCCATAGTTGCAATGGAGTGGCAGCACGAGCCTGCAGTCTTGTATC
vvi-miR166g	GSVIVT01035612001	UCGGACCAGGCUUCAUUCCCC	CUGGGAUGAAGCCUGGUCCGG	ATTGCAGAGGAGACTTTAACAGAGTTTCTTTCAAAGGCCACTGGAACTGCTGTGGAGTGGGTCCAAATGCCTGGGATGAAGCCTGGTCCGGATTCCATTGGAATCGTTGCTATTTCTCATGGTTGCACTGGAGTGGCAGCACGCGCATGCGGCCTTGTCAG
vvi-miR156i	GSVIVT01032239001	UUGACAGAAGAUAGAGAGCAC	GUGCUCUCUCUCUUCUGUCAA	CGGGTCCTTAACCAAGGTTTAGAGGCATCTGCAATTGCTTCTAATTCAAATGTAGCACCAGATTTCCGGCGTGCTCTCTCTCTTCTGTCAACTAATTCTTGGGGTTTGAATGATCCTGGACCTACTTCTTTGGACCAGCTCATGCATAGTTTCAATTATTT
vvi-miR156i	GSVIVT01010496001	UUGACAGAAGAUAGAGAGCAC	GUGCUCUCUCUCUUCUGUCAA	GAGGTTCTCAATCAAGGTCTAGGGGATTCTATGATCTCTTCCAACTTGGACACATCACAGGATCTTCGTCGTGCTCTCTCTCTTCTGTCAACGAATTCTTGGGGCTCATGTGAAACACAACCAATTCCATCTGACCACCCTATGCATGTAAACCAAACCAG
vvi-miR156i	GSVIVT01033519001	UUGACAGAAGAUAGAGAGCAC	GUGCUCUCUCUCUUCUGUCAA	GGCGGGACCAGCTTTCATGGTCCTGGAATTCCTTCAGGAGAATGTTTCACAGGGGCCTCCGACTCAAGCTGTGCTCTCTCTCTTCTGTCAAATCAGCCATGGAGCTCCAGGAATCGAGCATCTGGTCTTGGAGCAAACAGCTTCATGAATCCTGAAGGGGC
vvi-miR156i	GSVIVT01012247001	UUGACAGAAGAUAGAGAGCAC	GUGCUCUCUCUCUUCUGUCAG	ACTGAGGACTGCACTGGCTTTTACCCAGCATCAACAGTTCAAGAATTACCTGGAGTCTCAAAATCCAATTGTGCTCTCTCTCTTCTGTCAGCTCAATCGCAGGACTTGTCAAACCATTTGATGGGAATTCCAATGGCTAACCCCCCCACAGTCCAAGGCTG
vvi-miR156i	GSVIVT01010522001	UUGACAGAAGAUAGAGAGCAC	GUGCUCUCUCUCUUCUGUCAU	GGCCCTAATCCCACACTCCCTGGAACTTCTGTTTGTCAACCACTTCTTGATCCCATGATCAGTTCTGATCGTGCTCTCTCTCTTCTGTCATCGCCGCCACCTGAGACTCAGGAGATTGGTTTGAGCAGGATGGTGCAGCAAAACCCAATCCCCCCAGCTCA
vvi-miR156i	GSVIVT01018205001	UUGACAGAAGAUAGAGAGCAC	GUGCUCUCUCUCUUCUGUCAU	AGGAACCCTTCTCAAGCAGCTAATAAATTGATGACTGGGAGATTCGCATACTTATCATCGCCGACAGGACGTGCTCTCTCTCTTCTGTCATCGAAGTCGGATTCTTGGGTTTCCTCAGCAGAACTCTCCTTAAGATCCAGTGCAGCACTCCGTGAGCTGAT
vvi-miR156i	GSVIVT01008135001	UUGACAGAAGAUAGAGAGCAC	GUGCUCUCUCUCUUCUGUCAU	AATGAAGACTTGTCTGTTTTTGACGCAGGATCTACTGTTCAGGCCTTATCAGGGATTTCAGACTCTGGTCGTGCTCTCTCTCTTCTGTCATCTCAATCACAGAACTCTTCCAGCCATTCATCAGGAATTCCCATGATTCACCCCCTGATCATGCCTGGCTG
vvi-miR156i	GSVIVT01008556001	UUGACAGAAGAUAGAGAGCAC	GUGCUCUCUCUCUUCUGUCAU	CAACCACTCGCCGGCCATGGCTGCAAAATGTTCTATGATAGGCTAACAAACCAAGTCCTCGAGTCAGATTGTGCTCTCTCTCTTCTGTCATCACCGCAGACCCAGTCATCAGGTATTAGTTTGAGCAACATGGTGCAGCCTAACTCAGTCTCCCTAGCACA
vvi-miR156i	GSVIVT01021087001	UUGACAGAAGAUAGAGAGCAC	AUGCUCUCUAUCUCCUGUCAA	GAGCTAAGTTGCAGCAGGCTTTGGTAAAATGCATTTTCAAAACCGATAAGGTTTAACTATGCTATCTAGTATGCTCTCTATCTCCTGTCAATCTCCGGCTTTCAACTTTGAATGATTATGTAATTAAGAACCAAAAACAAATGACAGCACTGTGGTCATCC
vvi-miR156i	GSVIVT01033064001	UUGACAGAAGAUAGAGAGCAC	GUGCUUUCUCUCUUCUGUCAU	CATCCAGTTCGTGTCCAGTCAAAAAATGGTAGGGCCAGCCATGAATTAACTCGACCAGCTTCCTCGGACTGTGCTTTCTCTCTTCTGTCATTGCCAGCAACACAATTCTCGGGGATCAGTTTAGCTCAGTTGCTGCATACCAATGCTACCCCTCCAGTTCA
vvi-miR477	GSVIVT01010305001	AUCUCCCUCAAAGGCUUCCAA	UUGGAAGCCUUUGAGGGAGAG	GGCCTTCCGCCTTTTCTTTGAGATTTGTCCGCAAATTCAATTCGGTCACTTGGCAGCCAATGCATCAATATTGGAAGCCTTTGAGGGAGAGAGTTCAGTCCATGTTGTGGATTTGGGCATGAACCTAGGTTCACCCCAGGGCCAGCAATGGCGCAGCCTAA
vvi-miR3633b-5p	GSVIVT01008166001	GGAAUGGGUGGCUGGGAUCUA	UCCAUCCCAGCUACCCAUUCU	TTTGTGGGCTTTGTCAGGGGCCTGTCAGACGAAGCCGATCCATTTCGTAGCCGTTGGATCTCCTCCATCTTCCATCCCAGCTACCCATTCTTGATTCTTCTCCTCCTTCTGACATAGTCGTCCCCGTGATTCCCGCCGCCTCAAGTTTTGATTTTGATTTT
vvi-miR171a	GSVIVT01001308001	UGAUUGAGCCGUGCCAAUAUC	GAUAUUGGCGCGGCUCAAUCA	AGGCTTTGCTGGACCAGCTCTGCAAGGCAGCAGAGCTGGTAGGCACTGGGAATTTCTCAATCGCGCAAGGGATATTGGCGCGGCTCAATCATCAGCTCTCCCCGGAAGGAAAGCCGTTTCAGAGGGCTGCTTTCTACTTCAAGGAGGCTTTGCAACTGATCC
vvi-miR171a	GSVIVT01019006001	UGAUUGAGCCGUGCCAAUAUC	GAUAUUGGCGCGGCUCAAUCA	CCGAGTTTGTGGAGGAGCTTATTCGAGCAGCCGAGTGCTTTGGATCCAACAACTCACAGCTCGCTCAGGCGATATTGGCGCGGCTCAATCAACGGTTGCGAGCTCCGGTGGGAAAACCACTCCAGAGAGCTGCCTTCTACTTCAAAGAAGCTCTCCACTCT
vvi-miR171a	GSVIVT01027680001	UGAUUGAGCCGUGCCAAUAUC	GAUAUUGGCGCGGCUCAAUCA	TAGGGAGCATTGAACAGAATTGTCCGGCCGCAGAGCTGGTCGAGACGGGGAATACAATACTCGCGCAAGGGATATTGGCGCGGCTCAATCACCAGCTCTCTCCAATTGGCAAGCCTTTTCAAAGAGCTGCTTTCTACTTCAAGGAGGCCCTGCAATTACTC
vvi-miR171c	GSVIVT01001308001	UGAUUGAGCCGUGCCAAUAUC	GAUAUUGGCGCGGCUCAAUCA	AGGCTTTGCTGGACCAGCTCTGCAAGGCAGCAGAGCTGGTAGGCACTGGGAATTTCTCAATCGCGCAAGGGATATTGGCGCGGCTCAATCATCAGCTCTCCCCGGAAGGAAAGCCGTTTCAGAGGGCTGCTTTCTACTTCAAGGAGGCTTTGCAACTGATC
vvi-miR171c	GSVIVT01019006001	UGAUUGAGCCGUGCCAAUAUC	GAUAUUGGCGCGGCUCAAUCA	CCGAGTTTGTGGAGGAGCTTATTCGAGCAGCCGAGTGCTTTGGATCCAACAACTCACAGCTCGCTCAGGCGATATTGGCGCGGCTCAATCAACGGTTGCGAGCTCCGGTGGGAAAACCACTCCAGAGAGCTGCCTTCTACTTCAAAGAAGCTCTCCACTCT
vvi-miR171c	GSVIVT01027680001	UGAUUGAGCCGUGCCAAUAUC	GAUAUUGGCGCGGCUCAAUCA	TAGGGAGCATTGAACAGAATTGTCCGGCCGCAGAGCTGGTCGAGACGGGGAATACAATACTCGCGCAAGGGATATTGGCGCGGCTCAATCACCAGCTCTCTCCAATTGGCAAGCCTTTTCAAAGAGCTGCTTTCTACTTCAAGGAGGCCCTGCAATTACTC
vvi-miR156g	GSVIVT01032239001	UUGACAGAAGAUAGAGAGCAC	GUGCUCUCUCUCUUCUGUCAA	CGGGTCCTTAACCAAGGTTTAGAGGCATCTGCAATTGCTTCTAATTCAAATGTAGCACCAGATTTCCGGCGTGCTCTCTCTCTTCTGTCAACTAATTCTTGGGGTTTGAATGATCCTGGACCTACTTCTTTGGACCAGCTCATGCATAGTTTCAATTATTT
vvi-miR156g	GSVIVT01010496001	UUGACAGAAGAUAGAGAGCAC	GUGCUCUCUCUCUUCUGUCAA	GAGGTTCTCAATCAAGGTCTAGGGGATTCTATGATCTCTTCCAACTTGGACACATCACAGGATCTTCGTCGTGCTCTCTCTCTTCTGTCAACGAATTCTTGGGGCTCATGTGAAACACAACCAATTCCATCTGACCACCCTATGCATGTAAACCAAACCAG
vvi-miR156g	GSVIVT01033519001	UUGACAGAAGAUAGAGAGCAC	GUGCUCUCUCUCUUCUGUCAA	GGCGGGACCAGCTTTCATGGTCCTGGAATTCCTTCAGGAGAATGTTTCACAGGGGCCTCCGACTCAAGCTGTGCTCTCTCTCTTCTGTCAAATCAGCCATGGAGCTCCAGGAATCGAGCATCTGGTCTTGGAGCAAACAGCTTCATGAATCCTGAAGGGGC
vvi-miR156g	GSVIVT01012247001	UUGACAGAAGAUAGAGAGCAC	GUGCUCUCUCUCUUCUGUCAG	ACTGAGGACTGCACTGGCTTTTACCCAGCATCAACAGTTCAAGAATTACCTGGAGTCTCAAAATCCAATTGTGCTCTCTCTCTTCTGTCAGCTCAATCGCAGGACTTGTCAAACCATTTGATGGGAATTCCAATGGCTAACCCCCCCACAGTCCAAGGCTG
vvi-miR156g	GSVIVT01010522001	UUGACAGAAGAUAGAGAGCAC	GUGCUCUCUCUCUUCUGUCAU	GGCCCTAATCCCACACTCCCTGGAACTTCTGTTTGTCAACCACTTCTTGATCCCATGATCAGTTCTGATCGTGCTCTCTCTCTTCTGTCATCGCCGCCACCTGAGACTCAGGAGATTGGTTTGAGCAGGATGGTGCAGCAAAACCCAATCCCCCCAGCTCA
vvi-miR156g	GSVIVT01018205001	UUGACAGAAGAUAGAGAGCAC	GUGCUCUCUCUCUUCUGUCAU	AGGAACCCTTCTCAAGCAGCTAATAAATTGATGACTGGGAGATTCGCATACTTATCATCGCCGACAGGACGTGCTCTCTCTCTTCTGTCATCGAAGTCGGATTCTTGGGTTTCCTCAGCAGAACTCTCCTTAAGATCCAGTGCAGCACTCCGTGAGCTGAT
vvi-miR156g	GSVIVT01008135001	UUGACAGAAGAUAGAGAGCAC	GUGCUCUCUCUCUUCUGUCAU	AATGAAGACTTGTCTGTTTTTGACGCAGGATCTACTGTTCAGGCCTTATCAGGGATTTCAGACTCTGGTCGTGCTCTCTCTCTTCTGTCATCTCAATCACAGAACTCTTCCAGCCATTCATCAGGAATTCCCATGATTCACCCCCTGATCATGCCTGGCTG
vvi-miR156g	GSVIVT01008556001	UUGACAGAAGAUAGAGAGCAC	GUGCUCUCUCUCUUCUGUCAU	CAACCACTCGCCGGCCATGGCTGCAAAATGTTCTATGATAGGCTAACAAACCAAGTCCTCGAGTCAGATTGTGCTCTCTCTCTTCTGTCATCACCGCAGACCCAGTCATCAGGTATTAGTTTGAGCAACATGGTGCAGCCTAACTCAGTCTCCCTAGCACA
vvi-miR156g	GSVIVT01021087001	UUGACAGAAGAUAGAGAGCAC	AUGCUCUCUAUCUCCUGUCAA	GAGCTAAGTTGCAGCAGGCTTTGGTAAAATGCATTTTCAAAACCGATAAGGTTTAACTATGCTATCTAGTATGCTCTCTATCTCCTGTCAATCTCCGGCTTTCAACTTTGAATGATTATGTAATTAAGAACCAAAAACAAATGACAGCACTGTGGTCATCC
vvi-miR156g	GSVIVT01033064001	UUGACAGAAGAUAGAGAGCAC	GUGCUUUCUCUCUUCUGUCAU	CATCCAGTTCGTGTCCAGTCAAAAAATGGTAGGGCCAGCCATGAATTAACTCGACCAGCTTCCTCGGACTGTGCTTTCTCTCTTCTGTCATTGCCAGCAACACAATTCTCGGGGATCAGTTTAGCTCAGTTGCTGCATACCAATGCTACCCCTCCAGTTCA
vvi-miR3629a-5p	GSVIVT01036604001	CGCAUUUUCUCAGCAGCCAAG	UUUGGCUGCUGAGAAAAUGUU	GTTTCAGGAAGAGGGCCTCCTTCTGTTTCGGATTAATCCATAGGAGGTGAGTTTTCCATTTAAGGCTTTGTTTGGCTGCTGAGAAAATGTTGGAATTGAACCGAAAACAATCTTTTGGCCTCGAAGCTCTCTGTTTGACGAAGACTCAGTACTGGGGATTG
vvi-miR3629a-5p	GSVIVT01030485001	CGCAUUUUCUCAGCAGCCAAG	UUUGGUUGCUGAGAAAGUGCU	GCTCTACAGGTGGAATTTTTTCTTTCTGCTGTTTGGTTGCTGAGAAAGTGCTGGTAAAAAAGGGTGCGTTTGGATAATCGTGTTTGGGGTTACTAGGCTACTCTCGACCCTGGAAGTTGCCTCAATCTCATTTCTCTCACGTATCGCGGTATAGGCAATAT
vvi-miR3629a-5p	GSVIVT01030703001	CGCAUUUUCUCAGCAGCCAAG	UCUGGCUGCUGAGAAAAUGUU	GAAGTTTACATCTTCTTCCTACTTCTAATATTCCTCTTAGGTCCTTAACACTATCTGGCTGCTGAGAAAATGTTTCTGAGACGAGCTGCGGCTGCTTTGCACAGGAGAATCCCTTTTACTTCCCAAACTGTCGCTGCTTCTCGCTATGCAAAAATCGCCAA
vvi-miR171h	GSVIVT01027680001	UGGUUGAGCCGCGCCAAUAUC	GAUAUUGGCGCGGCUCAAUCA	TAGGGAGCATTGAACAGAATTGTCCGGCCGCAGAGCTGGTCGAGACGGGGAATACAATACTCGCGCAAGGGATATTGGCGCGGCTCAATCACCAGCTCTCTCCAATTGGCAAGCCTTTTCAAAGAGCTGCTTTCTACTTCAAGGAGGCCCTGCAATTACTC
vvi-miR171h	GSVIVT01001308001	UGGUUGAGCCGCGCCAAUAUC	GAUAUUGGCGCGGCUCAAUCA	AGGCTTTGCTGGACCAGCTCTGCAAGGCAGCAGAGCTGGTAGGCACTGGGAATTTCTCAATCGCGCAAGGGATATTGGCGCGGCTCAATCATCAGCTCTCCCCGGAAGGAAAGCCGTTTCAGAGGGCTGCTTTCTACTTCAAGGAGGCTTTGCAACTGATC
vvi-miR171h	GSVIVT01019006001	UGGUUGAGCCGCGCCAAUAUC	GAUAUUGGCGCGGCUCAAUCA	CCGAGTTTGTGGAGGAGCTTATTCGAGCAGCCGAGTGCTTTGGATCCAACAACTCACAGCTCGCTCAGGCGATATTGGCGCGGCTCAATCAACGGTTGCGAGCTCCGGTGGGAAAACCACTCCAGAGAGCTGCCTTCTACTTCAAAGAAGCTCTCCACTCT
vvi-miR845e	GSVIVT01013966001	UGGCUCUGAUACCAAUUGAUG	CAACAUUUGGUAUCAGAGCCA	TTTAAATTATCACCATATTAATAAAATTATTTTCTTTCCTCCTCTGTGTGTCTCTTTTATAAAGTGGGTTCAACATTTGGTATCAGAGCCAGGTTGAAGAGGGATTTCAGAGAGTGTTTGAGAGTCAAACACGTGAGGAAAAGAGAGAGTGAAATGGGTGA
vvi-miR845e	GSVIVT01030898001	UGGCUCUGAUACCAAUUGAUG	CAACAAUUGGUAUCAGAGCAA	ATTTATCATCAAAGACGAGTTTGAATCATAATGATCTGGATTATTGTATGTTAATTTCCGTGTTAAAGTCCAACAATTGGTATCAGAGCAAGGTTTTGAATTTAAATATTCAGATCATTGATTTATAAAAGATTAGATTTTTGAGATTTATCTTACATTAA
vvi-miR845e	GSVIVT01017482001	UGGCUCUGAUACCAAUUGAUG	CAACAUUUGGUAUCAGAGCUA	TTAAAAATATCACCATATTAATAAAATTATTTTCTTTCCTCCTCTGTGTGTCTCTTTTATAAAGTGGTTTCAACATTTGGTATCAGAGCTAGGTTGAAGAGGGATTTCAGAGAGTGTTTGAGAGTCAAACACGTGAGGAAAAGAGAGATTGAAATGGGTGA
vvi-miR845b	GSVIVT01017482001	UAGCUCUGAUACCAAUUGAUA	CAACAUUUGGUAUCAGAGCUA	TTAAAAATATCACCATATTAATAAAATTATTTTCTTTCCTCCTCTGTGTGTCTCTTTTATAAAGTGGTTTCAACATTTGGTATCAGAGCTAGGTTGAAGAGGGATTTCAGAGAGTGTTTGAGAGTCAAACACGTGAGGAAAAGAGAGATTGAAATGGGTGA
vvi-miR395a	GSVIVT01008984001	CUGAAGUGUUUGGGGGAACUC	GAGCUCUCCCAAACACUUCAG	TTGAACTAAGTCATATTCCAGGAGGTTGCAGAGTTTACTACAAAAGACCAGCTCTAGGAGCTCTCCCAAACACTTCAGCATATCATGCACTCATTACAGACAGAGACCCTCTCCATGCCCATGGAGCAGCAACAGCAGCTCAACATTGAAGATGGTAGCAA
vvi-miR395a	GSVIVT01022159001	CUGAAGUGUUUGGGGGAACUC	AAGUUCUCCCAAACACUUCAA	AGAGAGTGAGATATGCCTCTCTAAGTTCTCCCAAACACTTCAAACAACCATGGCTGCTGCTTCACCAGTTGAGGCCTGCACAGCAGAAGAAATGCTGGACCCTGAGCAGAATGGCAGGGCTGAACGGGTGCAGTGGGTGCTGAATGCTCCTGAGCCACCAG
vvi-miR395a	GSVIVT01018057001	CUGAAGUGUUUGGGGGAACUC	GAGUUCCUCCAAACUCUUCAU	CGATCTTGAGTGGGTTCATGTATTGAGCGAAGGATGGGCCAGCCCTCTTCGCGGGTTCATGAGAGAATCCGAGTTCCTCCAAACTCTTCATTTCAATTCGCTCCGACTCGACGACGGCTCCTTCGTCAACATGTCGGTGCCGATTGTGTTGGCCATTGATG
vvi-miR172c	GSVIVT01016352001	GGAAUCUUGAUGAUGCUGCAG	CUGCAGCAUCAUCAGGAUUCC	CCAAGATTCTCAAACTGGGCAAGGCAAGTGTATGGCCATGGTGTCAATATCCCAATCCCACTGTTGTCTACTGCAGCATCATCAGGATTCCCTTCTTGCTCCACCATTGGTCCCTCTGCAACTCTTCCACTATTAAATCCCAGGAACATTAATCCTGCCCT
vvi-miR172c	GSVIVT01022081001	GGAAUCUUGAUGAUGCUGCAG	CUGCAGCAUCAUCAGGAUUCC	GGAGGAGATCTCTCTCTGGCCACAAACCATCAACAATGGCAATCCGGTCCCCCACAATTGTTTGCAACTGCTGCAGCATCATCAGGATTCCCACCGCAGATGATTAGACCCAACCAACAATGGCCGCAGAAAAATGGGTTCCACTCTCTCATCAGACCCTC
vvi-miR172c	GSVIVT01025100001	GGAAUCUUGAUGAUGCUGCAG	CUGCAGCAUCAUCAGGAUUCU	CAAGGACTCCCAAACTGGGGGTGGCAAATGCATGGTCAGGTCACTGCTACTCCAATGCCATTGTTCTCTACTGCAGCATCATCAGGATTCTCATCTTCGGCTACCACTGCTCCCTCCGCTGCCATTCTTTCATCTAAACCGCCCAACACAACATCCCACTC
vvi-miR172c	GSVIVT01025548001	GGAAUCUUGAUGAUGCUGCAG	CUGCAGCAUCAUCAGGAUUCU	GATCACTTGCCAAACTGGGCATGGCAAAATCATGGCCCTTATGGTGGGGCTACTCCACCTCTCTTCTCTACTGCAGCATCATCAGGATTCTTGTCTTCGGTTACAACTGCTTCACCAGCTAATCCCACTCAAGGCAGCTTACAGAGTACAACAGTTCTCCA
vvi-miR169j	GSVIVT01016790001	CAGCCAAGGAUGACUUGCCGG	UUGGAAAGUCAUCCUUGGCUG	CGAGGCAGACAGTGGATGTGTCAGCAGCTTGTGTTCATCGTCCATCGAACGATCCGGCTGCTGGTGTCCCTTGGAAAGTCATCCTTGGCTGTGTTTTCTTCATTAGTTCATAGCTTTGTCAGCTGAATACAAGATACGGAGATTGTTACTAGCTGTTATTT
vvi-miR169j	GSVIVT01015120001	CAGCCAAGGAUGACUUGCCGG	UGGGCAAUUCAUCCUUGGCUU	GGCAATGGAGTCCTGCTCCTGGTTGTCCGGTGAGAAGTCGATAGGAACAAGATCGATGGAGTCACTGGTCTGGGCAATTCATCCTTGGCTTTGTTACTTTCGTTTCATGCGTGTTAAGAAGATAAACACATCAAACTTCATGGTGTAGTAGAAATACTCTG
vvi-miR172d	GSVIVT01025100001	UGAGAAUCUUGAUGAUGCUGCAU	CUGCAGCAUCAUCAGGAUUCUCA	CAAGGACTCCCAAACTGGGGGTGGCAAATGCATGGTCAGGTCACTGCTACTCCAATGCCATTGTTCTCTACTGCAGCATCATCAGGATTCTCATCTTCGGCTACCACTGCTCCCTCCGCTGCCATTCTTTCATCTAAACCGCCCAACACAACATCCCACTC
vvi-miR397a	GSVIVT01034003001	UCAUUGAGUGCAGCGUUGAUG	CAUUAACGCUGCACUCAAUGA	TCTCCAATTGTCCTTCACAGGGCGGCTTTTCATTGCAAGTCGAGGCCGGAAAAACCTACCTACTCCGAATCATTAACGCTGCACTCAATGAAGAACTCTTCTTCAAGATTGCTGGACATCAACTCTCTGTCGTAGAAGTGGACGCCGTCTACACAAAGCCATT
vvi-miR397a	GSVIVT01016512001	UCAUUGAGUGCAGCGUUGAUG	GAUCAACGCUGCACUCAAUGA	TGTACAACTGCTCAGCTCAAGATACTTTCAAGCTAAAGGTAAAACCCGGGAAGACCTACCTCCTGAGATTGATCAACGCTGCACTCAATGATGAGCTCTTCTTCAGCATTGCCAACCACACCCTTACAGTGGTTGATGTGGATGCCATCTACGTCAAACCC
vvi-miR397a	GSVIVT01025694001	UCAUUGAGUGCAGCGUUGAUG	CGUCAAUGCUGCACUCAAUGA	TCTTCCCATGCTCTGAGAAGCATACATTTGCCATGGAGGTTGAGTCAGGTAAAACCTACCTCCTAAGGATCGTCAATGCTGCACTCAATGACGAGCTCTTCTTCGCAATTGCTGGTCATAATATGACAGTTGTAGAGATTGATGCAGTCTACACCAAGCCC
vvi-miR397a	GSVIVT01034139001	UCAUUGAGUGCAGCGUUGAUG	AAUCAAUGCUGCACUCAAUGA	TGTATAACTGTTCCGCTAAGGATACATTTAGGCTGAAGGTGAAACCGGGAAAGACCTATCTCCTCCGGCTAATCAATGCTGCACTCAATGACGAGCTCTTCTTCAGCATAGCCAACCATACTGTCACCGTAGTTGAAGTTGATGCAGTCTATGTGAAACCA
vvi-miR397a	GSVIVT01033192001	UCAUUGAGUGCAGCGUUGAUG	UGUCAAUGCUGCACUCAAUGA	TCTTCCCATGCTCTGAGAAGCATACATTTGCCATGGAGGTCGAGTCAGGTAACACTTATCTCCTAAGGATTGTCAATGCTGCACTCAATGACGAGCTCTTCTTCGCCATTGCTGGCCATAACATGACAGTTGTGGAGATTGATGCAGTCTACACCAAGCCC
vvi-miR397a	GSVIVT01025077001	UCAUUGAGUGCAGCGUUGAUG	CAUCAAUGCGGCACUCAAUGA	TATATAATTGCTCTGCCAAAGATACTTTCAAGCTCAAGGTAAAACCAAACAAGACTTACCTCCTCCGCTTCATCAATGCGGCACTCAATGATGAGCTCTTCTTCAGTATAGCAAACCACACTCTCACAGTCGTAGATGTCGATGCCATTTATGTTAAACCT
vvi-miR397a	GSVIVT01024795001	UCAUUGAGUGCAGCGUUGAUG	CAUCAACGCUGCGCUGAAUGA	TCTCAAGCTGCTCCTTACAGGGTGGGTTTACACTGCCAGTAGACCCAGGCAAGACATACATGCTGAGAATCATCAACGCTGCGCTGAATGAAGAGCTCTTCTTAAAGATTGCAGGCCATCATCTGACTGTGGTTGAGGTCGACGCCACTTACACTAAACCC
vvi-miR397a	GSVIVT01034146001	UCAUUGAGUGCAGCGUUGAUG	GAUCAACGCUGCACUCAACGA	TGTACAATTGTTCCTCCAAAGACACATACAAGCTGAAGGTGAAACCAGGGAAGACCTACCTCCTCCGTTTGATCAACGCTGCACTCAACGACGAACTTTTCTTCAGCATAGCCAACCACACCCTCACCGTGGTTGAAGGCGATGCTACTTATGTCAAACCT
vvi-miR397a	GSVIVT01034138001	UCAUUGAGUGCAGCGUUGAUG	GAUCAAUGCAGCACUCAAUGA	TGTATAACTGCTCAGCTAAGGATGCATTTAGGCTGAAGGTGAAACCGGGGAAGACTTATCTCCTCCGGCTGATCAATGCAGCACTCAATGACGAGCTCTTCTTCAGCATAGCCAACCATACTGTCACCGTGGTTGAAGTTGATGCAGTCTATGTGAAACCA
vvi-miR397a	GSVIVT01016513001	UCAUUGAGUGCAGCGUUGAUG	GAUCAAUGCCGCACUCAAUGA	TGTACAACTGCTCAGCTCAAGATACTTTCAAGCTAAAGGTAAAACCCGGGAAGACCTACCTCCTGAGATTGATCAATGCCGCACTCAATGATGAGCTCTTCTTCAGCATTGCCAACCACACCCTTACAGTGGTTGATGTGGATGCCATTTACGTCAAACCC
vvi-miR397a	GSVIVT01033501001	UCAUUGAGUGCAGCGUUGAUG	UGUCAAUGCUGCACUCAACGA	TCTTCCCATGTTCAGAGAAACATACATTTGCTATGGAGGTGGATTTTGGAAAAACCTATCTCCTAAGGATTGTCAATGCTGCACTCAACGATGAGCTCTTCTTCGCCATTGCTGGTCATAATATGACTGTTGTGGAGGTCGACGCGGTCTACACGAAGCCA
vvi-miR2950-5p	GSVIVT01035605001	UUCCAUCUCUUGCACACUGGA	UUCAGUGUGCAAAAGAUGGAA	ATGATCTCAATCAAGACCTCCTCGAAAGGGTTCTTTCGTGGCTACCGACCTCCGTCTTCTTCCGCCTTACTTCAGTGTGCAAAAGATGGAAATCAATTGCAGATTCTGCAACTTTCCAGCTAGCATGTTCCCAAATCCCCTCCAGGGACCCCTGGTTTTTT
vvi-miR2950-5p	GSVIVT01014255001	UUCCAUCUCUUGCACACUGGA	UCCAGUGUGCAAAAGAUGGGA	ATGGTCCACGAAACCTTTTATCTTTCTCCTCCGAGCAAATCCAGTGTGCAAAAGATGGGAACTCAACAGAGAAACCCTAAACCTAATAGCCATTATCAGCTTAATCCCAACTGGACTCAGCTCCAACAAAAGCTGAAAATCCATGCCTCAAGGCCTTCACA
vvi-miR2950-5p	GSVIVT01003694001	UUCCAUCUCUUGCACACUGGA	UCAAGGCUGCAAGAGAUGGAA	ATGTTATTTGGCAGTATGGATCCAATGATGTTCAAGGCTGCAAGAGATGGAAATGTTGCAGATTTGTTCAATCTCCTGGAAGCTGATCCTCTTATCTTGGAACGCCTTGTGACTGCATCTGCAGATACTCCTCTCCACGTAGCTGCCATGCTGGGACACCT
vvi-miR2950-5p	GSVIVT01025417001	UUCCAUCUCUUGCACACUGGA	UCUAGUUUGCAAGAGAUGGCA	CTGGTCTCCCTGATGATCTTGCCATTGCTTGCCTGATTCGAGTCCCTCGTGTTGAGCATAGAAAACTCCGTCTAGTTTGCAAGAGATGGCACCGGCTTTTGTCTGGGAACTTCTTTTATTCTCTTAGGAAAAGTCTTGGAATGGCAGAAGAGTGGGTCTAT
vvi-miR395h	GSVIVT01008984001	CUGAAGUGUUUGGGGGAACUC	GAGCUCUCCCAAACACUUCAG	TTGAACTAAGTCATATTCCAGGAGGTTGCAGAGTTTACTACAAAAGACCAGCTCTAGGAGCTCTCCCAAACACTTCAGCATATCATGCACTCATTACAGACAGAGACCCTCTCCATGCCCATGGAGCAGCAACAGCAGCTCAACATTGAAGATGGTAGCAA
vvi-miR395h	GSVIVT01022159001	CUGAAGUGUUUGGGGGAACUC	AAGUUCUCCCAAACACUUCAA	AGAGAGTGAGATATGCCTCTCTAAGTTCTCCCAAACACTTCAAACAACCATGGCTGCTGCTTCACCAGTTGAGGCCTGCACAGCAGAAGAAATGCTGGACCCTGAGCAGAATGGCAGGGCTGAACGGGTGCAGTGGGTGCTGAATGCTCCTGAGCCACCAG
vvi-miR395h	GSVIVT01018057001	CUGAAGUGUUUGGGGGAACUC	GAGUUCCUCCAAACUCUUCAU	CGATCTTGAGTGGGTTCATGTATTGAGCGAAGGATGGGCCAGCCCTCTTCGCGGGTTCATGAGAGAATCCGAGTTCCTCCAAACTCTTCATTTCAATTCGCTCCGACTCGACGACGGCTCCTTCGTCAACATGTCGGTGCCGATTGTGTTGGCCATTGATG
vvi-miR396a	GSVIVT01013053001	UUCCACAGCUUUCUUGAACUA	UGGUUUGAGAAAGUUGUGGAA	TTCCTTGTTCTCTTTCTTCCTTTCTCTCTGCACTTCTTGCCAATTGCTTTCCACTGTATGTTTGGTTGAATGGTTTGAGAAAGTTGTGGAAGGTGGGGTCATATTGAATAATGGGCAGTAGTGAGATGGATAAGGCAGGGAAGGAGAAGGAGTCAAAGACA
vvi-miR396a	GSVIVT01037219001	UUCCACAGCUUUCUUGAACUA	UUGUUCCGGGAAGCUGUGGAA	AAATACAAGAGCAGTTCAAATGAAGTATTTCTCCGTGATTCTGACTTCATTGGCAATGGAGTCTGTATTGTTGTTCCGGGAAGCTGTGGAATTCCCAAGTGGATAAGGAATCAGAGAGAGGGAAATCATATCACAATGGACCTTCCTCAGAATTGTTACGAA
vvi-miR171d	GSVIVT01001308001	UGAUUGAGCCGUGCCAAUAUC	GAUAUUGGCGCGGCUCAAUCA	AGGCTTTGCTGGACCAGCTCTGCAAGGCAGCAGAGCTGGTAGGCACTGGGAATTTCTCAATCGCGCAAGGGATATTGGCGCGGCTCAATCATCAGCTCTCCCCGGAAGGAAAGCCGTTTCAGAGGGCTGCTTTCTACTTCAAGGAGGCTTTGCAACTGATCC
vvi-miR171d	GSVIVT01019006001	UGAUUGAGCCGUGCCAAUAUC	GAUAUUGGCGCGGCUCAAUCA	CCGAGTTTGTGGAGGAGCTTATTCGAGCAGCCGAGTGCTTTGGATCCAACAACTCACAGCTCGCTCAGGCGATATTGGCGCGGCTCAATCAACGGTTGCGAGCTCCGGTGGGAAAACCACTCCAGAGAGCTGCCTTCTACTTCAAAGAAGCTCTCCACTCT
vvi-miR171d	GSVIVT01027680001	UGAUUGAGCCGUGCCAAUAUC	GAUAUUGGCGCGGCUCAAUCA	TAGGGAGCATTGAACAGAATTGTCCGGCCGCAGAGCTGGTCGAGACGGGGAATACAATACTCGCGCAAGGGATATTGGCGCGGCTCAATCACCAGCTCTCTCCAATTGGCAAGCCTTTTCAAAGAGCTGCTTTCTACTTCAAGGAGGCCCTGCAATTACTC
vvi-miR160b	GSVIVT01025691001	UGCCUGGCUCCCUGAAUGCCAUC	GCUGGCAUGCAGGGAGCCAGGCA	AATGCCAACGTTTTCCAGCAACCTTGTAGGGCCAAGTAACCCCTTTGGTTGTTTATCCGACAATATTCCTGCTGGCATGCAGGGAGCCAGGCATGCTCAATATGGTTTATCTTTATCTGATCCCCATCACAATAAATTTCAGTCAGGTCTGTTTCCAGCAC
vvi-miR160b	GSVIVT01008950001	UGCCUGGCUCCCUGAAUGCCAUC	GCUGGCAUGCAGGGAGCCAGGCA	CTTCTTTCCTATGGCTGATACAGTGATGGGAATCTTGAACCCCTCATTGTTGAATCATAACACTTTTCCTGCTGGCATGCAGGGAGCCAGGCAAGATTCTTTCTATGTATCCAGTTTATCCAACTTAACAAGCGAAAATACCCATCAGATGTGCACCATCAAT
vvi-miR160b	GSVIVT01016266001	UGCCUGGCUCCCUGAAUGCCAUC	GCAGGCAUACAGGGAGCCAGGCA	AATGCCATCATTTTCCAGCAACGCCCTCAGGCCAAGCAGCCCCTTGTGTTGTATATCTGACAACATTCCTGCAGGCATACAGGGAGCCAGGCATGCTCAATTCGGACTATCTTCATCAGATCTCCATTTCAACAAACTGCAGTTGGGTCTGTTTCCACTTGGT
vvi-miR156e	GSVIVT01010522001	UGACAGAGGAGAGUGAGCAC	GUGCUCUCUCUCUUCUGUCA	GGCCCTAATCCCACACTCCCTGGAACTTCTGTTTGTCAACCACTTCTTGATCCCATGATCAGTTCTGATCGTGCTCTCTCTCTTCTGTCATCGCCGCCACCTGAGACTCAGGAGATTGGTTTGAGCAGGATGGTGCAGCAAAACCCAATCCCCCCAGCTCAA
vvi-miR156e	GSVIVT01018205001	UGACAGAGGAGAGUGAGCAC	GUGCUCUCUCUCUUCUGUCA	AGGAACCCTTCTCAAGCAGCTAATAAATTGATGACTGGGAGATTCGCATACTTATCATCGCCGACAGGACGTGCTCTCTCTCTTCTGTCATCGAAGTCGGATTCTTGGGTTTCCTCAGCAGAACTCTCCTTAAGATCCAGTGCAGCACTCCGTGAGCTGA
vvi-miR156e	GSVIVT01010496001	UGACAGAGGAGAGUGAGCAC	GUGCUCUCUCUCUUCUGUCA	GAGGTTCTCAATCAAGGTCTAGGGGATTCTATGATCTCTTCCAACTTGGACACATCACAGGATCTTCGTCGTGCTCTCTCTCTTCTGTCAACGAATTCTTGGGGCTCATGTGAAACACAACCAATTCCATCTGACCACCCTATGCATGTAAACCAAACCA
vvi-miR156e	GSVIVT01012247001	UGACAGAGGAGAGUGAGCAC	GUGCUCUCUCUCUUCUGUCA	ACTGAGGACTGCACTGGCTTTTACCCAGCATCAACAGTTCAAGAATTACCTGGAGTCTCAAAATCCAATTGTGCTCTCTCTCTTCTGTCAGCTCAATCGCAGGACTTGTCAAACCATTTGATGGGAATTCCAATGGCTAACCCCCCCACAGTCCAAGGCT
vvi-miR156e	GSVIVT01033519001	UGACAGAGGAGAGUGAGCAC	GUGCUCUCUCUCUUCUGUCA	GGCGGGACCAGCTTTCATGGTCCTGGAATTCCTTCAGGAGAATGTTTCACAGGGGCCTCCGACTCAAGCTGTGCTCTCTCTCTTCTGTCAAATCAGCCATGGAGCTCCAGGAATCGAGCATCTGGTCTTGGAGCAAACAGCTTCATGAATCCTGAAGGGG
vvi-miR156e	GSVIVT01008135001	UGACAGAGGAGAGUGAGCAC	GUGCUCUCUCUCUUCUGUCA	AATGAAGACTTGTCTGTTTTTGACGCAGGATCTACTGTTCAGGCCTTATCAGGGATTTCAGACTCTGGTCGTGCTCTCTCTCTTCTGTCATCTCAATCACAGAACTCTTCCAGCCATTCATCAGGAATTCCCATGATTCACCCCCTGATCATGCCTGGCT
vvi-miR156e	GSVIVT01008556001	UGACAGAGGAGAGUGAGCAC	GUGCUCUCUCUCUUCUGUCA	CAACCACTCGCCGGCCATGGCTGCAAAATGTTCTATGATAGGCTAACAAACCAAGTCCTCGAGTCAGATTGTGCTCTCTCTCTTCTGTCATCACCGCAGACCCAGTCATCAGGTATTAGTTTGAGCAACATGGTGCAGCCTAACTCAGTCTCCCTAGCAC
vvi-miR156e	GSVIVT01032239001	UGACAGAGGAGAGUGAGCAC	GUGCUCUCUCUCUUCUGUCA	CGGGTCCTTAACCAAGGTTTAGAGGCATCTGCAATTGCTTCTAATTCAAATGTAGCACCAGATTTCCGGCGTGCTCTCTCTCTTCTGTCAACTAATTCTTGGGGTTTGAATGATCCTGGACCTACTTCTTTGGACCAGCTCATGCATAGTTTCAATTATT
vvi-miR156e	GSVIVT01035544001	UGACAGAGGAGAGUGAGCAC	GUGCUC-UUCUCCUCUGUCA	GCTCTATCTGCAGCGACGAGCTCAGCCATGGCTTCTTCAGCTGTGCTCTTCTCCTCTGTCAGAGCCTGTGAATTCTCCAAACCACAAACCCTAATCCCTCGTTCGAATTCGCCATTGATCGTCTCGATTCCTCTTCATCGTCGGCGTCACAAGAACGGAA
vvi-miR156e	GSVIVT01033064001	UGACAGAGGAGAGUGAGCAC	GUGCUUUCUCUCUUCUGUCA	CATCCAGTTCGTGTCCAGTCAAAAAATGGTAGGGCCAGCCATGAATTAACTCGACCAGCTTCCTCGGACTGTGCTTTCTCTCTTCTGTCATTGCCAGCAACACAATTCTCGGGGATCAGTTTAGCTCAGTTGCTGCATACCAATGCTACCCCTCCAGTTC
vvi-miR156e	GSVIVT01014302001	UGACAGAGGAGAGUGAGCAC	UUGCUCCCUCUCUUCUGUCA	AACCTCTTCTTATAAGCATTTCCAGATCAGATGAAAAAAAAAAAGGGAAAGGAAAAAATTCGAAGTGTTTTTGCTCCCTCTCTTCTGTCATCATCCTATATCAATTTGGCCTTTGATCTTTGGCCTCTCTTCCCCCTTTGAGTGATTTGTGTTTAGGATT
vvi-miR156e	GSVIVT01020578001	UGACAGAGGAGAGUGAGCAC	AUGCUCUCUCUCUUCUGUCA	TCCAAGAGAATGCCGCTTACAAGCATTTCCAGATCAGATGATCAAAAGTTGTAATTGTTTTCCCACCAGCATGCTCTCTCTCTTCTGTCATTGTGAGGCACTGCTAGAATAATGACAGTGGTTCTACTGTTCTACCTCATATGTATGTATTGAAGAAATG
vvi-miR164b	GSVIVT01020478001	UGGAGAAGCAGGGCACAUGCU	AGCAAGUGCCCUGCUUCUCCG	TCAACTCTTCCACCACTAGTGGATTCTTACATCAATTTTGATCAAACTGAAATCAAACTCAATGAATATGAGCAAGTGCCCTGCTTCTCCGATATGTGCTCCCCAAACCCATCAAACCTAGTGTTCCCACACATCACCCATTTGGAGCCACACTTGCTCA
vvi-miR164b	GSVIVT01014287001	UGGAGAAGCAGGGCACAUGCU	AGCACGUGCCCUGGUUCUCCA	CTCCCGCCCCTCCTCGACAGTTGCTCCTACGACGGCGGCGAAAGCAGCAACAACAGCAATGCGCGTGACCAGCACGTGCCCTGGTTCTCCACAATCGCCGCAGCGGCCGCAGCCGCTGCTGCCAACTCCTTCAACGCCCACCACCAACCCCCGCCGTTCGA
vvi-miR164b	GSVIVT01007982001	UGGAGAAGCAGGGCACAUGCU	CUCACGUGCCCUGCUUCUCCA	GTTCTGCCACCGCTAATGGATGCTTCGGCAGCTTACAACCCCAGGACCAGACCTGCCACTTCGCAATCACCTCACGTGCCCTGCTTCTCCAACCCCATCGATATTCCACCTCCCAAACCCCTTTTACTCATCTCATGCTGCCACAATTCCAGGAACTCTGC
vvi-miR164b	GSVIVT01019667001	UGGAGAAGCAGGGCACAUGCU	AGCAAGUGCCCUGUUUCUUCA	AAGGGACTTCATTGACGCATGGTCCACTGCTGAGAGGGGTGGAGATAGTGACATAAATGAAATATGCAACAGCAAGTGCCCTGTTTCTTCAAGAGGGAAGCTTCCACTTTCCTCCCTGACCCTCTCAATGTGTGGTGGAGATGGAAGCAATGAAAAGAGCA
vvi-miR169l	GSVIVT01025252001	GAGCCAAGGAUGACUUGCCGU	GCGGCAAAUCAUUCUUGGCUU	CCTGGGAAGCCCTTGGTCATCTGGTTTTTATCCAAGGCAAATGAAAATATTCTCGGCTTTTGTTTGCTGGGCGGCAAATCATTCTTGGCTTTGCTTTTGTGCCTGCAGTGAGGGGGAAAAGGGGTTACAAGGAAATGAGTGATGGGCATTGTAGCTTATTTT
vvi-miR169l	GSVIVT01015120001	GAGCCAAGGAUGACUUGCCGU	UGGGCAAUUCAUCCUUGGCUU	GGCAATGGAGTCCTGCTCCTGGTTGTCCGGTGAGAAGTCGATAGGAACAAGATCGATGGAGTCACTGGTCTGGGCAATTCATCCTTGGCTTTGTTACTTTCGTTTCATGCGTGTTAAGAAGATAAACACATCAAACTTCATGGTGTAGTAGAAATACTCTG
vvi-miR169l	GSVIVT01016790001	GAGCCAAGGAUGACUUGCCGU	UUGGAAAGUCAUCCUUGGCUG	CGAGGCAGACAGTGGATGTGTCAGCAGCTTGTGTTCATCGTCCATCGAACGATCCGGCTGCTGGTGTCCCTTGGAAAGTCATCCTTGGCTGTGTTTTCTTCATTAGTTCATAGCTTTGTCAGCTGAATACAAGATACGGAGATTGTTACTAGCTGTTATTT
vvi-miR169c	GSVIVT01016790001	CAGCCAAGGAUGACUUGCCGG	UUGGAAAGUCAUCCUUGGCUG	CGAGGCAGACAGTGGATGTGTCAGCAGCTTGTGTTCATCGTCCATCGAACGATCCGGCTGCTGGTGTCCCTTGGAAAGTCATCCTTGGCTGTGTTTTCTTCATTAGTTCATAGCTTTGTCAGCTGAATACAAGATACGGAGATTGTTACTAGCTGTTATTT
vvi-miR169c	GSVIVT01015120001	CAGCCAAGGAUGACUUGCCGG	UGGGCAAUUCAUCCUUGGCUU	GGCAATGGAGTCCTGCTCCTGGTTGTCCGGTGAGAAGTCGATAGGAACAAGATCGATGGAGTCACTGGTCTGGGCAATTCATCCTTGGCTTTGTTACTTTCGTTTCATGCGTGTTAAGAAGATAAACACATCAAACTTCATGGTGTAGTAGAAATACTCTG
vvi-miR166c	GSVIVT01021625001	UCGGACCAGGCUUCAUUCCCC	UUGGGAUGAAGCCUGGUCCGG	ATAGCTGAGGAGACCCTGGCAGAGTTCCTGTCCAAGGCTACTGGAACTGCTGTCGACTGGGTCCAGATGATTGGGATGAAGCCTGGTCCGGATTCTATTGGAATCGTTGCTGTTTCCCGCAACTGTAGTGGGGTAGCAGCACGAGCCTGTGGCCTCGTGAG
vvi-miR166c	GSVIVT01025193001	UCGGACCAGGCUUCAUUCCCC	CUGGGAUGAAGCCUGGUCCGG	ATTGCAGAGGAGACTTTGGCAGAGTTCCTCTCAAAGGCTACAGGAACTGCTGTCGATTGGGTCCAGATGCCTGGGATGAAGCCTGGTCCGGATTCGGTTGGGATCTTTGCCATTTCACATAGTTGCAGTGGAGTGGCAGCTCGAGCATGCGGTCTTGTAAG
vvi-miR166c	GSVIVT01016272001	UCGGACCAGGCUUCAUUCCCC	CUGGGAUGAAGCCUGGUCCGG	ATAGCTGAGGAGGCCATGGGGGAGTTCCTTTCAAAGGCTAAGGGAACTGCTGTTGATTGGGTCCAGATTCCTGGGATGAAGCCTGGTCCGGATTCGGTCGGGACTGTTGCCATTTCCCATAGTTGCAATGGAGTGGCAGCACGAGCCTGCAGTCTTGTATC
vvi-miR166c	GSVIVT01035612001	UCGGACCAGGCUUCAUUCCCC	CUGGGAUGAAGCCUGGUCCGG	ATTGCAGAGGAGACTTTAACAGAGTTTCTTTCAAAGGCCACTGGAACTGCTGTGGAGTGGGTCCAAATGCCTGGGATGAAGCCTGGTCCGGATTCCATTGGAATCGTTGCTATTTCTCATGGTTGCACTGGAGTGGCAGCACGCGCATGCGGCCTTGTCAG
vvi-miR3631d	GSVIVT01022364001	CAUGUUGACAUCAUCCAAUAUA	UCUAUUGGGUGAUGUCAACGUU	AGGAGTTTGATGCTTTCAACTCGAAGTATCGTGATGCTGCCGAGCTCTACAAAGGAAAGAACTTGGGCTTTCTATTGGGTGATGTCAACGTTAGTGAAGGTGCTGTTGAGTATTACGGGCTGAAGGCAGATCAAACACCTCTGATCATCATAGATAACAAT
vvi-miR3623-5p	GSVIVT01025910001	UCACAAGUUCAUCCAAGCACCA	UGGUGCUUGGAGGAGCUUGUGA	ACTTGTTACAGCAATTGAAAAGTCCATGTTTTCCATTGTTGTTCTCTCTAAAAACTATGCTTCTTCCACATGGTGCTTGGAGGAGCTTGTGAAGATCCTCGACTGCAAAAACACCATGGGACAAACAGTTTTACCCATCTTCTACCAGGTGGATCCTTCTGA
vvi-miR395g	GSVIVT01008984001	CUGAAGUGUUUGGGGGAACUC	GAGCUCUCCCAAACACUUCAG	TTGAACTAAGTCATATTCCAGGAGGTTGCAGAGTTTACTACAAAAGACCAGCTCTAGGAGCTCTCCCAAACACTTCAGCATATCATGCACTCATTACAGACAGAGACCCTCTCCATGCCCATGGAGCAGCAACAGCAGCTCAACATTGAAGATGGTAGCAAG
vvi-miR395g	GSVIVT01022159001	CUGAAGUGUUUGGGGGAACUC	AAGUUCUCCCAAACACUUCAA	AGAGAGTGAGATATGCCTCTCTAAGTTCTCCCAAACACTTCAAACAACCATGGCTGCTGCTTCACCAGTTGAGGCCTGCACAGCAGAAGAAATGCTGGACCCTGAGCAGAATGGCAGGGCTGAACGGGTGCAGTGGGTGCTGAATGCTCCTGAGCCACCAG
vvi-miR395g	GSVIVT01018057001	CUGAAGUGUUUGGGGGAACUC	GAGUUCCUCCAAACUCUUCAU	CGATCTTGAGTGGGTTCATGTATTGAGCGAAGGATGGGCCAGCCCTCTTCGCGGGTTCATGAGAGAATCCGAGTTCCTCCAAACTCTTCATTTCAATTCGCTCCGACTCGACGACGGCTCCTTCGTCAACATGTCGGTGCCGATTGTGTTGGCCATTGATG
vvi-miR164c	GSVIVT01007982001	UGGAGAAGCAGGGCACGUGCA	CUCACGUGCCCUGCUUCUCCA	GTTCTGCCACCGCTAATGGATGCTTCGGCAGCTTACAACCCCAGGACCAGACCTGCCACTTCGCAATCACCTCACGTGCCCTGCTTCTCCAACCCCATCGATATTCCACCTCCCAAACCCCTTTTACTCATCTCATGCTGCCACAATTCCAGGAACTCTGC
vvi-miR164c	GSVIVT01020478001	UGGAGAAGCAGGGCACGUGCA	AGCAAGUGCCCUGCUUCUCCG	TCAACTCTTCCACCACTAGTGGATTCTTACATCAATTTTGATCAAACTGAAATCAAACTCAATGAATATGAGCAAGTGCCCTGCTTCTCCGATATGTGCTCCCCAAACCCATCAAACCTAGTGTTCCCACACATCACCCATTTGGAGCCACACTTGCTCAC
vvi-miR164c	GSVIVT01014287001	UGGAGAAGCAGGGCACGUGCA	AGCACGUGCCCUGGUUCUCCA	CTCCCGCCCCTCCTCGACAGTTGCTCCTACGACGGCGGCGAAAGCAGCAACAACAGCAATGCGCGTGACCAGCACGTGCCCTGGTTCTCCACAATCGCCGCAGCGGCCGCAGCCGCTGCTGCCAACTCCTTCAACGCCCACCACCAACCCCCGCCGTTCGA
vvi-miR390	GSVIVT01021281001	AAGCUCAGGAGGGAUAGCGCC	GGCGUUCUUCCUCCUGAGCUU	GGAAATTCCAAAGGAATTGGGAAATATCGCCAGTCTCACATACTTGAACCTTGAAGCAAACAAATTTTCTGGCGTTCTTCCTCCTGAGCTTGGGGATTTAATTAATTTGAAAACTCTGATGCTATCTTCTAATCAGTTCTTTGGAAATTTGCCAACTACAC
vvi-miR390	GSVIVT01038628001	AAGCUCAGGAGGGAUAGCGCC	GGCUCUAUACCUCCUGAGCUU	CAGCATACCCCCAGTGGTTGGTTCTTGGAGCAACCTCTCAATGCTTGATCTTTCAGAAAATAGGCTATCTGGCTCTATACCTCCTGAGCTTGGAATGCTGGGAAATCTTCAAATGTTACTACTTTCTTCAAACAGACTGAATGGAAGCATTCCTCCTGAGC
vvi-miR169g	GSVIVT01016790001	CAGCCAAGGAUGACUUGCCGA	UUGGAAAGUCAUCCUUGGCUG	CGAGGCAGACAGTGGATGTGTCAGCAGCTTGTGTTCATCGTCCATCGAACGATCCGGCTGCTGGTGTCCCTTGGAAAGTCATCCTTGGCTGTGTTTTCTTCATTAGTTCATAGCTTTGTCAGCTGAATACAAGATACGGAGATTGTTACTAGCTGTTATTT
vvi-miR169g	GSVIVT01015120001	CAGCCAAGGAUGACUUGCCGA	UGGGCAAUUCAUCCUUGGCUU	GGCAATGGAGTCCTGCTCCTGGTTGTCCGGTGAGAAGTCGATAGGAACAAGATCGATGGAGTCACTGGTCTGGGCAATTCATCCTTGGCTTTGTTACTTTCGTTTCATGCGTGTTAAGAAGATAAACACATCAAACTTCATGGTGTAGTAGAAATACTCTG
vvi-miR160e	GSVIVT01008950001	UGCCUGGCUCCCUGUAUGCCA	UGGCAUGCAGGGAGCCAGGCA	TCTTTCCTATGGCTGATACAGTGATGGGAATCTTGAACCCCTCATTGTTGAATCATAACACTTTTCCTGCTGGCATGCAGGGAGCCAGGCAAGATTCTTTCTATGTATCCAGTTTATCCAACTTAACAAGCGAAAATACCCATCAGATGTGCACCATCAAT
vvi-miR160e	GSVIVT01025691001	UGCCUGGCUCCCUGUAUGCCA	UGGCAUGCAGGGAGCCAGGCA	TGCCAACGTTTTCCAGCAACCTTGTAGGGCCAAGTAACCCCTTTGGTTGTTTATCCGACAATATTCCTGCTGGCATGCAGGGAGCCAGGCATGCTCAATATGGTTTATCTTTATCTGATCCCCATCACAATAAATTTCAGTCAGGTCTGTTTCCAGCACCT
vvi-miR160e	GSVIVT01016266001	UGCCUGGCUCCCUGUAUGCCA	AGGCAUACAGGGAGCCAGGCA	TGCCATCATTTTCCAGCAACGCCCTCAGGCCAAGCAGCCCCTTGTGTTGTATATCTGACAACATTCCTGCAGGCATACAGGGAGCCAGGCATGCTCAATTCGGACTATCTTCATCAGATCTCCATTTCAACAAACTGCAGTTGGGTCTGTTTCCACTTGGT
vvi-miR169f	GSVIVT01016790001	CAGCCAAGGAUGACUUGCCGA	UUGGAAAGUCAUCCUUGGCUG	CGAGGCAGACAGTGGATGTGTCAGCAGCTTGTGTTCATCGTCCATCGAACGATCCGGCTGCTGGTGTCCCTTGGAAAGTCATCCTTGGCTGTGTTTTCTTCATTAGTTCATAGCTTTGTCAGCTGAATACAAGATACGGAGATTGTTACTAGCTGTTATTT
vvi-miR169f	GSVIVT01015120001	CAGCCAAGGAUGACUUGCCGA	UGGGCAAUUCAUCCUUGGCUU	GGCAATGGAGTCCTGCTCCTGGTTGTCCGGTGAGAAGTCGATAGGAACAAGATCGATGGAGTCACTGGTCTGGGCAATTCATCCTTGGCTTTGTTACTTTCGTTTCATGCGTGTTAAGAAGATAAACACATCAAACTTCATGGTGTAGTAGAAATACTCTG
vvi-miR393b	GSVIVT01021910001	UCCAAAGGGAUCGCAUUGAUC	AGACAAUGCGAUCCCUUUGGA	CTCCGTAAACTGGAGATTAGAGATTGCCCTTTTGGTGACAAAGCACTTTTGGCAAATGCAGCAAAGCTGGAGACAATGCGATCCCTTTGGATGTCTGCATGTCAAGTGAGTTACAGAGCTTGTAAACTGCTAGGCCAGAAGATGCCAAGGTTGAATGTTGA
vvi-miR393b	GSVIVT01033011001	UCCAAAGGGAUCGCAUUGAUC	AGACAAUGCGAUCCCUUUGGA	CTTCGCAAGCTAGAGATTAGGGATTGCCCCTTTGGGAACGTGGCACTTCTGACGGACGTGGGAAAGTATGAGACAATGCGATCCCTTTGGATGTCGTCCTGTGAAGTTACCCTTGGAGGCTGCAAGGTACTTGCGGAGAAGATGCCAAGGATTAATGTGGA
vvi-miR393b	GSVIVT01010995001	UCCAAAGGGAUCGCAUUGAUC	AGACAAUGCGAUCCCUUUGGA	CTCCGGAAGTTAGAGATCAGGGATTGTCCCTTTGGGGACAAGGCTCTCTTGGCCAATGCTGCAAAGCTGGAGACAATGCGATCCCTTTGGATGTCTTCTTGCTCAGTGAGTTTTGGAGCATGTAAGCTGTTAGGTCAGAAGATGCCCAGACTCAATGTTGA
vvi-miR3631a-5p	GSVIVT01022364001	CAUGUUGACAUCAUCCAAUAUA	UCUAUUGGGUGAUGUCAACGUU	AGGAGTTTGATGCTTTCAACTCGAAGTATCGTGATGCTGCCGAGCTCTACAAAGGAAAGAACTTGGGCTTTCTATTGGGTGATGTCAACGTTAGTGAAGGTGCTGTTGAGTATTACGGGCTGAAGGCAGATCAAACACCTCTGATCATCATAGATAACAAT
vvi-miR169n	GSVIVT01015120001	GAGCCAAGGAUGACUUGCCGG	UGGGCAAUUCAUCCUUGGCUU	GGCAATGGAGTCCTGCTCCTGGTTGTCCGGTGAGAAGTCGATAGGAACAAGATCGATGGAGTCACTGGTCTGGGCAATTCATCCTTGGCTTTGTTACTTTCGTTTCATGCGTGTTAAGAAGATAAACACATCAAACTTCATGGTGTAGTAGAAATACTCTGC
vvi-miR169n	GSVIVT01016790001	GAGCCAAGGAUGACUUGCCGG	UUGGAAAGUCAUCCUUGGCUG	CGAGGCAGACAGTGGATGTGTCAGCAGCTTGTGTTCATCGTCCATCGAACGATCCGGCTGCTGGTGTCCCTTGGAAAGTCATCCTTGGCTGTGTTTTCTTCATTAGTTCATAGCTTTGTCAGCTGAATACAAGATACGGAGATTGTTACTAGCTGTTATTT
vvi-miR169n	GSVIVT01025252001	GAGCCAAGGAUGACUUGCCGG	GCGGCAAAUCAUUCUUGGCUU	CCTGGGAAGCCCTTGGTCATCTGGTTTTTATCCAAGGCAAATGAAAATATTCTCGGCTTTTGTTTGCTGGGCGGCAAATCATTCTTGGCTTTGCTTTTGTGCCTGCAGTGAGGGGGAAAAGGGGTTACAAGGAAATGAGTGATGGGCATTGTAGCTTATTT
vvi-miR394c	GSVIVT01010498001	UUGGCAUUCUGUCCACCUCCAU	AAGGAGGUUGACAGAAUGCCAA	GGGGTTGCTGACAAAGAATGCCGCCACATGCGTATGCATATGGGAGCTACAGAAGATGATGCTCTTGTGGAAGGAGGTTGACAGAATGCCAAACATATGGTGCTTGGAGTTTTACGGAAAGCACGTTCGGATGACTTGCTTGGGCAACAAAGGATTGCTCA
vvi-miR395n	GSVIVT01018057001	CUGAAGAGUCUGGAGGAACUC	GAGUUCCUCCAAACUCUUCAU	CGATCTTGAGTGGGTTCATGTATTGAGCGAAGGATGGGCCAGCCCTCTTCGCGGGTTCATGAGAGAATCCGAGTTCCTCCAAACTCTTCATTTCAATTCGCTCCGACTCGACGACGGCTCCTTCGTCAACATGTCGGTGCCGATTGTGTTGGCCATTGATGA
vvi-miR171b	GSVIVT01027680001	UGAUUGAGCCGCGUCAAUAUC	GAUAUUGGCGCGGCUCAAUCA	TAGGGAGCATTGAACAGAATTGTCCGGCCGCAGAGCTGGTCGAGACGGGGAATACAATACTCGCGCAAGGGATATTGGCGCGGCTCAATCACCAGCTCTCTCCAATTGGCAAGCCTTTTCAAAGAGCTGCTTTCTACTTCAAGGAGGCCCTGCAATTACTCC
vvi-miR171b	GSVIVT01001308001	UGAUUGAGCCGCGUCAAUAUC	GAUAUUGGCGCGGCUCAAUCA	AGGCTTTGCTGGACCAGCTCTGCAAGGCAGCAGAGCTGGTAGGCACTGGGAATTTCTCAATCGCGCAAGGGATATTGGCGCGGCTCAATCATCAGCTCTCCCCGGAAGGAAAGCCGTTTCAGAGGGCTGCTTTCTACTTCAAGGAGGCTTTGCAACTGATC
vvi-miR171b	GSVIVT01019006001	UGAUUGAGCCGCGUCAAUAUC	GAUAUUGGCGCGGCUCAAUCA	CCGAGTTTGTGGAGGAGCTTATTCGAGCAGCCGAGTGCTTTGGATCCAACAACTCACAGCTCGCTCAGGCGATATTGGCGCGGCTCAATCAACGGTTGCGAGCTCCGGTGGGAAAACCACTCCAGAGAGCTGCCTTCTACTTCAAAGAAGCTCTCCACTCT
vvi-miR394a	GSVIVT01010498001	UUGGCAUUCUGUCCACCUCCAU	AAGGAGGUUGACAGAAUGCCAA	GGGGTTGCTGACAAAGAATGCCGCCACATGCGTATGCATATGGGAGCTACAGAAGATGATGCTCTTGTGGAAGGAGGTTGACAGAATGCCAAACATATGGTGCTTGGAGTTTTACGGAAAGCACGTTCGGATGACTTGCTTGGGCAACAAAGGATTGCTCA
vvi-miR2111-3p	GSVIVT01016894001	GUCCUCUGGUUGCAGAUUACU	AGUAAU-UGCAACCAGAGGAU	TGAAACTGTGTCCTTGAGAAATGAGGGACTTAATGAATCTGGTTCTACGAGTTCAGAAGCTGTTCACACCAGTAATTGCAACCAGAGGATAGAGAAAGGTACTTCAAAGTGGCAGTTAAAAGGAAAGAGGAACTCAAGACATATAAATAAAAATAGAAAACA
vvi-miR2111-3p	GSVIVT01034353001	GUCCUCUGGUUGCAGAUUACU	AGUAAUCAGCAAGCAGAGGAU	TGACATGATGCTTGCATGGGAGGCCCCTGATGCTGAAAGTGAACCACTAACTAAAGAAGCTACTTCCTGCAGTAATCAGCAAGCAGAGGATGAAGATGGCTGGTCTCTATTTTATTCAAGTTCCACAAATACGGCTGTTCAGGTTGATGAAGAGAAAACTG
vvi-miR156c	GSVIVT01012247001	UGACAGAAGAGAGUGAGCAC	GUGCUCUCUCUCUUCUGUCA	ACTGAGGACTGCACTGGCTTTTACCCAGCATCAACAGTTCAAGAATTACCTGGAGTCTCAAAATCCAATTGTGCTCTCTCTCTTCTGTCAGCTCAATCGCAGGACTTGTCAAACCATTTGATGGGAATTCCAATGGCTAACCCCCCCACAGTCCAAGGCTG
vvi-miR156c	GSVIVT01008556001	UGACAGAAGAGAGUGAGCAC	GUGCUCUCUCUCUUCUGUCA	CAACCACTCGCCGGCCATGGCTGCAAAATGTTCTATGATAGGCTAACAAACCAAGTCCTCGAGTCAGATTGTGCTCTCTCTCTTCTGTCATCACCGCAGACCCAGTCATCAGGTATTAGTTTGAGCAACATGGTGCAGCCTAACTCAGTCTCCCTAGCAC
vvi-miR156c	GSVIVT01033519001	UGACAGAAGAGAGUGAGCAC	GUGCUCUCUCUCUUCUGUCA	GGCGGGACCAGCTTTCATGGTCCTGGAATTCCTTCAGGAGAATGTTTCACAGGGGCCTCCGACTCAAGCTGTGCTCTCTCTCTTCTGTCAAATCAGCCATGGAGCTCCAGGAATCGAGCATCTGGTCTTGGAGCAAACAGCTTCATGAATCCTGAAGGGG
vvi-miR156c	GSVIVT01008135001	UGACAGAAGAGAGUGAGCAC	GUGCUCUCUCUCUUCUGUCA	AATGAAGACTTGTCTGTTTTTGACGCAGGATCTACTGTTCAGGCCTTATCAGGGATTTCAGACTCTGGTCGTGCTCTCTCTCTTCTGTCATCTCAATCACAGAACTCTTCCAGCCATTCATCAGGAATTCCCATGATTCACCCCCTGATCATGCCTGGCT
vvi-miR156c	GSVIVT01032239001	UGACAGAAGAGAGUGAGCAC	GUGCUCUCUCUCUUCUGUCA	CGGGTCCTTAACCAAGGTTTAGAGGCATCTGCAATTGCTTCTAATTCAAATGTAGCACCAGATTTCCGGCGTGCTCTCTCTCTTCTGTCAACTAATTCTTGGGGTTTGAATGATCCTGGACCTACTTCTTTGGACCAGCTCATGCATAGTTTCAATTATT
vvi-miR156c	GSVIVT01010522001	UGACAGAAGAGAGUGAGCAC	GUGCUCUCUCUCUUCUGUCA	GGCCCTAATCCCACACTCCCTGGAACTTCTGTTTGTCAACCACTTCTTGATCCCATGATCAGTTCTGATCGTGCTCTCTCTCTTCTGTCATCGCCGCCACCTGAGACTCAGGAGATTGGTTTGAGCAGGATGGTGCAGCAAAACCCAATCCCCCCAGCTC
vvi-miR156c	GSVIVT01018205001	UGACAGAAGAGAGUGAGCAC	GUGCUCUCUCUCUUCUGUCA	AGGAACCCTTCTCAAGCAGCTAATAAATTGATGACTGGGAGATTCGCATACTTATCATCGCCGACAGGACGTGCTCTCTCTCTTCTGTCATCGAAGTCGGATTCTTGGGTTTCCTCAGCAGAACTCTCCTTAAGATCCAGTGCAGCACTCCGTGAGCTGA
vvi-miR156c	GSVIVT01010496001	UGACAGAAGAGAGUGAGCAC	GUGCUCUCUCUCUUCUGUCA	GAGGTTCTCAATCAAGGTCTAGGGGATTCTATGATCTCTTCCAACTTGGACACATCACAGGATCTTCGTCGTGCTCTCTCTCTTCTGTCAACGAATTCTTGGGGCTCATGTGAAACACAACCAATTCCATCTGACCACCCTATGCATGTAAACCAAACCA
vvi-miR156c	GSVIVT01033064001	UGACAGAAGAGAGUGAGCAC	GUGCUUUCUCUCUUCUGUCA	CATCCAGTTCGTGTCCAGTCAAAAAATGGTAGGGCCAGCCATGAATTAACTCGACCAGCTTCCTCGGACTGTGCTTTCTCTCTTCTGTCATTGCCAGCAACACAATTCTCGGGGATCAGTTTAGCTCAGTTGCTGCATACCAATGCTACCCCTCCAGTTC
vvi-miR156c	GSVIVT01014302001	UGACAGAAGAGAGUGAGCAC	UUGCUCCCUCUCUUCUGUCA	AACCTCTTCTTATAAGCATTTCCAGATCAGATGAAAAAAAAAAAGGGAAAGGAAAAAATTCGAAGTGTTTTTGCTCCCTCTCTTCTGTCATCATCCTATATCAATTTGGCCTTTGATCTTTGGCCTCTCTTCCCCCTTTGAGTGATTTGTGTTTAGGATT
vvi-miR156c	GSVIVT01020578001	UGACAGAAGAGAGUGAGCAC	AUGCUCUCUCUCUUCUGUCA	TCCAAGAGAATGCCGCTTACAAGCATTTCCAGATCAGATGATCAAAAGTTGTAATTGTTTTCCCACCAGCATGCTCTCTCTCTTCTGTCATTGTGAGGCACTGCTAGAATAATGACAGTGGTTCTACTGTTCTACCTCATATGTATGTATTGAAGAAATG
vvi-miR160a	GSVIVT01025691001	UGCCUGGCUCCCUGAAUGCCAUC	GCUGGCAUGCAGGGAGCCAGGCA	AATGCCAACGTTTTCCAGCAACCTTGTAGGGCCAAGTAACCCCTTTGGTTGTTTATCCGACAATATTCCTGCTGGCATGCAGGGAGCCAGGCATGCTCAATATGGTTTATCTTTATCTGATCCCCATCACAATAAATTTCAGTCAGGTCTGTTTCCAGCA
vvi-miR160a	GSVIVT01008950001	UGCCUGGCUCCCUGAAUGCCAUC	GCUGGCAUGCAGGGAGCCAGGCA	CTTCTTTCCTATGGCTGATACAGTGATGGGAATCTTGAACCCCTCATTGTTGAATCATAACACTTTTCCTGCTGGCATGCAGGGAGCCAGGCAAGATTCTTTCTATGTATCCAGTTTATCCAACTTAACAAGCGAAAATACCCATCAGATGTGCACCATCAAT
vvi-miR160a	GSVIVT01016266001	UGCCUGGCUCCCUGAAUGCCAUC	GCAGGCAUACAGGGAGCCAGGCA	AATGCCATCATTTTCCAGCAACGCCCTCAGGCCAAGCAGCCCCTTGTGTTGTATATCTGACAACATTCCTGCAGGCATACAGGGAGCCAGGCATGCTCAATTCGGACTATCTTCATCAGATCTCCATTTCAACAAACTGCAGTTGGGTCTGTTTCCACTTGGT
vvi-miR395l	GSVIVT01008984001	CUGAAGUGUUUGGGGGAACUC	GAGCUCUCCCAAACACUUCAG	TTGAACTAAGTCATATTCCAGGAGGTTGCAGAGTTTACTACAAAAGACCAGCTCTAGGAGCTCTCCCAAACACTTCAGCATATCATGCACTCATTACAGACAGAGACCCTCTCCATGCCCATGGAGCAGCAACAGCAGCTCAACATTGAAGATGGTAGCAAGA
vvi-miR395l	GSVIVT01022159001	CUGAAGUGUUUGGGGGAACUC	AAGUUCUCCCAAACACUUCAA	AGAGAGTGAGATATGCCTCTCTAAGTTCTCCCAAACACTTCAAACAACCATGGCTGCTGCTTCACCAGTTGAGGCCTGCACAGCAGAAGAAATGCTGGACCCTGAGCAGAATGGCAGGGCTGAACGGGTGCAGTGGGTGCTGAATGCTCCTGAGCCACCAG
vvi-miR395l	GSVIVT01018057001	CUGAAGUGUUUGGGGGAACUC	GAGUUCCUCCAAACUCUUCAU	CGATCTTGAGTGGGTTCATGTATTGAGCGAAGGATGGGCCAGCCCTCTTCGCGGGTTCATGAGAGAATCCGAGTTCCTCCAAACTCTTCATTTCAATTCGCTCCGACTCGACGACGGCTCCTTCGTCAACATGTCGGTGCCGATTGTGTTGGCCATTGATG
vvi-miR396b	GSVIVT01013053001	UUCCACAGCUUUCUUGAACU	GGUUUGAGAAAGUUGUGGAA	TCCTTGTTCTCTTTCTTCCTTTCTCTCTGCACTTCTTGCCAATTGCTTTCCACTGTATGTTTGGTTGAATGGTTTGAGAAAGTTGTGGAAGGTGGGGTCATATTGAATAATGGGCAGTAGTGAGATGGATAAGGCAGGGAAGGAGAAGGAGTCAAAGACAC
vvi-miR396b	GSVIVT01019913001	UUCCACA-GCUUUCUUGAACU	CGUUCAAGAAAGCAUGUGGAA	ATGGAGGTGTAGCAAAGAAGCAGTCCCGGATCAGAAGTACTGTGAGCGGCACATGCACAGAGGCCGTCAGCGTTCAAGAAAGCATGTGGAAGCTTCCCAACTTGGCGCTAGGACAGCTACTTCTGCTCTTAATAACACAGTCAGAGATGCTGTCACCTCAA
vvi-miR396b	GSVIVT01037219001	UUCCACAGCUUUCUUGAACU	UGUUCCGGGAAGCUGUGGAA	AATACAAGAGCAGTTCAAATGAAGTATTTCTCCGTGATTCTGACTTCATTGGCAATGGAGTCTGTATTGTTGTTCCGGGAAGCTGTGGAATTCCCAAGTGGATAAGGAATCAGAGAGAGGGAAATCATATCACAATGGACCTTCCTCAGAATTGTTACGAA
vvi-miR535b	GSVIVT01029087001	UGACAACGAGAGAGAGCACGC	AGGUGGUUUCUCUCGUUGUCA	GAAGTCCCTGAACTTGTAGCTGGCCGTAGAGTGTTTCTTCAGAAAGGGCATGCATATGTTGCTATGAATCAGGTGGTTTCTCTCGTTGTCACACAATTTCGCAGCCATCTATCTAAGGCACTTGTGCTGACAAACAGAAAATGGACTTCTACCATCAGAGA
vvi-miR169o	GSVIVT01025252001	GAGCCAAGGAUGACUUGCCGC	GCGGCAAAUCAUUCUUGGCUU	CCTGGGAAGCCCTTGGTCATCTGGTTTTTATCCAAGGCAAATGAAAATATTCTCGGCTTTTGTTTGCTGGGCGGCAAATCATTCTTGGCTTTGCTTTTGTGCCTGCAGTGAGGGGGAAAAGGGGTTACAAGGAAATGAGTGATGGGCATTGTAGCTTATTTT
vvi-miR171f	GSVIVT01027680001	UUGAGCCGCGCCAAUAUCACU	AGGGAUAUUGGCGCGGCUCAA	CTATAGGGAGCATTGAACAGAATTGTCCGGCCGCAGAGCTGGTCGAGACGGGGAATACAATACTCGCGCAAGGGATATTGGCGCGGCTCAATCACCAGCTCTCTCCAATTGGCAAGCCTTTTCAAAGAGCTGCTTTCTACTTCAAGGAGGCCCTGCAATTA
vvi-miR171f	GSVIVT01001308001	UUGAGCCGCGCCAAUAUCACU	AGGGAUAUUGGCGCGGCUCAA	AACAGGCTTTGCTGGACCAGCTCTGCAAGGCAGCAGAGCTGGTAGGCACTGGGAATTTCTCAATCGCGCAAGGGATATTGGCGCGGCTCAATCATCAGCTCTCCCCGGAAGGAAAGCCGTTTCAGAGGGCTGCTTTCTACTTCAAGGAGGCTTTGCAACTG
vvi-miR171f	GSVIVT01019006001	UUGAGCCGCGCCAAUAUCACU	GGCGAUAUUGGCGCGGCUCAA	GCTCCGAGTTTGTGGAGGAGCTTATTCGAGCAGCCGAGTGCTTTGGATCCAACAACTCACAGCTCGCTCAGGCGATATTGGCGCGGCTCAATCAACGGTTGCGAGCTCCGGTGGGAAAACCACTCCAGAGAGCTGCCTTCTACTTCAAAGAAGCTCTCCAC
vvi-miR169x	GSVIVT01015120001	UAGCCAAGGAUGACUUGCCUA	UGGGCAAUUCAUCCUUGGCUU	GGCAATGGAGTCCTGCTCCTGGTTGTCCGGTGAGAAGTCGATAGGAACAAGATCGATGGAGTCACTGGTCTGGGCAATTCATCCTTGGCTTTGTTACTTTCGTTTCATGCGTGTTAAGAAGATAAACACATCAAACTTCATGGTGTAGTAGAAATACTCTG
vvi-miR169x	GSVIVT01016790001	UAGCCAAGGAUGACUUGCCUA	UUGGAAAGUCAUCCUUGGCUG	CGAGGCAGACAGTGGATGTGTCAGCAGCTTGTGTTCATCGTCCATCGAACGATCCGGCTGCTGGTGTCCCTTGGAAAGTCATCCTTGGCTGTGTTTTCTTCATTAGTTCATAGCTTTGTCAGCTGAATACAAGATACGGAGATTGTTACTAGCTGTTATTT
vvi-miR3635-3p	GSVIVT01008042001	AUUAUGUCCCACACAUGCCUC	GAGGCAUGUGUGGGACAUAAU	TAGCACTAATTGGTGATCCAAAGTTGGTCATTATGGATGAACCGACAACTGGCATGGACCCGATAACGAGGAGGCATGTGTGGGACATAATAGAGAATGCAAAGAAAGGACGTGCCATTGTCCTAACTACACACTCAATGGAAGAAGCGGACATATTAAGT
vvi-miR3635-3p	GSVIVT01025904001	AUUAUGUCCCACACAUGCCUC	GAGGCAUGUGUGGGACAUAAU	AAATGTTATCTTAATGTTGCTACAACACTTATTGGTGATCCAAAGTTTGTCATTTTAGATTAATTGACAATTAGTATGGATCCAATAACAAGGAGGCATGTGTGGGACATAATAGACAATGCAAAAAAATGGTATGTCATTGTCCCAATATCACACTCAAT
vvi-miR319g	GSVIVT01012447001	UUGGACUGAAGGGAGCUCCCA	UUGGAGCUCCCUUCACUCCAA	CATGCAGGGTAGCCATGCCCTTTTAAATGGCAACTTCTCTGCTTCTAAGCCCATTTCTGGGCCTGTGAAGTTGGAGCTCCCTTCACTCCAATATCTAGAAACCGATTTAGGTGGCTGGGGCACATCTTCTTCACCGCCACCTTTACTTGAGTCTGTTGATGC
vvi-miR3629b	GSVIVT01022191001	GGCUGCUGAGAAAAUGUAGGA	UCCU-CAUUUUCUCAGCAGCC	CCCTAGTTGCTCGCTTGCGGCAAGTCTCTGTGGCTAGGGTTTCCTCTCTATCTCGCCGAAAACCCCTTCGTCCTCATTTTCTCAGCAGCCAAACACAAAGATGGTGGCCGGAAAGAAGACCAAGAAGACTCATGAGAGCATCAACAACAGGCTTGCCCTCG
vvi-miR3629b	GSVIVT01011423001	GGCUGCUGAGAAAAUGUAGGA	UCCUGCACUUUCUCAGCAGCC	TAATGAAGGTTTGAGTGAAGATTTTGTGTAATGAAGAGTCGAAAGGTTTAAGTCTTAATTTCATTTGCTTTCCTGCACTTTCTCAGCAGCCAAAACAGGGCTTTTTGTTGTTGGAGTGGGTTTTTTTATTTTATTTTATTCTGTGTGTGCAATTTTGATTT
vvi-miR3629b	GSVIVT01038549001	GGCUGCUGAGAAAAUGUAGGA	CCCUACAUUUUUUCAGCAGCC	TTCCCTGGTCTATGATTCTTCCGAACAATGAAATAGTTGAATCTCTTAAGAGTCAATTCCTTTTTTCCTTCCCTACATTTTTTCAGCAGCCAAATGGGGCATTGAAGAATCCGATCTTCGCTATGTCTGGGTTTCTTCTACTATGATAGCTTACTGTTCTG
vvi-miR3629b	GSVIVT01028797001	GGCUGCUGAGAAAAUGUAGGA	UCUUCCAUUUUCUCAGCGGCC	GTATGCAACTATTAGGCTGAGCCGAACTGGGTTTTCTATTTTCTGTACCCAACACTCTGTTTTATTATTTTCTTCCATTTTCTCAGCGGCCAAACGGAGGAAAAGGGAATTTTTTTTTTTTTTTGGTGTTTTCAGTAGAAAATAATTTGAAAAGATAGGAT
vvi-miR3629b	GSVIVT01034555001	GGCUGCUGAGAAAAUGUAGGA	UCCUACAAAUUCUCAGCAGCC	GGAGTTCATCAATATATAATGACAAAAAAAAAAGGAAAAAGAAAAATCAGGTTCGTAGTTTCCTTTATTATCCTACAAATTCTCAGCAGCCAAACAGAGAATAAAGAAGAAAAATATGGGAAAATGAGTCAGAAATCTCGTGTGGAATGTGCCGCTCATTG
vvi-miR3629b	GSVIVT01008001001	GGCUGCUGAGAAAAUGUAGGA	UCCCGCAUUCUCUCAGCAGCC	GTGAGTGGTGGTCTCAATTTTCTGGGTTTTCAAATTACCACTTTTTTTTTCCTCTCTTTCCCGCATTCTCTCAGCAGCCAAGCAGGGAATGGGTGATCACCTGGTTTTGTGTGTGGACCGCCTGATAAAACCTCAAACTCTGCAATCGCTGCAAGGAACTG
vvi-miR3629b	GSVIVT01002747001	GGCUGCUGAGAAAAUGUAGGA	UCCCAUAUUUUCUCAGCAACC	ATGACATTCTTGTTAACCTTTTCCATTCCCATATTTTCTCAGCAACCAAACAGAGCTTGGATTAAAAAAAGAAAAACAAACCTGAAGTACGTTCTGGGTCAAGAGGGTATAATGCGGGCCTCTCATCTCCGTCACACCAAATCGGCGAGGCTTCTCCGGCC
vvi-miR3629b	GSVIVT01002734001	GGCUGCUGAGAAAAUGUAGGA	UCCCAUAUUUUCUCAGCAACC	AGAATTTCCCAGCTCAACGAGATCACAAATTAATCACTAATCAAATGACATTCTTGTTAATCTTTTCCATTCCCATATTTTCTCAGCAACCAAACAGAGCTTGGATTAAAAAAATAAAAACAAACCTGAAGTACGTTCTGGGTCAAGAGGGTATAATGCGG
vvi-miR3629b	GSVIVT01018133001	GGCUGCUGAGAAAAUGUAGGA	UCUUACAUUCUCUUAGCAGCC	AAGATTTGTTGATTTATCGGGTCCTCATCAATGACAAATCTAAGATTTCAAAATTTGCTTTCGTTTATTTTCTTACATTCTCTTAGCAGCCTAATGGTGCCTGGCGGTTTCTGAACCGATTACTCTGAGGAGTTGCGGTCTGTTGTGCTTGATGGGATACT
vvi-miR3631b-5p	GSVIVT01022364001	CAUGUUGACAUCAUCCAAUAUA	UCUAUUGGGUGAUGUCAACGUU	AGGAGTTTGATGCTTTCAACTCGAAGTATCGTGATGCTGCCGAGCTCTACAAAGGAAAGAACTTGGGCTTTCTATTGGGTGATGTCAACGTTAGTGAAGGTGCTGTTGAGTATTACGGGCTGAAGGCAGATCAAACACCTCTGATCATCATAGATAACAAT
vvi-miR166h	GSVIVT01021625001	UCGGACCAGGCUUCAUUCCCC	UUGGGAUGAAGCCUGGUCCGG	ATAGCTGAGGAGACCCTGGCAGAGTTCCTGTCCAAGGCTACTGGAACTGCTGTCGACTGGGTCCAGATGATTGGGATGAAGCCTGGTCCGGATTCTATTGGAATCGTTGCTGTTTCCCGCAACTGTAGTGGGGTAGCAGCACGAGCCTGTGGCCTCGTGAG
vvi-miR166h	GSVIVT01025193001	UCGGACCAGGCUUCAUUCCCC	CUGGGAUGAAGCCUGGUCCGG	ATTGCAGAGGAGACTTTGGCAGAGTTCCTCTCAAAGGCTACAGGAACTGCTGTCGATTGGGTCCAGATGCCTGGGATGAAGCCTGGTCCGGATTCGGTTGGGATCTTTGCCATTTCACATAGTTGCAGTGGAGTGGCAGCTCGAGCATGCGGTCTTGTAAG
vvi-miR166h	GSVIVT01016272001	UCGGACCAGGCUUCAUUCCCC	CUGGGAUGAAGCCUGGUCCGG	ATAGCTGAGGAGGCCATGGGGGAGTTCCTTTCAAAGGCTAAGGGAACTGCTGTTGATTGGGTCCAGATTCCTGGGATGAAGCCTGGTCCGGATTCGGTCGGGACTGTTGCCATTTCCCATAGTTGCAATGGAGTGGCAGCACGAGCCTGCAGTCTTGTATC
vvi-miR166h	GSVIVT01035612001	UCGGACCAGGCUUCAUUCCCC	CUGGGAUGAAGCCUGGUCCGG	ATTGCAGAGGAGACTTTAACAGAGTTTCTTTCAAAGGCCACTGGAACTGCTGTGGAGTGGGTCCAAATGCCTGGGATGAAGCCTGGTCCGGATTCCATTGGAATCGTTGCTATTTCTCATGGTTGCACTGGAGTGGCAGCACGCGCATGCGGCCTTGTCAG
vvi-miR395f	GSVIVT01008984001	CUGAAGUGUUUGGGGGAACUC	GAGCUCUCCCAAACACUUCAG	TTGAACTAAGTCATATTCCAGGAGGTTGCAGAGTTTACTACAAAAGACCAGCTCTAGGAGCTCTCCCAAACACTTCAGCATATCATGCACTCATTACAGACAGAGACCCTCTCCATGCCCATGGAGCAGCAACAGCAGCTCAACATTGAAGATGGTAGCAA
vvi-miR395f	GSVIVT01022159001	CUGAAGUGUUUGGGGGAACUC	AAGUUCUCCCAAACACUUCAA	AGAGAGTGAGATATGCCTCTCTAAGTTCTCCCAAACACTTCAAACAACCATGGCTGCTGCTTCACCAGTTGAGGCCTGCACAGCAGAAGAAATGCTGGACCCTGAGCAGAATGGCAGGGCTGAACGGGTGCAGTGGGTGCTGAATGCTCCTGAGCCACCAG
vvi-miR395f	GSVIVT01018057001	CUGAAGUGUUUGGGGGAACUC	GAGUUCCUCCAAACUCUUCAU	CGATCTTGAGTGGGTTCATGTATTGAGCGAAGGATGGGCCAGCCCTCTTCGCGGGTTCATGAGAGAATCCGAGTTCCTCCAAACTCTTCATTTCAATTCGCTCCGACTCGACGACGGCTCCTTCGTCAACATGTCGGTGCCGATTGTGTTGGCCATTGATG
vvi-miR169d	GSVIVT01025252001	CAGCCAAGAAUGAUUUGCCGG	GCGGCAAAUCAUUCUUGGCUU	CCTGGGAAGCCCTTGGTCATCTGGTTTTTATCCAAGGCAAATGAAAATATTCTCGGCTTTTGTTTGCTGGGCGGCAAATCATTCTTGGCTTTGCTTTTGTGCCTGCAGTGAGGGGGAAAAGGGGTTACAAGGAAATGAGTGATGGGCATTGTAGCTTATTT
vvi-miR169d	GSVIVT01032101001	CAGCCAAGAAUGAUUUGCCGG	CAGGCAAUUCAUUCUUGGCUU	CGGTTAGGTGAAGCTGGAGGTGCAGTATCCACTTTGAGGACGGAAACCCTCATGGTTACATGGCATTTCCCAGGCAATTCATTCTTGGCTTTGGTTACATGGCGTTTCTGGGGTGATACTAGGGATGGAGATACATGGTTTGGCCTTTGCTGTCTCCATTC
vvi-miR156h	GSVIVT01020578001	UGACAGAAGAGAGAGAGCAU	AUGCUCUCUCUCUUCUGUCA	TCCAAGAGAATGCCGCTTACAAGCATTTCCAGATCAGATGATCAAAAGTTGTAATTGTTTTCCCACCAGCATGCTCTCTCTCTTCTGTCATTGTGAGGCACTGCTAGAATAATGACAGTGGTTCTACTGTTCTACCTCATATGTATGTATTGAAGAAATGT
vvi-miR156h	GSVIVT01010496001	UGACAGAAGAGAGAGAGCAU	GUGCUCUCUCUCUUCUGUCA	GAGGTTCTCAATCAAGGTCTAGGGGATTCTATGATCTCTTCCAACTTGGACACATCACAGGATCTTCGTCGTGCTCTCTCTCTTCTGTCAACGAATTCTTGGGGCTCATGTGAAACACAACCAATTCCATCTGACCACCCTATGCATGTAAACCAAACCA
vvi-miR156h	GSVIVT01012247001	UGACAGAAGAGAGAGAGCAU	GUGCUCUCUCUCUUCUGUCA	ACTGAGGACTGCACTGGCTTTTACCCAGCATCAACAGTTCAAGAATTACCTGGAGTCTCAAAATCCAATTGTGCTCTCTCTCTTCTGTCAGCTCAATCGCAGGACTTGTCAAACCATTTGATGGGAATTCCAATGGCTAACCCCCCCACAGTCCAAGGCT
vvi-miR156h	GSVIVT01008135001	UGACAGAAGAGAGAGAGCAU	GUGCUCUCUCUCUUCUGUCA	AATGAAGACTTGTCTGTTTTTGACGCAGGATCTACTGTTCAGGCCTTATCAGGGATTTCAGACTCTGGTCGTGCTCTCTCTCTTCTGTCATCTCAATCACAGAACTCTTCCAGCCATTCATCAGGAATTCCCATGATTCACCCCCTGATCATGCCTGGCT
vvi-miR156h	GSVIVT01033519001	UGACAGAAGAGAGAGAGCAU	GUGCUCUCUCUCUUCUGUCA	GGCGGGACCAGCTTTCATGGTCCTGGAATTCCTTCAGGAGAATGTTTCACAGGGGCCTCCGACTCAAGCTGTGCTCTCTCTCTTCTGTCAAATCAGCCATGGAGCTCCAGGAATCGAGCATCTGGTCTTGGAGCAAACAGCTTCATGAATCCTGAAGGGG
vvi-miR156h	GSVIVT01008556001	UGACAGAAGAGAGAGAGCAU	GUGCUCUCUCUCUUCUGUCA	CAACCACTCGCCGGCCATGGCTGCAAAATGTTCTATGATAGGCTAACAAACCAAGTCCTCGAGTCAGATTGTGCTCTCTCTCTTCTGTCATCACCGCAGACCCAGTCATCAGGTATTAGTTTGAGCAACATGGTGCAGCCTAACTCAGTCTCCCTAGCAC
vvi-miR156h	GSVIVT01032239001	UGACAGAAGAGAGAGAGCAU	GUGCUCUCUCUCUUCUGUCA	CGGGTCCTTAACCAAGGTTTAGAGGCATCTGCAATTGCTTCTAATTCAAATGTAGCACCAGATTTCCGGCGTGCTCTCTCTCTTCTGTCAACTAATTCTTGGGGTTTGAATGATCCTGGACCTACTTCTTTGGACCAGCTCATGCATAGTTTCAATTATT
vvi-miR156h	GSVIVT01010522001	UGACAGAAGAGAGAGAGCAU	GUGCUCUCUCUCUUCUGUCA	GGCCCTAATCCCACACTCCCTGGAACTTCTGTTTGTCAACCACTTCTTGATCCCATGATCAGTTCTGATCGTGCTCTCTCTCTTCTGTCATCGCCGCCACCTGAGACTCAGGAGATTGGTTTGAGCAGGATGGTGCAGCAAAACCCAATCCCCCCAGCTC
vvi-miR156h	GSVIVT01018205001	UGACAGAAGAGAGAGAGCAU	GUGCUCUCUCUCUUCUGUCA	AGGAACCCTTCTCAAGCAGCTAATAAATTGATGACTGGGAGATTCGCATACTTATCATCGCCGACAGGACGTGCTCTCTCTCTTCTGTCATCGAAGTCGGATTCTTGGGTTTCCTCAGCAGAACTCTCCTTAAGATCCAGTGCAGCACTCCGTGAGCTGA
vvi-miR156h	GSVIVT01033064001	UGACAGAAGAGAGAGAGCAU	GUGCUUUCUCUCUUCUGUCA	CATCCAGTTCGTGTCCAGTCAAAAAATGGTAGGGCCAGCCATGAATTAACTCGACCAGCTTCCTCGGACTGTGCTTTCTCTCTTCTGTCATTGCCAGCAACACAATTCTCGGGGATCAGTTTAGCTCAGTTGCTGCATACCAATGCTACCCCTCCAGTTC
vvi-miR156h	GSVIVT01014302001	UGACAGAAGAGAGAGAGCAU	UUGCUCCCUCUCUUCUGUCA	AACCTCTTCTTATAAGCATTTCCAGATCAGATGAAAAAAAAAAAGGGAAAGGAAAAAATTCGAAGTGTTTTTGCTCCCTCTCTTCTGTCATCATCCTATATCAATTTGGCCTTTGATCTTTGGCCTCTCTTCCCCCTTTGAGTGATTTGTGTTTAGGATT
vvi-miR845d	GSVIVT01013966001	UGGCUCUGAUACCAAUUGAUG	CAACAUUUGGUAUCAGAGCCA	TTTAAATTATCACCATATTAATAAAATTATTTTCTTTCCTCCTCTGTGTGTCTCTTTTATAAAGTGGGTTCAACATTTGGTATCAGAGCCAGGTTGAAGAGGGATTTCAGAGAGTGTTTGAGAGTCAAACACGTGAGGAAAAGAGAGAGTGAAATGGGTG
vvi-miR845d	GSVIVT01030898001	UGGCUCUGAUACCAAUUGAUG	CAACAAUUGGUAUCAGAGCAA	ATTTATCATCAAAGACGAGTTTGAATCATAATGATCTGGATTATTGTATGTTAATTTCCGTGTTAAAGTCCAACAATTGGTATCAGAGCAAGGTTTTGAATTTAAATATTCAGATCATTGATTTATAAAAGATTAGATTTTTGAGATTTATCTTACATTAA
vvi-miR845d	GSVIVT01017482001	UGGCUCUGAUACCAAUUGAUG	CAACAUUUGGUAUCAGAGCUA	TTAAAAATATCACCATATTAATAAAATTATTTTCTTTCCTCCTCTGTGTGTCTCTTTTATAAAGTGGTTTCAACATTTGGTATCAGAGCTAGGTTGAAGAGGGATTTCAGAGAGTGTTTGAGAGTCAAACACGTGAGGAAAAGAGAGATTGAAATGGGTGA
vvi-miR395i	GSVIVT01008984001	CUGAAGUGUUUGGGGGAACUC	GAGCUCUCCCAAACACUUCAG	TTGAACTAAGTCATATTCCAGGAGGTTGCAGAGTTTACTACAAAAGACCAGCTCTAGGAGCTCTCCCAAACACTTCAGCATATCATGCACTCATTACAGACAGAGACCCTCTCCATGCCCATGGAGCAGCAACAGCAGCTCAACATTGAAGATGGTAGCAA
vvi-miR395i	GSVIVT01022159001	CUGAAGUGUUUGGGGGAACUC	AAGUUCUCCCAAACACUUCAA	AGAGAGTGAGATATGCCTCTCTAAGTTCTCCCAAACACTTCAAACAACCATGGCTGCTGCTTCACCAGTTGAGGCCTGCACAGCAGAAGAAATGCTGGACCCTGAGCAGAATGGCAGGGCTGAACGGGTGCAGTGGGTGCTGAATGCTCCTGAGCCACCAG
vvi-miR395i	GSVIVT01018057001	CUGAAGUGUUUGGGGGAACUC	GAGUUCCUCCAAACUCUUCAU	CGATCTTGAGTGGGTTCATGTATTGAGCGAAGGATGGGCCAGCCCTCTTCGCGGGTTCATGAGAGAATCCGAGTTCCTCCAAACTCTTCATTTCAATTCGCTCCGACTCGACGACGGCTCCTTCGTCAACATGTCGGTGCCGATTGTGTTGGCCATTGATG
vvi-miR169w	GSVIVT01016790001	CAGCCAAGGAUGACUUGCCGG	UUGGAAAGUCAUCCUUGGCUG	CGAGGCAGACAGTGGATGTGTCAGCAGCTTGTGTTCATCGTCCATCGAACGATCCGGCTGCTGGTGTCCCTTGGAAAGTCATCCTTGGCTGTGTTTTCTTCATTAGTTCATAGCTTTGTCAGCTGAATACAAGATACGGAGATTGTTACTAGCTGTTATTT
vvi-miR169w	GSVIVT01015120001	CAGCCAAGGAUGACUUGCCGG	UGGGCAAUUCAUCCUUGGCUU	GGCAATGGAGTCCTGCTCCTGGTTGTCCGGTGAGAAGTCGATAGGAACAAGATCGATGGAGTCACTGGTCTGGGCAATTCATCCTTGGCTTTGTTACTTTCGTTTCATGCGTGTTAAGAAGATAAACACATCAAACTTCATGGTGTAGTAGAAATACTCTG
vvi-miR169q	GSVIVT01015120001	GAGCCAAGGAUGACUUGCCGG	UGGGCAAUUCAUCCUUGGCUU	GGCAATGGAGTCCTGCTCCTGGTTGTCCGGTGAGAAGTCGATAGGAACAAGATCGATGGAGTCACTGGTCTGGGCAATTCATCCTTGGCTTTGTTACTTTCGTTTCATGCGTGTTAAGAAGATAAACACATCAAACTTCATGGTGTAGTAGAAATACTCTG
vvi-miR169q	GSVIVT01016790001	GAGCCAAGGAUGACUUGCCGG	UUGGAAAGUCAUCCUUGGCUG	CGAGGCAGACAGTGGATGTGTCAGCAGCTTGTGTTCATCGTCCATCGAACGATCCGGCTGCTGGTGTCCCTTGGAAAGTCATCCTTGGCTGTGTTTTCTTCATTAGTTCATAGCTTTGTCAGCTGAATACAAGATACGGAGATTGTTACTAGCTGTTATTT
vvi-miR169q	GSVIVT01025252001	GAGCCAAGGAUGACUUGCCGG	GCGGCAAAUCAUUCUUGGCUU	CCTGGGAAGCCCTTGGTCATCTGGTTTTTATCCAAGGCAAATGAAAATATTCTCGGCTTTTGTTTGCTGGGCGGCAAATCATTCTTGGCTTTGCTTTTGTGCCTGCAGTGAGGGGGAAAAGGGGTTACAAGGAAATGAGTGATGGGCATTGTAGCTTATTT
vvi-miR828b	GSVIVT01016765001	UCUUGCUCAAAUGAGUGUUCCA	UGGAAUUCUCAUUUGAGCAAGA	CTTGGGAAACAGGTGGTCTTTGATTGCTGGAAGATTGCCAGGTCGAACAGATAATGAGATAAAGAACTACTGGAATTCTCATTTGAGCAAGAAAATAAAGCAGGAGAAGCAAAGTGGAGGTTCAACAAGAGGCTGCTCCAAACTTCAGAGAACAAGAGTGG
vvi-miR828b	GSVIVT01006275001	UCUUGCUCAAAUGAGUGUUCCA	UGGAAUUCUCAUUUGAGCAAGA	GCTAGGGAACAGGTGGTCGTTGATCGCTGGGAGACTTCCAGGGCGAACAGATAATGAGATCAAGAACTACTGGAATTCTCATTTGAGCAAGAAACTACAACAGAAAGAAAACAAAACTGAGACTTCCACAGCAAAAGAGACTGCACCCCAGAAACCCGAAGA
vvi-miR828b	GSVIVT01007740001	UCUUGCUCAAAUGAGUGUUCCA	UGGAACACUCAUUUGAGCAAAA	CCTTGGAAACAGGTGGTCTTTGATTGCTGGGCGTGTGCCGGGAAGGACTGATAACCAAGTGAAGAACCATTGGAACACTCATTTGAGCAAAAAGCTCGGAATCAAGAAGCACAAAAGTAAAAGTGAAGGTTCCTCACAGGCACAATCCATTGAAGCTAAGGA
vvi-miR828b	GSVIVT01032467001	UCUUGCUCAAAUGAGUGUUCCA	UGGAACACUCAUUUGAGCAAAA	CCTTGGAAACAGGTGGTCTTTAATTGCTGGACGAGTACCAGGACGAACAGACAATCAAGTGAAGAACTACTGGAACACTCATTTGAGCAAAAAGCTGGGCATCAAAAAGAAAAACAACGGAGCTAATGTATCTTCAACTCTAACAAACACAAGGGAAATGCA
vvi-miR828b	GSVIVT01013735001	UCUUGCUCAAAUGAGUGUUCCA	UGGAACUCUCAUUUGUGCAAGA	CCTTGGAAACAGGTGGTCTTTGATTGCTGGAAGGGTTCCTGGGCGAACAGACAACCAAGTGAAGAACCATTGGAACTCTCATTTGTGCAAGAGGCTCGGCATCAAGAAGAAGAATAGAAAAACAGCCGTCACCTCCTTAAAGCCACATTCTACAAATGTGGA
vvi-miR828b	GSVIVT01015102001	UCUUGCUCAAAUGAGUGUUCCA	UGGAACACAAAUUUGAGCAAGA	CCTTGGCAACAGGTGGTCATTGATCGCCGGTAGGTTGCCGGGGCGTACGGACAATGAAATCAAGAACTACTGGAACACAAATTTGAGCAAGAGATTGCAAGCATCCAAGGGTCAAAATTCACCTAACAAAAAGGTCGAAAATCCGAAAAACCAGACTTCAGG
vvi-miR828b	GSVIVT01012150001	UCUUGCUCAAAUGAGUGUUCCA	UGGAACACUUACUUGAGCAAGA	CTTGGGCAACAGATGGACTCTAATTGCAGGAAGGATTCCAGGAAGAACATCCAATGACATTAAAAACTATTGGAACACTTACTTGAGCAAGAAGATTCAATCAGAAGCCGACAAAAGTGCAGGCTTGGTGAAACATAACACCTGTACTTCAGCCGTGCATTC
vvi-miR828b	GSVIVT01015578001	UCUUGCUCAAAUGAGUGUUCCA	UGGAACACCCAUUUGAACAAGG	TCTGGGAAACCGATGGTCTCTGATCGCGGGTCGCCTCCCAGGCCGAACGGACAATGACGTGAAAAATTATTGGAACACCCATTTGAACAAGGGGCGGTCTGGAGGCAAAAGAAAGAGCCCCAGCAGTGATGATAACGCTGGACACAAGAGACGCCGAGGATT
vvi-miR828b	GSVIVT01035467001	UCUUGCUCAAAUGAGUGUUCCA	UGGAAUUCUCAUUUAAGCAAGA	CCTTGGAAATAGGTGGTCTTTGATTGCTGGAAGGTTACCGGGTCGAACAGACAATGAGATCAAGAACTACTGGAATTCTCATTTAAGCAAGAAGACAAAGCAGAAGGAGAAACAAAGCAGAAGTTCAACCACAGTGGAGTGCAGGCCTCAGAAAACAAAGGT
vvi-miR395m	GSVIVT01008984001	CUGAAGUGUUUGGGGGAACUC	GAGCUCUCCCAAACACUUCAG	TTGAACTAAGTCATATTCCAGGAGGTTGCAGAGTTTACTACAAAAGACCAGCTCTAGGAGCTCTCCCAAACACTTCAGCATATCATGCACTCATTACAGACAGAGACCCTCTCCATGCCCATGGAGCAGCAACAGCAGCTCAACATTGAAGATGGTAGCAAG
vvi-miR395m	GSVIVT01022159001	CUGAAGUGUUUGGGGGAACUC	AAGUUCUCCCAAACACUUCAA	AGAGAGTGAGATATGCCTCTCTAAGTTCTCCCAAACACTTCAAACAACCATGGCTGCTGCTTCACCAGTTGAGGCCTGCACAGCAGAAGAAATGCTGGACCCTGAGCAGAATGGCAGGGCTGAACGGGTGCAGTGGGTGCTGAATGCTCCTGAGCCACCAG
vvi-miR395m	GSVIVT01018057001	CUGAAGUGUUUGGGGGAACUC	GAGUUCCUCCAAACUCUUCAU	CGATCTTGAGTGGGTTCATGTATTGAGCGAAGGATGGGCCAGCCCTCTTCGCGGGTTCATGAGAGAATCCGAGTTCCTCCAAACTCTTCATTTCAATTCGCTCCGACTCGACGACGGCTCCTTCGTCAACATGTCGGTGCCGATTGTGTTGGCCATTGATG
vvi-miR169k	GSVIVT01016790001	CAGCCAAGGAUGACUUGCCGG	UUGGAAAGUCAUCCUUGGCUG	CGAGGCAGACAGTGGATGTGTCAGCAGCTTGTGTTCATCGTCCATCGAACGATCCGGCTGCTGGTGTCCCTTGGAAAGTCATCCTTGGCTGTGTTTTCTTCATTAGTTCATAGCTTTGTCAGCTGAATACAAGATACGGAGATTGTTACTAGCTGTTATTT
vvi-miR169k	GSVIVT01015120001	CAGCCAAGGAUGACUUGCCGG	UGGGCAAUUCAUCCUUGGCUU	GGCAATGGAGTCCTGCTCCTGGTTGTCCGGTGAGAAGTCGATAGGAACAAGATCGATGGAGTCACTGGTCTGGGCAATTCATCCTTGGCTTTGTTACTTTCGTTTCATGCGTGTTAAGAAGATAAACACATCAAACTTCATGGTGTAGTAGAAATACTCTG
vvi-miR3637-5p	GSVIVT01018304001	AUUUAUGUAUUGUGUUUUGUCGGA	UUCGGUAAAACAUAAUACAUAAAU	AACAACTTGCTGCTTGATTCAAGCTTCAATGATTAAACCCCTCTTGACTTTGTGTAAACCACCTTAGCTTGTTGATTTTTCTTTTTTCCTAGATTTTTTTCAGTAATATTATATTTTTCAATTCGGTAAAACATAATACATAAATCTTTTAATTTTCACAAA
vvi-miR3635-5p	GSVIVT01014628001	GGCAUGUGUGGGGCAUAAUAG	CCGCUAUGCCCCACACAUGCC	TCATAGAAGAAAACAGGCCAGCATGTTCTTGGCCTTCACATGGACAAGTTGATATTCAGGATTTGCAGGTCCGCTATGCCCCACACATGCCACTTGTATTGAGAGGTCTCACATGCACTTTCCTGGGAGGAATGAAGACTGGCATTGTAGGGAGAACTGGCAGT
vvi-miR3635-5p	GSVIVT01014629001	GGCAUGUGUGGGGCAUAAUAG	CCGCUAUGCCCCACACAUGCC	TCACAGAAGAAAACAGGCTAGCATGTTCTTGGCCTTCACATGGAGAAGTTGATATTCAGGATTTGCAGGTCCGCTATGCCCCACACATGCCACTTGTATTGAGAGGTCTCACATGCACTTTCCTGGGAGGAATGAAGACTGGCATTGTAGGGCGAACTGGC
vvi-miR3635-5p	GSVIVT01014632001	GGCAUGUGUGGGGCAUAAUAG	CCGCUAUGCCCCACACAUGCC	TCACAGAAGAAAACAGGCTAGCATGTTCTTGGCCTTCACATGGAGAAGTTGATATTCAGGATTTGCAGGTCCGCTATGCCCCACACATGCCACTTGTATTGAGAGGTCTCACATGCACTTTCCTGGGAGGAATGAAGACTGGCATTGTAGGGCGAACTGGC
vvi-miR169m	GSVIVT01015120001	GAGCCAAGGAUGACUUGCCGG	UGGGCAAUUCAUCCUUGGCUU	GGCAATGGAGTCCTGCTCCTGGTTGTCCGGTGAGAAGTCGATAGGAACAAGATCGATGGAGTCACTGGTCTGGGCAATTCATCCTTGGCTTTGTTACTTTCGTTTCATGCGTGTTAAGAAGATAAACACATCAAACTTCATGGTGTAGTAGAAATACTCTG
vvi-miR169m	GSVIVT01016790001	GAGCCAAGGAUGACUUGCCGG	UUGGAAAGUCAUCCUUGGCUG	CGAGGCAGACAGTGGATGTGTCAGCAGCTTGTGTTCATCGTCCATCGAACGATCCGGCTGCTGGTGTCCCTTGGAAAGTCATCCTTGGCTGTGTTTTCTTCATTAGTTCATAGCTTTGTCAGCTGAATACAAGATACGGAGATTGTTACTAGCTGTTATTT
vvi-miR169m	GSVIVT01025252001	GAGCCAAGGAUGACUUGCCGG	GCGGCAAAUCAUUCUUGGCUU	CCTGGGAAGCCCTTGGTCATCTGGTTTTTATCCAAGGCAAATGAAAATATTCTCGGCTTTTGTTTGCTGGGCGGCAAATCATTCTTGGCTTTGCTTTTGTGCCTGCAGTGAGGGGGAAAAGGGGTTACAAGGAAATGAGTGATGGGCATTGTAGCTTATTT
vvi-miR171e	GSVIVT01001308001	UGAUUGAGCCGCGCCAAUAUC	GAUAUUGGCGCGGCUCAAUCA	AGGCTTTGCTGGACCAGCTCTGCAAGGCAGCAGAGCTGGTAGGCACTGGGAATTTCTCAATCGCGCAAGGGATATTGGCGCGGCTCAATCATCAGCTCTCCCCGGAAGGAAAGCCGTTTCAGAGGGCTGCTTTCTACTTCAAGGAGGCTTTGCAACTGATC
vvi-miR171e	GSVIVT01019006001	UGAUUGAGCCGCGCCAAUAUC	GAUAUUGGCGCGGCUCAAUCA	CCGAGTTTGTGGAGGAGCTTATTCGAGCAGCCGAGTGCTTTGGATCCAACAACTCACAGCTCGCTCAGGCGATATTGGCGCGGCTCAATCAACGGTTGCGAGCTCCGGTGGGAAAACCACTCCAGAGAGCTGCCTTCTACTTCAAAGAAGCTCTCCACTCT
vvi-miR171e	GSVIVT01027680001	UGAUUGAGCCGCGCCAAUAUC	GAUAUUGGCGCGGCUCAAUCA	TAGGGAGCATTGAACAGAATTGTCCGGCCGCAGAGCTGGTCGAGACGGGGAATACAATACTCGCGCAAGGGATATTGGCGCGGCTCAATCACCAGCTCTCTCCAATTGGCAAGCCTTTTCAAAGAGCTGCTTTCTACTTCAAGGAGGCCCTGCAATTACTC
vvi-miR171e	GSVIVT01014332001	UGAUUGAGCCGCGCCAAUAUC	UAUGUUGGCGCGGC-CAAUCA	CTGACATTCAAATTCAACAGCATGGACTCTGACCATGAATCAGATGATTCTGCACAGTTCATCTCTTCTGTATGTTGGCGCGGCCAATCATCCACCTTAGTTGCTGCAAACTCTGCTGGAAACATCAAGATTTTGGAGATGGTTTAGTTTGGTAGATCCCC
vvi-miR169v	GSVIVT01015120001	AAGCCAAGGAUGAAUUGCCGG	UGGGCAAUUCAUCCUUGGCUU	GGCAATGGAGTCCTGCTCCTGGTTGTCCGGTGAGAAGTCGATAGGAACAAGATCGATGGAGTCACTGGTCTGGGCAATTCATCCTTGGCTTTGTTACTTTCGTTTCATGCGTGTTAAGAAGATAAACACATCAAACTTCATGGTGTAGTAGAAATACTCTG
vvi-miR169v	GSVIVT01032101001	AAGCCAAGGAUGAAUUGCCGG	CAGGCAAUUCAUUCUUGGCUU	CGGTTAGGTGAAGCTGGAGGTGCAGTATCCACTTTGAGGACGGAAACCCTCATGGTTACATGGCATTTCCCAGGCAATTCATTCTTGGCTTTGGTTACATGGCGTTTCTGGGGTGATACTAGGGATGGAGATACATGGTTTGGCCTTTGCTGTCTCCATTC
vvi-miR169v	GSVIVT01025252001	AAGCCAAGGAUGAAUUGCCGG	GCGGCAAAUCAUUCUUGGCUU	CCTGGGAAGCCCTTGGTCATCTGGTTTTTATCCAAGGCAAATGAAAATATTCTCGGCTTTTGTTTGCTGGGCGGCAAATCATTCTTGGCTTTGCTTTTGTGCCTGCAGTGAGGGGGAAAAGGGGTTACAAGGAAATGAGTGATGGGCATTGTAGCTTATTT
vvi-miR156d	GSVIVT01012247001	UGACAGAAGAGAGUGAGCAC	GUGCUCUCUCUCUUCUGUCA	ACTGAGGACTGCACTGGCTTTTACCCAGCATCAACAGTTCAAGAATTACCTGGAGTCTCAAAATCCAATTGTGCTCTCTCTCTTCTGTCAGCTCAATCGCAGGACTTGTCAAACCATTTGATGGGAATTCCAATGGCTAACCCCCCCACAGTCCAAGGCTG
vvi-miR156d	GSVIVT01008556001	UGACAGAAGAGAGUGAGCAC	GUGCUCUCUCUCUUCUGUCA	CAACCACTCGCCGGCCATGGCTGCAAAATGTTCTATGATAGGCTAACAAACCAAGTCCTCGAGTCAGATTGTGCTCTCTCTCTTCTGTCATCACCGCAGACCCAGTCATCAGGTATTAGTTTGAGCAACATGGTGCAGCCTAACTCAGTCTCCCTAGCAC
vvi-miR156d	GSVIVT01033519001	UGACAGAAGAGAGUGAGCAC	GUGCUCUCUCUCUUCUGUCA	GGCGGGACCAGCTTTCATGGTCCTGGAATTCCTTCAGGAGAATGTTTCACAGGGGCCTCCGACTCAAGCTGTGCTCTCTCTCTTCTGTCAAATCAGCCATGGAGCTCCAGGAATCGAGCATCTGGTCTTGGAGCAAACAGCTTCATGAATCCTGAAGGGG
vvi-miR156d	GSVIVT01008135001	UGACAGAAGAGAGUGAGCAC	GUGCUCUCUCUCUUCUGUCA	AATGAAGACTTGTCTGTTTTTGACGCAGGATCTACTGTTCAGGCCTTATCAGGGATTTCAGACTCTGGTCGTGCTCTCTCTCTTCTGTCATCTCAATCACAGAACTCTTCCAGCCATTCATCAGGAATTCCCATGATTCACCCCCTGATCATGCCTGGCT
vvi-miR156d	GSVIVT01032239001	UGACAGAAGAGAGUGAGCAC	GUGCUCUCUCUCUUCUGUCA	CGGGTCCTTAACCAAGGTTTAGAGGCATCTGCAATTGCTTCTAATTCAAATGTAGCACCAGATTTCCGGCGTGCTCTCTCTCTTCTGTCAACTAATTCTTGGGGTTTGAATGATCCTGGACCTACTTCTTTGGACCAGCTCATGCATAGTTTCAATTATT
vvi-miR156d	GSVIVT01010522001	UGACAGAAGAGAGUGAGCAC	GUGCUCUCUCUCUUCUGUCA	GGCCCTAATCCCACACTCCCTGGAACTTCTGTTTGTCAACCACTTCTTGATCCCATGATCAGTTCTGATCGTGCTCTCTCTCTTCTGTCATCGCCGCCACCTGAGACTCAGGAGATTGGTTTGAGCAGGATGGTGCAGCAAAACCCAATCCCCCCAGCTC
vvi-miR156d	GSVIVT01018205001	UGACAGAAGAGAGUGAGCAC	GUGCUCUCUCUCUUCUGUCA	AGGAACCCTTCTCAAGCAGCTAATAAATTGATGACTGGGAGATTCGCATACTTATCATCGCCGACAGGACGTGCTCTCTCTCTTCTGTCATCGAAGTCGGATTCTTGGGTTTCCTCAGCAGAACTCTCCTTAAGATCCAGTGCAGCACTCCGTGAGCTGA
vvi-miR156d	GSVIVT01010496001	UGACAGAAGAGAGUGAGCAC	GUGCUCUCUCUCUUCUGUCA	GAGGTTCTCAATCAAGGTCTAGGGGATTCTATGATCTCTTCCAACTTGGACACATCACAGGATCTTCGTCGTGCTCTCTCTCTTCTGTCAACGAATTCTTGGGGCTCATGTGAAACACAACCAATTCCATCTGACCACCCTATGCATGTAAACCAAACCA
vvi-miR156d	GSVIVT01033064001	UGACAGAAGAGAGUGAGCAC	GUGCUUUCUCUCUUCUGUCA	CATCCAGTTCGTGTCCAGTCAAAAAATGGTAGGGCCAGCCATGAATTAACTCGACCAGCTTCCTCGGACTGTGCTTTCTCTCTTCTGTCATTGCCAGCAACACAATTCTCGGGGATCAGTTTAGCTCAGTTGCTGCATACCAATGCTACCCCTCCAGTTC
vvi-miR156d	GSVIVT01014302001	UGACAGAAGAGAGUGAGCAC	UUGCUCCCUCUCUUCUGUCA	AACCTCTTCTTATAAGCATTTCCAGATCAGATGAAAAAAAAAAAGGGAAAGGAAAAAATTCGAAGTGTTTTTGCTCCCTCTCTTCTGTCATCATCCTATATCAATTTGGCCTTTGATCTTTGGCCTCTCTTCCCCCTTTGAGTGATTTGTGTTTAGGATT
vvi-miR156d	GSVIVT01020578001	UGACAGAAGAGAGUGAGCAC	AUGCUCUCUCUCUUCUGUCA	TCCAAGAGAATGCCGCTTACAAGCATTTCCAGATCAGATGATCAAAAGTTGTAATTGTTTTCCCACCAGCATGCTCTCTCTCTTCTGTCATTGTGAGGCACTGCTAGAATAATGACAGTGGTTCTACTGTTCTACCTCATATGTATGTATTGAAGAAATG
vvi-miR156f	GSVIVT01032239001	UUGACAGAAGAUAGAGAGCAC	GUGCUCUCUCUCUUCUGUCAA	CGGGTCCTTAACCAAGGTTTAGAGGCATCTGCAATTGCTTCTAATTCAAATGTAGCACCAGATTTCCGGCGTGCTCTCTCTCTTCTGTCAACTAATTCTTGGGGTTTGAATGATCCTGGACCTACTTCTTTGGACCAGCTCATGCATAGTTTCAATTATT
vvi-miR156f	GSVIVT01010496001	UUGACAGAAGAUAGAGAGCAC	GUGCUCUCUCUCUUCUGUCAA	GAGGTTCTCAATCAAGGTCTAGGGGATTCTATGATCTCTTCCAACTTGGACACATCACAGGATCTTCGTCGTGCTCTCTCTCTTCTGTCAACGAATTCTTGGGGCTCATGTGAAACACAACCAATTCCATCTGACCACCCTATGCATGTAAACCAAACCAG
vvi-miR156f	GSVIVT01033519001	UUGACAGAAGAUAGAGAGCAC	GUGCUCUCUCUCUUCUGUCAA	GGCGGGACCAGCTTTCATGGTCCTGGAATTCCTTCAGGAGAATGTTTCACAGGGGCCTCCGACTCAAGCTGTGCTCTCTCTCTTCTGTCAAATCAGCCATGGAGCTCCAGGAATCGAGCATCTGGTCTTGGAGCAAACAGCTTCATGAATCCTGAAGGGGC
vvi-miR156f	GSVIVT01012247001	UUGACAGAAGAUAGAGAGCAC	GUGCUCUCUCUCUUCUGUCAG	ACTGAGGACTGCACTGGCTTTTACCCAGCATCAACAGTTCAAGAATTACCTGGAGTCTCAAAATCCAATTGTGCTCTCTCTCTTCTGTCAGCTCAATCGCAGGACTTGTCAAACCATTTGATGGGAATTCCAATGGCTAACCCCCCCACAGTCCAAGGCTG
vvi-miR156f	GSVIVT01010522001	UUGACAGAAGAUAGAGAGCAC	GUGCUCUCUCUCUUCUGUCAU	GGCCCTAATCCCACACTCCCTGGAACTTCTGTTTGTCAACCACTTCTTGATCCCATGATCAGTTCTGATCGTGCTCTCTCTCTTCTGTCATCGCCGCCACCTGAGACTCAGGAGATTGGTTTGAGCAGGATGGTGCAGCAAAACCCAATCCCCCCAGCTCA
vvi-miR156f	GSVIVT01018205001	UUGACAGAAGAUAGAGAGCAC	GUGCUCUCUCUCUUCUGUCAU	AGGAACCCTTCTCAAGCAGCTAATAAATTGATGACTGGGAGATTCGCATACTTATCATCGCCGACAGGACGTGCTCTCTCTCTTCTGTCATCGAAGTCGGATTCTTGGGTTTCCTCAGCAGAACTCTCCTTAAGATCCAGTGCAGCACTCCGTGAGCTGAT
vvi-miR156f	GSVIVT01008135001	UUGACAGAAGAUAGAGAGCAC	GUGCUCUCUCUCUUCUGUCAU	AATGAAGACTTGTCTGTTTTTGACGCAGGATCTACTGTTCAGGCCTTATCAGGGATTTCAGACTCTGGTCGTGCTCTCTCTCTTCTGTCATCTCAATCACAGAACTCTTCCAGCCATTCATCAGGAATTCCCATGATTCACCCCCTGATCATGCCTGGCTG
vvi-miR156f	GSVIVT01008556001	UUGACAGAAGAUAGAGAGCAC	GUGCUCUCUCUCUUCUGUCAU	CAACCACTCGCCGGCCATGGCTGCAAAATGTTCTATGATAGGCTAACAAACCAAGTCCTCGAGTCAGATTGTGCTCTCTCTCTTCTGTCATCACCGCAGACCCAGTCATCAGGTATTAGTTTGAGCAACATGGTGCAGCCTAACTCAGTCTCCCTAGCACA
vvi-miR156f	GSVIVT01021087001	UUGACAGAAGAUAGAGAGCAC	AUGCUCUCUAUCUCCUGUCAA	GAGCTAAGTTGCAGCAGGCTTTGGTAAAATGCATTTTCAAAACCGATAAGGTTTAACTATGCTATCTAGTATGCTCTCTATCTCCTGTCAATCTCCGGCTTTCAACTTTGAATGATTATGTAATTAAGAACCAAAAACAAATGACAGCACTGTGGTCATCC
vvi-miR156f	GSVIVT01033064001	UUGACAGAAGAUAGAGAGCAC	GUGCUUUCUCUCUUCUGUCAU	CATCCAGTTCGTGTCCAGTCAAAAAATGGTAGGGCCAGCCATGAATTAACTCGACCAGCTTCCTCGGACTGTGCTTTCTCTCTTCTGTCATTGCCAGCAACACAATTCTCGGGGATCAGTTTAGCTCAGTTGCTGCATACCAATGCTACCCCTCCAGTTCA
vvi-miR160d	GSVIVT01008950001	UGCCUGGCUCCCUGUAUGCCA	UGGCAUGCAGGGAGCCAGGCA	TCTTTCCTATGGCTGATACAGTGATGGGAATCTTGAACCCCTCATTGTTGAATCATAACACTTTTCCTGCTGGCATGCAGGGAGCCAGGCAAGATTCTTTCTATGTATCCAGTTTATCCAACTTAACAAGCGAAAATACCCATCAGATGTGCACCATCAAT
vvi-miR160d	GSVIVT01025691001	UGCCUGGCUCCCUGUAUGCCA	UGGCAUGCAGGGAGCCAGGCA	TGCCAACGTTTTCCAGCAACCTTGTAGGGCCAAGTAACCCCTTTGGTTGTTTATCCGACAATATTCCTGCTGGCATGCAGGGAGCCAGGCATGCTCAATATGGTTTATCTTTATCTGATCCCCATCACAATAAATTTCAGTCAGGTCTGTTTCCAGCACCT
vvi-miR160d	GSVIVT01016266001	UGCCUGGCUCCCUGUAUGCCA	AGGCAUACAGGGAGCCAGGCA	TGCCATCATTTTCCAGCAACGCCCTCAGGCCAAGCAGCCCCTTGTGTTGTATATCTGACAACATTCCTGCAGGCATACAGGGAGCCAGGCATGCTCAATTCGGACTATCTTCATCAGATCTCCATTTCAACAAACTGCAGTTGGGTCTGTTTCCACTTGGT
vvi-miR3628-3p	GSVIVT01026443001	CUAAGCACAGCUCUCGCAUCC	GGAUUUGAGAGCUUUGCUUAG	CATGCTGTTGGTTATATGGCAAGATAATTGAAATTTCAGACTGTTCATTTACAAATTTGGGAAATGATATGGATTTGAGAGCTTTGCTTAGATGATGATGCATTTAATGGGAGGCTGAATACTAGAATTATGGTTAGGGTCTAGCTATAGGATTAAAGGGCA
vvi-miR395b	GSVIVT01008984001	CUGAAGUGUUUGGGGGAACUC	GAGCUCUCCCAAACACUUCAG	TTGAACTAAGTCATATTCCAGGAGGTTGCAGAGTTTACTACAAAAGACCAGCTCTAGGAGCTCTCCCAAACACTTCAGCATATCATGCACTCATTACAGACAGAGACCCTCTCCATGCCCATGGAGCAGCAACAGCAGCTCAACATTGAAGATGGTAGCAA
vvi-miR395b	GSVIVT01022159001	CUGAAGUGUUUGGGGGAACUC	AAGUUCUCCCAAACACUUCAA	AGAGAGTGAGATATGCCTCTCTAAGTTCTCCCAAACACTTCAAACAACCATGGCTGCTGCTTCACCAGTTGAGGCCTGCACAGCAGAAGAAATGCTGGACCCTGAGCAGAATGGCAGGGCTGAACGGGTGCAGTGGGTGCTGAATGCTCCTGAGCCACCAG
vvi-miR395b	GSVIVT01018057001	CUGAAGUGUUUGGGGGAACUC	GAGUUCCUCCAAACUCUUCAU	CGATCTTGAGTGGGTTCATGTATTGAGCGAAGGATGGGCCAGCCCTCTTCGCGGGTTCATGAGAGAATCCGAGTTCCTCCAAACTCTTCATTTCAATTCGCTCCGACTCGACGACGGCTCCTTCGTCAACATGTCGGTGCCGATTGTGTTGGCCATTGATG
vvi-miR845a	GSVIVT01017482001	UAGCUCUGAUACCAAUUGAUA	CAACAUUUGGUAUCAGAGCUA	TTAAAAATATCACCATATTAATAAAATTATTTTCTTTCCTCCTCTGTGTGTCTCTTTTATAAAGTGGTTTCAACATTTGGTATCAGAGCTAGGTTGAAGAGGGATTTCAGAGAGTGTTTGAGAGTCAAACACGTGAGGAAAAGAGAGATTGAAATGGGT
vvi-miR395d	GSVIVT01008984001	CUGAAGUGUUUGGGGGAACUC	GAGCUCUCCCAAACACUUCAG	TTGAACTAAGTCATATTCCAGGAGGTTGCAGAGTTTACTACAAAAGACCAGCTCTAGGAGCTCTCCCAAACACTTCAGCATATCATGCACTCATTACAGACAGAGACCCTCTCCATGCCCATGGAGCAGCAACAGCAGCTCAACATTGAAGATGGTAGCAA
vvi-miR395d	GSVIVT01022159001	CUGAAGUGUUUGGGGGAACUC	AAGUUCUCCCAAACACUUCAA	AGAGAGTGAGATATGCCTCTCTAAGTTCTCCCAAACACTTCAAACAACCATGGCTGCTGCTTCACCAGTTGAGGCCTGCACAGCAGAAGAAATGCTGGACCCTGAGCAGAATGGCAGGGCTGAACGGGTGCAGTGGGTGCTGAATGCTCCTGAGCCACCAG
vvi-miR395d	GSVIVT01018057001	CUGAAGUGUUUGGGGGAACUC	GAGUUCCUCCAAACUCUUCAU	CGATCTTGAGTGGGTTCATGTATTGAGCGAAGGATGGGCCAGCCCTCTTCGCGGGTTCATGAGAGAATCCGAGTTCCTCCAAACTCTTCATTTCAATTCGCTCCGACTCGACGACGGCTCCTTCGTCAACATGTCGGTGCCGATTGTGTTGGCCATTGATG
vvi-miR164a	GSVIVT01007982001	UGGAGAAGCAGGGCACGUGCA	CUCACGUGCCCUGCUUCUCCA	GTTCTGCCACCGCTAATGGATGCTTCGGCAGCTTACAACCCCAGGACCAGACCTGCCACTTCGCAATCACCTCACGTGCCCTGCTTCTCCAACCCCATCGATATTCCACCTCCCAAACCCCTTTTACTCATCTCATGCTGCCACAATTCCAGGAACTCTGC
vvi-miR164a	GSVIVT01020478001	UGGAGAAGCAGGGCACGUGCA	AGCAAGUGCCCUGCUUCUCCG	TCAACTCTTCCACCACTAGTGGATTCTTACATCAATTTTGATCAAACTGAAATCAAACTCAATGAATATGAGCAAGTGCCCTGCTTCTCCGATATGTGCTCCCCAAACCCATCAAACCTAGTGTTCCCACACATCACCCATTTGGAGCCACACTTGCTCAC
vvi-miR164a	GSVIVT01014287001	UGGAGAAGCAGGGCACGUGCA	AGCACGUGCCCUGGUUCUCCA	CTCCCGCCCCTCCTCGACAGTTGCTCCTACGACGGCGGCGAAAGCAGCAACAACAGCAATGCGCGTGACCAGCACGTGCCCTGGTTCTCCACAATCGCCGCAGCGGCCGCAGCCGCTGCTGCCAACTCCTTCAACGCCCACCACCAACCCCCGCCGTTCGA
vvi-miR171i	GSVIVT01001308001	UGAUUGAGCCGUGCCAAUAUC	GAUAUUGGCGCGGCUCAAUCA	AGGCTTTGCTGGACCAGCTCTGCAAGGCAGCAGAGCTGGTAGGCACTGGGAATTTCTCAATCGCGCAAGGGATATTGGCGCGGCTCAATCATCAGCTCTCCCCGGAAGGAAAGCCGTTTCAGAGGGCTGCTTTCTACTTCAAGGAGGCTTTGCAACTGATCC
vvi-miR171i	GSVIVT01019006001	UGAUUGAGCCGUGCCAAUAUC	GAUAUUGGCGCGGCUCAAUCA	CCGAGTTTGTGGAGGAGCTTATTCGAGCAGCCGAGTGCTTTGGATCCAACAACTCACAGCTCGCTCAGGCGATATTGGCGCGGCTCAATCAACGGTTGCGAGCTCCGGTGGGAAAACCACTCCAGAGAGCTGCCTTCTACTTCAAAGAAGCTCTCCACTCT
vvi-miR171i	GSVIVT01027680001	UGAUUGAGCCGUGCCAAUAUC	GAUAUUGGCGCGGCUCAAUCA	TAGGGAGCATTGAACAGAATTGTCCGGCCGCAGAGCTGGTCGAGACGGGGAATACAATACTCGCGCAAGGGATATTGGCGCGGCTCAATCACCAGCTCTCTCCAATTGGCAAGCCTTTTCAAAGAGCTGCTTTCTACTTCAAGGAGGCCCTGCAATTACTC
vvi-miR845c	GSVIVT01006062001	AGGCUCUGAUACCAAUUGAUG	UUUCACAUGGUAUCAGAGCCU	ACCCAAGTCCAATGTATATTATTAACAGTTTTTTCAATAACAATAATTAGGGATTCTCCCTTTTCTCTCTTTTCACATGGTATCAGAGCCTAGGGAGAAAAAAAACCCTAATTATTTCCGGTTTATCGTGAATCCATTCTGGGAAATCTTTCAATGACCGT
vvi-miR397a	GSVIVT01016490001	UCAUUGAGUGCAGCGUUGAUG	GAUCAAUGCUGCACUCAAUGA	TGTACAACTGCTCAGCTCAAGACACTTTCAAGCTAAAGGTGAAGCCCGGAAAGACATACCTCCTGAGATTGATCAATGCTGCACTCAATGATGAGCTCTTCTTCAGCATTGCCAACCACACCCTTACAGTGGTTGATGTGGATGCCATTTACGTTAAACCC
